# Supplementary material for: Transcripts with in silico predicted RNA structure are enriched everywhere in the mouse brain
Source: BMC Genomics. 2012 May 31;13:214. doi: 10.1186/1471-2164-13-214 (PMC3464589; doi:10.1186/1471-2164-13-214)
Supplement: Addtional file 1 — Annotation of predicted structured probes. CSV-file listing the features of all structured probes from Table 1 and their CMfinder predicted RNA secondary structures. [file 1471-2164-13-214-S1.csv]

ABA probe id	Probe name	Probe chr	Probe start	Probe end	Probe strand	Probe genomic context sense	CMfinder motif id	Motif start	Motif end	Motif strand	Motif genomic context	Motif pscore	Motif sequence	Motif structure	Motif conserved organisms
52649	Bri3bp	chr5	125731177	125744318	+	NM_029752_cds_0_0_chr5_125731038_f,NM_029752_cds_1_0_chr5_125741046_f,NM_029752_cds_2_0_chr5_125743702_f,NM_029752_utr3_2_0_chr5_125744130_f	hg18chr12/124079309-124079432-h1.2	125747038	125747097	+	UTR3	56.1	U--CU..CU.--UUUGUA..UGUGGA..AAGA..UGUAUUUUUGUAC.CUUA..UUUCAUGCCUU--......................aucuucAGGG--C	...<<..<<......<<<..<<.{<<.........<<<<....>>>>.......>>}>>>>>.................................>>>>...	bosTau2,canFam2,dasNov1,echTel1,hg18,loxAfr1,mm8,monDom4,oryCun1,panTro1,rheMac2,rn4
89426	BC031748	chrX	132420378	132422541	+	NM_146261_cds_4_0_chrX_132420253_f,NM_146261_cds_5_0_chrX_132421844_f,NM_146261_utr3_5_0_chrX_132422015_f	hg18chrX/103321288-103321427-h1.4	132422184	132422252	+	UTR3	58.31	UU---AGAAUUGUGU--UUGGGC-CCCAUUCCAGAGCCACAG-G---CAG..U--..---...---GUG-GGUuugGAGCAGCACUGU.-G.UUUU---AA	.....<<{<{.<<<......-<{.<.<-..........................................->....>.}>-....>>>..}.>}>>.....	bosTau2,dasNov1,hg18,mm8,oryCun1,panTro1,rheMac2
110340	2900097C17Rik	chr2	156082279	156083159	-	NR_024329_utr3_0_0_chr2_156079505_r	hg18chr9/38649227-38649444-h2.1	156081856	156081944	-	UTR3	80.3	UGA..UA..UCUAGUC.....UCUAGGUAUUAAAGAGGUUGCCAAUGUAUGACA.AAAGUA--GUUAGUAAACUCACACAUUCUGUAUACUCUGU..UA--GUUC	.<{..<{..<<<<<........>>>>>}>}>...........<<-.<<...<<<.-<<.....<<-<<....>>->>...>>->>>..>>.->>...........	bosTau2,canFam2,dasNov1,echTel1,hg18,loxAfr1,mm8,oryCun1,panTro1,rheMac2,rn4
42994	Psmd9	chr5	123488922	123509099	+	AK145487_cds_0_0_chr5_123488925_f,AK145487_cds_1_0_chr5_123495212_f,AK145487_cds_2_0_chr5_123500160_f,AK145487_cds_3_0_chr5_123502450_f,BC051930_cds_0_0_chr5_123488925_f,BC051930_cds_1_0_chr5_123495212_f,BC051930_cds_2_0_chr5_123500160_f,BC051930_cds_3_0_chr5_123502450_f,BC051930_cds_4_0_chr5_123506812_f,BC051930_cds_5_0_chr5_123508911_f,NM_026000_cds_0_0_chr5_123488925_f,NM_026000_cds_1_0_chr5_1…	hg18chr12/120838482-120838675-h2.1	123508932	123508999	+	UTR3	56.38	GAGAUGACUGUuUCCUG.....GG-....A.UCUG.CCuGCAGGAA-GCUG..CCUCaGCUGGCC.CCGUGCUUGGGCC...UG..G.AG	{-<--<.<<<{...{-{...............}-}....}>>>.....>--..>-}........-.<<<.{<....>}....>>..>.-.	bosTau2,canFam2,dasNov1,echTel1,hg18,loxAfr1,mm8,monDom4,oryCun1,panTro1,rheMac2,rn4
47658	Tmem50a	chr4	134170254	134185271	-	NM_027935_cds_0_0_chr4_134170507_r,NM_027935_cds_1_0_chr4_134172776_r,NM_027935_cds_2_0_chr4_134175726_r,NM_027935_cds_3_0_chr4_134177420_r,NM_027935_cds_4_0_chr4_134181689_r,NM_027935_cds_5_0_chr4_134185167_r,NM_027935_utr5_5_0_chr4_134185260_r,NM_027935_utr3_0_0_chr4_134169925_r,NM_027935_utr3_0_0_chr4_134169926_r	hg18chr1/25559905-25560044-h2.2	134170286	134170334	+	UTR3	53.07	CG.UCAGCGgUUUccuuUCCUGUgguAAAAGCUGAUGGGGC--.UCAC.G------CCAC	{{.<{{{{..{<<.............>>}.}}}}>}}.......................	bosTau2,canFam2,dasNov1,echTel1,hg18,loxAfr1,mm8,monDom4,oryCun1,panTro1,rheMac2,rn4
45745	2610027F03Rik	chr1	122449383	122516284	+	Intergenic	hg18chr2/119297819-119297955-h2.4	122455089	122455166	+	Intergenic	76.9	GG-uuuuAGGAUauuGG-.GCUG...-CC.CC............UCCU...-CCAGGCCUGCCg.G.CUUGU-GGCU	<{.....{<<<....<{..........}>...............>>>}....}>.{{{{.{<........>}.}}}}	bosTau2,canFam2,dasNov1,echTel1,hg18,loxAfr1,mm8,oryCun1,panTro1,rheMac2,rn4,bosTau2,canFam2,dasNov1,echTel1,hg18,loxAfr1,mm8,monDom4,oryCun1,panTro1,rheMac2,rn4
45745	2610027F03Rik	chr1	122449383	122516284	+	Intergenic	hg18chr2/119297819-119297955-h2.4	122455089	122455166	+	Intergenic	76.9	GG-uuuuAGGAUauuGG-.GCUG...-CC.CC............UCCU...-CCAGGCCUGCCg.G.CUUGU-GGCU	<{.....{<<<....<{..........}>...............>>>}....}>.{{{{.{<........>}.}}}}	bosTau2,canFam2,dasNov1,echTel1,hg18,loxAfr1,mm8,oryCun1,panTro1,rheMac2,rn4,bosTau2,canFam2,dasNov1,echTel1,hg18,loxAfr1,mm8,monDom4,oryCun1,panTro1,rheMac2,rn4
45745	2610027F03Rik	chr1	122449383	122516284	+	Intergenic	hg18chr2/119297819-119297955-h2.4	122455110	122455159	-	Intergenic	76.9	GG-uuuuAGGAUauuGG-.GCUG...-CC.CC............UCCU...-CCAGGCCUGCCg.G.CUUGU-GGCU	<{.....{<<<....<{..........}>...............>>>}....}>.{{{{.{<........>}.}}}}	bosTau2,canFam2,dasNov1,echTel1,hg18,loxAfr1,mm8,oryCun1,panTro1,rheMac2,rn4,bosTau2,canFam2,dasNov1,echTel1,hg18,loxAfr1,mm8,monDom4,oryCun1,panTro1,rheMac2,rn4
45745	2610027F03Rik	chr1	122449383	122516284	+	Intergenic	hg18chr2/119297819-119297955-h2.4	122455110	122455159	-	Intergenic	76.9	GG-uuuuAGGAUauuGG-.GCUG...-CC.CC............UCCU...-CCAGGCCUGCCg.G.CUUGU-GGCU	<{.....{<<<....<{..........}>...............>>>}....}>.{{{{.{<........>}.}}}}	bosTau2,canFam2,dasNov1,echTel1,hg18,loxAfr1,mm8,oryCun1,panTro1,rheMac2,rn4,bosTau2,canFam2,dasNov1,echTel1,hg18,loxAfr1,mm8,monDom4,oryCun1,panTro1,rheMac2,rn4
45745	2610027F03Rik	chr1	122449383	122516284	+	Intergenic	hg18chr2/119297819-119297955-h2.4	122455089	122455166	+	Intergenic	76.9	UAGCUGUGCCAUUCAGAACAG....AGCC-.ACAAGC--.......C-...-GG..CA.G.G-ccuggA.GGAGGG.GCAG-C.C.--C..........................A.auaUCCU-.....aaaaCCUGCU..CCC	..<<<.<<-........->>.....>>>........................<{..{{.{.<......{.<<{....<..........>...............................}>>}..........>}}}....}>.	bosTau2,canFam2,dasNov1,echTel1,hg18,loxAfr1,mm8,oryCun1,panTro1,rheMac2,rn4,bosTau2,canFam2,dasNov1,echTel1,hg18,loxAfr1,mm8,monDom4,oryCun1,panTro1,rheMac2,rn4
45745	2610027F03Rik	chr1	122449383	122516284	+	Intergenic	hg18chr2/119297819-119297955-h2.4	122455089	122455166	+	Intergenic	76.9	UAGCUGUGCCAUUCAGAACAG....AGCC-.ACAAGC--.......C-...-GG..CA.G.G-ccuggA.GGAGGG.GCAG-C.C.--C..........................A.auaUCCU-.....aaaaCCUGCU..CCC	..<<<.<<-........->>.....>>>........................<{..{{.{.<......{.<<{....<..........>...............................}>>}..........>}}}....}>.	bosTau2,canFam2,dasNov1,echTel1,hg18,loxAfr1,mm8,oryCun1,panTro1,rheMac2,rn4,bosTau2,canFam2,dasNov1,echTel1,hg18,loxAfr1,mm8,monDom4,oryCun1,panTro1,rheMac2,rn4
45745	2610027F03Rik	chr1	122449383	122516284	+	Intergenic	hg18chr2/119297819-119297955-h2.4	122455110	122455159	-	Intergenic	76.9	UAGCUGUGCCAUUCAGAACAG....AGCC-.ACAAGC--.......C-...-GG..CA.G.G-ccuggA.GGAGGG.GCAG-C.C.--C..........................A.auaUCCU-.....aaaaCCUGCU..CCC	..<<<.<<-........->>.....>>>........................<{..{{.{.<......{.<<{....<..........>...............................}>>}..........>}}}....}>.	bosTau2,canFam2,dasNov1,echTel1,hg18,loxAfr1,mm8,oryCun1,panTro1,rheMac2,rn4,bosTau2,canFam2,dasNov1,echTel1,hg18,loxAfr1,mm8,monDom4,oryCun1,panTro1,rheMac2,rn4
45745	2610027F03Rik	chr1	122449383	122516284	+	Intergenic	hg18chr2/119297819-119297955-h2.4	122455110	122455159	-	Intergenic	76.9	UAGCUGUGCCAUUCAGAACAG....AGCC-.ACAAGC--.......C-...-GG..CA.G.G-ccuggA.GGAGGG.GCAG-C.C.--C..........................A.auaUCCU-.....aaaaCCUGCU..CCC	..<<<.<<-........->>.....>>>........................<{..{{.{.<......{.<<{....<..........>...............................}>>}..........>}}}....}>.	bosTau2,canFam2,dasNov1,echTel1,hg18,loxAfr1,mm8,oryCun1,panTro1,rheMac2,rn4,bosTau2,canFam2,dasNov1,echTel1,hg18,loxAfr1,mm8,monDom4,oryCun1,panTro1,rheMac2,rn4
37653	Pcbp3	chr10	76205573	76232226	-	AK034811_cds_0_0_chr10_76206206_r,AK034811_cds_1_0_chr10_76206938_r,AK034811_cds_2_0_chr10_76211580_r,AK034811_cds_3_0_chr10_76213976_r,AK034811_cds_4_0_chr10_76214677_r,AK034811_cds_5_0_chr10_76225548_r,AK034811_cds_6_0_chr10_76228856_r,AK034811_cds_7_0_chr10_76232107_r,AK079564_cds_0_0_chr10_76206206_r,AK079564_cds_1_0_chr10_76206938_r,AK079564_cds_2_0_chr10_76211580_r,AK079564_cds_3_0_chr10_76…	hg18chr21/46186661-46186848-h2.5	76205563	76205652	-	UTR3	103.41	CCAAGAUG..G.......CUA..A-.GAacaaGGACUU--.GC-C.A----GA-.--.-AAGUUCaUCugcacccAUCAGAGUUUAAUAAAUG.................UC-GUG.UUCCU.CCCCCAUGGCUCUGA	-<<-<-<<..-.......{{-.....{<....<{{<{{.....................}}>}}>.>}.........-}}................................................->.>->->>-	bosTau2,echTel1,hg18,mm8,panTro1,rheMac2,rn4
47069	Dlg5	chr14	22967333	22968141	-	AK147598_cds_0_0_chr14_22968035_r,AK147699_cds_0_0_chr14_22968035_r,AK147598_utr3_0_0_chr14_22966420_r,AK147699_utr3_0_0_chr14_22966420_r,BC021314_utr3_0_0_chr14_22966420_r	hg18chrX/71991822-71992362-h2.5	22966767	22966862	+	UTR3	50.62	CUAAUGU.CUAGAGUUACAAAGAAUAAAAUGAAAUC...........AAA.GAUUUCUUGCUAGUAAAAUGAAAUGUUAGGAACAGUAU.UAAA.AUAUAGGuACC--ACCCC	<<<-<<........................<<<<<<...............>>>>>>.>>->>>...............<<-...<<<{......}>>>....->>.......	bosTau2,canFam2,dasNov1,echTel1,hg18,mm8,monDom4,oryCun1,panTro1,rheMac2,rn4
54234	Ddx52	chr11	83768387	83778035	+	AK141200_cds_10_0_chr11_83771484_f,AK141200_cds_11_0_chr11_83772167_f,AK141200_cds_12_0_chr11_83773661_f,AK141200_cds_13_0_chr11_83775642_f,AK141200_cds_14_0_chr11_83777945_f,AK141200_cds_7_0_chr11_83768307_f,AK141200_cds_8_0_chr11_83769422_f,AK141200_cds_9_0_chr11_83771276_f,NM_030096_cds_10_0_chr11_83771484_f,NM_030096_cds_11_0_chr11_83772167_f,NM_030096_cds_12_0_chr11_83773661_f,NM_030096_cds_…	hg18chr17/33047913-33048139-h2.2	83778253	83778312	-	UTR3	52.37	UUCCUUCACACUUG..AAGGGCAA.AAUCCUUAAGAGU..UCACCACACUUGG.GUGU.........U-AUUUUAG	-<{<<<<<....>>..>>>}>-.........{{{<<-....<<<<.......>.>>>............->>}}}.	bosTau2,canFam2,dasNov1,echTel1,hg18,loxAfr1,mm8,monDom4,oryCun1,panTro1,rheMac2,rn4
20431	Sox14	chr9	99683807	99684353	-	BC100555_utr3_0_0_chr9_99683464_r	hg18chr3/138967059-138967144-h1.1	99684248	99684288	+	UTR3	54.89	GGUGCA.AAGGAAA-GGAUUCA----G-AU----C-UCUGCUU-CCAcGCuACC	{<{<<....<<....-{--.................--}-....>>..>>.}>}	bosTau2,canFam2,echTel1,hg18,mm8,monDom4,panTro1,rheMac2,rn4
136947	TC1497291	chr17	84093275	84093706	-	NM_001001806_utr3_0_0_chr17_84092251_r	hg18chr2/43303048-43303310-h2.2.5	84092257	84092378	-	UTR3	55.5	AAUGU......AA............CAAGA.UUAaGU.CAACUUGAGUUGUAAUAUAUUUUG.GGGAAUCAGU...........................................UCACUACAAAUU..GU--..GACUGUAAACAUUGUACUGUAAAUGUUUUGUAGUU..UCCC-CCAAUAAAAUUUUUUGG-	.........................{{{<<.{-.....<<<<....>>>>.....-}>>}}}..{<-{.<<<............................................<<<<..........>>....>>>>>.<<<{<<<........>>>}>>>.........}->}.<<<<.........>>>>.	bosTau2,canFam2,dasNov1,echTel1,fr1,galGal2,hg18,loxAfr1,mm8,monDom4,oryCun1,panTro1,rheMac2,rn4,tetNig1,xenTro1
44719	Maf1	chr15	76180009	76181378	+	NM_026859_cds_2_0_chr15_76179901_f,NM_026859_cds_3_0_chr15_76180102_f,NM_026859_cds_4_0_chr15_76180393_f,NM_026859_cds_5_0_chr15_76180596_f,NM_026859_cds_6_0_chr15_76180841_f,NM_026859_utr3_7_0_chr15_76181124_f	hg18chr8/145233839-145234202-h2.1	76181241	76181321	-	UTR3	55.25	GGCA.GUAGGA.GCCUGcA....GGGA..UG.AGUGGACA..UCCA..CAGGCUGAAUCC.AAAGGGCUACACAGGUAUAGCCUUG..GGCA.G.....CGCC	<<<-........<{<<<.......<{{..{{.......}}..}}>...>>>}>....-<{....<<<<<<........>>>>>>....}>-........->>>	bosTau2,canFam2,dasNov1,hg18,mm8,monDom4,oryCun1,panTro1,rheMac2,rn4
106455	Dusp4	chr8	36286914	36287686	+	NM_176933_cds_3_0_chr8_36286915_f,NM_176933_utr3_3_0_chr8_36287301_f	hg18chr8/29250296-29250442-h2.2	36287387	36287458	-	UTR3	58.23	UCGUUAUUGCCAUCC.UAGCUGGCCCUGUGGUUGGCCAA.GG--AGA-.AAUGGAGACGGAGCCUGGUCA..CCU....GAUCC	<<-<<<<<.....<<.{...<<<<<........>>>>>}.>>.......>>>>>->>.{<{-{..<{.....}>.....}-}>}	bosTau2,dasNov1,echTel1,hg18,loxAfr1,mm8,oryCun1,panTro1,rheMac2,rn4
84638	Mll1	chr9	44556923	44557531	-	NM_001081049_utr3_0_0_chr9_44554350_r	hg18chr11/117898850-117899621-h2.1.4	44557995	44558094	-	UTR3	71.72	CCAGUAAGCA.CUCC.AGGUGGGGAAUUGGACAGAAGCCGUUGGCCGUAACCAGACGGAAUUUGGAG--AUCUC-AUAAAGCUCCAUUGAGAGUUUUAAAGAGAU	-<-<<..<-..{<<<.....>>>}..->..>>->-.....<<<<......>>>>......................<<<<<<<<......>>>>>>>>.......	bosTau2,canFam2,dasNov1,echTel1,hg18,mm8,monDom4,oryCun1,panTro1,rheMac2,rn4
13996	Ctgf	chr10	24285948	24287278	+	NM_010217_cds_2_0_chr10_24285763_f,NM_010217_cds_3_0_chr10_24286148_f,NM_010217_cds_4_0_chr10_24286731_f,NM_010217_utr3_4_0_chr10_24287028_f	hg18chr6/132311630-132311821-h1.1.5.h2.2.4	24287336	24287488	+	UTR3	59.07	GCUG.AGGU.UAU.......UUUAAAAGCAGCAGU...GUGCCUACUUUUUGG...AGUGUAACCGGGGAGGGAAAU.UAUA..GCAUGCUUGCAGACAGAC---CUGCUCUAGCGAGAGCUgAGCAUGUGUCCUCCaCUAG---...--AUGAGGCUG.....................AGUCCAGCUGUUC-.UU.UA----A.GAACA	-{-{.<{{-.{{...............................}}-}}>}-}-...........................<{..<<....<{{<-<...............>->}}>..>>}.>..................................................................<<<.............>>>..	bosTau2,canFam2,dasNov1,echTel1,galGal2,hg18,mm8,monDom4,oryCun1,panTro1,rheMac2,rn4
85299	Gm528	chr12	120390408	120459104	+	AK132117_cds_0_0_chr12_120390576_f,AK132117_utr5_0_0_chr12_120389924_f	hg18chr7/19778991-19779210-h1.1	120390364	120390412	+	UTR5	70.08	GGAUU.AG--CUGU--CUUC.UcuGGCCAGGCCcAcGGA.AAUGG.UUCUCU.GGUUC	<<<{<.....<{{<...{<<.{..<{<...>}>.}.>>}..>}}>........>}>>>	bosTau2,canFam2,dasNov1,echTel1,hg18,loxAfr1,mm8,oryCun1,panTro1,rheMac2,rn4
52772	Arfip2	chr7	105509570	105511043	-	NM_029802_cds_0_0_chr7_105510059_r,NM_029802_cds_1_0_chr7_105510632_r,NM_029802_cds_2_0_chr7_105510942_r,NM_029802_utr3_0_0_chr7_105509442_r,NM_029802_utr3_0_0_chr7_105509444_r	hg18chr11/6454892-6455000-h2.3	105510039	105510110	+	UTR3	71.88	CAAG.UUGGGCUG..G....GAGCUGC..UCAC.UGCUCCUCUAACCAGGAAGGCUUCUCGGCUCCUGGAGGCCGCAGCUUG	<<<{.<<<<<<<<..{....<<<<-<......>.->>>>}>....<<<<<<..<<......>>>>>>>>.>>>>.>>>}>>>	bosTau2,canFam2,danRer3,dasNov1,fr1,hg18,loxAfr1,mm8,monDom4,panTro1,rheMac2,rn4,tetNig1
45745	2610027F03Rik	chr1	122449383	122516284	+	Intergenic	hg18chr2/119236151-119236373-h1.2.h2.4	122515511	122515634	-	Intergenic	52.18	C----.---..----.-..ACCCC--------..---UCAC--------------CCUCUAGAAAAUAGCUUUC--uGAGGA........UUUGCUUAGUGGAAACAUCCAGCGCCCUAG.GAAU..UG....GCU.................................C.CCU.U.GCUAGA.AAAAGCAa........AGAUUUCCUccuCUUA-GG.CUGCUGCGAGAGG	.......................................................{<<<..<<<<.....>>>>...>>>}.................<<<....>>>..........<<.<<..................................................................................>>>>.....<-.<<....>>.->.....	bosTau2,canFam2,dasNov1,echTel1,hg18,loxAfr1,mm8,monDom4,oryCun1,panTro1,rheMac2
72094	Chd4	chr6	125067304	125070877	+	NM_145979_cds_10_0_chr6_125070486_f,NM_145979_cds_11_0_chr6_125070795_f,NM_145979_cds_5_0_chr6_125067072_f,NM_145979_cds_6_0_chr6_125067501_f,NM_145979_cds_7_0_chr6_125067782_f,NM_145979_cds_8_0_chr6_125068051_f,NM_145979_cds_9_0_chr6_125068412_f,BC058578_utr5_10_0_chr6_125070486_f,BC058578_utr5_11_0_chr6_125070795_f,BC058578_utr5_5_0_chr6_125067072_f,BC058578_utr5_6_0_chr6_125067501_f,BC058578_u…	hg18chr12/6580744-6580958-h1.5.h2.2.1	125067094	125067279	+	UTR5	51.86	CCCAAGAUUGCUGUCUCCAAGAUGAUGAUGGUCUUG..GGU.GCAAAGUGGAGGGAAUUCAGUACCAACAACCCCU........UCAAG..........................GGCAGCUCCGG.AGCAUCAGUGGCAGCUGCGGCGGCGGCGGCUGUGGCUGUGGUUGAGAGCAUGGUGACAGCUACUG.....A.AGUCGCCCCUCCC..CCUCCCCCUGUGGAGGUG	-<{-..-<<<<<<<.<<{<<<<<.......>>>>>}..>>..>>....<<<.<<<.................>>>.........>>>............................>>>>>-..-}>.-<<-<<{<<<<<.<<-<<.<{.......}>....>>->>...........<<....>>>>>>>}>.....>.->>........<-..<{<<<......>>>}>->	bosTau2,canFam2,danRer3,dasNov1,echTel1,fr1,galGal2,hg18,loxAfr1,mm8,monDom4,oryCun1,panTro1,rheMac2,rn4,tetNig1,xenTro1
32860	Psmd10	chrX	136295364	136302994	-	NM_016883_cds_0_0_chrX_136295505_r,NM_016883_cds_1_0_chrX_136298511_r,NM_016883_cds_2_0_chrX_136298769_r,NM_016883_cds_3_0_chrX_136300164_r,NM_016883_cds_4_0_chrX_136302918_r,NM_016883_utr3_0_0_chrX_136294904_r,NM_016883_utr3_0_0_chrX_136294906_r	hg18chrX/107214445-107214585-h2.1	136295197	136295261	-	UTR3	66.87	CUGACC-.-.--CaCCg..UGGACCggAACAA-...----.--GUU.CAGAAAUAGAUuccacuuggg.CCA..GGUUG-U..UC..UaGGGA	{{{{-{.....................................}-}.}}}...................<{<..{<.......>}..>.}>..	bosTau2,canFam2,dasNov1,echTel1,hg18,loxAfr1,mm8,oryCun1,panTro1,rheMac2,rn4
86676	Pdk1	chr2	71701093	71701755	+	NM_172665_utr3_10_0_chr2_71700964_f	hg18chrX/45272166-45272789-h2.4.5.h1.2	71702899	71703105	+	UTR3	56.08	AAGAAG--AAUUUAAAAUUAGUUUACUUU..AGAUUCUUUUUAAGGUGUAGCACCU.UUUUGCUCUGUUGUAAU...GGUAAUGGAUGGAGA-CA--.AU-..GUGACAAAGCUCUAGGG..GACGC....UU-----------------.................................UCCA-GAGUUacuuuuaaagacACCUGGAAGG.UUUUUAGAUU.CUU.AAGGugAGCCAUUUUGUCUGCCAGCGA.UAGuuuuaUGUGGU....-UUAGGUAUGA	..<<<<..<<{.........}>>..>>>>................{<<............>>}....................<<<<<<..............................<..<........>>.........................................................................<<<-.{-<{.<<....>>}>.-}..->>>.........>>>>>>......................................	bosTau2,canFam2,dasNov1,echTel1,hg18,loxAfr1,mm8,oryCun1,panTro1,rheMac2,rn4
20047	Scrg1	chr8	60348215	60369619	+	AJ223206_cds_1_0_chr8_60366459_f,AJ223206_cds_2_0_chr8_60369486_f,NM_009136_cds_1_0_chr8_60366459_f,NM_009136_cds_2_0_chr8_60369486_f,AJ223206_utr5_0_0_chr8_60348065_f,NM_009136_utr5_0_0_chr8_60348065_f,AJ223206_utr3_2_0_chr8_60369541_f,NM_009136_utr3_2_0_chr8_60369541_f	hg18chr4/174556481-174557100-h2.1	60348116	60348187	+	UTR5	54.5	GCu-GG.AG.C.---aG.AGUCUGUCAAUCCCAGGC-.AG.A..GACAAG.GC.AGACAAA.GCUUCACUUGUAAGGAG.---.CCU.C.CUcGC	<<..<{.<<..........<<<<<<<.......................>.>>.>>>>...........................>>.}.>..>>	bosTau2,canFam2,echTel1,galGal2,hg18,mm8,monDom4,oryCun1,panTro1,rheMac2,rn4
48936	2900084M01Rik	chr8	73114878	73115295	-	NM_001007570_utr3_0_0_chr8_73113329_r,NM_001007570_utr3_1_0_chr8_73114365_r	hg18chr19/19084093-19084551-h2.1	73113548	73113592	-	UTR3	52.99	CCCUGCauCA----..---GGCAAC----cAGCAGGGCAGGAGAaGU.GAgggUGUCCU	{{<<{<..-.....................->}>>}}.{{{{-<.........>-}}}}	bosTau2,hg18,mm8,panTro1,rheMac2,rn4
14726	H13	chr2	152377654	152378275	+	BC056977_cds_3_0_chr2_152377539_f,BC056977_utr3_3_0_chr2_152377849_f,NM_010376_utr3_11_0_chr2_152396166_f,AK049101_intron_3_0_chr2_152377628_f,NM_010376_intron_3_0_chr2_152377628_f	hg18chr20/29620722-29620933-h2.4	152396267	152396336	+	UTR3	91.37	GGAUGG....GG.AG...CA.GGCcUCUGCUgccu-GUUCCCUC-.....UGCCCUUUC...UCU--GG---.C---......UU.CCU.-CUgcucCUCC.UCA.UCC	{{{{<{....{<.{<....<.<<.............{-....-}.............<<........>>.................>>>........>}>}.}>}.}}}	bosTau2,canFam2,dasNov1,hg18,loxAfr1,mm8,oryCun1,panTro1,rheMac2,rn4,tetNig1
14726	H13	chr2	152396412	152397153	+	BC056977_cds_3_0_chr2_152377539_f,BC056977_utr3_3_0_chr2_152377849_f,NM_010376_utr3_11_0_chr2_152396166_f,AK049101_intron_3_0_chr2_152377628_f,NM_010376_intron_3_0_chr2_152377628_f	hg18chr20/29620722-29620933-h2.4	152396267	152396336	+	UTR3	91.37	GGAUGG....GG.AG...CA.GGCcUCUGCUgccu-GUUCCCUC-.....UGCCCUUUC...UCU--GG---.C---......UU.CCU.-CUgcucCUCC.UCA.UCC	{{{{<{....{<.{<....<.<<.............{-....-}.............<<........>>.................>>>........>}>}.}>}.}}}	bosTau2,canFam2,dasNov1,hg18,loxAfr1,mm8,oryCun1,panTro1,rheMac2,rn4,tetNig1
87965	Adamts15	chr9	30650024	30650631	-	NM_001024139_utr3_0_0_chr9_30648720_r	hg18chr11/129851252-129851445-h2.4	30649046	30649095	-	UTR3	74.47	GAAGGACG..U.UC..U.GG.GGGCUCCA.GGA.....-GUaUCUUCA....UUGGGUUAUGGACCAG	{{{<{{{...{.{{..{.{{......}}}.}}}......}}.}>}}}.......{{........}}..	bosTau2,canFam2,dasNov1,echTel1,hg18,loxAfr1,mm8,monDom4,oryCun1,panTro1,rheMac2,rn4
45501	Tmbim1	chr1	74221766	74223112	-	NM_027154_cds_0_0_chr1_74222579_r,NM_027154_cds_1_0_chr1_74223078_r,NM_027154_utr3_0_0_chr1_74221461_r	hg18chr2/218847187-218847603-h1.1	74221747	74221789	+	UTR3	56.07	AGAG.AGGG.-caCCCA-AGG.CGCUUUCCCUGuCCCC....acuuauCUCU	{{{<..<<{.........<<{........}>>..}>>...........>}}}	bosTau2,canFam2,echTel1,hg18,loxAfr1,mm8,monDom4,panTro1,rheMac2,rn4
108671	LOC329414	chr2	66368952	66435508	-	NM_018852_cds_26_0_chr2_66368846_r,NM_018852_utr5_26_0_chr2_66369104_r,NM_018852_utr5_27_0_chr2_66435295_r	hg18chr2/166940432-166940622-h1.1.h2.2	66435348	66435435	+	UTR5	68.17	AGGGAAGUCU---uCC-----------.....................UCUC-UU...CC--CAGGC....UUCUUUCUUCCCUCUGCUUCU.......UUCUUUGAAAUCCUGUUGCUCAC.AG-U-GCCUGCUACUAGGAG	{<<{{{<<{{.....................................................}}>>....}}}>>}........................<<-<<<--.......-->>>-.>>..................	bosTau2,dasNov1,echTel1,hg18,loxAfr1,mm8,oryCun1,panTro1,rheMac2,rn4
15162	Hnrpk	chr13	58401656	58401947	-	AK088462_utr3_0_0_chr13_58400960_r,AK168918_utr3_0_0_chr13_58400862_r,BC089328_utr3_0_0_chr13_58400771_r,NM_025279_utr3_0_0_chr13_58401574_r	hg18chr9/85773342-85773851-h2.1.5	58401559	58401749	+	UTR3	67.21	AAGACCACCA.A.AAAUAGAUUCACUAAAU..UUAUUUUAAAAAUCAUAAAACGUUUCUUACAAAAGAGCAUUACAUUCUGCACACUGCUCUGAACAAA.UGCCA.GGGACAUGUGGACUAU......U---ACUU-UCCUCC.CUGUCCCA..CC.CC.CCA.A........-..U.GUUACAGUGACCACAAA.GUAAGGUGUUCACAAUAAUUACAU.GG.GGGG	...........<.<<<<<{<<<.....>>>..}>>>>>>.................<<<......>>><<<<<.......<<.....>>........>>.>>>...<<<<<<...<<<......................>>>..>>>>>>...<<.<<.<<<...............<<<<..<<<<.<<<.........>>>.>>>>..>>>>....>.>>.>>>>	bosTau2,canFam2,dasNov1,echTel1,galGal2,hg18,loxAfr1,mm8,monDom4,oryCun1,panTro1,rheMac2,rn4
62566	Slc41a1	chr1	133657576	133658241	+	NM_173865_cds_1_0_chr1_133658168_f,NM_173865_utr5_1_0_chr1_133657557_f	hg18chr1/204046222-204046801-h1.3.5	133658036	133658083	+	UTR5	67.8	UGG.........AGAGCCGUGGGAAGAGGUCUUGCGGCAAUCAAGCCU.GGGUUCACC	.<<..........<<<<<<<<<<<.....>>>>>>>>>{-{{<....>.}}-}>>.>>	bosTau2,canFam2,dasNov1,echTel1,galGal2,hg18,mm8,oryCun1,panTro1,rheMac2,rn4
120585	Gm1140	chrX	63943887	63953433	-	NM_001126317_cds_1_0_chrX_63943818_r,NM_001126317_cds_2_0_chrX_63949632_r,NM_001126317_cds_2_0_chrX_63957159_f,NM_001126317_cds_3_0_chrX_63950505_r,NM_001126317_cds_3_0_chrX_63958972_f,NM_001126317_cds_4_0_chrX_63951491_r,NM_001126317_cds_4_0_chrX_63959976_f,NM_001126317_cds_5_0_chrX_63953397_r,NM_001126317_cds_5_0_chrX_63960850_f,NM_001126317_cds_6_0_chrX_63966658_f,BC020078_intron_1_0_chrX_6391…	hg18chrX/145735490-145735806-h2.1	63992360	63992436	-	Intron	52.37	GGC.AGA.GGA----.--.AAGAAUUCU..GAGUGAACAAGA.UAGGAAAUGAU-.........................AAAAGGCAauuG---GAAC.-UUG.UAAU.CA.---uUUUCUCUGUU	{{{.<<<.<{{...........................................................................................................}}>>>>}}}	bosTau2,canFam2,echTel1,hg18,loxAfr1,mm8,rheMac2,rn4
120585	Gm1140	chrX	63957157	63966693	+	NM_001126317_cds_1_0_chrX_63943818_r,NM_001126317_cds_2_0_chrX_63949632_r,NM_001126317_cds_2_0_chrX_63957159_f,NM_001126317_cds_3_0_chrX_63950505_r,NM_001126317_cds_3_0_chrX_63958972_f,NM_001126317_cds_4_0_chrX_63951491_r,NM_001126317_cds_4_0_chrX_63959976_f,NM_001126317_cds_5_0_chrX_63953397_r,NM_001126317_cds_5_0_chrX_63960850_f,NM_001126317_cds_6_0_chrX_63966658_f,BC020078_intron_1_0_chrX_6391…	hg18chrX/145735490-145735806-h2.1	63992360	63992436	-	Intron	52.37	GGC.AGA.GGA----.--.AAGAAUUCU..GAGUGAACAAGA.UAGGAAAUGAU-.........................AAAAGGCAauuG---GAAC.-UUG.UAAU.CA.---uUUUCUCUGUU	{{{.<<<.<{{...........................................................................................................}}>>>>}}}	bosTau2,canFam2,echTel1,hg18,loxAfr1,mm8,rheMac2,rn4
149719	2700004E22Rik*	chr18	38380588	38381453	+	BC002117_cds_6_0_chr18_38380444_f,AK079423_utr3_4_0_chr18_38380254_f,BC002117_utr3_6_0_chr18_38380723_f,NM_024179_intron_6_0_chr18_38380541_f	hg18chr5/141291281-141291903-h1.3	38382185	38382229	-	UTR3	67.13	AUGGAGGAac.GGcaugA.GGG..UUCUGAGG.AGAGcCUGCC....CCUCCAA	.{<{{{{....<{...........<{{{.....}}}>....}>....}}}}>}.	bosTau2,canFam2,dasNov1,echTel1,hg18,loxAfr1,mm8,panTro1,rheMac2,rn4
42682	0610009O20Rik	chr18	38379982	38381172	+	BC002117_cds_4_0_chr18_38379882_f,BC002117_cds_5_0_chr18_38380254_f,BC002117_cds_6_0_chr18_38380444_f,NM_024179_cds_4_0_chr18_38379882_f,NM_024179_cds_5_0_chr18_38380254_f,NM_024179_cds_6_0_chr18_38380444_f,AK079423_utr3_3_0_chr18_38379176_f,AK079423_utr3_4_0_chr18_38380254_f,BC002117_utr3_6_0_chr18_38380723_f,NM_024179_intron_6_0_chr18_38380541_f	hg18chr5/141291281-141291903-h1.3	38382185	38382229	-	UTR3	67.13	AUGGAGGAac.GGcaugA.GGG..UUCUGAGG.AGAGcCUGCC....CCUCCAA	.{<{{{{....<{...........<{{{.....}}}>....}>....}}}}>}.	bosTau2,canFam2,dasNov1,echTel1,hg18,loxAfr1,mm8,panTro1,rheMac2,rn4
13614	Epha2	chr4	140600382	140600872	+	BC006954_cds_1_0_chr4_140600361_f,NM_010139_cds_16_0_chr4_140600489_f,BC006954_utr3_1_0_chr4_140600595_f,NM_010139_utr3_16_0_chr4_140600595_f,NM_010139_intron_15_0_chr4_140596464_f	hg18chr1/16323491-16323682-h1.4.h2.3	140601247	140601346	-	UTR3	78.63	AUAAAAG-AAAUCUGUAACACUGACAGCgacaUUUGU--CC-..---..---.-.----.--AAAGGG.GCUGGag.ACUGG.G-..--UG........GCUGGCGG.AAAGUcuccugcagguCCGCC...-AG...---.-C.CCC...........---CAGC.CC	..................................................................<{.<{{{.......{{.{..................<{{<<.................>>}}>..............}.}}...............}}}>.}>	bosTau2,canFam2,dasNov1,hg18,loxAfr1,mm8,oryCun1,panTro1,rheMac2,rn4
136596	TC1463049	chr9	21766694	21766892	-	NM_010487_utr3_0_0_chr9_21765409_r	hg18chr19/11425806-11426103-h2.1	21768511	21768552	-	UTR3	59.99	CCCCU-...AAGCC.AUCCC.AU-GcagggugG.GGAG....GGC-G.A-GGUGGGAUG.G...GGGGGUCUCCUCU.CU	<{{<<......<<{.-<<<{............}.>>>-....}>>.....>>.}}>.-{.<...<<<<....>>>>>.}-	bosTau2,canFam2,echTel1,hg18,loxAfr1,mm8,panTro1,rn4,bosTau2,canFam2,echTel1,hg18,loxAfr1,mm8,monDom4,panTro1,rn4
136596	TC1463049	chr9	21766694	21766892	-	NM_010487_utr3_0_0_chr9_21765409_r	hg18chr19/11425806-11426103-h2.1	21768527	21768586	+	UTR3	59.99	CCCCU-...AAGCC.AUCCC.AU-GcagggugG.GGAG....GGC-G.A-GGUGGGAUG.G...GGGGGUCUCCUCU.CU	<{{<<......<<{.-<<<{............}.>>>-....}>>.....>>.}}>.-{.<...<<<<....>>>>>.}-	bosTau2,canFam2,echTel1,hg18,loxAfr1,mm8,panTro1,rn4,bosTau2,canFam2,echTel1,hg18,loxAfr1,mm8,monDom4,panTro1,rn4
136596	TC1463049	chr9	21766694	21766892	-	NM_010487_utr3_0_0_chr9_21765409_r	hg18chr19/11425806-11426103-h2.1	21768511	21768552	-	UTR3	59.99	C.CAC...CC..U.GCAUG.GG.AU..G.GC.UUA.GGG--.GAC..ACAauGGUG.--C.CCUA-	<.<{....{<..{.....}.>}..}..>.>...<{.<<<....................>.>>}>.	bosTau2,canFam2,echTel1,hg18,loxAfr1,mm8,panTro1,rn4,bosTau2,canFam2,echTel1,hg18,loxAfr1,mm8,monDom4,panTro1,rn4
136596	TC1463049	chr9	21766694	21766892	-	NM_010487_utr3_0_0_chr9_21765409_r	hg18chr19/11425806-11426103-h2.1	21768527	21768586	+	UTR3	59.99	C.CAC...CC..U.GCAUG.GG.AU..G.GC.UUA.GGG--.GAC..ACAauGGUG.--C.CCUA-	<.<{....{<..{.....}.>}..}..>.>...<{.<<<....................>.>>}>.	bosTau2,canFam2,echTel1,hg18,loxAfr1,mm8,panTro1,rn4,bosTau2,canFam2,echTel1,hg18,loxAfr1,mm8,monDom4,panTro1,rn4
29986	E2f6	chr12	16850071	16851674	+	BC037656_cds_6_0_chr12_16850050_f,BC057929_cds_5_0_chr12_16850050_f,NM_033270_cds_5_0_chr12_16850050_f,BC037656_utr3_6_0_chr12_16850050_f,BC037656_utr3_7_0_chr12_16850845_f,BC037656_utr3_7_0_chr12_16850865_f,BC057929_utr3_6_0_chr12_16850865_f,NM_033270_utr3_6_0_chr12_16850865_f	hg18chr22/17202557-17202663-h1.5.h2.3.3.h2.5	16851519	16851589	+	UTR3	54.67	AGUUUUACAUGUAGAAGUUUCACAGAUG.-CCUG..GACAUUUA-GGUUCAU----AUACUUAAAGUAUUUUAAUACG..CU	<-<<<<<....>>>>>->....-<<{<<..........>>}>>-......................................	bosTau2,canFam2,dasNov1,hg18,mm8,oryCun1,panTro1,rheMac2,rn4
51930	Rapgef2	chr3	79149618	79150325	-	NM_001099624_utr3_0_0_chr3_79148455_r	hg18chr4/160500425-160500700-h1.2.4	79148553	79148630	+	UTR3	64.04	UGUACAAUUAUUGUAUUAAAAAUACAAAAGGGA..........................UACAGACUCCACCAA..UGUCUUUCUAAAAGACAU.ACAGGU..ACAAGU	<{<<<.....<<<<<<<...>>>>>>>...<<<.................................>>>....<..<<<<<<<...>>>>>>>>.....>>..>}>...	bosTau2,canFam2,danRer3,dasNov1,echTel1,fr1,galGal2,hg18,loxAfr1,mm8,monDom4,oryCun1,panTro1,rheMac2,rn4,tetNig1,xenTro1
48550	C1qtnf6	chr15	78350952	78351384	-	BC071187_utr3_0_0_chr15_78350603_r,NM_028331_utr3_0_0_chr15_78350603_r,NM_028331_utr3_0_0_chr15_78351341_r	hg18chr22/35906597-35906833-h2.4	78351132	78351212	-	UTR3	73.27	CCCAG.ACauuagccaugGU-CAGaCCAU--G-CACUAGUG-C--UC--uCUGGCCCUC.........-CUgGCuCC.UCcA.A.gGC.cCA......GGCU.CACC.CUGGG	{{{{{................<{<.......<.<<....>>.>.......>}>...................<{............}>....................}}}}}	bosTau2,canFam2,hg18,loxAfr1,mm8,panTro1,rheMac2,rn4
85444	D14Ertd436e	chr14	46463705	46464617	-	NM_172599_utr3_0_0_chr14_46462771_r	hg18chr14/54902833-54903022-h2.4	46462756	46462825	+	UTR3	52.94	C.AC....ACACA--..-GCCAAGUACUGUUAAAGGAUUUAUUGCAG..UAAUACAACAAA.GGUUUAGAAAACA....U..CUGU.GU.G	{.{{....<{<.......<{-......-}>.......<<<-<<<..........>>>->>>......................>}>.}}.}	bosTau2,canFam2,dasNov1,echTel1,galGal2,hg18,loxAfr1,mm8,monDom4,oryCun1,panTro1,rn4
53704	Ypel2	chr11	86755842	86756711	-	NM_001005341_utr3_0_0_chr11_86752620_r	hg18chr17/54830371-54830715-h1.4.h2.4.h2.2.5	86755612	86755737	-	UTR3	50.95	UUUUUUUCCCccC--.-.UcCAAUUUuau..CACCAU--AACCUGGAAACAAA-GAUCCAA..--G---.-----------AUUACAC------------C.....UCCAU---------------U.CUUAG.CC.CUGACUCU.CCUAUGUGGAUAGACAUCUUUUAACAGUGUGGUCCAGCAGUAGGG	.{{-<<.-{<........<....................>....>}->>-}}.....................................................................................................{<<-<....>->>}........................	bosTau2,canFam2,dasNov1,echTel1,hg18,loxAfr1,mm8,panTro1,rheMac2,rn4
52467	Msi2	chr11	88156507	88157174	-	NM_054043_utr3_0_0_chr11_88155577_r,NM_054043_utr3_0_0_chr11_88155655_r	hg18chr17/53114599-53114771-h2.2.4	88157959	88158084	-	UTR3	78.11	GAUUUGAUGUGGUUUCAACUAACCCAAGGUCUCAC.AAUGUU.C.AAAUGGCGGCUGAC...UCU.A..CAGCAUUCUGUAGGUCCC-----..........................................................UGCCCC......................CCUA-..GCUG--....AA..GGGGUG.UG........CCAUACUACCUUAAAUGCAAACAC	<<<<<.....<<<<......>>>>..>>>>>..............-<<<{--<................>--}>>>-.<<<.....................................................................{{<<<{...........................................}>>>}}.>>........>.......................	bosTau2,canFam2,danRer3,dasNov1,fr1,galGal2,hg18,loxAfr1,mm8,monDom4,oryCun1,panTro1,rheMac2,rn4,tetNig1,xenTro1
50041	2810403A07Rik	chr3	88797772	88798368	+	NM_028814_utr3_13_0_chr3_88797757_f	hg18chr1/154150052-154150218-h2.1	88798110	88798182	+	UTR3	69.01	UUU.GU..AUUUUACUACUAUUG.GGUCAAUUUUGAU-.--AACUGGUUACAAACAAAaaG-cCUUACUA..UUUAUUAGUGGG-	.<<.<<.......<<<<........<<<<....>>>>.......>>>>.....>>>>......<<<<<<<.......>>>>>>>.	bosTau2,canFam2,dasNov1,echTel1,hg18,loxAfr1,mm8,oryCun1,panTro1,rheMac2,rn4
12111	Camk4	chr18	33309916	33310573	+	NM_009793_cds_10_0_chr18_33309572_f,NM_009793_utr3_10_0_chr18_33310013_f	hg18chr5/110849441-110849571-h1.2	33311318	33311352	+	UTR3	51.56	ACCUCAaa..UUUU.GUGUUUGAGUGAAAAUGAGCACU	..{{{<....<<<{............}>>>>}}}....	bosTau2,canFam2,dasNov1,echTel1,hg18,loxAfr1,mm8,monDom4,oryCun1,panTro1,rheMac2,rn4
87021	Rod1	chr4	59569664	59570632	-	NM_144904_utr3_0_0_chr4_59569313_r,NM_178164_utr3_0_0_chr4_59569120_r	hg18chr9/114024255-114024585-h1.2.3.h2.1.3	59569309	59569535	-	UTR3	55.49	AGAUUUU.GUCUCAGGAUUACUUG.AUUcCU....................U..........CUCAG.CACUCAAGUGAGAACCUGAUUUUCUCUGUUAAUGCGACUU.CAUUA....CAGAUAGCCCACAUAUUU......GGAGUAUGAG.AAAGUGGGUUAUUUUuUU.AUAUUCU....................GACCCU....CUUaCUUUUUuGGU.UGAAUGUAAAaAG......UACAUAUUAAUGUUGCUUCAAUGAUUGUGUCAUGUAAAAUU.---..-aCUU.UUUAA.U.A.UG--.--.aaACUGC	..............................................................-<<-{......<<-<<-....->>->>.............................}->>-...................<<<<{<{<<<.<<<........>>>>.>>.}>}>>>>..............................................<-<{<<<...........>>>}>->....{<.<-....->.>}........................<-<.........>.->.............	bosTau2,canFam2,dasNov1,echTel1,hg18,loxAfr1,mm8,monDom4,oryCun1,panTro1,rheMac2,rn4
93051	E130309F12Rik	chr4	49359952	49360563	+	NM_178756_utr3_7_0_chr4_49358779_f	hg18chr9/103126483-103126645-h2.1	49359153	49359205	-	UTR3	51.39	CUUCCAUUAAAA..........UUCAAAAC....U..UCUGGAGGAGGCAGCAACUGUGG.....UAA..UAAAGG	<<<--{{{{......................................<{<<...>>}>.......}}}..}-->>>	bosTau2,canFam2,echTel1,galGal2,hg18,loxAfr1,mm8,monDom4,oryCun1,panTro1,rheMac2,rn4
93051	E130309F12Rik	chr4	49430004	49430620	+	NM_178756_utr3_7_0_chr4_49358779_f	hg18chr9/103126483-103126645-h2.1	49359153	49359205	-	UTR3	51.39	CUUCCAUUAAAA..........UUCAAAAC....U..UCUGGAGGAGGCAGCAACUGUGG.....UAA..UAAAGG	<<<--{{{{......................................<{<<...>>}>.......}}}..}-->>>	bosTau2,canFam2,echTel1,galGal2,hg18,loxAfr1,mm8,monDom4,oryCun1,panTro1,rheMac2,rn4
11640	Rhoc	chr3	104922080	104922512	+	NM_007484_utr3_4_0_chr3_104922100_f	hg18chr1/113045404-113045531-h1.3	104922260	104922289	-	UTR3	79	GCCC-G.G.UUCCC--.AGaggCA--GGGAGGA..A-GGGC	{{{<.....{{{{<............>}}}}......>}}}	bosTau2,canFam2,echTel1,galGal2,hg18,loxAfr1,mm8,monDom4,panTro1,rheMac2,rn4
107334	C230009H10Rik	chr7	46300263	46301134	+	BC100546_utr3_0_0_chr7_46300190_f,NM_008421_utr3_1_0_chr7_46296354_f,AK162964_intron_1_0_chr7_46296322_f,NM_001112739_intron_1_0_chr7_46296322_f	hg18chr11/17755698-17756127-h1.5.h2.3.2.h2.4	46301371	46301523	+	UTR3	98.52	GAAUAAACCUGAUUGGUCCAUUUCUCUUUUGACUGACUGCCUCUUUGUAGUGCCAC.GCUG--UCCACGGGUGGUGGUCCCACUCACGUGCGUGCCAUGUGUGCGCGCACAGGGAAG..GAUCACUCCUGUGUGUAGUUA.UAUG.AUGUGAACAGGAUC	.......{<<<...<<<<............>>>>.<<<<<......>>>>>.-<<-..-<<..<-<<<{<<.<<<<<<<<..<<---<<<<{<<<.....>>>}>>>>--->>...>..>>>>>>>.>>.}>>>->.....>>-..->>-...>>>}...	bosTau2,canFam2,dasNov1,echTel1,hg18,loxAfr1,mm8,monDom4,oryCun1,panTro1,rheMac2,rn4
16275	Kcnc1	chr7	46295892	46296417	+	AK162964_cds_1_0_chr7_46295388_f,NM_001112739_cds_1_0_chr7_46295388_f,NM_008421_cds_1_0_chr7_46295388_f,NM_008421_utr3_1_0_chr7_46296354_f,AK162964_intron_1_0_chr7_46296322_f,NM_001112739_intron_1_0_chr7_46296322_f	hg18chr11/17755698-17756127-h1.5.h2.3.2.h2.4	46301371	46301523	+	UTR3	98.52	GAAUAAACCUGAUUGGUCCAUUUCUCUUUUGACUGACUGCCUCUUUGUAGUGCCAC.GCUG--UCCACGGGUGGUGGUCCCACUCACGUGCGUGCCAUGUGUGCGCGCACAGGGAAG..GAUCACUCCUGUGUGUAGUUA.UAUG.AUGUGAACAGGAUC	.......{<<<...<<<<............>>>>.<<<<<......>>>>>.-<<-..-<<..<-<<<{<<.<<<<<<<<..<<---<<<<{<<<.....>>>}>>>>--->>...>..>>>>>>>.>>.}>>>->.....>>-..->>-...>>>}...	bosTau2,canFam2,dasNov1,echTel1,hg18,loxAfr1,mm8,monDom4,oryCun1,panTro1,rheMac2,rn4
42665	Fbxo25	chr8	13926959	13939817	+	AK134722_cds_10_0_chr8_13939540_f,AK134722_cds_5_0_chr8_13926925_f,AK134722_cds_6_0_chr8_13929233_f,AK134722_cds_7_0_chr8_13931162_f,AK134722_cds_8_0_chr8_13935123_f,NM_025785_cds_5_0_chr8_13926925_f,NM_025785_cds_6_0_chr8_13929233_f,NM_025785_cds_7_0_chr8_13931159_f,NM_025785_cds_8_0_chr8_13935123_f,NM_025785_cds_9_0_chr8_13939540_f,AK134722_utr3_10_0_chr8_13939630_f,NM_025785_utr3_9_0_chr8_1393…	hg18chr8/409098-409682-h2.2.5	13939970	13940107	+	UTR3	51.49	G----AGAAUG.UCCUUCUUGGUUGUCAAAAGACAGUUuUCC--AUC.CUACAGUAAUU-.....GGGAU.GAAGAAC.AAAACAGUUGAUCC..UUGUAAAUACAUUAUGCAGAAUAUUUAUUU-UUCUUAAAAUG.UA...UUUUCACAA.CCCCAGUGG	.....--................................<<<..{<-........->}.......>>>...............................<{{{<<{<{....<<<<..........>>>>...}>}>.>}...}}>...........--...	bosTau2,canFam2,dasNov1,echTel1,hg18,loxAfr1,mm8,monDom4,oryCun1,panTro1,rheMac2,rn4
150193	D330027P03Rik*	chr12	77500469	77501263	-	NM_013675_utr3_0_0_chr12_77499328_r	hg18chr14/64282723-64283001-h2.2.5	77499341	77499444	+	UTR3	52.68	AUUUAUUAG.AAAAACUAGUAAAUGGGGU..UCUUCUGGUUGGUGGAAGC..ACAUUUGAGCAGGUGGAGGACAAGG.CCCAG.CCAGCCCCAGGACCAGCCCCAGAUGGC	.<<<<<<<<......>>>>>>>><<<<-<..<{<<<<<.<<<<<<....>..>>.......>>>.>>>>>}>...>-.>>>><.<--<-{....}->-->>..........	bosTau2,canFam2,echTel1,hg18,loxAfr1,mm8,monDom4,oryCun1,panTro1,rheMac2,rn4
150193	D330027P03Rik*	chr12	77500469	77501263	-	NM_013675_utr3_0_0_chr12_77499328_r	hg18chr14/64283826-64283987-h2.1	77500343	77500403	+	UTR3	63.33	AGGGu.GCAGAU--GCcuCCCUgcc...UAC.U..G.......CUUUGGUUUCUCC.AGC.UGUACAAAGAGGCUG..GUG	<<<{..<{......}>..}>>>......<{{.<..<.......<<<<......................>>>>>.>..}}>	bosTau2,canFam2,echTel1,hg18,loxAfr1,mm8,monDom4,panTro1,rheMac2,rn4
15343	Elavl1	chr8	4288541	4289139	-	NM_010485_utr3_0_0_chr8_4284782_r,NM_010485_utr3_0_0_chr8_4288344_r	hg18chr19/7930344-7930662-h2.1	4285899	4285944	-	UTR3	61.63	GG..GGAG.CA....ACA-.G.AA.CA-UG.C---..............AUuucc.A-UC.CUAAaUA-............AGGA-C.......CCUCCC	{{..{{-{........{{..........}}............................{<.{{..................}}>}.........}-}}}}	bosTau2,canFam2,dasNov1,hg18,loxAfr1,mm8,oryCun1,panTro1,rheMac2,rn4
110340	2900097C17Rik	chr2	156082279	156083159	-	NR_024329_utr3_0_0_chr2_156079505_r	hg18chrX/78393512-78393652-h1.1.4	156081917	156081974	-	UTR3	63.04	AUAUUGUA..CAUA--CUGGAC.AAAC.GAGUCC.------UAUGAUAUCUAGUCUCUAGGUAUUAAAGAG	..................<<<{........}>>>.........<<<<<<<<<{...}>>>>>>>>>.....	canFam2,dasNov1,echTel1,hg18,loxAfr1,mm8,oryCun1,panTro1,rheMac2,rn4
129463	LOC432874	chr14	68548518	68551396	-	AK171295_utr5_10_0_chr14_68550927_r,AK171295_utr5_11_0_chr14_68551361_r,AK171295_utr5_9_0_chr14_68548492_r	hg18chr8/22900297-22900647-h1.3	68551526	68551572	-	UTR5	52.23	GCUUUCCUGCGG--..--UUCUCCACC.UGUGU....GCAGGU...AAA----ACCAG....gcuGAGC	...{<<<<<--.......<<-...<<<.<<........>>>>>...->>....-->>>.......>>}.	bosTau2,canFam2,dasNov1,echTel1,hg18,mm8,oryCun1,panTro1,rheMac2,rn4
88976	Slc35d1	chr4	102669993	102670680	-	AK220330_utr3_0_0_chr4_102668585_r,NM_177732_utr3_0_0_chr4_102669650_r	hg18chr1/67238862-67239040-h1.2.4.h2.4.5	102669312	102669448	-	UTR3	57.49	CUGUGCCAUGCUGCUUUCUCCCA-...C-----AGGCUAUAAUGGAa.CUUUCCUU-CCCU..-GGGGAAAA-------AAUACUGAG--AAUGAGUGCAguggauacugaauaUGGAacccAGUG---C-ACACAGCGCUcA-GCAGAC-ACAG-GUCUGC-CaUCC	................................................-<<<<<{.........}>>>>>-.........................................................................<{{{<{......}>}}}>......	bosTau2,canFam2,dasNov1,echTel1,hg18,loxAfr1,mm8,oryCun1,rheMac2,rn4
13459	Eif4a1	chr11	69483678	69486370	-	AK146424_cds_0_0_chr11_69483668_r,AK146424_cds_1_0_chr11_69483890_r,AK146424_cds_2_0_chr11_69484217_r,AK146424_cds_3_0_chr11_69484391_r,AK146424_cds_4_0_chr11_69484600_r,AK146424_cds_5_0_chr11_69484839_r,AK146424_cds_6_0_chr11_69485273_r,AK162017_cds_6_0_chr11_69484700_r,AK162017_cds_7_0_chr11_69484839_r,AK162017_cds_8_0_chr11_69485273_r,AK162017_cds_9_0_chr11_69486328_r,AK166439_cds_0_0_chr11_69…	hg18chr1/177437690-177437770-h1.4	69483611	69483647	+	UTR3	61.83	CCU.UAG...CCCCacc.CC..A.GGACUGA.ACC.CUGGgC.....UA.....GGG	<<{.{{............<{..{.<<........>.>}}>.......}}.....}>>	bosTau2,canFam2,dasNov1,echTel1,hg18,loxAfr1,mm8,monDom4,oryCun1,panTro1,rheMac2,rn4
77345	Elac1	chr18	73864142	73868037	-	BC019371_cds_0_0_chr18_73864203_r,NM_053255_cds_0_0_chr18_73864203_r,NM_053255_cds_1_0_chr18_73867706_r,BC019371_utr5_0_0_chr18_73864569_r,BC019371_utr5_1_0_chr18_73867706_r,BC019371_utr3_0_0_chr18_73863540_r,NM_053255_utr3_0_0_chr18_73860407_r,NM_053255_utr3_0_0_chr18_73863540_r	hg18chr18/46764747-46764976-h1.2	73867744	73867796	+	UTR5	65.66	CGCUUCUUUUCCACAACUGAAAAgCCAAA-GGAUGGAAUUCUAUGAA.AGAGGCG	{<<<<<<<{......<--<<{...<<{......}>>..}>>-->.}>.>>>>>>}	bosTau2,canFam2,danRer3,dasNov1,echTel1,hg18,loxAfr1,mm8,monDom4,oryCun1,panTro1,rheMac2,rn4,tetNig1,xenTro1
18465	Piga	chrX	159776196	159776985	+	AK032283_utr3_5_0_chrX_159776002_f,NM_011081_utr3_5_0_chrX_159776002_f	hg18chrX/15248444-15248722-h1.1	159776963	159776999	-	UTR3	50.28	CCACAG.AGGG.C..AGgAAGAGCA..GCUGG.UUUUGaG....AUAG	{-{-...<{<{.{.....{-........-}.}.}>}>.......-}-}	bosTau2,canFam2,hg18,loxAfr1,mm8,monDom4,oryCun1,panTro1,rheMac2,rn4
93599	Emilin3	chr2	160598574	160599479	-	NM_182840_cds_0_0_chr2_160598992_r,NM_182840_utr3_0_0_chr2_160597879_r	hg18chr20/39422549-39422909-h1.5	160598445	160598489	+	UTR3	52.79	AAGGAUG...UGUGGGGA.GCU.GGAAACCUCAGGUGGCCUCUG.GUCUUU	{{{{<{.......<{<<..<{{.-<{....}>-}}>..>>}>...}>}}}}	bosTau2,canFam2,hg18,loxAfr1,mm8,oryCun1,panTro1,rheMac2,rn4
54174	Cdc2l6	chr10	40170018	40170846	+	AK122421_utr5_12_0_chr10_40169091_f,AK122421_utr3_12_0_chr10_40169220_f,NM_198164_utr3_11_0_chr10_40169220_f	hg18chr6/111042183-111042386-h2.5	40169339	40169425	+	UTR5	106.24	AAGUGUUUUGAA....GG....ACU....AAGCU.C..UCUUCUUCAUUGACUAAAAGAGGAU....UCUU...GUGAAGUGUCCCC-.GCCCUCUUCcCCCG...CAUG-AUU.U	{<{{.<..<<--....<<....................{<<{<<<--......-->>>}>>}.....................................>>--...>>.>.}}>.}	bosTau2,canFam2,dasNov1,echTel1,galGal2,hg18,loxAfr1,mm8,monDom4,oryCun1,panTro1,rheMac2,rn4
54174	Cdc2l6	chr10	40170018	40170846	+	AK122421_utr5_12_0_chr10_40169091_f,AK122421_utr3_12_0_chr10_40169220_f,NM_198164_utr3_11_0_chr10_40169220_f	hg18chr6/111042183-111042386-h2.5	40169339	40169425	+	UTR3	106.24	AAGUGUUUUGAA....GG....ACU....AAGCU.C..UCUUCUUCAUUGACUAAAAGAGGAU....UCUU...GUGAAGUGUCCCC-.GCCCUCUUCcCCCG...CAUG-AUU.U	{<{{.<..<<--....<<....................{<<{<<<--......-->>>}>>}.....................................>>--...>>.>.}}>.}	bosTau2,canFam2,dasNov1,echTel1,galGal2,hg18,loxAfr1,mm8,monDom4,oryCun1,panTro1,rheMac2,rn4
150020	A430041E17Rik*	chr9	85118537	85118962	-	AK086768_utr5_0_0_chr9_85118481_r	hg18chr6/82514288-82514406-h2.4	85119242	85119303	+	UTR5	63.17	GC..UGAACaUGAA.A--AUA.-U--CAG....UUCACGACACAAAGGU....ACAcaAAUGGUCUCCUGGGA.GAGAAA	....<<<<{.<{..............}>}....>>>>........-{<-....<.........>->}-............	bosTau2,canFam2,dasNov1,echTel1,galGal2,hg18,loxAfr1,mm8,monDom4,panTro1,rheMac2,rn4
92803	1110038O08Rik	chr5	34318277	34319088	+	BC075616_utr3_2_0_chr5_34318005_f,NM_001001985_utr3_2_0_chr5_34318005_f	hg18chr4/2036662-2036849-h1.4	34319253	34319300	-	UTR3	60.66	CUC-C--aGUC...CCCUCaau...CCuGCAU-ACAaGGaaucAAGGGGC..aAC--C-uGAG	.{<.....{{{...{<{{.......<<..........>>.....}}>}}....}}.....>}.	bosTau2,canFam2,hg18,loxAfr1,mm8,oryCun1,panTro1,rheMac2,rn4
70928	Ttbk1	chr17	45906335	45906933	-	NM_175351_utr5_0_0_chr17_45906027_r	hg18chr6/43363279-43363444-h1.1	45906175	45906217	+	UTR5	55.53	UCGGG.AG-ggagcUGU.GGuUUCC..UCUG..CCCUGCUUCC.UUCCUGG	<<<<<.<<..........<{..--{............}--.}>.>>>>>>>	bosTau2,canFam2,hg18,loxAfr1,mm8,monDom4,panTro1,rheMac2,rn4
35371	Set	chr2	29893013	29893745	+	AK011630_utr3_5_0_chr2_29892965_f,NM_023871_utr3_7_0_chr2_29892952_f	hg18chr2/97277637-97277705-h1.3	29893319	29893369	-	UTR3	70.51	CUGUCUGUAUUCACAUAGAGACACAGUGUAA..UCUCUGAGCCCAAUAUACAG	<<<<..{<<<.....<<<<<<............>>>>>>......>>>}>>>>	bosTau2,canFam2,dasNov1,echTel1,galGal2,hg18,mm8,oryCun1,panTro1,rheMac2,rn4,xenTro1
150002	A230078I01Rik*	chrX	108732339	108742288	+	AK038956_cds_2_0_chrX_108731837_f,AK038956_cds_3_0_chrX_108740896_f,AK038956_cds_4_0_chrX_108741683_f,NM_177747_cds_2_0_chrX_108731837_f,NM_177747_cds_3_0_chrX_108740896_f,NM_177747_cds_4_0_chrX_108741683_f,AK038956_utr3_4_0_chrX_108741862_f,NM_177747_intron_4_0_chrX_108741821_f	hg18chrX/84407332-84407630-h1.1	108742324	108742353	+	UTR3	59.36	UACUGCCA....G.UGUUUUGUC..UACAUGACAGUA	{{<<<-{{....{.<{.........}>}.}}->>>}}	bosTau2,canFam2,dasNov1,echTel1,hg18,loxAfr1,mm8,oryCun1,rheMac2,rn4
30020	Mfap5	chr6	122479298	122494180	+	AK003479_cds_1_0_chr6_122479962_f,AK003479_cds_2_0_chr6_122480967_f,AK003479_cds_3_0_chr6_122486198_f,AK003479_cds_4_0_chr6_122486515_f,AK003479_cds_5_0_chr6_122487512_f,AK003479_cds_6_0_chr6_122490106_f,AK003479_cds_7_0_chr6_122491570_f,AK003479_cds_8_0_chr6_122492406_f,AK003479_cds_9_0_chr6_122493938_f,NM_015776_cds_1_0_chr6_122479962_f,NM_015776_cds_2_0_chr6_122480967_f,NM_015776_cds_3_0_chr6_…	hg18chr12/8691862-8691985-h1.1.h2.1	122494021	122494114	-	UTR3	50.36	AGGGGUUG....GAGGAGAAAGAAUU......................UU.................CGAUU.CCUUCAUC---C--ACAUUUU----.CUUCUUUC---UUCCUU-...GGUGAUCACAGACCAUCGGGUCUCUGCAAAUU---CAU	..-..............<<<-<<{..............................................}>.>->>>.........-......................................<<.<<{<<....>>}>>.>>............	bosTau2,canFam2,dasNov1,echTel1,hg18,loxAfr1,mm8,monDom4,oryCun1,panTro1,rheMac2,rn4
84569	D4Ertd22e	chr4	140387560	140390686	-	NM_001025608_cds_0_0_chr4_140387838_r,NM_001025608_cds_1_0_chr4_140390603_r,NM_174996_cds_0_0_chr4_140387838_r,NM_174996_cds_1_0_chr4_140390603_r,NM_001025608_utr3_0_0_chr4_140385091_r,NM_001025608_utr3_0_0_chr4_140385092_r,NM_174996_utr3_0_0_chr4_140385091_r,NM_174996_utr3_0_0_chr4_140385092_r	hg18chr1/16594261-16594370-h2.4	140387710	140387794	-	UTR3	114	GGAUG.GU.CU.GC.CAUGGGUCGCACUGCUGUGGCA.GAC...........GGCUGGACUUGAGCAGAGGGAAUAACCUGACUUACUUGCACUGUG.AUCC.	{<<<-.<{.<{.<<.<<{<<.........>>}>>>>}.>}>....................<<<<<<<..........>>>.>>>>..........-.>>>}.	bosTau2,canFam2,dasNov1,echTel1,galGal2,hg18,loxAfr1,mm8,monDom4,oryCun1,panTro1,rheMac2,rn4,xenTro1
71731	Arl2bp	chr8	97562217	97563035	+	NM_024191_utr3_5_0_chr8_97562248_f,NM_024269_utr3_5_0_chr8_97562248_f	hg18chr5/129893632-129894271-h1.1	97562933	97562986	-	UTR3	60.24	UUGAUCUUUAAGUGGUUGAUCAUGGGCAUUCCAA.GAUCAUACUCACU.AGGUUAG	.<<<<<<...{{<{<-<{<<<.{<<.....>>}..>>>}>..->}>}}.>>>>>>.	bosTau2,canFam2,dasNov1,echTel1,hg18,loxAfr1,mm8,oryCun1,panTro1,rheMac2,rn4
44918	Triap1	chr5	115602303	115604373	+	NM_026933_cds_0_0_chr5_115602270_f,NM_026933_cds_1_0_chr5_115603674_f,NM_026933_utr3_1_0_chr5_115603758_f	hg18chr15/99636250-99636345-h2.5	115603765	115603831	-	UTR3	57.16	GCCAGCUUCACAGCCUUCCCUGACAGAAUCCAGAAG---------...CCUcucacUUUACUGAUGUC..---UUCCAAG-UGGC	<<<<.<<.............-<<.....>>-.<{.{............................}.}>..........>>.>>>>	bosTau2,canFam2,dasNov1,echTel1,hg18,loxAfr1,mm8,oryCun1,panTro1,rheMac2,rn4
43732	Rbm18	chr2	35939697	35958590	-	NM_026434_cds_0_0_chr2_35939824_r,NM_026434_cds_1_0_chr2_35942822_r,NM_026434_cds_2_0_chr2_35944861_r,NM_026434_cds_3_0_chr2_35949134_r,NM_026434_cds_4_0_chr2_35956144_r,NM_026434_utr5_4_0_chr2_35956257_r,NM_026434_utr5_5_0_chr2_35958491_r,NM_026434_utr3_0_0_chr2_35938090_r	hg18chr9/124043444-124043651-h1.5.h2.1	35939310	35939408	+	UTR3	62.67	UGCUUUUUGCCAAGAA--UUCUCUUUUG.AAUUCAACUG-AAGGAU.UUCUACAGUACAUUCC-------CA.-------aACAGU-UCUAAAAa............UGACU.GUaaacguCUCUCACUUUC---C	...........<<<<......>>>>.............<...<{<....................................<<<.-........................->.>>..............>}>...>	bosTau2,canFam2,dasNov1,echTel1,hg18,loxAfr1,mm8,panTro1,rheMac2,rn4
108507	LOC328644	chr16	20517219	20517955	+	NM_001144953_cds_19_0_chr16_20517391_f,NM_001144953_cds_20_0_chr16_20517609_f,NM_001144953_cds_21_0_chr16_20517765_f,NM_198629_cds_0_0_chr16_20517629_f,BC110635_utr5_0_0_chr16_20516577_f,NM_198629_utr5_0_0_chr16_20516318_f,NM_001144953_intron_18_0_chr16_20515733_f,NM_001144953_intron_19_0_chr16_20517529_f,NM_001144953_intron_20_0_chr16_20517690_f	hg18chr3/185441234-185441715-h1.5	20517485	20517547	+	UTR5	55.79	CACUA...GGGAGGUAUUGCC.UG..GAGCCCUGCAGGU..GUGGAGUU.CAGGUAU.....GGU.CCUUC.......UCU.GAUG	{<-{{...<<<<<<--<<<<<.<<..<{...<<<<......>>>>..}>.>>>>>>......>--.>>>>........>>}.}->}	bosTau2,canFam2,dasNov1,echTel1,hg18,loxAfr1,mm8,oryCun1,panTro1,rheMac2,rn4
41916	Txndc12	chr4	108343882	108359834	+	NM_025334_cds_1_0_chr4_108343883_f,NM_025334_cds_2_0_chr4_108351101_f,NM_025334_cds_3_0_chr4_108354080_f,NM_025334_cds_4_0_chr4_108355857_f,NM_025334_cds_5_0_chr4_108357207_f,NM_025334_cds_6_0_chr4_108359299_f,NM_025334_utr3_6_0_chr4_108359379_f	hg18chr1/52258346-52258868-h2.4	108359832	108359896	+	UTR3	50.49	GCAUCC.C..CGUUUG-..-CACgaAUGC-GUGU.-CAAGAAUGGCUGUGCACU.--.GAGACAGC.CCCAACU.....GGAAGC	<<-<<<......<{<<....{{<.......>}}...>>}>...<<<<<..............>>>>.>...........>>>->>	bosTau2,canFam2,dasNov1,echTel1,hg18,loxAfr1,mm8,oryCun1,panTro1,rheMac2,rn4
83848	D330037H05Rik	chr15	99842853	99843614	+	NM_001024526_utr3_15_0_chr15_99840209_f,NM_001080948_utr3_15_0_chr15_99840209_f	hg18chr12/49157405-49157637-h2.3.5.1.4	99841811	99842001	+	UTR3	73.85	GG.GACAGUUUACAAUAGUAA.......GAGCUGUC..UCUcaUAU-UAAGUGAG-UUACUUAUGUACAAAUUGAAACU.GUAAAUUGUAAACACUGG.AACGCACCAUUGUGACA..UAAAC-----AUCGUAGUAAUA..............UA.UUAAAAUGAAUGUAAAUGGAAGUU.AAAAUUACAUUACUGUGAAACU.UACCUUCCAGCUG-..---UUAAGUG---uCAG	{<.{<{<<{<...................>}>>}>}..>}.................<<<-....<<<<.........>.>>>...->>>.<<<.<<<.......>>>.>>>.<<<..<.........<<.-<<<<<.................>>.>>>-.>>..>>>>...<<<<<<.......<<<<<....>>>>>........>>>>>>..<{.................}>.	bosTau2,canFam2,dasNov1,echTel1,galGal2,hg18,loxAfr1,mm8,oryCun1,panTro1,rheMac2,rn4
108622	Gm816	chr1	76775640	76910922	-	Intergenic	hg18chr2/221592505-221592627-h1.4.h2.1	76880238	76880330	-	Intergenic	69.51	UGUCUGG--UUUGUACAUACAUGUAUGUAUGUAUAUGAAACUA------.CAUAU...AAUAUAUAAGAAGCA-UUCUUUUUUUUCUCUCAAGGAACUUUCCUUAU	....{{<..<-<<<<{<<<<......>>>>}>>>>->...>}}...................................<{<..........>}>............	canFam2,hg18,mm8,oryCun1,rheMac2,rn4
85387	Mier3	chr13	112835757	112836676	+	AK083929_cds_12_0_chr13_112835562_f,AK147427_cds_12_0_chr13_112835562_f,BC103780_cds_11_0_chr13_112835562_f,NM_172593_cds_12_0_chr13_112835562_f,AK083929_utr3_12_0_chr13_112836020_f,AK147427_utr3_12_0_chr13_112836020_f,BC103780_utr3_11_0_chr13_112836020_f,NM_172593_utr3_12_0_chr13_112836020_f	hg18chr5/56253298-56253389-h1.1.4	112837333	112837406	-	UTR3	67.68	AC-.---------AGCAACACAACUAGGAAAAuaaaaaaaaaaAUCAAAAUAUUU.AAUUAAGACGG--------.---ugcaaaAAGUA......................................AU.UGU--UUU	.............................<{<....................>}>....................................................................................	bosTau2,canFam2,echTel1,hg18,loxAfr1,mm8,oryCun1,panTro1,rheMac2,rn4
33648	Epb4.1l4b	chr4	57156969	57167423	-	NM_019427_cds_0_0_chr4_57157159_r,NM_019427_cds_1_0_chr4_57158853_r,NM_019427_cds_2_0_chr4_57162359_r,NM_019427_cds_3_0_chr4_57165106_r,NM_019427_cds_4_0_chr4_57167316_r,NM_019427_utr3_0_0_chr4_57155780_r,NM_019427_utr3_0_0_chr4_57155793_r	hg18chr9/111043578-111043706-h2.5	57157011	57157079	+	UTR3	56.51	GUAAAUCAUGG....CUAUC---....--U-GUUAU.CU-..UCAAAUGUUUACAGGGAC.ACGAAAAG----------CACUAAUG-------ACA............CUU..GUACA	<<<<<<..........{{-<...........>-}}.............>>>>>>..<-<{......................................................}>->.	bosTau2,canFam2,dasNov1,echTel1,hg18,loxAfr1,mm8,monDom4,oryCun1,panTro1,rheMac2,rn4
67879	6330403K07Rik	chr11	70848755	70849565	-	NM_134022_cds_1_0_chr11_70849232_r,NM_134022_utr3_1_0_chr11_70848684_r	hg18chr17/5344537-5344707-h2.5	70849134	70849214	+	UTR3	52.71	GGGGUG....CA..GCGCGU.UUCCGAA.A..CAAAA........GGCUA---...CGC.UUCUCauuC...CU.............CUCCCcUCCCCUCCccucgACUCUGC.GC........C.CACCCC	<<{<<<........<{{{.............................................................................................}}.}>..........>>>}>>	bosTau2,dasNov1,echTel1,hg18,mm8,oryCun1,panTro1,rheMac2,rn4
47796	2400003C14Rik	chr8	112560613	112561465	-	BC039052_utr3_0_0_chr8_112560457_r,NM_028018_utr3_0_0_chr8_112560458_r	hg18chr19/42975990-42976263-h2.4	112560760	112560846	-	UTR3	57.59	GUGGGCUU.CCAGUUGCCUUAA.UAGAAG..UACUCAAGU..CUCUUGGGUA.GAGAUCUGG-AA.GCCUGCAGG.A.....GAG.GAGGGGUACUUG..UUUUC	<<<<{<<<.<<<<-<..<<.....>>.....{<<{{<<<.....>>>}}>>}....>->>>>.>>.>}>>>>..<.<.....<<<..<<{....}>>...>>>>>	bosTau2,canFam2,dasNov1,echTel1,hg18,loxAfr1,mm8,monDom4,oryCun1,panTro1,rheMac2,rn4
44812	Wdr40a	chr4	41481355	41488129	-	NM_026893_cds_0_0_chr4_41481727_r,NM_026893_cds_1_0_chr4_41482604_r,NM_026893_cds_2_0_chr4_41484982_r,NM_026893_cds_3_0_chr4_41486957_r,NM_026893_cds_4_0_chr4_41488078_r,NM_026893_utr3_0_0_chr4_41479975_r	hg18chr9/34077819-34078199-h2.2.5	41481229	41481379	-	UTR3	90.31	CCUUA.......................CUUCA..CU-----GAGG....U.AGGGCCCCUUUAUAAUCGUGUGGUGGCUGUC..CG.ACUUUCUGUGAAAGUgUGGGAGCCUUUGUGUGCGUGugugugugugugucugucugugUGUCUGUGUGCGUUUGUGUGU.GU..GA.ACUUGUGUGCC.UG.CUGGU	{{{<{.......................{<{<..........>}>}....}.>}}}.....................<-<.<<..{<.<<<<<<...>>>>>>.>}>>.>->...................................................................................	bosTau2,canFam2,dasNov1,galGal2,hg18,mm8,monDom4,oryCun1,panTro1,rheMac2,xenTro1
70928	Ttbk1	chr17	45906335	45906933	-	NM_175351_utr5_0_0_chr17_45906027_r	hg18chr6/43363279-43363444-h2.1	45906195	45906233	-	UTR5	51.74	U--.---AaGUG..---.--GUUCCUCG.......CCCCAGGAAGGAAGCAGGGCA.GAGG	{...................}..<<{<-........<<<.<-......->.>>>.-.>}>>	bosTau2,canFam2,echTel1,hg18,loxAfr1,mm8,panTro1,rheMac2,rn4
17790	Nfe2l1	chr11	96634683	96635515	-	AK148471_cds_0_0_chr11_96635266_r,BC043063_cds_0_0_chr11_96635266_r,NM_001130450_cds_0_0_chr11_96635266_r,NM_001130451_cds_0_0_chr11_96635266_r,NM_001130452_cds_0_0_chr11_96635266_r,NM_001130453_cds_0_0_chr11_96635266_r,NM_001130454_cds_0_0_chr11_96635266_r,NM_008686_cds_0_0_chr11_96635266_r,X78709_cds_0_0_chr11_96635266_r,AK148471_utr3_0_0_chr11_96633522_r,BC043063_utr3_0_0_chr11_96633522_r,NM_0…	hg18chr17/43493393-43493528-h1.4	96633905	96633936	-	UTR3	53.11	CCUgggC.......UCCUGGA--GGACAG.CC--CUG.GG.G.GAGG	{{{...{.......<{{-{....<{.....}>..}-}..}.>.}}}}	bosTau2,canFam2,echTel1,hg18,mm8,monDom4,oryCun1,panTro1,rheMac2,rn4
29983	Txnrd1	chr10	82320183	82326324	+	BC037643_cds_12_0_chr10_82320183_f,BC037643_cds_13_0_chr10_82325776_f,NM_001042513_cds_13_0_chr10_82320183_f,NM_001042513_cds_14_0_chr10_82325776_f,NM_001042514_cds_12_0_chr10_82320183_f,NM_001042514_cds_13_0_chr10_82325776_f,NM_001042523_cds_13_0_chr10_82320183_f,NM_001042523_cds_14_0_chr10_82325776_f,NM_015762_cds_12_0_chr10_82320183_f,NM_015762_cds_13_0_chr10_82325776_f,BC037643_utr3_13_0_chr1…	hg18chr12/103266536-103266653-h2.2.5	82326053	82326157	+	UTR3	113.73	--ACUGACAUCUGGCAGAG...CAUCACAGGCAUG.CGUCCAUGAAGUCACUGGCCUCAAGCCC.AAGU..........GGUGGGCAGUGACAGAAG.AGCUGCCG.GGUCUGUU--GAGCUCAAC	..{<-<<..{{{{<<{<.{...<<<-.....->>>.}.<<-.....<<<{<{.<<<{...<<<................>>>}>>>}>}>>>->>.....>}>>}}.}}>>->}............	bosTau2,canFam2,echTel1,galGal2,hg18,loxAfr1,mm8,monDom4,oryCun1,panTro1,rn4,xenTro1
14042	Fmr1	chrX	64976811	64977720	+	NM_008031_utr3_16_0_chrX_64976341_f,BC020078_intron_6_0_chrX_64659416_f	hg18chrX/146839272-146839415-h1.1	64977608	64977651	-	UTR3	56.39	AAAAAAUAUAACAUCUCA.GAGUGAAGGUCCUUCAC....AUAUUUUUC	-{<<<<<<<............<<<<<<...>>>>>>....>>>>>>>}-	bosTau2,canFam2,dasNov1,hg18,mm8,monDom4,oryCun1,rheMac2,rn4
11507	Mat1a	chr14	40023527	40031437	+	NM_133653_cds_4_0_chr14_40023436_f,NM_133653_cds_5_0_chr14_40028713_f,NM_133653_cds_6_0_chr14_40030003_f,NM_133653_cds_7_0_chr14_40030493_f,NM_133653_cds_8_0_chr14_40031216_f,NM_133653_utr3_8_0_chr14_40031319_f	hg18chr10/82021821-82022006-h1.4	40032666	40032692	-	UTR3	75.14	UCCCcUCCU--GAACcCAU---.GU.UC--U---UGGGA	{<{<.......<{{{........}}.}>.......>}>}	bosTau2,canFam2,echTel1,hg18,loxAfr1,mm8,oryCun1,panTro1,rheMac2,rn4
87358	AW146242	chr6	57682685	57683648	-	NM_146168_utr3_0_0_chr6_57681842_r,NM_146168_utr3_0_0_chr6_57681843_r,AK158041_intron_0_0_chr6_57659809_r	hg18chr7/55507841-55508234-h1.1.h2.3.h2.1.2	57684034	57684255	-	UTR3	56.87	GGAGCACAGCAAAUGGGACCGCCAUAUUACACCGACCCUGGAGGACCCGGGAUGAAUCCUGUU-GGcAAUACCAUGGCUAUGGCUUUCCAGGUCC-AGCCCAAUUCACCUCACGGAGGCACAACUUACCCACCCCC.UCCUUCCUACUGC...AA..CAC-gCCUC-CACCCCCC--UAUGAACAGGU.GG...UGA.AGG-ACAAGUA.GCAA..GAU.GC.uACAUCAaagGCAaA.GA..GGAuG	...............<<<<<......................<<.............>>.....<<.<...<<<<....>>>>...>>>.>>>>>............<<....>>...................<<.{--...<<<<<..............<{...<{<<..<<..........>>..>>...}>...}>....>>>>.>.--..}..........................>>...	bosTau2,canFam2,dasNov1,echTel1,hg18,loxAfr1,mm8,monDom4,oryCun1,panTro1,rheMac2,rn4
87966	Btbd15	chr9	30818901	30819316	+	NM_001115130_utr3_5_0_chr9_30818321_f,NM_172765_utr3_5_0_chr9_30818321_f	hg18chr1/13858652-13858837-h2.2.4	30825243	30825395	+	UTR3	61.99	CU.G.AUUGCUU....AAUCUUUUUAa.....AAAAA.GGUUUAAAUUUUUUU...--UUAA..--....--UCUUUAAGCUGG.CCUUUAUUAA-UGGUCACAAA----GUUG........................CAGUUAG-AAGGGA--UGGACAGGG........AG.AAU-CUAGUCUUGAGUGUCUUUGGAUAGAAACAUGAGACUAA...GAUUUGU	......<<<-<..........<<--.......{<<<<.<{<....>}>>>>>}.....-->>...................<{<.<<..........>>>}>......................................................>->>>...........<.<<{..<<<<<<<<.<<.<<<......>>>.>>.>>>>>>>>.....}>>>..	bosTau2,canFam2,dasNov1,echTel1,galGal2,hg18,loxAfr1,mm8,monDom4,oryCun1,panTro1,rheMac2,rn4,xenTro1
92931	BC038156	chr9	30823063	30823765	+	NM_177768_cds_0_0_chr9_30822942_f,NM_001115130_utr3_5_0_chr9_30818321_f,NM_172765_utr3_5_0_chr9_30818321_f,NM_177768_utr3_0_0_chr9_30823278_f	hg18chr1/13858652-13858837-h2.2.4	30825243	30825395	+	UTR3	61.99	CU.G.AUUGCUU....AAUCUUUUUAa.....AAAAA.GGUUUAAAUUUUUUU...--UUAA..--....--UCUUUAAGCUGG.CCUUUAUUAA-UGGUCACAAA----GUUG........................CAGUUAG-AAGGGA--UGGACAGGG........AG.AAU-CUAGUCUUGAGUGUCUUUGGAUAGAAACAUGAGACUAA...GAUUUGU	......<<<-<..........<<--.......{<<<<.<{<....>}>>>>>}.....-->>...................<{<.<<..........>>>}>......................................................>->>>...........<.<<{..<<<<<<<<.<<.<<<......>>>.>>.>>>>>>>>.....}>>>..	bosTau2,canFam2,dasNov1,echTel1,galGal2,hg18,loxAfr1,mm8,monDom4,oryCun1,panTro1,rheMac2,rn4,xenTro1
18780	Ppargc1a	chr5	51744329	51745090	-	AK032149_utr5_0_0_chr5_51744268_r	hg18chr4/23405314-23405502-h2.4.5	51745190	51745364	-	UTR5	67.82	GCUACAUUCUCU.........GAUGUAGUUAAGUAUUUACAGAUGUUA.....AAUGGAGUAUUUU.UAUUUUAU.GUACAUACUCUACAACUAUGUUCUU-U.UUUGUUACAGCUAUGCACUGUA.AAUGCAGCCUUCUUUUCAAAA.CUGC.UAAAUUUUUCUUAAUCAAGAAUAUUCAAA.UGUAAUUAU..GAG.G	{<<<<<<<.............>>>>>>>}...<<<<<<<<<<.{<<........<<<<<<<<.....>>>>>>>>...>>}........<<<-<...........>->>>...........>>>>>.>>>>>..........<{<................<<<<<....>>>>>.................>..}>...	bosTau2,canFam2,danRer3,dasNov1,echTel1,fr1,galGal2,hg18,loxAfr1,mm8,monDom4,oryCun1,panTro1,rheMac2,rn4,tetNig1,xenTro1
43169	1700037H04Rik	chr2	130838053	130845119	-	BC071212_cds_4_0_chr2_130843059_r,BC071212_cds_5_0_chr2_130845035_r,NM_026091_cds_0_0_chr2_130838316_r,NM_026091_cds_1_0_chr2_130838602_r,NM_026091_cds_2_0_chr2_130839597_r,NM_026091_cds_3_0_chr2_130843059_r,NM_026091_cds_4_0_chr2_130845035_r,BC071212_utr5_5_0_chr2_130845054_r,NM_026091_utr5_4_0_chr2_130845054_r,BC071212_utr3_0_0_chr2_130837766_r,BC071212_utr3_1_0_chr2_130838602_r,BC071212_utr3_2…	hg18chr20/3684103-3684292-h2.2	130839631	130839726	+	UTR3	57.3	GUGCA...AGCUGUGGA......CAGGGGUCUCACGGAUGUCCUUGCUCAG.UC....UGCGCACU.GGAGGCAGAGUGAA.GGUAAUCUCAU.ACCUGUGCAGGAUCUUCAG	<{<{{...-{<<<-<.........<<<-<{<....>}.>-.>>>..>->>>.}-....}}>}>.<<.<{<<{....<{{.<.<{<<......>.>}>>.}}>....}>>}>>>	bosTau2,canFam2,danRer3,hg18,loxAfr1,mm8,oryCun1,panTro1,rheMac2,rn4
37183	Cdc42se1	chr3	95317208	95319929	+	NM_001038708_cds_1_0_chr3_95317443_f,NM_001038708_cds_2_0_chr3_95317953_f,NM_001038708_cds_3_0_chr3_95318892_f,NM_172395_cds_1_0_chr3_95317443_f,NM_172395_cds_2_0_chr3_95317953_f,NM_172395_cds_3_0_chr3_95318892_f,NM_001038708_utr5_1_0_chr3_95317189_f,NM_172395_utr5_1_0_chr3_95317189_f,NM_001038708_utr3_3_0_chr3_95318970_f,NM_001038708_utr3_4_0_chr3_95319654_f,NM_172395_utr3_3_0_chr3_95318970_f,NM…	hg18chr1/149292311-149292442-h2.2	95319693	95319746	-	UTR3	52.5	G.GCCCUUG....GGUCACUGGU---UGAAGGG.AU.CUGG.U---G.G.UGGC.AUUUCUUUUG.GGCUGG	<.{{<........>}}>....<<...-<<{{...{{.<{<..........>}>..}}..}}>>-...>>...	bosTau2,canFam2,dasNov1,echTel1,hg18,loxAfr1,mm8,monDom4,oryCun1,panTro1,rheMac2,rn4
72864	Pttg1ip	chr10	77025486	77041055	+	NM_145925_cds_0_0_chr10_77025538_f,NM_145925_cds_1_0_chr10_77030967_f,NM_145925_cds_2_0_chr10_77033350_f,NM_145925_cds_3_0_chr10_77036562_f,NM_145925_cds_4_0_chr10_77037580_f,NM_145925_cds_5_0_chr10_77040744_f,NM_145925_utr5_0_0_chr10_77025482_f,NM_145925_utr5_0_0_chr10_77025483_f,NM_145925_utr3_5_0_chr10_77040782_f	hg18chr21/45094502-45095304-h1.4	77041703	77041754	+	UTR3	86.21	GC....CUGAGC.UGGC--auagacacccacCU.CACUUCCAC...CCUG------..cUU--CCAGC...CAU....GC	{<....-{<.{{.{{{..........................{......}.............}}}}}...>}-....>}	bosTau2,canFam2,hg18,mm8,oryCun1,panTro1,rheMac2,rn4
42811	2310076L09Rik	chr17	55705127	55707244	-	BC024138_cds_0_0_chr17_55705322_r,BC024138_cds_1_0_chr17_55706163_r,BC024138_cds_2_0_chr17_55707192_r,NM_001077348_cds_0_0_chr17_55705322_r,NM_001077348_cds_1_0_chr17_55706163_r,NM_001077348_cds_2_0_chr17_55707192_r,NM_025874_cds_0_0_chr17_55705322_r,NM_025874_cds_1_0_chr17_55706163_r,NM_025874_cds_2_0_chr17_55707192_r,BC024138_utr3_0_0_chr17_55704895_r,NM_001077348_utr3_0_0_chr17_55704894_r,NM_0…	hg18chr19/4474439-4474624-h2.2.4	55705308	55705392	+	UTR3	58.09	AGAGACC.UCgaUAG--.......----.--UCAGAAGUCCAGCUCUGGCAUCAUUGUG...UGCUUGCCUUGCCCCCUU.GGGGGCUCA....G----CCU.-------CUUGCCCCCCAG	.{--.....{..<-<................>->}.........-<-<<<<<......>...>>>>->-...--}..{{-.<<<<<............................>>>>>-}}	bosTau2,canFam2,echTel1,hg18,loxAfr1,mm8,monDom4,panTro1,rheMac2,rn4
69336	Arrdc3	chr13	81358230	81359149	+	BC098474_utr3_7_0_chr13_81357122_f,NM_001042591_utr3_7_0_chr13_81357122_f,NM_178917_utr3_7_0_chr13_81357065_f	hg18chr9/68066983-68067107-h2.5	81357400	81357483	+	UTR3	76.17	AUUGCAAA.GAAGGAUG-UUgUCCUUCC.UAU---UUGA.AAAUUUGCACAUGCUCAAUGCUUACAUUGUGCAGUUCAGUGUCACUACAGC	-<<<-<...<<<<<<......>>>>>>........<<<<.<...<<<<<<<.<<.....>>......>>>>>>>>>>>>......>->>>-	bosTau2,galGal2,hg18,mm8,monDom4,oryCun1,panTro1,rheMac2,rn4
87091	Pabpc4	chr4	122797109	122801068	+	AK135962_cds_10_0_chr4_122797296_f,AK135962_cds_11_0_chr4_122797505_f,AK135962_cds_13_0_chr4_122798233_f,AK135962_cds_14_0_chr4_122799982_f,AK135962_cds_15_0_chr4_122800164_f,AK135962_cds_9_0_chr4_122796875_f,BC056432_cds_11_0_chr4_122798233_f,BC056432_cds_12_0_chr4_122799982_f,BC056432_cds_13_0_chr4_122800164_f,BC056432_cds_8_0_chr4_122797341_f,BC056432_cds_9_0_chr4_122797505_f,NM_130881_cds_11_…	hg18chr1/39802932-39803030-h2.1	122797323	122797388	-	UTR5	57.07	--CC...UACCUUGAGGUCUCCCG.CCUUGCUGC...CAGCGUGGAUUAGGCCUCAUCUGUGCUAACUGG.UUA..GG--	..<<...{<<<.<<<<<<<<.<<<.<...<<........>>>>>>...>>>>>>>>...<{....}>.>>..>}..>>..	bosTau2,canFam2,dasNov1,echTel1,fr1,galGal2,hg18,loxAfr1,mm8,monDom4,oryCun1,panTro1,rheMac2,rn4,xenTro1
124799	C230071H18Rik	chr2	92992487	92993261	+	NM_207265_utr5_0_0_chr2_92991890_f,NM_001025246_intron_0_0_chr2_92988587_f	hg18chr11/44923643-44923885-h2.1	92993120	92993179	-	UTR5	59.41	CCUUGGUG.U.GUCCCC-..AG.U--GU.CU--GAAGcC.A.CACCU....CcAU-----aC.-CCUG...UC-GG-G-----CCUCUCUUGGG	<<<.{{{{.{.{..-<....{<.......>}..>-...}.}.}}}}...............<..<<........>>.>.............>>>	bosTau2,canFam2,hg18,loxAfr1,mm8,oryCun1,panTro1,rheMac2,rn4,bosTau2,canFam2,hg18,loxAfr1,oryCun1,panTro1,rheMac2
61990	4833439L19Rik	chr13	54560923	54561649	-	NM_133797_utr3_0_0_chr13_54560847_r	hg18chr5/175706349-175706571-h1.3	54561862	54561897	+	UTR3	57.61	AGAGAAGUCcagG.CU.A.AU.GCAu....GU....CAGGU....GGC....-CUCC	.{{{..<{<...{.{{......................}}}....>}>.....}}}.	bosTau2,canFam2,dasNov1,echTel1,hg18,loxAfr1,mm8,oryCun1,panTro1,rheMac2,rn4
78697	Klf16	chr10	79971158	79971849	-	NM_078477_utr3_0_0_chr10_79970250_r,NM_078477_utr3_0_0_chr10_79970264_r	hg18chr19/1805141-1805282-h2.1	79971770	79971826	-	UTR3	78.34	A-ACUG-CCCAUUU-GGG-GUCC.CUG..CA.GAGGGGACAGGA-CAGU-U	{.<{{{.{<<.....>>}.{{<{.{<........>}}>}}.....}}}>.}	bosTau2,canFam2,hg18,mm8,panTro1,rheMac2,rn4,bosTau2,canFam2,hg18,mm8,monDom4,panTro1,rheMac2,rn4
78697	Klf16	chr10	79971158	79971849	-	NM_078477_utr3_0_0_chr10_79970250_r,NM_078477_utr3_0_0_chr10_79970264_r	hg18chr19/1805141-1805282-h2.1	79971806	79971846	+	UTR3	78.34	A-ACUG-CCCAUUU-GGG-GUCC.CUG..CA.GAGGGGACAGGA-CAGU-U	{.<{{{.{<<.....>>}.{{<{.{<........>}}>}}.....}}}>.}	bosTau2,canFam2,hg18,mm8,panTro1,rheMac2,rn4,bosTau2,canFam2,hg18,mm8,monDom4,panTro1,rheMac2,rn4
78697	Klf16	chr10	79971158	79971849	-	NM_078477_utr3_0_0_chr10_79970250_r,NM_078477_utr3_0_0_chr10_79970264_r	hg18chr19/1805141-1805282-h2.1	79971770	79971826	-	UTR3	78.34	AGGGACC-CCAA-augG.GCAGUU..GGCAGGCCCCCCCAUC.CCU.UCCU--GCCACCCUCUGC.U-	-<{.....}>-.....<.<{{<-...{<-.{<{....................}>}.->}->}}>.>.	bosTau2,canFam2,hg18,mm8,panTro1,rheMac2,rn4,bosTau2,canFam2,hg18,mm8,monDom4,panTro1,rheMac2,rn4
78697	Klf16	chr10	79971158	79971849	-	NM_078477_utr3_0_0_chr10_79970250_r,NM_078477_utr3_0_0_chr10_79970264_r	hg18chr19/1805141-1805282-h2.1	79971806	79971846	+	UTR3	78.34	AGGGACC-CCAA-augG.GCAGUU..GGCAGGCCCCCCCAUC.CCU.UCCU--GCCACCCUCUGC.U-	-<{.....}>-.....<.<{{<-...{<-.{<{....................}>}.->}->}}>.>.	bosTau2,canFam2,hg18,mm8,panTro1,rheMac2,rn4,bosTau2,canFam2,hg18,mm8,monDom4,panTro1,rheMac2,rn4
44644	Mypn	chr10	62511967	62518674	-	BC052872_cds_0_0_chr10_62512214_r,BC052872_cds_1_0_chr10_62513778_r,BC052872_cds_2_0_chr10_62515386_r,BC052872_cds_3_0_chr10_62517259_r,BC052872_cds_4_0_chr10_62518628_r,BC052872_utr3_0_0_chr10_62511152_r	hg18chr10/69640245-69640551-h2.2	62512024	62512070	-	UTR3	80.41	UGGCU-G.GGGCUUUUUGAGCCUUGGCUG-...-----.------AGGGC.....UGUG.CGUCUUCAAGA----	{<<{<.<.<<{<<.....>>}>>>>}>>}................-<-<<........>.>->-...........	bosTau2,canFam2,dasNov1,echTel1,hg18,mm8,monDom4,panTro1,rheMac2,rn4
73213	Pfdn4	chr2	170202456	170209999	+	AK136249_cds_0_0_chr2_170202651_f,AK136249_cds_1_0_chr2_170206944_f,AK136249_cds_2_0_chr2_170207755_f,AK136249_cds_3_0_chr2_170209878_f,NM_001013369_cds_2_0_chr2_170207794_f,NM_001013369_cds_3_0_chr2_170209878_f,NM_001110152_cds_0_0_chr2_170202651_f,NM_001110152_cds_1_0_chr2_170206944_f,NM_001110152_cds_2_0_chr2_170207755_f,NM_001110152_cds_3_0_chr2_170209878_f,AK136249_utr5_0_0_chr2_170202435_f,…	hg18chr20/52257929-52258003-h2.1	170202551	170202608	+	UTR5	53.42	UGCGUUa----------GGGGGGAGuCUGGC.UC-AGCAG....GgCUCGAGA..GggaccucgggggguGACGCA	{<<<{<................<{{.{.................}.}}>.....................>}>>>}	dasNov1,galGal2,hg18,loxAfr1,mm8,panTro1,rheMac2
13172	Dlx3	chr11	94939620	94940221	+	NM_010055_cds_2_0_chr11_94939499_f,NM_010055_utr3_2_0_chr11_94939847_f	hg18chr17/45422899-45423672-h1.5	94940058	94940095	+	UTR3	52.19	CUGGG.GUGCcCUCC---AGAC..GGcgAGGAG.--UU.....CU.AC.CCCAG	<<<<<.<<<..<{<<..............>>}>...........>.>>.>>>>>	bosTau2,canFam2,echTel1,hg18,loxAfr1,mm8,monDom4,oryCun1,panTro1,rheMac2,rn4
15785	Igfbp6	chr15	101972531	101977459	+	NM_008344_cds_0_0_chr15_101972582_f,NM_008344_cds_1_0_chr15_101975879_f,NM_008344_cds_2_0_chr15_101976136_f,NM_008344_cds_3_0_chr15_101977214_f,NM_008344_utr5_0_0_chr15_101972220_f,NM_008344_utr5_0_0_chr15_101972396_f,NM_008344_utr3_3_0_chr15_101977337_f	hg18chr12/51777576-51777681-h2.1	101972413	101972478	-	UTR5	50.41	CCAGGUGAA...-G.GG-GG.A.GGGGA-AA..A--AGGC--A-gUCCCUUAACUGGGUGGA-CUGGAGGG.CCACC.C-...--ACCUGG	<<<<<<.......<.<<.<{...<<<<<.................>>>>>.....<<......>>.......}>.>>.>......>>>>>>	bosTau2,canFam2,dasNov1,echTel1,hg18,mm8,oryCun1,panTro1,rn4
68890	1110002B05Rik	chr12	55567320	55578089	-	NM_134054_cds_0_0_chr12_55568058_r,NM_134054_cds_1_0_chr12_55577998_r,NM_134054_utr3_0_0_chr12_55567000_r,NM_134054_utr3_0_0_chr12_55567018_r	hg18chr14/33973506-33974119-h1.3	55567870	55567941	+	UTR3	97.44	AGAAAGA...ACACAACACAUGAG-cCAGGA..U.GAUU..U...uUCCUGU.UCU-aCU..CAUGA.AG.UUUuuuuuaaAGUC.UUUGU	.-{<<<<...........<<<<<<..{{<<{...............}>>}}.......>>..>>>>.................>>.>>}-.	bosTau2,canFam2,dasNov1,echTel1,galGal2,hg18,loxAfr1,mm8,monDom4,panTro1,rheMac2,rn4
82023	Oxr1	chr15	41689605	41690021	+	AF333985_utr3_13_0_chr15_41689368_f,AK158703_utr3_16_0_chr15_41689368_f,BC003927_utr3_7_0_chr15_41689368_f,BC098491_utr3_15_0_chr15_41689368_f,NM_001130163_utr3_13_0_chr15_41689368_f,NM_001130164_utr3_5_0_chr15_41689368_f,NM_001130165_utr3_13_0_chr15_41689368_f,NM_001130166_utr3_16_0_chr15_41689368_f,NM_130885_utr3_14_0_chr15_41689368_f	hg18chr8/107832397-107833129-h2.1.4.h1.4.5	41689785	41690024	+	UTR3	87.88	UAUCUgGUGGAG....UUGGCACAGGUGACAUUUGGGCCUA.....CUUAc.AUUUAgUU.CU.-AAAUAAGA.AAC-.-CACAUGCCAAAAUAAUACAUGCUUCAUAGACCUCUu-----CUAG..UUCUAAUUCAC-UA-CAGCAUUCUCUUUAUUCAUUUUG.-UAAAcAUUCUCUAUUUCAUUUUA---AGAAUGAAAUU.GGAGGGGCAGUCUGAUUGGCAUAGACCACAGCGCACACAGUCUGCAGGUUUGGGCGCAUGUUUUCAU	...<<.<<<<<<.....<<<<<...............................{<{.........}>}................>>>>>............>>>>>>>><-<.........<<................{{.<<<.................>>>..}}.....<<<{{<<<<<<<<<{....}>>>>>>>>.>.}}>>>>>......>->...................................................	bosTau2,canFam2,dasNov1,echTel1,hg18,mm8,oryCun1,panTro1,rheMac2,rn4
143865	Cbx6	chr15	79654111	79654594	-	AK146048_utr3_0_0_chr15_79653396_r,NM_028763_utr3_0_0_chr15_79651153_r,NM_028763_utr3_0_0_chr15_79651154_r,NM_001013360_intron_3_0_chr15_79621731_r,NM_001013362_intron_3_0_chr15_79621731_r	hg18chr22/37589410-37589645-h2.3	79652694	79652739	+	UTR3	63.6	AAGG...A.GUCUG..UG....CAGccucugGG.cC..U..C.CUGCU.CCAGACCA-............UUCAGG	-{{{...{.{{{...................}}..}..}..}.}}-...{<-{{.................}}->}	bosTau2,canFam2,dasNov1,echTel1,hg18,mm8,monDom4,rheMac2,rn4,tetNig1
143865	Cbx6	chr15	79654224	79654922	-	AK146048_utr3_0_0_chr15_79653396_r,NM_028763_utr3_0_0_chr15_79651153_r,NM_028763_utr3_0_0_chr15_79651154_r,NM_001013360_intron_3_0_chr15_79621731_r,NM_001013362_intron_3_0_chr15_79621731_r	hg18chr22/37589410-37589645-h2.3	79652694	79652739	+	UTR3	63.6	AAGG...A.GUCUG..UG....CAGccucugGG.cC..U..C.CUGCU.CCAGACCA-............UUCAGG	-{{{...{.{{{...................}}..}..}..}.}}-...{<-{{.................}}->}	bosTau2,canFam2,dasNov1,echTel1,hg18,mm8,monDom4,rheMac2,rn4,tetNig1
120165	BC050210	chr1	36544990	36605365	-	NM_001126046_cds_10_0_chr1_36579713_r,NM_001126046_cds_11_0_chr1_36588756_r,NM_001126046_cds_12_0_chr1_36603910_r,NM_001126046_cds_13_0_chr1_36605281_r,NM_001126046_cds_6_0_chr1_36544954_r,NM_001126046_cds_7_0_chr1_36545413_r,NM_001126046_cds_8_0_chr1_36552963_r,NM_001126046_cds_9_0_chr1_36576966_r,NM_201365_cds_1_0_chr1_36544954_r,NM_201365_cds_2_0_chr1_36545413_r,NM_201365_cds_3_0_chr1_36552963…	hg18chr2/97001629-97001917-h1.2	36605517	36605553	-	UTR5	53.27	--GGGCCACAGCUC.UGCAGCCCuaCAGuG.GCU.CU.......--AACUC--	..<{<--...{<{{.{{........}}}.}.>}.............-->}>..	bosTau2,hg18,mm8,oryCun1,panTro1,rheMac2,rn4
14029	Flot2	chr11	77873952	77875495	+	AK149530_cds_10_0_chr11_77875140_f,AK149530_cds_11_0_chr11_77875390_f,AK149530_cds_7_0_chr11_77873897_f,AK149530_cds_8_0_chr11_77874095_f,AK149530_cds_9_0_chr11_77874702_f,AK170557_cds_10_0_chr11_77875390_f,AK170557_cds_6_0_chr11_77873897_f,AK170557_cds_7_0_chr11_77874095_f,AK170557_cds_8_0_chr11_77874702_f,AK170557_cds_9_0_chr11_77875140_f,NM_001040403_cds_10_0_chr11_77875390_f,NM_001040403_cds_…	hg18chr17/24230474-24230770-h1.3	77876513	77876562	+	UTR3	51.75	--...CCCAGCCUGUGUAGCUG-.UUCUGCAUGUGAAUGCUGCAUGUCUGGUCCGGG....--	.....<<<-<<<.<<<<<<<....{{<.......>}}.>>>>>>>....>>.>->>>......	bosTau2,canFam2,dasNov1,echTel1,hg18,loxAfr1,mm8,monDom4,oryCun1,panTro1,rheMac2,rn4
14014	Foxd4	chr19	24966424	24967116	-	NM_008022_cds_0_0_chr19_24966597_r,NM_008022_utr3_0_0_chr19_24966062_r	hg18chr9/69466296-69466453-h1.2	24966547	24966578	-	UTR3	54.68	CUCCAGGcUGGGUC..G.CCUU.GGCA-C.AC.C.UGGAG	{{{{<{<.{{.<<{.........}>>..}.}>.}.>}}}}	bosTau2,hg18,mm8,rheMac2,rn4
143144	Gpr17	chr18	32088338	32088895	-	NM_001025381_utr3_0_0_chr18_32086024_r,NM_001025381_utr3_0_0_chr18_32086025_r	hg18chr2/128126376-128126589-h1.1	32089079	32089104	+	UTR3	66.81	AAGCCU...C.U--------UGGG..--.-aGGG--A.GUG..GGG.CUC	-{{{{{...{.{........................}.}....}}}.}}-	bosTau2,canFam2,hg18,mm8,oryCun1,panTro1,rheMac2
85004	1110067D22Rik	chr11	20723730	20724659	-	NM_173752_utr3_0_0_chr11_20723358_r,NM_173752_utr3_0_0_chr11_20723583_r	hg18chr2/64541555-64541816-h2.4	20723790	20723865	-	UTR3	87.56	UUCUCUACA-ACUCCCUA.AGAGA.UCACUCUUA.GAGUUGAU.GAcGcAUuaaAUGG-CAAAU-CCAUGUgCAUU--A--AG.....--AGAA	...............{<{.{<<<.....>>>}}>.}...<.......<.<<...{<<{.......}>>}>>.>.....>...............	bosTau2,canFam2,dasNov1,echTel1,hg18,loxAfr1,mm8,monDom4,oryCun1,panTro1,rheMac2,rn4,bosTau2,canFam2,dasNov1,echTel1,hg18,loxAfr1,mm8,oryCun1,panTro1,rheMac2,rn4
85004	1110067D22Rik	chr11	20723730	20724659	-	NM_173752_utr3_0_0_chr11_20723358_r,NM_173752_utr3_0_0_chr11_20723583_r	hg18chr2/64541555-64541816-h2.4	20723896	20723967	+	UTR3	87.56	UUCUCUACA-ACUCCCUA.AGAGA.UCACUCUUA.GAGUUGAU.GAcGcAUuaaAUGG-CAAAU-CCAUGUgCAUU--A--AG.....--AGAA	...............{<{.{<<<.....>>>}}>.}...<.......<.<<...{<<{.......}>>}>>.>.....>...............	bosTau2,canFam2,dasNov1,echTel1,hg18,loxAfr1,mm8,monDom4,oryCun1,panTro1,rheMac2,rn4,bosTau2,canFam2,dasNov1,echTel1,hg18,loxAfr1,mm8,oryCun1,panTro1,rheMac2,rn4
85004	1110067D22Rik	chr11	20723730	20724659	-	NM_173752_utr3_0_0_chr11_20723358_r,NM_173752_utr3_0_0_chr11_20723583_r	hg18chr2/64541555-64541816-h2.4	20723790	20723865	-	UTR3	87.56	UUUAAAAAAAUA.....AUCAUUUUAAGACAAUUCUG........G..GAUUGCCCAGGA..AGUAGAAGUCA--UCUGUUAACAUGGUAG	................................<{<<{........<..<....>>}>>}>..<<{<<<.......>>>}>>..........	bosTau2,canFam2,dasNov1,echTel1,hg18,loxAfr1,mm8,monDom4,oryCun1,panTro1,rheMac2,rn4,bosTau2,canFam2,dasNov1,echTel1,hg18,loxAfr1,mm8,oryCun1,panTro1,rheMac2,rn4
85004	1110067D22Rik	chr11	20723730	20724659	-	NM_173752_utr3_0_0_chr11_20723358_r,NM_173752_utr3_0_0_chr11_20723583_r	hg18chr2/64541555-64541816-h2.4	20723896	20723967	+	UTR3	87.56	UUUAAAAAAAUA.....AUCAUUUUAAGACAAUUCUG........G..GAUUGCCCAGGA..AGUAGAAGUCA--UCUGUUAACAUGGUAG	................................<{<<{........<..<....>>}>>}>..<<{<<<.......>>>}>>..........	bosTau2,canFam2,dasNov1,echTel1,hg18,loxAfr1,mm8,monDom4,oryCun1,panTro1,rheMac2,rn4,bosTau2,canFam2,dasNov1,echTel1,hg18,loxAfr1,mm8,oryCun1,panTro1,rheMac2,rn4
16370	Klf12	chr14	98754559	98755460	-	NM_010636_utr3_0_0_chr14_98753777_r	hg18chr13/73164553-73165355-h1.3	98755349	98755391	-	UTR3	50.59	GAA..AUG.GGAUAUCC.UUAGUCACAGAAAAGCC........accaCCCAUUUC	{<<..<{{.<{...{--.<<.......>>--}...............}>}}>>>}	bosTau2,canFam2,dasNov1,echTel1,hg18,loxAfr1,mm8,monDom4,panTro1,rheMac2,rn4
22358	Yap1	chr9	7933841	7934826	-	BC014733_utr3_0_0_chr9_7934154_r,NM_009534_utr3_0_0_chr9_7932522_r,NM_009534_utr3_0_0_chr9_7932524_r	hg18chr11/101605962-101606191-h1.2.h2.3	7934868	7934931	-	UTR3	62.01	CUCUGGCUAACA..CAGAAAAcA....GAUGAACCAGUGUCC-------AUCGUUGUUCCGCU.U..--------UUCUCUGCCCGUC	.<<<<.........>>>>...............................{..............}.......................	bosTau2,canFam2,dasNov1,echTel1,galGal2,hg18,loxAfr1,mm8,monDom4,oryCun1,panTro1,rheMac2,rn4
43265	Dhdds	chr4	133242688	133254941	-	AK034277_cds_0_0_chr4_133243093_r,AK034277_cds_1_0_chr4_133252200_r,AK034277_cds_2_0_chr4_133254876_r,NM_026144_cds_0_0_chr4_133243093_r,NM_026144_cds_1_0_chr4_133252200_r,NM_026144_cds_2_0_chr4_133254876_r,AK034277_utr3_0_0_chr4_133242269_r,NM_026144_utr3_0_0_chr4_133241133_r	hg18chr1/26668525-26668804-h2.2	133242527	133242627	-	UTR3	58.02	GGGCAGGGAAG.AAAGGG.GU-GGGGAGgA..CAGCAAGAAAAUUUGCCCAUCUGCUGCUCC--uC.CCCUUG.G.CUUUCCACGUGGGAUUUGCUAUUGAAUCU.C...CACCC	<<<--<<<.....<{<<<.<..<{<<<<....{{<-...............->}}>>.>>}>...>.>>>}>.......>>>....<<<<<<<......>>>>>>.>...-->>>	canFam2,dasNov1,hg18,mm8,monDom4,oryCun1,panTro1,rheMac2,rn4
84339	BC027127	chr11	16181889	16182689	+	AK137363_utr3_4_0_chr11_16181921_f,NM_145967_utr3_4_0_chr11_16181921_f,AK079096_intron_3_0_chr11_16163254_f	hg18chr7/54605948-54606844-h1.5.h2.5	16183630	16183657	-	UTR3	68.83	AAAUGUAUU-------------------.----CCUUGCCUUCAAG.CUACAA	....<{...............................}>..............	bosTau2,canFam2,dasNov1,echTel1,hg18,loxAfr1,mm8,monDom4,oryCun1,panTro1,rheMac2,rn4
78199	Derl2	chr11	70826335	70835417	-	AK083632_cds_1_0_chr11_70826542_r,AK083632_cds_2_0_chr11_70829305_r,AK083632_cds_3_0_chr11_70829638_r,AK083632_cds_4_0_chr11_70830745_r,AK083632_cds_5_0_chr11_70831922_r,AK083632_cds_6_0_chr11_70834507_r,AK083632_cds_7_0_chr11_70835339_r,BC005682_cds_0_0_chr11_70826516_r,BC005682_cds_1_0_chr11_70829305_r,BC005682_cds_2_0_chr11_70829638_r,BC005682_cds_3_0_chr11_70830745_r,BC005682_cds_4_0_chr11_70…	hg18chr17/5318499-5318724-h1.1.3.h2.3.5	70826289	70826443	-	UTR3	62.06	GUUGCAAAAGCGUGGACAGUUUUGACAGCUUGA.C..AGAUUuUUAACUCCAGAAGCACUUUACGGGAUGGUACACUGACUAACAUAGAAGACAUUUCCAGGAGUUUGC.CAGGGG.UUCCUCACUA................UGCUGGUACUAAAAGUAU.AACCUCUUGGAGCCA	<<<<<<<<<--<....>-->>>>>.>>>>..................<<<<....<-<<<<<..<{{<<<.....<<<.......>>>....>>>}}>...-<<<..<<.<<<-<............................>->>>>>>>>->>>>>->.........>>>>...	bosTau2,canFam2,dasNov1,echTel1,galGal2,hg18,mm8,monDom4,oryCun1,panTro1,rheMac2,rn4
129988	LOC433404	chr2	18607444	18607676	-	BC020078_intron_1_0_chr2_17927957_r	hg18chr10/22644883-22645072-h1.1	18589869	18589899	+	Intron	50.94	GCACCAgGCCCAG--.-UGGG-GACA---GAGCUGGUGC	{{{<<{.<<........{{.....}}.....>>}>>}}}	bosTau2,canFam2,hg18,loxAfr1,mm8,oryCun1,rheMac2,rn4
42853	Rbm7	chr9	48240834	48241708	-	BC054774_cds_0_0_chr9_48241596_r,NM_144948_cds_0_0_chr9_48241596_r,BC054774_utr3_0_0_chr9_48240674_r,NM_144948_utr3_0_0_chr9_48240676_r	hg18chr11/113783910-113784049-h2.3.5	48241294	48241405	+	UTR3	55.2	GCUUUAGAAUACAACCA.ACCUAUCCGUU-..UC-AUCUUUCUGAGACUGU.....CUGAC.AUG.GCCGGGA-UGGUGACACACUCU--UGUAUGAA--.CCU-UCCUCUU.CAG.AAC-CCCUGAGGU--UAGG	........................................<<<--{.....................}-->>>......{<<........>>}........<<<.....<<<.<<.........>>>>>....>>>	bosTau2,canFam2,dasNov1,echTel1,galGal2,hg18,loxAfr1,mm8,monDom4,oryCun1,panTro1,rheMac2,rn4
48822	Prkrir	chr7	98591641	98592246	+	BC049103_cds_4_0_chr7_98591643_f,NM_028410_cds_4_0_chr7_98590174_f,BC049103_utr3_4_0_chr7_98592096_f,NM_028410_utr3_4_0_chr7_98592096_f	hg18chr11/75739290-75739358-h1.1	98592291	98592324	-	UTR3	68.46	AGAGUGCCAC.CA---G------CAGA---..GGU.....AUUUUG..GCA.CUC.cU	.{<<{<<{{...................................}}..>>}.>>}...	bosTau2,canFam2,dasNov1,echTel1,hg18,loxAfr1,mm8,monDom4,oryCun1,panTro1,rheMac2,rn4
58031	Smarcd1	chr15	99540542	99541136	+	NM_031842_utr3_12_0_chr15_99540460_f	hg18chr12/48779232-48779491-h2.3	99540789	99540861	+	UTR3	104.28	GGUCUUGAGGGAGACCAG.C............UACACUGAUCCUGCCCUUguCAGgAGACCUAGGCCUU-GG-GAGCUAUC-CC-UG.UCU	<<<<<<..<<<-<..<<<..................>>>......>->>>....>.>>>>>..<<-{...{<.<{....}>.>}..}.->>	bosTau2,canFam2,dasNov1,echTel1,hg18,loxAfr1,mm8,oryCun1,panTro1,rheMac2,rn4,bosTau2,canFam2,dasNov1,echTel1,hg18,loxAfr1,mm8,oryCun1,panTro1,rheMac2,rn4
58031	Smarcd1	chr15	99540542	99541136	+	NM_031842_utr3_12_0_chr15_99540460_f	hg18chr12/48779232-48779491-h2.3	99540789	99540866	-	UTR3	104.28	GGUCUUGAGGGAGACCAG.C............UACACUGAUCCUGCCCUUguCAGgAGACCUAGGCCUU-GG-GAGCUAUC-CC-UG.UCU	<<<<<<..<<<-<..<<<..................>>>......>->>>....>.>>>>>..<<-{...{<.<{....}>.>}..}.->>	bosTau2,canFam2,dasNov1,echTel1,hg18,loxAfr1,mm8,oryCun1,panTro1,rheMac2,rn4,bosTau2,canFam2,dasNov1,echTel1,hg18,loxAfr1,mm8,oryCun1,panTro1,rheMac2,rn4
58031	Smarcd1	chr15	99540542	99541136	+	NM_031842_utr3_12_0_chr15_99540460_f	hg18chr12/48779232-48779491-h2.3	99540789	99540861	+	UTR3	104.28	GGCUCAGAcAGGGAUAGC..UCCCAAGGCCUAGGUCUc.CUGacAAGGGCAGGAUCAGUGUA........GCUGGUCUCCCUCAAGACC	<<{{..<-.<<-....->..>->...}}>>..<<<<<.......{-<<...<<<<<<<.............>>>>>>>>>-}..>>>>>	bosTau2,canFam2,dasNov1,echTel1,hg18,loxAfr1,mm8,oryCun1,panTro1,rheMac2,rn4,bosTau2,canFam2,dasNov1,echTel1,hg18,loxAfr1,mm8,oryCun1,panTro1,rheMac2,rn4
58031	Smarcd1	chr15	99540542	99541136	+	NM_031842_utr3_12_0_chr15_99540460_f	hg18chr12/48779232-48779491-h2.3	99540789	99540866	-	UTR3	104.28	GGCUCAGAcAGGGAUAGC..UCCCAAGGCCUAGGUCUc.CUGacAAGGGCAGGAUCAGUGUA........GCUGGUCUCCCUCAAGACC	<<{{..<-.<<-....->..>->...}}>>..<<<<<.......{-<<...<<<<<<<.............>>>>>>>>>-}..>>>>>	bosTau2,canFam2,dasNov1,echTel1,hg18,loxAfr1,mm8,oryCun1,panTro1,rheMac2,rn4,bosTau2,canFam2,dasNov1,echTel1,hg18,loxAfr1,mm8,oryCun1,panTro1,rheMac2,rn4
45675	1810048P08Rik	chr6	87757795	87760339	-	NM_001039394_cds_0_0_chr6_87758231_r,NM_001039394_cds_1_0_chr6_87760255_r,NM_133717_cds_0_0_chr6_87758231_r,NM_133717_cds_1_0_chr6_87760255_r,NM_001039394_utr3_0_0_chr6_87754494_r,NM_001039394_utr3_0_0_chr6_87754496_r,NM_133717_utr3_0_0_chr6_87754494_r,NM_133717_utr3_0_0_chr6_87754496_r	hg18chr3/130292274-130292562-h2.3	87758135	87758185	-	UTR3	58.59	GAGuCA.....GCCCUCCCG...GGCACUG.gCUUCu.......CUAGaGGG.AU.U.C...UGCA..CCCCUGG	<{{.<......<{{<....>...}}>...>..}}>.........<{<<.{<{................}>}>>}>	bosTau2,canFam2,dasNov1,hg18,loxAfr1,mm8,oryCun1,panTro1,rn4
57800	Lin28	chr4	133276299	133277151	-	NM_145833_utr3_0_0_chr4_133275406_r	hg18chr2/183838552-183838825-h2.4	133275597	133275676	+	UTR3	64.7	GG---..---AGGG...U...GG..GAAAGGGUGUACUUGUCUGUCCUUU.......CCCC-A.UCU--.---.....-C--U.....UUCCUGAACUGCAGGAGA	.<.........<<<...{...{<..{-{{<.................>}}.......-}>}.}.>>>............>........<<<<<<.....>>>>>>.	bosTau2,canFam2,dasNov1,echTel1,hg18,loxAfr1,mm8,monDom4,oryCun1,panTro1,rheMac2,rn4,bosTau2,canFam2,dasNov1,echTel1,hg18,loxAfr1,mm8,monDom4,oryCun1,panTro1,rheMac2,rn4
57800	Lin28	chr4	133276299	133277151	-	NM_145833_utr3_0_0_chr4_133275406_r	hg18chr2/183838552-183838825-h2.4	133275599	133275660	-	UTR3	64.7	GG---..---AGGG...U...GG..GAAAGGGUGUACUUGUCUGUCCUUU.......CCCC-A.UCU--.---.....-C--U.....UUCCUGAACUGCAGGAGA	.<.........<<<...{...{<..{-{{<.................>}}.......-}>}.}.>>>............>........<<<<<<.....>>>>>>.	bosTau2,canFam2,dasNov1,echTel1,hg18,loxAfr1,mm8,monDom4,oryCun1,panTro1,rheMac2,rn4,bosTau2,canFam2,dasNov1,echTel1,hg18,loxAfr1,mm8,monDom4,oryCun1,panTro1,rheMac2,rn4
57800	Lin28	chr4	133276299	133277151	-	NM_145833_utr3_0_0_chr4_133275406_r	hg18chr2/183838552-183838825-h2.4	133275597	133275676	+	UTR3	64.7	AGUCUCCUGCAGUUCAGGAA-------A.-GAG.AUG.GGGAA.....AGGA-CAGACAAG..UACACC......CUUUCCCA.....-CCCUC....--.----CCC........A.U.AAAUUCAAGA.UU	....<<<<<.....>>>>>...........{{<.....{<<<<..................................>>>>}.........>}}.......................................	bosTau2,canFam2,dasNov1,echTel1,hg18,loxAfr1,mm8,monDom4,oryCun1,panTro1,rheMac2,rn4,bosTau2,canFam2,dasNov1,echTel1,hg18,loxAfr1,mm8,monDom4,oryCun1,panTro1,rheMac2,rn4
57800	Lin28	chr4	133276299	133277151	-	NM_145833_utr3_0_0_chr4_133275406_r	hg18chr2/183838552-183838825-h2.4	133275599	133275660	-	UTR3	64.7	AGUCUCCUGCAGUUCAGGAA-------A.-GAG.AUG.GGGAA.....AGGA-CAGACAAG..UACACC......CUUUCCCA.....-CCCUC....--.----CCC........A.U.AAAUUCAAGA.UU	....<<<<<.....>>>>>...........{{<.....{<<<<..................................>>>>}.........>}}.......................................	bosTau2,canFam2,dasNov1,echTel1,hg18,loxAfr1,mm8,monDom4,oryCun1,panTro1,rheMac2,rn4,bosTau2,canFam2,dasNov1,echTel1,hg18,loxAfr1,mm8,monDom4,oryCun1,panTro1,rheMac2,rn4
22158	Zmat3	chr3	32528721	32529695	-	NM_009517_utr3_0_0_chr3_32526343_r,NM_009517_utr3_0_0_chr3_32526347_r	hg18chr3/180222615-180222739-h2.1	32530859	32530931	-	UTR3	54.16	GGG.CUU..GG.UGUGUUC.UC.AAG.CCUUGUGAAU..UCAGGUUUCUAGUCUCCCAGUGCCCUUAAU.GGAUGUUAGGGA--C	<{<.{{{..<{.........}>.}}}.>}>...<..<..<<-....<<<<..................>.>>>.....->>>..>	bosTau2,canFam2,dasNov1,echTel1,hg18,mm8,oryCun1,panTro1,rheMac2,rn4
44618	Taf11	chr17	27629096	27633000	-	NM_026836_cds_0_0_chr17_27629248_r,NM_026836_cds_1_0_chr17_27630117_r,NM_026836_cds_2_0_chr17_27630690_r,NM_026836_cds_3_0_chr17_27632851_r,NM_026836_utr3_0_0_chr17_27628717_r	hg18chr6/34953568-34953749-h2.3	27628879	27628930	-	UTR3	55.92	----GUUU-CU.UGCUCUGGUUU.UCA-------AAAC.----AUA...........AA-------C....UU....GCGAUUAUCUGCGGUGAAGU	....<<<<..........................>>>>.......................................{{{......}}}........	bosTau2,canFam2,dasNov1,echTel1,hg18,loxAfr1,mm8,monDom4,oryCun1,panTro1,rheMac2,rn4
42489	Rpe	chr1	66648326	66651572	+	NM_025683_cds_3_0_chr1_66648321_f,NM_025683_cds_4_0_chr1_66649167_f,NM_025683_cds_5_0_chr1_66650962_f,NM_025683_utr3_5_0_chr1_66651085_f	hg18chr2/210593688-210594087-h2.2	66652225	66652290	-	UTR3	80.37	UUAc.....U.......CUGAUU..CUGC..CAGAGG.AUUCAGUUACA.C.UGAAAAUAAGA-A------AAG.UAA.AA..ACuUUU.UUUU.....CUA----	{<{......<.......-<{<<<...-<-.........->-.>>>}>->...}>}.................{{.-<{.{..........}}>-.....}}.....	bosTau2,canFam2,dasNov1,hg18,loxAfr1,mm8,oryCun1,panTro1,rheMac2,rn4
85281	Cdc42bpb	chr12	111741089	111741591	-	NM_183016_utr3_0_0_chr12_111740788_r,NM_183016_utr3_0_0_chr12_111740790_r	hg18chr14/102469703-102469775-h1.2	111741832	111741871	-	UTR3	54.09	AUGGCCCCA.GCA....UCAGUGCCAAG.........G.CUG.A...GCuGA..CG.ACUCU	..{{-{-...{{.....{{{<{...............}.>}}.}...}}.....-}.-}}..	bosTau2,canFam2,echTel1,galGal2,hg18,loxAfr1,mm8,monDom4,panTro1,rheMac2,rn4,xenTro1
87578	Kctd15	chr7	34347976	34348812	-	NM_146188_utr3_0_0_chr7_34347776_r	hg18chr19/38996757-38996985-h1.3.h2.4.2.4	34347805	34347965	-	UTR3	87.83	UCCUCCCAa..GUGGAGGAA-CCGCAA.AG..AA--..C-ugacagauGG.GGU...GC.C----CUggC---CGGCA.-CCCC.---CUuGUGUAUAACGCCU...GUAG.ACUUGUAUAUGACUCCUUUAAUAUUGUAAAGAUGCUGAUGUACAAUUGuuc-----UGUGUUUGUGUGAACACACCGCGUUCCCGGU	{{{{<{.......}>}}}}....<<<..{<..................{{.{{....<{.<.............>}>...}}}}....>}..>>>....................<<<<<<<.....<<<<<......>>>>>......>>>>>>>.............<<<..........>>>..............	bosTau2,canFam2,dasNov1,echTel1,hg18,loxAfr1,mm8,monDom4,panTro1,rheMac2,rn4
29983	Txnrd1	chr10	82320183	82326324	+	BC037643_cds_12_0_chr10_82320183_f,BC037643_cds_13_0_chr10_82325776_f,NM_001042513_cds_13_0_chr10_82320183_f,NM_001042513_cds_14_0_chr10_82325776_f,NM_001042514_cds_12_0_chr10_82320183_f,NM_001042514_cds_13_0_chr10_82325776_f,NM_001042523_cds_13_0_chr10_82320183_f,NM_001042523_cds_14_0_chr10_82325776_f,NM_015762_cds_12_0_chr10_82320183_f,NM_015762_cds_13_0_chr10_82325776_f,BC037643_utr3_13_0_chr1…	hg18chr12/103267816-103268207-h2.2	82327338	82327381	-	UTR3	62.03	U----GUG...GGGGUAGAACAUUUCAUUCCACU-----AAGA.....GAAUCACA---UGAUU	.....<<<...{<<.............>>}>>>...............................	bosTau2,canFam2,dasNov1,echTel1,hg18,loxAfr1,mm8,monDom4,oryCun1,panTro1,rheMac2,rn4
108685	Dcdc5	chr2	106205506	106206262	+	NM_177844_utr3_3_0_chr2_106204793_f	hg18chr11/30854256-30855080-h2.1.3	106206477	106206595	+	UTR3	54.65	UA..GGUGCA..G.A.........---A---GCACCAAUCAUUUUCU.G--cAAGGAAAAGUUUCUCUGCUAUGAAAAUGGCAU-.CUUUCACCCUAGAUCAAAUGUGCAGAUUCcUUGCG.AAGU.CCC..CCCUGCUGCAUGGGAA	{-..{<{{{......................}}}>}-}..............<-<<..<<<-.-...<<<<<<....>>>>>>-..->>>..>>->...<<-...<<<<<{.......<-<.-......-..>->..}>>>>>.->>.	bosTau2,canFam2,dasNov1,echTel1,hg18,loxAfr1,mm8,monDom4,oryCun1,panTro1,rheMac2,rn4
86620	D2Wsu81e	chr2	29996069	29998763	-	AK147162_cds_0_0_chr2_29996102_r,AK147162_cds_1_0_chr2_29996931_r,AK147162_cds_2_0_chr2_29997196_r,AK147162_cds_3_0_chr2_29997723_r,AK147162_cds_4_0_chr2_29997928_r,AK147162_cds_5_0_chr2_29998371_r,AK147162_cds_6_0_chr2_29998624_r,AK147162_cds_7_0_chr2_29998748_r,AK147162_cds_8_0_chr2_29999332_r,AK147162_cds_9_0_chr2_29999602_r,BC078441_cds_4_0_chr2_29998371_r,BC078441_cds_5_0_chr2_29998624_r,BC0…	hg18chr9/130631089-130631181-h1.1	29999819	29999849	+	UTR5	50.73	ACUC-ACU-U.GGAUAC.ACUGAGACCC.A-.AAGAGG	.<{<...{.<.<<-{.........}->>.>..}.>}>.	bosTau2,canFam2,dasNov1,echTel1,hg18,loxAfr1,mm8,oryCun1,rheMac2,rn4
86620	D2Wsu81e	chr2	29998745	29999843	-	AK147162_cds_0_0_chr2_29996102_r,AK147162_cds_1_0_chr2_29996931_r,AK147162_cds_2_0_chr2_29997196_r,AK147162_cds_3_0_chr2_29997723_r,AK147162_cds_4_0_chr2_29997928_r,AK147162_cds_5_0_chr2_29998371_r,AK147162_cds_6_0_chr2_29998624_r,AK147162_cds_7_0_chr2_29998748_r,AK147162_cds_8_0_chr2_29999332_r,AK147162_cds_9_0_chr2_29999602_r,BC078441_cds_4_0_chr2_29998371_r,BC078441_cds_5_0_chr2_29998624_r,BC0…	hg18chr9/130631089-130631181-h1.1	29999819	29999849	+	UTR5	50.73	ACUC-ACU-U.GGAUAC.ACUGAGACCC.A-.AAGAGG	.<{<...{.<.<<-{.........}->>.>..}.>}>.	bosTau2,canFam2,dasNov1,echTel1,hg18,loxAfr1,mm8,oryCun1,rheMac2,rn4
86635	5830434P21Rik	chr2	32054372	32055339	+	AK147271_utr3_31_0_chr2_32052752_f,NM_172661_utr3_29_0_chr2_32052660_f	hg18chr9/133362279-133362640-h2.3	32053984	32054043	-	UTR3	57.64	UGAG-cACC..CUGAA---aUU...CA...CUUCAUUU.U.CCUU..UGAGC-----AA-.-UGGGAA-AUuUUCCU..UGUU-CUUA	..<{..{-{.......................{{{............}}}..............................}-}.}>..	bosTau2,canFam2,dasNov1,echTel1,hg18,loxAfr1,mm8,monDom4,oryCun1,panTro1,rheMac2,rn4
43301	1200007D18Rik	chr17	26369237	26383588	+	NM_026170_cds_8_0_chr17_26369182_f,NM_026170_cds_9_0_chr17_26382667_f,NM_026170_utr3_9_0_chr17_26382775_f	hg18chr5/172311439-172311680-h1.5	26383795	26383829	-	UTR3	63.11	GCU....-CA.GCUA..AcaG.GG...GGU--.CUC.A-.-A-UAGCaaG.UG.-GGU	{{{.....<{.{{{{.....{.{{.........}}}.......}}}}....}>..}}}	canFam2,echTel1,hg18,loxAfr1,mm8,monDom4,oryCun1,panTro1,rheMac2,rn4
87167	B930041F14Rik	chr4	154539040	154539671	+	AK046537_utr3_0_0_chr4_154539029_f,NM_178699_utr3_0_0_chr4_154539029_f	hg18chr1/1523286-1523357-h1.3	154540208	154540250	+	UTR3	59.02	--CU.GUCUU.UG..CUCUGCCCGUUC.CcU.-GUGAGGCACUGGUCAGUU--G--	..{...-<<...<..{<.{{{<{{{........}}}.>}}}..>}>.>>-...}..	bosTau2,canFam2,echTel1,hg18,loxAfr1,mm8,monDom4,oryCun1,rheMac2,rn4,xenTro1
20203	St6gal1	chr16	23273404	23274252	+	NM_145933_utr3_7_0_chr16_23273205_f	hg18chr3/188276950-188277601-h2.5	23273918	23273974	-	UTR3	57.27	UGCUcUUGCUCAACAagAACACAGUAG.AACUGG---C.CCCUGCUGGGUGUA.CA.GacAGCA	{{{<.{{{...............................{{<....>}}.....}}.}..>}}}	bosTau2,canFam2,dasNov1,echTel1,hg18,mm8,panTro1,rheMac2,rn4
15780	Cyr61	chr3	145584768	145586148	-	NM_010516_cds_0_0_chr3_145585052_r,NM_010516_cds_1_0_chr3_145585583_r,NM_010516_cds_2_0_chr3_145585919_r,NM_010516_utr3_0_0_chr3_145584362_r,NM_010516_utr3_0_0_chr3_145584363_r	hg18chr1/85821650-85821877-h2.1	145584542	145584582	-	UTR3	70.01	GGA...CACUCUGUGAGUG....UCC..U--UGGGGCAGCUAC..........CUGCACUCU	{{{...<{<<{...}>>}>....}}}......<<<<<<<..............>>>>.>>>.	bosTau2,canFam2,echTel1,galGal2,hg18,loxAfr1,mm8,monDom4,oryCun1,panTro1,rheMac2,rn4,xenTro1
17595	Muted	chr13	38610959	38620141	-	AK171537_cds_1_0_chr13_38620109_r,NM_139063_cds_0_0_chr13_38611315_r,NM_139063_cds_1_0_chr13_38620109_r,NM_178054_cds_1_0_chr13_38620109_r,NM_139063_utr3_0_0_chr13_38610172_r,NM_139063_utr3_0_0_chr13_38610173_r,AK171537_intron_0_0_chr13_38600899_r	hg18chr6/7959071-7959561-h2.2	38610303	38610351	-	UTR3	97.52	UUUCCU...U.CUC.C...UCagUA.AAGAAGGGUAA.GGC-------AGAGAA..C-CCCuAACU-..---..---GUC	<-<{{{...{.<<-............->>}}}}>->...<{.......{<..............>}...........}>.	bosTau2,canFam2,dasNov1,echTel1,hg18,loxAfr1,mm8,monDom4,oryCun1,panTro1,rheMac2,rn4
42692	Ppp1r2	chr16	31173776	31180378	-	NM_025800_cds_1_0_chr16_31178084_r,NM_025800_cds_2_0_chr16_31180321_r,NM_025800_utr3_0_0_chr16_31171288_r	hg18chr3/196724351-196724721-h2.2.3	31173843	31173967	+	UTR3	52.41	ACCAGUUUGGAUAA---AAAGauUUUAUUCCUUUC-----AAGCAC..AAAGAAAAUCAACAGGAAUU.UUAAAU.G------AUCA.GAAAAU-G.AACA-AAACuUCUUA...GAAACCUU..UUCAAUUA----GCCAAAACA.....AGGUAAA.GAU	........-<<<....................<<<................>>>.............................>>>-...................................<..<<-<-<.....................>->->>.>..	bosTau2,canFam2,dasNov1,echTel1,hg18,loxAfr1,mm8,oryCun1,panTro1,rheMac2,rn4
37595	4930511A21Rik	chr12	56059687	56067777	-	AK163192_cds_0_0_chr12_56199747_r,AK163192_cds_1_0_chr12_56201044_r,AK163192_cds_2_0_chr12_56202907_r,AK163192_cds_3_0_chr12_56206051_r,AK163192_cds_4_0_chr12_56206569_r,NM_021529_cds_0_0_chr12_56199747_r,NM_021529_cds_1_0_chr12_56201044_r,NM_021529_cds_2_0_chr12_56202907_r,NM_021529_cds_3_0_chr12_56206051_r,NM_021529_cds_4_0_chr12_56206569_r,AK163192_utr3_0_0_chr12_56197121_r,NM_021529_utr3_0_0_…	hg18chr14/34620725-34620858-h2.3	56197504	56197554	+	UTR3	63.19	AUUAGGUUU.UCAUUUUC-ACUGU..AAGCCA-....--------ACC.UUUUUUUUC....AGUA-..GUUACUG	...-<<{<{.-{{-{....}-}}-..}>}>>-.............{...<-{{.........}}->....}.....	bosTau2,canFam2,dasNov1,hg18,loxAfr1,mm8,monDom4,oryCun1,rheMac2,rn4
37595	4930511A21Rik	chr12	56134751	56142841	-	AK163192_cds_0_0_chr12_56199747_r,AK163192_cds_1_0_chr12_56201044_r,AK163192_cds_2_0_chr12_56202907_r,AK163192_cds_3_0_chr12_56206051_r,AK163192_cds_4_0_chr12_56206569_r,NM_021529_cds_0_0_chr12_56199747_r,NM_021529_cds_1_0_chr12_56201044_r,NM_021529_cds_2_0_chr12_56202907_r,NM_021529_cds_3_0_chr12_56206051_r,NM_021529_cds_4_0_chr12_56206569_r,AK163192_utr3_0_0_chr12_56197121_r,NM_021529_utr3_0_0_…	hg18chr14/34620725-34620858-h2.3	56197504	56197554	+	UTR3	63.19	AUUAGGUUU.UCAUUUUC-ACUGU..AAGCCA-....--------ACC.UUUUUUUUC....AGUA-..GUUACUG	...-<<{<{.-{{-{....}-}}-..}>}>>-.............{...<-{{.........}}->....}.....	bosTau2,canFam2,dasNov1,hg18,loxAfr1,mm8,monDom4,oryCun1,rheMac2,rn4
37595	4930511A21Rik	chr12	56199423	56206595	-	AK163192_cds_0_0_chr12_56199747_r,AK163192_cds_1_0_chr12_56201044_r,AK163192_cds_2_0_chr12_56202907_r,AK163192_cds_3_0_chr12_56206051_r,AK163192_cds_4_0_chr12_56206569_r,NM_021529_cds_0_0_chr12_56199747_r,NM_021529_cds_1_0_chr12_56201044_r,NM_021529_cds_2_0_chr12_56202907_r,NM_021529_cds_3_0_chr12_56206051_r,NM_021529_cds_4_0_chr12_56206569_r,AK163192_utr3_0_0_chr12_56197121_r,NM_021529_utr3_0_0_…	hg18chr14/34620725-34620858-h2.3	56197504	56197554	+	UTR3	63.19	AUUAGGUUU.UCAUUUUC-ACUGU..AAGCCA-....--------ACC.UUUUUUUUC....AGUA-..GUUACUG	...-<<{<{.-{{-{....}-}}-..}>}>>-.............{...<-{{.........}}->....}.....	bosTau2,canFam2,dasNov1,hg18,loxAfr1,mm8,monDom4,oryCun1,rheMac2,rn4
14045	Fn1	chr1	71519314	71529012	-	AK090135_cds_0_0_chr1_71519420_r,AK090135_cds_1_0_chr1_71520038_r,AK090135_cds_2_0_chr1_71523306_r,AK090135_cds_3_0_chr1_71523975_r,AK090135_cds_4_0_chr1_71526279_r,AK090135_cds_5_0_chr1_71528872_r,AK147315_cds_0_0_chr1_71519420_r,AK147315_cds_1_0_chr1_71520038_r,AK147315_cds_2_0_chr1_71523306_r,AK147315_cds_3_0_chr1_71523975_r,AK147315_cds_4_0_chr1_71526279_r,AK147315_cds_5_0_chr1_71528872_r,AK1…	hg18chr2/215933860-215934026-h2.1	71518831	71518920	+	UTR3	67.64	CUCUU.AUCAACUGCAUACAAAGUGUCU.UCAAUACAAUUU.U..UU....CCGUAUAAAAAUA.........CU.GG.GAA..AAAUUGAUAAAUAACAaacaGGU.AAGAG	<<{<<.<<<.<<<........>>>...........<<<<<<.<..{<....<<<<<<....>>>..........>.>>.>}>..>>>>>>..............>>>.>>}>>	bosTau2,canFam2,dasNov1,galGal2,hg18,loxAfr1,mm8,monDom4,oryCun1,panTro1,rheMac2,rn4
35711	Dstn	chr2	143633656	143634559	+	NM_019771_utr3_3_0_chr2_143633678_f	hg18chr20/17536045-17536842-h1.2	143634256	143634308	-	UTR3	54.36	AGAG.CCucc.........UGC-.UGCAGAUA..C.A.G..GGC..-A........CUUC.CUG..CAUG........CC-A.GCCcCAUGCUCU	{{<<.<.............-{{..-{..-{<-..<.{.<..<{...............}>.>}>..->}-........}-...}}-....>>>}}	bosTau2,canFam2,dasNov1,echTel1,hg18,loxAfr1,mm8,monDom4,oryCun1,panTro1,rheMac2,rn4
65070	AW049829	chr5	111069483	111079976	-	BC027641_cds_0_0_chr5_111069422_r,BC027641_cds_1_0_chr5_111071238_r,BC027641_cds_2_0_chr5_111074957_r,BC027641_cds_3_0_chr5_111076282_r,BC027641_cds_4_0_chr5_111076609_r,BC027641_cds_5_0_chr5_111079798_r,NM_153571_cds_0_0_chr5_111069422_r,NM_153571_cds_1_0_chr5_111071238_r,NM_153571_cds_2_0_chr5_111074957_r,NM_153571_cds_3_0_chr5_111076282_r,NM_153571_cds_4_0_chr5_111076609_r,BC027641_utr5_5_0_ch…	hg18chr22/27468072-27468320-h2.4	111079888	111079919	+	UTR5	87.57	GCCCGuG.CCCUGCUGGGUGUGUGGGAGGUGCGGCUGGCA	{<{{<.<.<...>>>}}>}.....................	bosTau2,canFam2,echTel1,hg18,loxAfr1,mm8,monDom4,oryCun1,panTro1,rheMac2,rn4,bosTau2,canFam2,echTel1,galGal2,hg18,loxAfr1,mm8,monDom4,oryCun1,panTro1,rheMac2,rn4
65070	AW049829	chr5	111069483	111079976	-	BC027641_cds_0_0_chr5_111069422_r,BC027641_cds_1_0_chr5_111071238_r,BC027641_cds_2_0_chr5_111074957_r,BC027641_cds_3_0_chr5_111076282_r,BC027641_cds_4_0_chr5_111076609_r,BC027641_cds_5_0_chr5_111079798_r,NM_153571_cds_0_0_chr5_111069422_r,NM_153571_cds_1_0_chr5_111071238_r,NM_153571_cds_2_0_chr5_111074957_r,NM_153571_cds_3_0_chr5_111076282_r,NM_153571_cds_4_0_chr5_111076609_r,BC027641_utr5_5_0_ch…	hg18chr22/27468072-27468320-h2.4	111079977	111080015	-	UTR5	87.57	GCCCGuG.CCCUGCUGGGUGUGUGGGAGGUGCGGCUGGCA	{<{{<.<.<...>>>}}>}.....................	bosTau2,canFam2,echTel1,hg18,loxAfr1,mm8,monDom4,oryCun1,panTro1,rheMac2,rn4,bosTau2,canFam2,echTel1,galGal2,hg18,loxAfr1,mm8,monDom4,oryCun1,panTro1,rheMac2,rn4
65070	AW049829	chr5	111069483	111079976	-	BC027641_cds_0_0_chr5_111069422_r,BC027641_cds_1_0_chr5_111071238_r,BC027641_cds_2_0_chr5_111074957_r,BC027641_cds_3_0_chr5_111076282_r,BC027641_cds_4_0_chr5_111076609_r,BC027641_cds_5_0_chr5_111079798_r,NM_153571_cds_0_0_chr5_111069422_r,NM_153571_cds_1_0_chr5_111071238_r,NM_153571_cds_2_0_chr5_111074957_r,NM_153571_cds_3_0_chr5_111076282_r,NM_153571_cds_4_0_chr5_111076609_r,BC027641_utr5_5_0_ch…	hg18chr22/27468072-27468320-h2.4	111079888	111079919	+	UTR5	87.57	---.UCCC---UUGCGUGA---CCGC....AGUUcCAGCA.CUGCGG	....{{-{.......}-}}...<{<<....<{.........}>>>}>	bosTau2,canFam2,echTel1,hg18,loxAfr1,mm8,monDom4,oryCun1,panTro1,rheMac2,rn4,bosTau2,canFam2,echTel1,galGal2,hg18,loxAfr1,mm8,monDom4,oryCun1,panTro1,rheMac2,rn4
65070	AW049829	chr5	111069483	111079976	-	BC027641_cds_0_0_chr5_111069422_r,BC027641_cds_1_0_chr5_111071238_r,BC027641_cds_2_0_chr5_111074957_r,BC027641_cds_3_0_chr5_111076282_r,BC027641_cds_4_0_chr5_111076609_r,BC027641_cds_5_0_chr5_111079798_r,NM_153571_cds_0_0_chr5_111069422_r,NM_153571_cds_1_0_chr5_111071238_r,NM_153571_cds_2_0_chr5_111074957_r,NM_153571_cds_3_0_chr5_111076282_r,NM_153571_cds_4_0_chr5_111076609_r,BC027641_utr5_5_0_ch…	hg18chr22/27468072-27468320-h2.4	111079977	111080015	-	UTR5	87.57	---.UCCC---UUGCGUGA---CCGC....AGUUcCAGCA.CUGCGG	....{{-{.......}-}}...<{<<....<{.........}>>>}>	bosTau2,canFam2,echTel1,hg18,loxAfr1,mm8,monDom4,oryCun1,panTro1,rheMac2,rn4,bosTau2,canFam2,echTel1,galGal2,hg18,loxAfr1,mm8,monDom4,oryCun1,panTro1,rheMac2,rn4
144093	Zmynd15	chr11	70275947	70277143	+	NM_001029929_cds_1_0_chr11_70276765_f,AK029988_utr5_0_0_chr11_70275817_f,AK029988_utr5_1_0_chr11_70276747_f,AK128979_utr5_0_0_chr11_70276391_f,AK171931_utr5_0_0_chr11_70275628_f,AK171931_utr5_1_0_chr11_70277088_f,NM_001029929_utr5_0_0_chr11_70275817_f,AK171931_intron_0_0_chr11_70276276_f	hg18chr17/4590444-4591142-h2.1	70276822	70276900	+	UTR5	51.95	GGCUGGUUCCGCAAGUUUG.UGGCAGAGAGGGGGACCAU..........GGGGACCAGCCUUGAGGGCCG-aUGGCGUCAACUG-.gAGUCAC	<<<<<<<<<<...-<<<...<-......->...>>>-.............>>>>>>>>>>....<-<-<...<{{-....-}}>....>->->	bosTau2,canFam2,echTel1,hg18,mm8,monDom4,oryCun1,panTro1,rheMac2,rn4
12844	Cycs	chr6	50494612	50495187	-	BC092213_cds_0_0_chr19_24942850_f,NM_007808_cds_0_0_chr6_50494823_r,NM_007808_cds_1_0_chr6_50495078_r,BC092213_utr3_0_0_chr19_24943168_f,NM_007808_utr3_0_0_chr6_50492149_r	hg18chr7/25129052-25129373-h1.1.3	50494255	50494339	+	UTR3	62.33	-UAUA............AaGAAGUGUUAAAUACUCUUUAUUUGAUAUCAUACA.UAAACCACA-GUAA.AUGCCUUUCAAU-AGUAAAAGGCAA-CAUCcUUG	.<-<<................-<<{<<{<<.........>>}>>}>>-.>>->.................<<<<<<<.........>>>>>>>..........	bosTau2,canFam2,dasNov1,echTel1,hg18,loxAfr1,mm8,monDom4,oryCun1,panTro1,rheMac2,rn4
83975	Kbtbd9	chr12	5104378	5105257	-	BC065168_utr3_0_0_chr12_5105103_r	hg18chr2/23783338-23783547-h2.4	5106679	5106740	-	UTR3	101.71	GGUCAAAGUGUCCUUAUCACUUUGAUUCCU..ACUUu---.-UUUUUUUUUU--------UUU.-.----------UGGAGUU.UUuuGGG	<<<<<<<<<<.......>>>>>>>>>>......{<<......<<<<...............................>>>>.......>>}	bosTau2,canFam2,dasNov1,echTel1,galGal2,hg18,loxAfr1,mm8,panTro1,rheMac2,rn4
22481	Zbtb7b	chr3	89463719	89464569	-	NM_009565_cds_0_0_chr3_89465453_r,NM_009565_utr3_0_0_chr3_89463573_r	hg18chr1/153256316-153256430-h2.1	89464724	89464816	-	UTR3	84.25	GGGG.ACUGGGCCUGUAAGGACGGAGC........CAUCCCAG.U...CCCCCUCCACCCAG-UUCCAACGCUGAGU..CAUGGGGUCC.UGGA..GA..AgagGAGGGCAGGG	{<<<.{{{{<<<<-.......->>..............>>}}}.}...>>>}..<<-<<<-....<<{-...................-.}>>............->>>-.>>.	bosTau2,echTel1,hg18,mm8,monDom4,rheMac2,rn4
22481	Zbtb7b	chr3	89465274	89465647	-	NM_009565_cds_0_0_chr3_89465453_r,NM_009565_utr3_0_0_chr3_89463573_r	hg18chr1/153256316-153256430-h2.1	89464724	89464816	-	UTR3	84.25	GGGG.ACUGGGCCUGUAAGGACGGAGC........CAUCCCAG.U...CCCCCUCCACCCAG-UUCCAACGCUGAGU..CAUGGGGUCC.UGGA..GA..AgagGAGGGCAGGG	{<<<.{{{{<<<<-.......->>..............>>}}}.}...>>>}..<<-<<<-....<<{-...................-.}>>............->>>-.>>.	bosTau2,echTel1,hg18,mm8,monDom4,rheMac2,rn4
56715	Tbl1xr1	chr3	22401481	22402113	+	NM_030732_utr3_15_0_chr3_22401501_f	hg18chr3/178221926-178222168-h2.3.5	22405465	22405603	-	UTR3	86.03	AACACCGUGAGCACCGC.CcccccCC.CUUAUUUUC.....CUC.......UCCUACAUUUAACUAGGAUUGUGUAUUAAAAGAC-.........--UGAUAUUAAAUuuGUGACACUUCAGAGCUAUUACAG----....-----AU--------------C.....C-------C-UCCCUGA....UGGUUuCAGacaaaaG-.GAGG	.<-<--<..................>.-->->...........<........{<<<<<<<<<<.....<<<<.........................>>>>.>>>>>>..>>>...................{...........................................}....................>......}..>...	bosTau2,canFam2,dasNov1,echTel1,hg18,loxAfr1,mm8,monDom4,oryCun1,panTro1,rheMac2,rn4
29769	Timm8a1	chr10	11299887	11300515	+	BC094631_utr3_0_0_chr10_11299782_f,NM_013898_utr3_0_0_chrX_129883608_r	hg18chr2/162641265-162641757-h2.3.4.h1.1.h2.5	11300355	11300593	-	UTR3	77.88	GCA.GUUAAUGGAAUCGAUgUCUAC----CA..UCAGGCAUGCACCUCUA...CC.UGAAAC.AGUUGUUAGUUCUGAACUGGCC......UAagucGCGGUUU....----.CUU---UAGGCACAUCUGU.GAA...UGUUUU.GCAUCUGGAUAUACAUAGUAAGUUAACUUCUUCU-CGUGGCUGUCUGGUAAUAAGAAUAGUACUCAUGAGCUAGAUUCUUUUAUGACUAAAGCCCUUUGGAUUCUCAGG.CUUCCUCUUCUACCUUGAGA	.................................<{<<<...............>>.>}>..<.{<<.<<<<<<....-<...<<<......<{..........................}>>>>...>-...................<<---<.....>--->>..>>>>>>............>>}>...........<<-.....->>.....<<<<<..-<<<<......>>>>-..>>>>>..............................	bosTau2,canFam2,dasNov1,echTel1,hg18,loxAfr1,mm8,oryCun1,panTro1,rheMac2,rn4
17542	Laptm4a	chr12	8947784	8960907	+	BC086667_cds_0_0_chr12_8948192_f,BC086667_cds_1_0_chr12_8957636_f,BC086667_cds_2_0_chr12_8960704_f,BC086667_cds_3_0_chr12_8960874_f,NM_008640_cds_0_0_chr12_8947967_f,NM_008640_cds_1_0_chr12_8957636_f,NM_008640_cds_2_0_chr12_8960704_f,NM_008640_cds_3_0_chr12_8960874_f,BC086667_utr5_0_0_chr12_8948135_f,NM_008640_utr5_0_0_chr12_8947315_f	hg18chr2/20114649-20114753-h1.1	8948239	8948278	-	UTR5	53.17	CGUCCCGG.UGCGGACAUGGCAACAGCCGCA.....GCA...CCGGGUG	...<<<<{.{<<.....<<<<....>>>>.......>>}...}>>>>..	bosTau2,canFam2,danRer3,dasNov1,echTel1,galGal2,hg18,loxAfr1,mm8,monDom4,oryCun1,panTro1,rheMac2,rn4,bosTau2,canFam2,danRer3,dasNov1,echTel1,galGal2,hg18,loxAfr1,mm8,monDom4,oryCun1,panTro1,rheMac2,rn4
17542	Laptm4a	chr12	8947784	8960907	+	BC086667_cds_0_0_chr12_8948192_f,BC086667_cds_1_0_chr12_8957636_f,BC086667_cds_2_0_chr12_8960704_f,BC086667_cds_3_0_chr12_8960874_f,NM_008640_cds_0_0_chr12_8947967_f,NM_008640_cds_1_0_chr12_8957636_f,NM_008640_cds_2_0_chr12_8960704_f,NM_008640_cds_3_0_chr12_8960874_f,BC086667_utr5_0_0_chr12_8948135_f,NM_008640_utr5_0_0_chr12_8947315_f	hg18chr2/20114649-20114753-h1.1	8948241	8948275	+	UTR5	53.17	CGUCCCGG.UGCGGACAUGGCAACAGCCGCA.....GCA...CCGGGUG	...<<<<{.{<<.....<<<<....>>>>.......>>}...}>>>>..	bosTau2,canFam2,danRer3,dasNov1,echTel1,galGal2,hg18,loxAfr1,mm8,monDom4,oryCun1,panTro1,rheMac2,rn4,bosTau2,canFam2,danRer3,dasNov1,echTel1,galGal2,hg18,loxAfr1,mm8,monDom4,oryCun1,panTro1,rheMac2,rn4
17542	Laptm4a	chr12	8947784	8960907	+	BC086667_cds_0_0_chr12_8948192_f,BC086667_cds_1_0_chr12_8957636_f,BC086667_cds_2_0_chr12_8960704_f,BC086667_cds_3_0_chr12_8960874_f,NM_008640_cds_0_0_chr12_8947967_f,NM_008640_cds_1_0_chr12_8957636_f,NM_008640_cds_2_0_chr12_8960704_f,NM_008640_cds_3_0_chr12_8960874_f,BC086667_utr5_0_0_chr12_8948135_f,NM_008640_utr5_0_0_chr12_8947315_f	hg18chr2/20114649-20114753-h1.1	8948239	8948278	-	UTR5	53.17	CCCGGUGCUGCGGCUGUUGCCAUGUCCGCACCGGG	<<<<<<<<.<<<<<....>>>..>>..>>>>>>>>	bosTau2,canFam2,danRer3,dasNov1,echTel1,galGal2,hg18,loxAfr1,mm8,monDom4,oryCun1,panTro1,rheMac2,rn4,bosTau2,canFam2,danRer3,dasNov1,echTel1,galGal2,hg18,loxAfr1,mm8,monDom4,oryCun1,panTro1,rheMac2,rn4
17542	Laptm4a	chr12	8947784	8960907	+	BC086667_cds_0_0_chr12_8948192_f,BC086667_cds_1_0_chr12_8957636_f,BC086667_cds_2_0_chr12_8960704_f,BC086667_cds_3_0_chr12_8960874_f,NM_008640_cds_0_0_chr12_8947967_f,NM_008640_cds_1_0_chr12_8957636_f,NM_008640_cds_2_0_chr12_8960704_f,NM_008640_cds_3_0_chr12_8960874_f,BC086667_utr5_0_0_chr12_8948135_f,NM_008640_utr5_0_0_chr12_8947315_f	hg18chr2/20114649-20114753-h1.1	8948241	8948275	+	UTR5	53.17	CCCGGUGCUGCGGCUGUUGCCAUGUCCGCACCGGG	<<<<<<<<.<<<<<....>>>..>>..>>>>>>>>	bosTau2,canFam2,danRer3,dasNov1,echTel1,galGal2,hg18,loxAfr1,mm8,monDom4,oryCun1,panTro1,rheMac2,rn4,bosTau2,canFam2,danRer3,dasNov1,echTel1,galGal2,hg18,loxAfr1,mm8,monDom4,oryCun1,panTro1,rheMac2,rn4
14857	H3f3b	chr11	115838551	115839284	-	NM_008211_utr3_0_0_chr11_115838051_r,NM_008211_utr3_0_0_chr11_115838383_r	hg18chrX/65369131-65369524-h2.5	115838945	115839042	+	UTR3	130.24	GUG.A....AUGUAAAACAUUUAAUUUAAAAAUG..U.UGaACACUACA.AUAUAU.A..AAAUAGCUAUUAUAA.AUGCAC.AU.AGUGUAUUCUAUAGCUGCCA.......GGU..UUAC	{<<.{....<<<<..{<{<<<<.......>>>>}..>.}..>>....................<<<<<<<....{.<<<<<<.....>>>>>>}..>>>>>>>...........>>..}>>}	bosTau2,canFam2,dasNov1,echTel1,galGal2,hg18,loxAfr1,mm8,monDom4,oryCun1,panTro1,rheMac2,rn4
12229	Ccnd2	chr6	127095905	127116508	-	AK007904_cds_0_0_chr6_127114220_r,AK007904_cds_1_0_chr6_127116201_r,NM_009829_cds_0_0_chr6_127095954_r,NM_009829_cds_1_0_chr6_127104722_r,NM_009829_cds_2_0_chr6_127111642_r,NM_009829_cds_3_0_chr6_127114283_r,NM_009829_cds_4_0_chr6_127116201_r,AK007904_utr5_1_0_chr6_127116393_r,NM_009829_utr5_4_0_chr6_127116393_r,NM_009829_utr3_0_0_chr6_127091328_r	hg18chr12/4282808-4283126-h2.1	127092374	127092434	+	UTR3	87.07	UAUGC..UUA.GC.AUAu.UAUUUUUGGCAUAC.UAGGGUUUCU.......UUCCCCUAGGA......UUUGGUCAAAAC	{<<<<......>>.>>}.....{<{{{{{...<.<{{{.................}}}>>............}}}}}>}.	bosTau2,canFam2,dasNov1,echTel1,hg18,loxAfr1,mm8,monDom4,oryCun1,panTro1,rheMac2,rn4
143712	LOC545466	chr2	138948669	138968939	-	Intergenic	hg18chr20/12751890-12752451-h1.3	138967426	138967464	-	Intergenic	58.38	ACC.GUUCU....UUA...CAGAAAAAGUCA.UUG.UAccA..GGAAUGGU	{{{.{{{<<....{{{...{<{..........}>}.}}..}..>>}}}}}}	bosTau2,canFam2,echTel1,hg18,mm8,rheMac2,rn4
139624	Mm.225050	chr8	70625013	70625486	-	NM_027626_utr3_0_0_chr8_70618071_r,NM_030263_utr3_0_0_chr8_70618071_r,NM_177698_utr3_0_0_chr8_70618071_r,NM_177698_utr3_0_0_chr8_70625036_r	hg18chr8/18437247-18437354-h1.2	70625698	70625739	-	UTR3	119.44	GAG.G-aGGAGGAG.--..---GAGGGCuA.CAgAU-CCU..U---.--.UCUCUUCgg-CUUU	.{{.{..<<<{{-<........{<{{...........}}>..}.......>-}}>>>...}}}.	bosTau2,canFam2,dasNov1,echTel1,galGal2,hg18,loxAfr1,mm8,monDom4,oryCun1,panTro1,rheMac2,rn4
56096	BC003498	chr8	70625013	70625486	-	NM_027626_utr3_0_0_chr8_70618071_r,NM_030263_utr3_0_0_chr8_70618071_r,NM_177698_utr3_0_0_chr8_70618071_r,NM_177698_utr3_0_0_chr8_70625036_r	hg18chr8/18437247-18437354-h1.2	70625698	70625739	-	UTR3	119.44	GAG.G-aGGAGGAG.--..---GAGGGCuA.CAgAU-CCU..U---.--.UCUCUUCgg-CUUU	.{{.{..<<<{{-<........{<{{...........}}>..}.......>-}}>>>...}}}.	bosTau2,canFam2,dasNov1,echTel1,galGal2,hg18,loxAfr1,mm8,monDom4,oryCun1,panTro1,rheMac2,rn4
87815	Psd3	chr8	70614943	70615031	+	BC003498_cds_0_0_chr8_70618748_r,BC003498_utr5_0_0_chr8_70618943_r,AK031477_utr3_0_0_chr8_70640515_r,BC003498_utr3_0_0_chr8_70618074_r,NM_027626_utr3_0_0_chr8_70618071_r,NM_030263_utr3_0_0_chr8_70618071_r,NM_177698_utr3_0_0_chr8_70618071_r,NM_027626_intron_0_0_chr8_70626177_r,NM_030263_intron_0_0_chr8_70626177_r,NM_177698_intron_0_0_chr8_70626177_r	hg18chr8/18437247-18437354-h1.2	70625698	70625739	-	UTR3	119.44	GAG.G-aGGAGGAG.--..---GAGGGCuA.CAgAU-CCU..U---.--.UCUCUUCgg-CUUU	.{{.{..<<<{{-<........{<{{...........}}>..}.......>-}}>>>...}}}.	bosTau2,canFam2,dasNov1,echTel1,galGal2,hg18,loxAfr1,mm8,monDom4,oryCun1,panTro1,rheMac2,rn4
87815	Psd3	chr8	70618304	70619104	-	BC003498_cds_0_0_chr8_70618748_r,BC003498_utr5_0_0_chr8_70618943_r,AK031477_utr3_0_0_chr8_70640515_r,BC003498_utr3_0_0_chr8_70618074_r,NM_027626_utr3_0_0_chr8_70618071_r,NM_030263_utr3_0_0_chr8_70618071_r,NM_177698_utr3_0_0_chr8_70618071_r,NM_027626_intron_0_0_chr8_70626177_r,NM_030263_intron_0_0_chr8_70626177_r,NM_177698_intron_0_0_chr8_70626177_r	hg18chr8/18437247-18437354-h1.2	70625698	70625739	-	UTR3	119.44	GAG.G-aGGAGGAG.--..---GAGGGCuA.CAgAU-CCU..U---.--.UCUCUUCgg-CUUU	.{{.{..<<<{{-<........{<{{...........}}>..}.......>-}}>>>...}}}.	bosTau2,canFam2,dasNov1,echTel1,galGal2,hg18,loxAfr1,mm8,monDom4,oryCun1,panTro1,rheMac2,rn4
87815	Psd3	chr8	70641008	70641567	-	BC003498_cds_0_0_chr8_70618748_r,BC003498_utr5_0_0_chr8_70618943_r,AK031477_utr3_0_0_chr8_70640515_r,BC003498_utr3_0_0_chr8_70618074_r,NM_027626_utr3_0_0_chr8_70618071_r,NM_030263_utr3_0_0_chr8_70618071_r,NM_177698_utr3_0_0_chr8_70618071_r,NM_027626_intron_0_0_chr8_70626177_r,NM_030263_intron_0_0_chr8_70626177_r,NM_177698_intron_0_0_chr8_70626177_r	hg18chr8/18437247-18437354-h1.2	70625698	70625739	-	UTR3	119.44	GAG.G-aGGAGGAG.--..---GAGGGCuA.CAgAU-CCU..U---.--.UCUCUUCgg-CUUU	.{{.{..<<<{{-<........{<{{...........}}>..}.......>-}}>>>...}}}.	bosTau2,canFam2,dasNov1,echTel1,galGal2,hg18,loxAfr1,mm8,monDom4,oryCun1,panTro1,rheMac2,rn4
84570	Arhgef11	chr3	87821271	87823237	+	NM_001003912_cds_37_0_chr3_87821272_f,NM_001003912_cds_38_0_chr3_87821733_f,NM_001003912_cds_39_0_chr3_87822971_f,NM_001003912_utr3_39_0_chr3_87823030_f	hg18chr1/155171597-155172141-h2.1.4	87823267	87823373	-	UTR3	65.25	AAAGGGCAAAGAGGAG-A.GC-...CAGGCA-UC.U.AG.--CUGUCUC.GGGGCCU----AGGa.AGa--.----AGA.GGAGGAAGAAAGUGCAUUUAUAC.AUAA..G.CCUCCUC...-----AAGGGCAC---UGUG--..CA....-CAUA	..{-<{<.....<..-.{.<-...........->.}..-...>..........>}......................<<.{<{{<......<<<......>>>.........>}}>}>>..................................>-}.	bosTau2,canFam2,dasNov1,echTel1,hg18,mm8,monDom4,oryCun1,panTro1,rheMac2,rn4
35355	Tcerg1	chr18	42694447	42700840	+	BC039185_cds_16_0_chr18_42694401_f,BC039185_cds_17_0_chr18_42696988_f,BC039185_cds_18_0_chr18_42697797_f,BC039185_cds_19_0_chr18_42699233_f,BC039185_cds_20_0_chr18_42700491_f,BC040284_cds_16_0_chr18_42694401_f,BC040284_cds_17_0_chr18_42696988_f,BC040284_cds_18_0_chr18_42697797_f,BC040284_cds_19_0_chr18_42699233_f,BC040284_cds_20_0_chr18_42700491_f,NM_001039474_cds_17_0_chr18_42694401_f,NM_0010394…	hg18chr16/17094520-17094611-h2.1	42701444	42701515	-	UTR3	58.31	UUGGUUUAU.UGUAGUUCA.AAUACAUAAAuUCAA-CA.UUCAAACAU..C----..UUAAACUUUuuAGAAACAAAA.GUUCAA	<<<<<<<<..<<<<........>>>>>>>>.>>>>.......................<-<<<<<...........>>.>>>->.	bosTau2,canFam2,dasNov1,echTel1,galGal2,hg18,loxAfr1,mm8,monDom4,oryCun1,panTro1,rheMac2,rn4,xenTro1
139733	Mm.305990	chr2	52690271	52691105	+	NM_172409_intron_0_0_chr2_52680269_f	hg18chr2/153048955-153049116-h1.2.h2.3	52808254	52808329	-	Intron	57	GCAAG...CAA---GAAAAGAGGC-AUCAAGACCUUGCAUAGGGG......................CAAACAUUUAAAGUCAUUUUGUAAAUGUUAGGUAUUUG	..............<<-<--.-<-..-{<{....}>}-->-............................<<<<<<<{...........}>>>>>>>.-->->>..	bosTau2,canFam2,dasNov1,echTel1,hg18,loxAfr1,mm8,oryCun1,rheMac2,rn4
86239	Reep2	chr18	34971276	34972800	+	NM_144865_cds_3_0_chr18_34971226_f,NM_144865_cds_4_0_chr18_34971549_f,NM_144865_cds_5_0_chr18_34971919_f,NM_144865_cds_6_0_chr18_34972163_f,NM_144865_cds_7_0_chr18_34972375_f,NM_144865_utr3_7_0_chr18_34972444_f	hg18chr5/137810102-137810269-h1.1	34973136	34973172	-	UTR3	50.82	UGUgAUG..GA-gCCU-.AGGAGCA-gAGGA-gUC.CAGcuuACG	{{{..<<..<{..<<{...........}>>...}>.>>....}}}	bosTau2,hg18,mm8,panTro1,rheMac2
110340	2900097C17Rik	chr2	156082279	156083159	-	NR_024329_utr3_0_0_chr2_156079505_r	hg18chr6/29239910-29240021-h2.2	156082521	156082591	-	UTR3	70.09	GUAUAUAAUGGACAAAUAUGUCU.AAAUUUU-CAACAUCUAGAC.UCUAGAUGUU.AAAGAGGUUGCCAAUGUAU	.................................<<<<<<<<......>>>>>>>>....................	bosTau2,canFam2,dasNov1,echTel1,hg18,loxAfr1,mm8,oryCun1,panTro1,rheMac2,rn4
85257	BC011209	chr12	86694316	86702016	+	BC011209_cds_8_0_chr12_86694299_f,NM_145447_cds_8_0_chr12_86694299_f,BC011209_utr3_9_0_chr12_86701223_f,NM_145447_utr3_9_0_chr12_86701223_f	hg18chr14/75183683-75183775-h2.2.4	86702202	86702291	+	UTR3	63.77	--GGCGAGAAUCU.UUGUCAGUUAUUUUACAUUUAAAAGGAUUAUUUUUAAACCAAuCUCA-GUUGACC.UUUUUaCCCACCCAGUCUGC.UGgUU----	......<-........-><<<...........<<<<<<<-...->>>>>>>............>>>..................................	bosTau2,canFam2,hg18,loxAfr1,mm8,panTro1,rheMac2,rn4
31377	D2Ertd391e	chr2	91476678	91480783	-	NM_145528_cds_0_0_chr2_91477225_r,NM_145528_cds_1_0_chr2_91479566_r,NM_145528_cds_2_0_chr2_91480152_r,NM_145528_cds_3_0_chr2_91480759_r,BC016669_utr5_0_0_chr2_91476231_r,BC016669_utr5_1_0_chr2_91479566_r,BC016669_utr5_2_0_chr2_91480152_r,BC016669_utr5_3_0_chr2_91480759_r,NM_145528_utr3_0_0_chr2_91475464_r,NM_145528_utr3_0_0_chr2_91475465_r	hg18chr11/46651298-46651968-h2.1.4	91475983	91476107	-	UTR3	79.7	--CCCAGAGU.CUGUACGAGGCCCUGGC-UUUACAAGCU..........GGAUUGGUUCCCCUUCAAGAAACCAAAGCU-GaGC-uUAUGGUUGACGUAAACCU..UCAGG.U-UU---GC.U.UGAGUG...AGUCAAG-ugccucuGCC-AGC	..-<<<<-<<..........>>->>>>-.........................<<<<<...........>>>>>..<<<.<.<<.......<<<<<-<<....<..<{<<<.<......>>.>.>}>>>>...->>>>>.........>>>.>>>	bosTau2,canFam2,echTel1,hg18,loxAfr1,mm8,oryCun1,panTro1,rheMac2,rn4
84841	C030011O14Rik	chr3	152213619	152214189	-	AK045347_cds_0_0_chr3_152214021_r,NM_174868_cds_0_0_chr3_152214021_r,AK045347_utr3_0_0_chr3_152213317_r,NM_174868_utr3_0_0_chr3_152211235_r,NM_174868_utr3_0_0_chr3_152211236_r	hg18chr1/78116028-78116180-h2.3	152212217	152212296	-	UTR3	51.15	UUUUAGAUUGCAGU.UA......AAAAAuaaauAGAUUGC...CCAUCUUCaAG..AAAGggUUGGUUUGUCAAACUCAGUGCUUAA.GUU---UU	....................................{<-{.............}..->}..............<<<<-<.....>->.>>>.....	bosTau2,canFam2,dasNov1,echTel1,hg18,loxAfr1,mm8,oryCun1,panTro1,rheMac2,rn4
42971	Ube2g1	chr11	72423698	72499768	+	AK167472_cds_0_0_chr11_72423785_f,AK167472_cds_1_0_chr11_72479266_f,AK167472_cds_2_0_chr11_72489155_f,AK167472_cds_3_0_chr11_72493900_f,AK167472_cds_4_0_chr11_72495564_f,NM_025985_cds_0_0_chr11_72423785_f,NM_025985_cds_1_0_chr11_72479266_f,NM_025985_cds_2_0_chr11_72489155_f,NM_025985_cds_3_0_chr11_72493900_f,NM_025985_cds_4_0_chr11_72495564_f,AK167472_utr5_0_0_chr11_72423593_f,NM_025985_utr5_0_0_…	hg18chr17/4122392-4122561-h2.3	72499729	72499822	+	UTR3	64.25	GAGAAACA...UGGCACUGUU..UUUCC.UGCA.CUCUACCCA.CCUA.UUGCUGGACUUC.UG.......UUGUAAUAAGUUGGCAAGCUCUGGCUGG...AACUGGGCUGCA	<<<<<<<{.........}>>>..>>>>...<<<.......<<<......<<<<...............................>>>>........>>>...........>>>.	bosTau2,canFam2,danRer3,dasNov1,echTel1,galGal2,hg18,loxAfr1,mm8,monDom4,oryCun1,panTro1,rheMac2,rn4,xenTro1
20680	Eif1	chr11	100137656	100138136	+	NM_011508_utr3_3_0_chr11_100137452_f	hg18chr17/37100751-37101192-h2.4	100137645	100137731	+	UTR3	51.59	CCUCAUUUAAA--CAGGUUGAGCAGUAaGCC--CUGGCAGUGUCCACCCUGGAACa......AA--gcAAUGA.C.--AAGGUUUCAGCCAAGCCAAGAACCC	<<<-.........->>>...........<--..<<-<...........<<<<<<<..........................>>>>>>>......>->>.-->.	bosTau2,canFam2,dasNov1,echTel1,galGal2,hg18,loxAfr1,mm8,monDom4,oryCun1,panTro1,rheMac2,rn4
129988	LOC433404	chr2	18607444	18607676	-	BC020078_intron_1_0_chr2_17927957_r	hg18chr10/22833535-22834162-h2.1	18745638	18745706	+	Intron	58.05	UAUGUCAUC.UACCUUCUAGAAucuuccAAUUGGAA......ggCU.GG.UG....--..UG.G..GAC.GAA.----C----AC.........C.......-UGUC...CUUGCUUCU	.....{{{{.....<{{{<<..........>>}}}>...........}}.}}...........<..<{{.<................................>}}>...>........	bosTau2,canFam2,hg18,loxAfr1,mm8,rheMac2,rn4
14559	Grb10	chr11	11833423	11845555	-	BC016111_cds_0_0_chr11_11833466_r,BC016111_cds_1_0_chr11_11834202_r,BC016111_cds_2_0_chr11_11836721_r,BC016111_cds_3_0_chr11_11837004_r,BC016111_cds_4_0_chr11_11837810_r,BC016111_cds_5_0_chr11_11838413_r,BC016111_cds_6_0_chr11_11843885_r,BC016111_cds_7_0_chr11_11844819_r,BC016111_cds_8_0_chr11_11845498_r,NM_010345_cds_0_0_chr11_11833466_r,NM_010345_cds_1_0_chr11_11834202_r,NM_010345_cds_2_0_chr11…	hg18chr7/50627764-50628046-h2.2	11833232	11833290	+	UTR3	67.66	UUcC.C-.UCCCcCAAuUUUAAAUggcuGACG.CAGA.......GGGA.G..GuGG-UCCUGU--UUGAU.C.C--ACAG	.{.{.{..{<{{.....{{<-............->}}.......}}>}.}..}.}....<<<{.............}>>>	bosTau2,dasNov1,echTel1,hg18,loxAfr1,mm8,monDom4,oryCun1,panTro1,rheMac2,rn4,bosTau2,canFam2,dasNov1,echTel1,galGal2,hg18,loxAfr1,mm8,monDom4,oryCun1,panTro1,rheMac2,rn4
14559	Grb10	chr11	11833423	11845555	-	BC016111_cds_0_0_chr11_11833466_r,BC016111_cds_1_0_chr11_11834202_r,BC016111_cds_2_0_chr11_11836721_r,BC016111_cds_3_0_chr11_11837004_r,BC016111_cds_4_0_chr11_11837810_r,BC016111_cds_5_0_chr11_11838413_r,BC016111_cds_6_0_chr11_11843885_r,BC016111_cds_7_0_chr11_11844819_r,BC016111_cds_8_0_chr11_11845498_r,NM_010345_cds_0_0_chr11_11833466_r,NM_010345_cds_1_0_chr11_11834202_r,NM_010345_cds_2_0_chr11…	hg18chr7/50627764-50628046-h2.2	11833235	11833290	-	UTR3	67.66	UUcC.C-.UCCCcCAAuUUUAAAUggcuGACG.CAGA.......GGGA.G..GuGG-UCCUGU--UUGAU.C.C--ACAG	.{.{.{..{<{{.....{{<-............->}}.......}}>}.}..}.}....<<<{.............}>>>	bosTau2,dasNov1,echTel1,hg18,loxAfr1,mm8,monDom4,oryCun1,panTro1,rheMac2,rn4,bosTau2,canFam2,dasNov1,echTel1,galGal2,hg18,loxAfr1,mm8,monDom4,oryCun1,panTro1,rheMac2,rn4
14559	Grb10	chr11	11833423	11845555	-	BC016111_cds_0_0_chr11_11833466_r,BC016111_cds_1_0_chr11_11834202_r,BC016111_cds_2_0_chr11_11836721_r,BC016111_cds_3_0_chr11_11837004_r,BC016111_cds_4_0_chr11_11837810_r,BC016111_cds_5_0_chr11_11838413_r,BC016111_cds_6_0_chr11_11843885_r,BC016111_cds_7_0_chr11_11844819_r,BC016111_cds_8_0_chr11_11845498_r,NM_010345_cds_0_0_chr11_11833466_r,NM_010345_cds_1_0_chr11_11834202_r,NM_010345_cds_2_0_chr11…	hg18chr7/50627764-50628046-h2.2	11833232	11833290	+	UTR3	67.66	CUG-u--G.GA.U.CAAA-CAGGA..CCACCUCCCU.C.UGCGUCAGCCAuuuaaAAUUG.GGGGAGG	<{<................>}>.......{<{{{{{.........................}}}}}>}	bosTau2,dasNov1,echTel1,hg18,loxAfr1,mm8,monDom4,oryCun1,panTro1,rheMac2,rn4,bosTau2,canFam2,dasNov1,echTel1,galGal2,hg18,loxAfr1,mm8,monDom4,oryCun1,panTro1,rheMac2,rn4
14559	Grb10	chr11	11833423	11845555	-	BC016111_cds_0_0_chr11_11833466_r,BC016111_cds_1_0_chr11_11834202_r,BC016111_cds_2_0_chr11_11836721_r,BC016111_cds_3_0_chr11_11837004_r,BC016111_cds_4_0_chr11_11837810_r,BC016111_cds_5_0_chr11_11838413_r,BC016111_cds_6_0_chr11_11843885_r,BC016111_cds_7_0_chr11_11844819_r,BC016111_cds_8_0_chr11_11845498_r,NM_010345_cds_0_0_chr11_11833466_r,NM_010345_cds_1_0_chr11_11834202_r,NM_010345_cds_2_0_chr11…	hg18chr7/50627764-50628046-h2.2	11833235	11833290	-	UTR3	67.66	CUG-u--G.GA.U.CAAA-CAGGA..CCACCUCCCU.C.UGCGUCAGCCAuuuaaAAUUG.GGGGAGG	<{<................>}>.......{<{{{{{.........................}}}}}>}	bosTau2,dasNov1,echTel1,hg18,loxAfr1,mm8,monDom4,oryCun1,panTro1,rheMac2,rn4,bosTau2,canFam2,dasNov1,echTel1,galGal2,hg18,loxAfr1,mm8,monDom4,oryCun1,panTro1,rheMac2,rn4
40895	Itm2c	chr1	87736382	87739115	+	NM_022417_cds_2_0_chr1_87736385_f,NM_022417_cds_3_0_chr1_87737593_f,NM_022417_cds_4_0_chr1_87738179_f,NM_022417_cds_5_0_chr1_87738718_f,NM_022417_utr3_5_0_chr1_87738810_f	hg18chr2/231451573-231451920-h2.5	87739366	87739465	+	UTR3	52.55	CCAGCAGgagcCU.GGAGUUAGAGGG--U.......GGGAUG..A.............GUC.UGCCAAGCACAAU....UGUCCUCUGAGUGGAACCAAAGAAAUGAAGAGCCGGG-.CCGCCC..UGgcCUGG	{{{<{{..............-{-<{...................................<.<................<{<-.<<<...<<....>>.>>>->}>........>>..}>-}-...}}..>}}}	bosTau2,canFam2,dasNov1,echTel1,hg18,mm8,panTro1,rheMac2,rn4
14854	H3f3a	chr1	182639579	182650169	-	NM_008210_cds_0_0_chr1_182639752_r,NM_008210_cds_1_0_chr1_182646792_r,NM_008210_cds_2_0_chr1_182648474_r,NM_008210_utr5_2_0_chr1_182648602_r,NM_008210_utr5_3_0_chr1_182650146_r,NM_008210_utr3_0_0_chr1_182639243_r	hg18chr5/17645598-17645808-h2.5	182639443	182639529	+	UTR3	68.55	GCAUUGUCCAGA.AAAUUUUAACAGGU.UUAUUUAUA.AUUG.U................UAUAAAGUUGAACUGUUGAAAUGUGUUCACUGAAACA..............................UUUU.G-C.UUGC	{{<..<.{.<<{.....<<<<<<<{......<<{<{{.......................}}>}>>......}>>>>>>>....<<<......>>>...............................}>>..}.>..>}}	bosTau2,canFam2,dasNov1,echTel1,galGal2,hg18,loxAfr1,mm8,monDom4,oryCun1,panTro1,rheMac2,rn4,xenTro1
85280	Rcor1	chr12	111551579	111560085	+	NM_198023_cds_10_0_chr12_111557589_f,NM_198023_cds_11_0_chr12_111559682_f,NM_198023_cds_7_0_chr12_111551419_f,NM_198023_cds_8_0_chr12_111556380_f,NM_198023_cds_9_0_chr12_111556662_f,NM_198023_utr3_11_0_chr12_111559724_f	hg18chr14/102262760-102262997-h2.4	111559968	111560051	-	UTR3	74.38	CUGUUGAUUGGGA-GAGCUGCC..AU--UGUUGGggCU.CGGGGGggagCC.AACuG---GAG-GGUAG..GUCCCAG...A............CUC...G-AGG-.GAGguGUGCAG	<<<<...<{<<<<....<<<<<.......{{{<<..<{.....}>....>>.}}}.........>>>>>...>>>>}>................{{<..........>}}....>>>>	bosTau2,canFam2,dasNov1,hg18,loxAfr1,mm8,panTro1,rheMac2,rn4
32790	Dlgh3	chrX	97020045	97020547	+	AK122474_utr3_19_0_chrX_97019045_f,BC094368_utr3_18_0_chrX_97019045_f,NM_016747_utr3_20_0_chrX_97019045_f	hg18chrX/69639328-69639432-h1.5.h2.3	97019523	97019611	-	UTR3	102.07	UAUAUAUAUAUAUUAUA-GAaGAGU-gUAUAAUAUAUAUAUAUAAUAAUUUCUAUAUAUUUUAUAUAAAUUACAUAUAUAUAUCUAUAUA...U	<<<<<<<<<<<<<<<<<..........>>>>>>>>>>>>>>>>>.<<<<<<.<<<<.....>>>>.>>>>>>......................	bosTau2,canFam2,dasNov1,echTel1,hg18,loxAfr1,mm8,monDom4,oryCun1,panTro1,rheMac2,rn4
19657	Rph3a	chr5	121219922	121269657	-	NM_011286_cds_12_0_chr5_121219876_r,NM_011286_cds_13_0_chr5_121220112_r,NM_011286_cds_14_0_chr5_121221843_r,NM_011286_cds_15_0_chr5_121223016_r,NM_011286_cds_16_0_chr5_121224441_r,NM_011286_cds_17_0_chr5_121233915_r,NM_011286_cds_18_0_chr5_121240747_r,NM_011286_cds_19_0_chr5_121247054_r,NM_011286_utr5_19_0_chr5_121247113_r,NM_011286_utr5_20_0_chr5_121269601_r	hg18chr12/111714113-111714386-h2.2	121269663	121269718	+	UTR5	50.44	-GGGGGGGGAGGUGUUAAGUCCCAGCGACUUGGCUUGAAAGAACAGCAGAUAUG.CCU-	.<<<-<.......<<{<<{{{.....}}}>>}>>.......{-<....>-}.>-.>>>.	bosTau2,canFam2,echTel1,hg18,loxAfr1,mm8,oryCun1,panTro1,rheMac2,rn4
84962	4632413K17Rik	chr10	126498633	126499646	-	NM_177614_cds_0_0_chr10_126499196_r,NM_177614_cds_10_0_chr10_126522352_r,NM_177614_cds_1_0_chr10_126499579_r,NM_177614_cds_11_0_chr10_126522553_r,NM_177614_cds_12_0_chr10_126523318_r,NM_177614_cds_13_0_chr10_126523906_r,NM_177614_cds_7_0_chr10_126502839_r,NM_177614_cds_8_0_chr10_126503034_r,NM_177614_cds_9_0_chr10_126522048_r,NM_177614_utr3_0_0_chr10_126498599_r,NM_177614_utr3_0_0_chr10_126498601…	hg18chr12/56401055-56401758-h1.1	126498841	126498891	+	UTR3	54	AGAGGUGGGGucG.GGGacCu.GCACA-GCC.cUGCUGuuCCUGCCA.-----CCACCA.CU	.{-<{{<<........{..{..{{{........}}}.}..}............>>}}>-.}.	bosTau2,canFam2,dasNov1,echTel1,hg18,mm8,panTro1,rheMac2,rn4
84962	4632413K17Rik	chr10	126502896	126523956	-	NM_177614_cds_0_0_chr10_126499196_r,NM_177614_cds_10_0_chr10_126522352_r,NM_177614_cds_1_0_chr10_126499579_r,NM_177614_cds_11_0_chr10_126522553_r,NM_177614_cds_12_0_chr10_126523318_r,NM_177614_cds_13_0_chr10_126523906_r,NM_177614_cds_7_0_chr10_126502839_r,NM_177614_cds_8_0_chr10_126503034_r,NM_177614_cds_9_0_chr10_126522048_r,NM_177614_utr3_0_0_chr10_126498599_r,NM_177614_utr3_0_0_chr10_126498601…	hg18chr12/56401055-56401758-h1.1	126498841	126498891	+	UTR3	54	AGAGGUGGGGucG.GGGacCu.GCACA-GCC.cUGCUGuuCCUGCCA.-----CCACCA.CU	.{-<{{<<........{..{..{{{........}}}.}..}............>>}}>-.}.	bosTau2,canFam2,dasNov1,echTel1,hg18,mm8,panTro1,rheMac2,rn4
83051	Gm53	chr11	96067768	96080378	+	Intergenic	hg18chr17/44079096-44079414-h2.4	96067744	96067796	-	Intergenic	59.54	AGGCC.UCGUGA.ACAGUG....UCUGG---AG...UGGUGGCG...CC...GACGG.CGCU-.------UGGAGGaUCU	.<{<{.{{.................................{{<...<........>.>}}...........}}}>.}>.	bosTau2,canFam2,hg18,loxAfr1,mm8,oryCun1,rheMac2,rn4
44361	Eml1	chr12	108986196	108987102	+	NM_001043335_utr3_21_0_chr12_108986036_f,NM_001043336_utr3_21_0_chr12_108986036_f	hg18chr14/99476897-99476964-h1.2	108986702	108986735	-	UTR3	53.51	GUC.UCGCCG.UGAAUCG...--------------AGGugcAUGGacaGAGAC	{{<.{{.{{{.<.............................>}}}...}}>}}	bosTau2,canFam2,hg18,loxAfr1,mm8,panTro1,rheMac2
86917	St7l	chr3	104993150	105017429	+	AK144075_cds_0_0_chr3_104993151_f,AK144075_cds_1_0_chr3_104996080_f,AK144075_cds_2_0_chr3_104998902_f,AK144075_cds_3_0_chr3_105001578_f,AK144075_cds_4_0_chr3_105002883_f,AK172102_cds_0_0_chr3_104993151_f,AK172102_cds_1_0_chr3_104996080_f,AK172102_cds_2_0_chr3_104998902_f,AK172102_cds_3_0_chr3_105001578_f,AK172102_cds_4_0_chr3_105002883_f,AK172102_cds_5_0_chr3_105010849_f,AK172102_cds_6_0_chr3_105…	hg18chr1/112962707-112962826-h2.1.5	104993583	104993687	-	UTR3	53.94	AGG-.-AAUGU---..CUAUAAACUGUGUGUACACAUCUGGGAAUGCUCUCUUCUGU..........CCUACUACCUGGAGCUUGCAGCGUGUCAGGUAGC.UUUUCC-U....GUGG-UAGCGUAGACA	.......................................................<{..........<-.-{{<<<<<<.<<.....>>...>>>>>>}}-........................->}>.	bosTau2,canFam2,dasNov1,echTel1,hg18,loxAfr1,mm8,oryCun1,rheMac2,rn4
16623	Lgals1	chr15	78753997	78757395	+	NM_008495_cds_0_0_chr15_78754051_f,NM_008495_cds_1_0_chr15_78755225_f,NM_008495_cds_2_0_chr15_78756888_f,NM_008495_cds_3_0_chr15_78757253_f,NM_008495_utr5_0_0_chr15_78753980_f	hg18chr22/36401511-36401708-h1.4	78754023	78754078	-	UTR5	64.59	CA.GaGG...-GUCCCgCAC--UCACACAGGCCAUGAUU.GA----AGcuGAagcgaaG.aGAU-.UCCUG	{{.{.<<....{{<<<.<....<<<.............>.>>.....>..>.......>..>}}..>>}}}	bosTau2,canFam2,dasNov1,echTel1,hg18,loxAfr1,mm8,monDom4,oryCun1,panTro1,rheMac2,rn4
86804	Slc35c2	chr2	164967912	164969547	-	BC064092_cds_0_0_chr2_164968351_r,BC064092_cds_1_0_chr2_164968657_r,NM_144893_cds_0_0_chr2_164968351_r,NM_144893_cds_1_0_chr2_164968657_r,NM_144893_cds_2_0_chr2_164969446_r,BC064092_utr3_0_0_chr2_164967760_r,NM_144893_utr3_0_0_chr2_164967761_r	hg18chr20/44411967-44412353-h1.5	164968150	164968176	-	UTR3	68.29	AuGCCAGGCUC--..ACaU---AGGACCUGAGCU	{.<<{<{{<{-...........-}>.}}>}.>>}	bosTau2,canFam2,dasNov1,echTel1,hg18,mm8,monDom4,panTro1,rheMac2,rn4
86804	Slc35c2	chr2	164968026	164968675	-	BC064092_cds_0_0_chr2_164968351_r,BC064092_cds_1_0_chr2_164968657_r,NM_144893_cds_0_0_chr2_164968351_r,NM_144893_cds_1_0_chr2_164968657_r,NM_144893_cds_2_0_chr2_164969446_r,BC064092_utr3_0_0_chr2_164967760_r,NM_144893_utr3_0_0_chr2_164967761_r	hg18chr20/44411967-44412353-h1.5	164968150	164968176	-	UTR3	68.29	AuGCCAGGCUC--..ACaU---AGGACCUGAGCU	{.<<{<{{<{-...........-}>.}}>}.>>}	bosTau2,canFam2,dasNov1,echTel1,hg18,mm8,monDom4,panTro1,rheMac2,rn4
21540	Tfdp1	chr8	13373858	13377490	+	AK030820_cds_10_0_chr8_13373822_f,AK030820_cds_11_0_chr8_13377119_f,NM_009361_cds_10_0_chr8_13377119_f,NM_009361_cds_9_0_chr8_13373822_f,X72310_cds_10_0_chr8_13377119_f,X72310_cds_9_0_chr8_13373822_f,AK030820_utr3_11_0_chr8_13377267_f,NM_009361_utr3_10_0_chr8_13377267_f,X72310_utr3_10_0_chr8_13377267_f	hg18chr14/54000829-54001001-h2.2	13378058	13378109	+	UTR3	64.05	UGAAACAA...AUG..U..UG....U.A...U...UUGUUUCAUG.AGCAUCUUCC.UGUAAUCUA.UUAUAA	<{{{<{<<...{<<...........>.>...}...>>}>}}}>..............................	canFam2,dasNov1,echTel1,hg18,loxAfr1,mm8,monDom4,oryCun1,panTro1,rheMac2,rn4
21540	Tfdp1	chr8	13373858	13377644	+	AK030820_cds_10_0_chr8_13373822_f,AK030820_cds_11_0_chr8_13377119_f,NM_009361_cds_10_0_chr8_13377119_f,NM_009361_cds_9_0_chr8_13373822_f,X72310_cds_10_0_chr8_13377119_f,X72310_cds_9_0_chr8_13373822_f,AK030820_utr3_11_0_chr8_13377267_f,NM_009361_utr3_10_0_chr8_13377267_f,X72310_utr3_10_0_chr8_13377267_f	hg18chr14/54000829-54001001-h2.2	13378058	13378109	+	UTR3	64.05	UGAAACAA...AUG..U..UG....U.A...U...UUGUUUCAUG.AGCAUCUUCC.UGUAAUCUA.UUAUAA	<{{{<{<<...{<<...........>.>...}...>>}>}}}>..............................	canFam2,dasNov1,echTel1,hg18,loxAfr1,mm8,monDom4,oryCun1,panTro1,rheMac2,rn4
48591	Als2cr13	chr1	59928107	59928798	+	NM_001003946_utr3_7_0_chr1_59926274_f,NM_001037725_utr3_7_0_chr1_59926274_f	hg18chr2/203342311-203342814-h2.4	59929828	59929898	+	UTR3	86.19	GAGCACUUACUGCUUUGUCACA.GGGA-..AUAGAACU.UCcUAUGUUCAA-.AUAAA..G............UCUGUUGUUCU.UG..AGUcUU	....................<<.<<<{...{{{{{....{-.<{<........>}>-}...............}}}}}..}>>>.>>........	bosTau2,canFam2,echTel1,hg18,loxAfr1,mm8,oryCun1,panTro1,rheMac2,rn4
31948	Ctdsp2	chr10	126399622	126400441	+	BC085142_utr3_7_0_chr10_126399436_f,NM_001113470_utr3_7_0_chr10_126399436_f,NM_146012_utr3_2_0_chr10_126399436_f	hg18chr12/56502195-56502357-h1.1	126400668	126400700	+	UTR3	51.32	GAACACAAGGG.GC-.CCCUGA---GGG..GCCUCcAC.CUC	........<<<.<{..{<<......>>}..}>>>>.......	bosTau2,canFam2,hg18,loxAfr1,mm8,oryCun1,panTro1,rheMac2,rn4
31948	Ctdsp2	chr10	129816448	129817082	+	BC085142_utr3_7_0_chr10_126399436_f,NM_001113470_utr3_7_0_chr10_126399436_f,NM_146012_utr3_2_0_chr10_126399436_f	hg18chr12/56502195-56502357-h1.1	126400668	126400700	+	UTR3	51.32	GAACACAAGGG.GC-.CCCUGA---GGG..GCCUCcAC.CUC	........<<<.<{..{<<......>>}..}>>>>.......	bosTau2,canFam2,hg18,loxAfr1,mm8,oryCun1,panTro1,rheMac2,rn4
18465	Piga	chrX	159776196	159776985	+	AK032283_utr3_5_0_chrX_159776002_f,NM_011081_utr3_5_0_chrX_159776002_f	hg18chrX/15248226-15248443-h2.2	159777136	159777192	-	UTR3	53.61	--.----A.GUUUGGGAUUUAAAAACCCAUGGCUCUGG--AaACcuuaauUACG..AUUG-A.GA-AAUU....C..C----.--	..............<{-<<....>>-}>.........................................................	bosTau2,canFam2,dasNov1,echTel1,hg18,loxAfr1,mm8,monDom4,oryCun1,panTro1,rheMac2,rn4
17812	Nfyb	chr10	82180124	82182346	-	AK011792_cds_0_0_chr10_82180214_r,AK011792_cds_1_0_chr10_82180537_r,AK011792_cds_2_0_chr10_82181183_r,AK011792_cds_3_0_chr10_82182206_r,AK155749_cds_0_0_chr10_82182110_r,NM_010914_cds_0_0_chr10_82180214_r,NM_010914_cds_1_0_chr10_82180537_r,NM_010914_cds_2_0_chr10_82181183_r,NM_010914_cds_3_0_chr10_82182206_r,AK011792_utr3_0_0_chr10_82179567_r,AK155749_utr3_0_0_chr10_82179086_r,NM_010914_utr3_0_0_…	hg18chr12/103036726-103037226-h1.4	82179527	82179587	+	UTR3	51.21	AACAGGCGUGAUa.G..--uAACUGaagcugccugaacagccaCAGACAGUG--A....A.GG-GCACCAAGUU	.....<<.............-{{<<......................>>}}-............>>........	bosTau2,canFam2,dasNov1,echTel1,galGal2,hg18,loxAfr1,mm8,monDom4,oryCun1,panTro1,rheMac2,rn4,bosTau2,canFam2,dasNov1,echTel1,galGal2,hg18,loxAfr1,monDom4,oryCun1,panTro1,rheMac2,rn4
54766	Gas2l1	chr11	4960630	4961510	-	NM_144560_cds_0_0_chr11_4960794_r,NM_030228_utr3_0_0_chr11_4960378_r,NM_030228_utr3_0_0_chr11_4960473_r,NM_144560_utr3_0_0_chr11_4960378_r,NM_144560_utr3_0_0_chr11_4960473_r,AK019661_intron_0_0_chr11_4956693_r	hg18chr22/28038252-28038349-h1.5	4960935	4960972	-	UTR3	53.64	CUG--GCCC.AgAACCCUCACUGACCUG.GGCA...aGGGG.G--CGG	<{<...<{{.....{{<..........>.}}.......}}>....>}>	bosTau2,canFam2,echTel1,galGal2,hg18,mm8,monDom4,panTro1,rheMac2,rn4
13275	Arid3a	chr10	79356540	79357151	+	BC050925_utr3_8_0_chr10_79355066_f,NM_007880_utr3_8_0_chr10_79355066_f	hg18chr19/923238-923408-h2.2.4	79355253	79355371	+	UTR3	53.25	UAUAUA.UAU..AUAUacAUAUAUAGAAAGAUA-gauagauggagaaacaga..UUUAAU.AAAUC-AGGGCAAA.GCAAAGAACACUUGAAUCUCUCAGGUUUC.GGAGAcUCCA-AGAA.AUGGAUUUG	..<<<<.<<<........>>>>>>>..................................<.-<<-<..<<<--<...<<<-.....->>>..>-->>>..>->>-.>.....{{{.........}}}....	bosTau2,canFam2,dasNov1,echTel1,hg18,loxAfr1,mm8,monDom4,panTro1,rheMac2,rn4
84362	Plekhh1	chr12	79998724	79999342	+	AK052692_utr3_15_0_chr12_79998434_f,AK122464_utr3_28_0_chr12_79998434_f	hg18chr14/67125057-67125476-h2.5	79999794	79999840	-	UTR3	55.02	---CUAGAA.CC.CC.AAAuCU....GG...GGUG.GG......AGuu..GG.GGUucAAA.CA.......GAAAUGG.---	...<<<....{{.<{...........}>...}}....................-<.......>-...........>>>....	bosTau2,canFam2,dasNov1,echTel1,hg18,loxAfr1,mm8,monDom4,oryCun1,panTro1,rheMac2,rn4
32095	Suz12	chr11	79841475	79848551	+	NM_199196_cds_11_0_chr11_79841363_f,NM_199196_cds_12_0_chr11_79841992_f,NM_199196_cds_13_0_chr11_79845343_f,NM_199196_cds_14_0_chr11_79846202_f,NM_199196_cds_15_0_chr11_79848040_f,NM_199196_utr3_15_0_chr11_79848386_f	hg18chr17/27350683-27350775-h2.1	79848883	79848932	-	UTR3	66.33	G-----GUGCUGUUUUGAACUUGUAACAC-AACUGAUGCAG----.AACUU.GCU-.---UUGU...AA-----C	...........{<-<<........>>->}........<<<{...................}>>>...........	bosTau2,canFam2,dasNov1,echTel1,hg18,loxAfr1,mm8,oryCun1,panTro1,rheMac2
139552	Mm.150255	chr7	142363955	142364404	-	NR_002452_utr3_0_0_chr7_142363089_r	hg18chr11/1949984-1950252-h2.5	142364905	142364950	+	UTR3	98.7	G.-----U...UCCUUCCU..-------.....G.U..CCCUUGGaACC.UGgucugGUU.U.GGCCCAUGGGGC	.................................{.{..{<{.{<<.-<<..............>>->>}.}>}}}	bosTau2,canFam2,hg18,mm8,monDom4,rheMac2,rn4,tetNig1
27100	X99384	chr10	60715956	60734622	-	NM_013753_cds_0_0_chr10_60716447_r,NM_013753_cds_1_0_chr10_60718581_r,NM_013753_cds_2_0_chr10_60734556_r,NM_013753_utr3_0_0_chr10_60715014_r,NM_013753_utr3_0_0_chr10_60715019_r	hg18chr10/71997136-71997348-h2.2	60715746	60715811	+	UTR3	54.32	-----CCA-----ACACAUGA----UCCUgCCUCU----UCACUGUGUCAA-UGGU..----CUcugac..UUCCUUCCCCACacu.....A.AGAGGG	.....<<<.....{{{{<{{<..................>}}.>}}}}....>>>........<.......<<<....................>>>>.	bosTau2,canFam2,hg18,mm8,panTro1,rheMac2,rn4
48577	Txndc1	chr12	71383047	71385922	+	NM_028339_cds_6_0_chr12_71383005_f,NM_028339_cds_7_0_chr12_71384583_f,NM_028339_utr3_7_0_chr12_71384762_f	hg18chr7/39573753-39573922-h1.5	71386112	71386145	+	UTR3	60.51	GCUUC..UUUUA--GGC.CUCUCCUUUAUAGUU.U.AAAUG	.-{<....<-{<..{{......}}..>}->.......>}-.	bosTau2,canFam2,dasNov1,hg18,loxAfr1,mm8,monDom4,oryCun1,panTro1,rheMac2,rn4
11299	Adcy6	chr15	98419842	98422399	-	NM_007405_cds_0_0_chr15_98420384_r,NM_007405_cds_1_0_chr15_98420707_r,NM_007405_cds_2_0_chr15_98421495_r,NM_007405_cds_3_0_chr15_98422365_r,NM_007405_utr3_0_0_chr15_98418024_r	hg18chr12/47446740-47446860-h2.3	98418520	98418572	+	UTR3	64.35	GGGU----G-G-CAGAA--G-CUUGAGGAA...GGGCCA......AAGUACAGC.CUGCCCCUUCCgc--ACCU	<<<{......<.<......>.>....{{{-...<<{{-..................-}}>>-}}}.....}>>>	bosTau2,echTel1,hg18,loxAfr1,mm8,panTro1,rheMac2,rn4,tetNig1
42298	2610019P18Rik	chr5	138422712	138423556	+	NM_178612_utr3_5_0_chr5_138422690_f	hg18chr7/99560440-99560842-h1.4	138423009	138423046	+	UTR3	73.64	GCUUU..UUAAAGG.GUCuAUUUuaA...ACCCUUUcAA.GAG.GC	<{{{<..{{{{{<{.{<............>}}>}}}.}}.>}}.}>	bosTau2,canFam2,dasNov1,hg18,loxAfr1,mm8,oryCun1,panTro1,rheMac2,rn4
87051	Pars2	chr4	106151878	106152840	+	AK154150_cds_1_0_chr4_106150955_f,NM_001083887_cds_1_0_chr4_106150955_f,NM_172272_cds_1_0_chr4_106151063_f,AK154150_utr3_1_0_chr4_106152491_f,NM_001083887_utr3_1_0_chr4_106152491_f,NM_172272_utr3_1_0_chr4_106152491_f	hg18chr1/54995412-54995854-h1.2	106152783	106152831	-	UTR3	90.39	GGGGUGG....GguUGG.G.GA..AGCaUG-..G..................................CC.---.CCAGCU..UUCA....agCAuuC.UCAUCUU	{{{{<{{....<..{{..<.<{..{{{.{{..............................................}}}}}..}>>.......}}..>.}}>}}}}	bosTau2,canFam2,echTel1,hg18,mm8,oryCun1,panTro1,rheMac2,rn4
54161	Ankrd23	chr1	36475953	36476932	-	BC022973_cds_0_0_chr1_36476092_r,BC022973_cds_1_0_chr1_36476658_r,BC022973_cds_2_0_chr1_36476848_r,BC023221_cds_0_0_chr1_36476092_r,BC023221_cds_3_0_chr1_36476658_r,BC023221_cds_4_0_chr1_36476848_r,NM_153502_cds_0_0_chr1_36476092_r,NM_153502_cds_3_0_chr1_36476658_r,NM_153502_cds_4_0_chr1_36476848_r,BC022973_utr3_0_0_chr1_36474740_r,BC023221_utr3_0_0_chr1_36474735_r,NM_153502_utr3_0_0_chr1_3647508…	hg18chr2/96867349-96867560-h1.2	36474856	36474904	-	UTR3	56.59	UGCCcu...GUCA.UG--CCA..GC.CAGC.GUGCACC.UUGAC..ACUGGU.-gcCGUG..........GGCA	.<<{.......{{.{<.......{{.{{{-.{<.........>}..-}}}}}....>}}}..........}>>.	bosTau2,canFam2,echTel1,hg18,mm8,monDom4,oryCun1,panTro1,rheMac2,rn4
16535	Lad1	chr1	137645191	137649077	+	NM_133664_cds_3_0_chr1_137645126_f,NM_133664_cds_4_0_chr1_137646100_f,NM_133664_cds_5_0_chr1_137647311_f,NM_133664_cds_6_0_chr1_137647494_f,NM_133664_cds_7_0_chr1_137647936_f,NM_133664_cds_8_0_chr1_137648285_f,NM_133664_utr3_9_0_chr1_137648729_f	hg18chr19/33074070-33074343-h2.2	137649007	137649045	-	UTR3	50.14	GG.GAGgCAG-UC.CCUaGAGAgGaCAUG.G..A.-.-CACuC..CAUG.gC	{{.<{......}>.}}.......<.{{{{.<...........>..}}}}..>	hg18,loxAfr1,mm8,oryCun1,rheMac2,rn4,hg18,loxAfr1,mm8,oryCun1,rheMac2,rn4
16535	Lad1	chr1	137645191	137649077	+	NM_133664_cds_3_0_chr1_137645126_f,NM_133664_cds_4_0_chr1_137646100_f,NM_133664_cds_5_0_chr1_137647311_f,NM_133664_cds_6_0_chr1_137647494_f,NM_133664_cds_7_0_chr1_137647936_f,NM_133664_cds_8_0_chr1_137648285_f,NM_133664_utr3_9_0_chr1_137648729_f	hg18chr19/33074070-33074343-h2.2	137649007	137649045	-	UTR3	50.14	GG.GAGgCAG-UC.CCUaGAGAgGaCAUG.G..A.-.-CACuC..CAUG.gC	{{.<{......}>.}}.......<.{{{{.<...........>..}}}}..>	hg18,loxAfr1,mm8,oryCun1,rheMac2,rn4,hg18,loxAfr1,mm8,oryCun1,rheMac2,rn4
12325	Cdc42	chr4	136592711	136600955	-	AK159470_cds_0_0_chr4_136593179_r,AK159470_cds_1_0_chr4_136600789_r,NM_009861_cds_0_0_chr4_136593179_r,NM_009861_cds_1_0_chr4_136600789_r,AK159470_utr3_0_0_chr4_136591780_r,NM_009861_utr3_0_0_chr4_136591772_r,NM_009861_utr3_0_0_chr4_136591780_r	hg18chr7/89865180-89865353-h2.3	136591996	136592075	-	UTR3	71.75	CAUGGGGACCAGUC.AGGGCUAUC.CCCU.UUUUUCUU..CCAU..GCCUAUGAGGAA.CC...UUUGAAC...AACUGG...CUGAAGCUUUCGCA	....<<...-<<...<<<<......>>>>......>>-.....................>>...{-{<<{....{-<{.........}>-}}>>}-}	bosTau2,canFam2,dasNov1,echTel1,galGal2,hg18,loxAfr1,mm8,monDom4,oryCun1,panTro1,rheMac2,rn4
36122	Trpm5	chr7	142881406	142883828	-	AB039952_cds_0_0_chr7_142881738_r,AB039952_cds_1_0_chr7_142882121_r,AB039952_cds_2_0_chr7_142882552_r,AB039952_cds_3_0_chr7_142883359_r,AB039952_cds_4_0_chr7_142883812_r,NM_020277_cds_0_0_chr7_142881738_r,NM_020277_cds_0_0_chr7_142881767_r,NM_020277_cds_1_0_chr7_142882121_r,NM_020277_cds_1_0_chr7_142882122_r,NM_020277_cds_2_0_chr7_142882552_r,NM_020277_cds_3_0_chr7_142883359_r,NM_020277_cds_4_0_c…	hg18chr11/2383270-2383435-h2.4	142882080	142882169	-	UTR3	55.43	----CUCUUGUCCUCUAUGACGGAUACACUGGCUCCAGGAGGCACCUAC...UCAAGUAAGUAU.............GGGUUCAGG.--CCAUGGGaAUG.AGAUGGGUAUGGG-.---	....<<<-<<<<<.......<-.<{--....................-<...<-{..........................}->>-...--}>.->.........>>>>>->>>.....	bosTau2,canFam2,echTel1,hg18,loxAfr1,mm8,panTro1,rheMac2,rn4
85088	BC011467	chr11	72268502	72269372	-	BC011467_utr3_0_0_chr11_72267833_r,BC025823_utr3_0_0_chr11_72267840_r,NM_153060_utr3_0_0_chr11_72267833_r	hg18chr17/4387413-4387579-h2.4	72269299	72269382	+	UTR3	52.81	UCCCAGCGGCACCU..gUGGGAA-...GGGGUC--AGGUCAGAGGUGGA...GCU..U..UGGGU...AUUGUUCCAA.AGCUG.gCUuCCUCAGCUUU...CUCCC	.<<-<<......>>...->>.......<<--....-<{..........{...<{{..{..<<<<.........>>>>}.}}>}....}.>-..-->>..........	bosTau2,canFam2,dasNov1,echTel1,hg18,loxAfr1,mm8,oryCun1,panTro1,rheMac2,rn4
119879	Lin28b	chr10	45069081	45069780	-	NM_001031772_cds_0_0_chr10_45069480_r,NM_001031772_utr3_0_0_chr10_45065048_r	hg18chr6/105634506-105634619-h1.2	45068234	45068282	+	UTR3	61.62	CAGAAC--AGU-..GG--..--GCAcuUUG.GUaacucUGC..---UCCACU--C.AU-UCACUCU...-GCUG	..<.....{<{...<{......<{{.............}}>......}>}>}..>...................	bosTau2,canFam2,dasNov1,echTel1,hg18,mm8,monDom4,oryCun1,panTro1,rheMac2,rn4
17783	Nf2	chr11	4666211	4708276	-	AK017343_cds_10_0_chr11_4708260_r,AK017343_cds_5_0_chr11_4694415_r,AK017343_cds_6_0_chr11_4694846_r,AK017343_cds_7_0_chr11_4699864_r,AK017343_cds_8_0_chr11_4703681_r,AK017343_cds_9_0_chr11_4706257_r,AK167685_cds_10_0_chr11_4706257_r,AK167685_cds_6_0_chr11_4694415_r,AK167685_cds_7_0_chr11_4694846_r,AK167685_cds_8_0_chr11_4699864_r,AK167685_cds_9_0_chr11_4703681_r,BC005442_cds_0_0_chr11_4666474_r,B…	hg18chr22/28423337-28423583-h1.2	4666496	4666533	+	UTR3	50.94	UG.GGGA.CCCAUUC-.---.---.GAGC.Uc.........UCUC--UC.U.......CUC---.---uC.......C......C.CCCCG	{{.{{<-..................{{{..............................}}}.......................-.>}}}}	bosTau2,canFam2,dasNov1,hg18,loxAfr1,mm8,oryCun1,panTro1,rheMac2,rn4
149970	9630007P13Rik*	chr5	131723286	131723794	-	AK147478_utr3_0_0_chr5_131722038_r,NM_177047_utr3_0_0_chr5_131722385_r	hg18chr3/126872284-126872572-h1.3.h2.4.h2.1.5	131723430	131723615	-	UTR3	63.35	UUACAAG-UC--.UAAUAUCAGUG.AACCCGGCCcucggaGGAG.......GAG.GCCGCGUUCC....C.AU---------.----CUGCUAAACCC.UUCAACUAUGCAAUGAACACGAGGGCUUUUCCC....C.GAAGCCCGGUUAACUCA..AAGGAGCCUUUUCAAAUCCAUUUACAACAUAC.UUA.AGGUCAUAUUUUCCCUGAACAAGCGCUUA..CCUGA	.......................{.<<<-{{<{<...................>.}>}}->>>}..........................................<<<...<<<<--..-{<<<<<<..........>>>>>>}-.............................-->>>>...>>>...........................................	bosTau2,canFam2,echTel1,galGal2,hg18,loxAfr1,mm8,monDom4,panTro1,rheMac2,rn4,xenTro1
18281	Pbx2	chr17	34202972	34204554	+	BC062147_cds_5_0_chr17_34202857_f,BC062147_cds_6_0_chr17_34203321_f,BC062147_cds_7_0_chr17_34203684_f,BC062147_cds_8_0_chr17_34203880_f,NM_017463_cds_5_0_chr17_34202857_f,NM_017463_cds_6_0_chr17_34203321_f,NM_017463_cds_7_0_chr17_34203684_f,NM_017463_cds_8_0_chr17_34203880_f,BC062147_utr3_8_0_chr17_34203973_f,NM_017463_utr3_8_0_chr17_34203973_f	hg18chr3/144379101-144379180-h1.3	34203934	34203983	-	UTR3	52.31	GAGGGGCAAGGUCAGUUGGAGGUGUCAGAGUGAACACUUCCUGGUCCCUC	<<{<<<<..........<<<<<<<<........>>>>>>>>..>>>>}>>	bosTau2,canFam2,danRer3,dasNov1,echTel1,fr1,galGal2,hg18,loxAfr1,mm8,monDom4,oryCun1,panTro1,rheMac2,rn4,tetNig1,xenTro1
44517	1110033M05Rik	chr13	78628159	78629047	+	AK166285_utr3_8_0_chr13_78627203_f,BC057380_utr3_9_0_chr13_78627203_f	hg18chr5/92980940-92981507-h1.5.h2.4	78628129	78628259	-	UTR3	66.12	GUUGGAAUUACA...G.GG..CAGCGCCCUAuCACAGGAAGAGAAC-AGUAAACAUUU------UGGCCUCA-A..AAGA.GC.AA.CC.CAU-UCACACUACG....CCU......................CUCUUUUCCUACUGCAGAUGAAAACUGAAG..cACAUUAACCCUACU	..<-...-<--<...<.{{.......}}>>-.->-..->........{{<<--...........<{<..<-<....<-{-........-.}->.>->..>}>.......................................<--<....>-->.....................-->>}}	bosTau2,canFam2,dasNov1,echTel1,hg18,mm8,monDom4,oryCun1,panTro1,rheMac2,rn4
12325	Cdc42	chr4	136592711	136600955	-	AK159470_cds_0_0_chr4_136593179_r,AK159470_cds_1_0_chr4_136600789_r,NM_009861_cds_0_0_chr4_136593179_r,NM_009861_cds_1_0_chr4_136600789_r,AK159470_utr3_0_0_chr4_136591780_r,NM_009861_utr3_0_0_chr4_136591772_r,NM_009861_utr3_0_0_chr4_136591780_r	hg18chr7/55914514-55914722-h1.1.4	136592119	136592225	-	UTR3	51.29	GCUGAAGACCUGGUACCUAGGGU---UCC.uAACGGGa...UGGUGUUAGGAAACACAUC---.AUGgcuGA-UGAUUGCCAUCUCC-UUU-CA----.---GGUGAUGaggucaCAGGCCUGCUUCC.U	..-<<<<.<-<.<-{...........}->...>->...................-....-.................<{.<<<<-{<...............>}->>>>......}>......>>>>-..	bosTau2,canFam2,dasNov1,echTel1,hg18,loxAfr1,mm8,oryCun1,panTro1,rheMac2,rn4
13214	Dnmt3a	chr12	3907865	3908273	+	NM_007872_utr3_21_0_chr12_3907762_f,NM_007872_utr3_22_0_chr12_3907762_f,NM_153743_utr3_17_0_chr12_3907762_f,NM_153743_intron_17_0_chr12_3907801_f	hg18chr2/25306419-25306546-h2.4	3911583	3911650	+	UTR3	51.49	CUAAAGAGCCUCC.....UGGACC..........GAGUCACUUUUG---.-UGGCCG.GGcuGA.GUauGGCAG-CAGG.UA.GAAAGA.UCCG	{{-....<<-<<<.....{<<.<<..........{................}>>>>}.>>..>-.>>....-}}...<<.<-.....->.>>..	canFam2,dasNov1,hg18,loxAfr1,mm8,monDom4,rheMac2
18902	Prps1	chrX	135821677	135822351	+	BC054772_utr3_6_0_chrX_135821626_f,NM_021463_utr3_6_0_chrX_135821626_f	hg18chrX/106780528-106780763-h1.3.h2.5	135822311	135822385	+	UTR3	55.94	UCACAUUAGGUAACU-..UGCUG...............UAGC....ACGAC.CUUCCUUAGCCUACUACCUCUG.AGGU..GGUGGGUUU-...AGGUGGUGUCG	...--<{....}>--.................................{<<....{<<.<<{<{<<<{{<......>}}..>>>}>}>>.....>>}....>>}.	bosTau2,canFam2,dasNov1,echTel1,hg18,loxAfr1,mm8,oryCun1,panTro1,rheMac2,rn4
130347	Trim63	chr4	133593266	133601202	+	NM_001039048_cds_3_0_chr4_133593259_f,NM_001039048_cds_4_0_chr4_133595080_f,NM_001039048_cds_5_0_chr4_133597121_f,NM_001039048_cds_6_0_chr4_133597660_f,NM_001039048_cds_7_0_chr4_133599781_f,NM_001039048_utr3_8_0_chr4_133600992_f	hg18chr1/26250416-26250611-h2.4	133601313	133601398	+	UTR3	53.23	UAUGAUCACGCCUGGUCAUUGUGUGAC.UGGC..GAUUGUCACAAA-GUGGGAAGGAAG..C.CAAGACA..AUAgagaU.GCCU----ACUUCCUUUCC	..<<<<-<-{{{.{<<<<<...>>>>>.}}}}...->->>>>.......<<<{<<<<<<......<<-{{.........}.}->>.....>>>>>>}>>>	bosTau2,canFam2,dasNov1,echTel1,hg18,mm8,panTro1,rheMac2,rn4
41963	Fkbp11	chr15	98552466	98556163	-	BC002311_cds_0_0_chr15_98552604_r,BC002311_cds_1_0_chr15_98554518_r,BC002311_cds_2_0_chr15_98554934_r,BC002311_cds_3_0_chr15_98555245_r,BC002311_cds_4_0_chr15_98555717_r,BC002311_cds_5_0_chr15_98555991_r,BC021345_cds_0_0_chr15_98555898_r,BC022900_cds_1_0_chr15_98555213_r,BC022900_cds_2_0_chr15_98555717_r,BC022900_cds_3_0_chr15_98555991_r,NM_024169_cds_0_0_chr15_98552419_r,NM_024169_cds_1_0_chr15_…	hg18chr12/47603926-47604019-h2.1	98554617	98554669	+	UTR3	57.11	GGA.GGGG--GGUG..AG--CUGGCAGC---CU.CAGCCC..AUCUGAAGUGC...........CUU-ACC--.--.-.CCCC.UCC	{{{.<<<<..<<.<..<<.............>>.>...>>...--{.<{<..............>}>.}--........>>>>.}}}	bosTau2,canFam2,dasNov1,hg18,mm8,oryCun1,panTro1,rheMac2,rn4
120560	Gm1715	chr9	52442271	52538558	+	Intergenic	hg18chr11/108725634-108725727-h1.2.3	52510627	52510707	+	Intergenic	54.36	AUUGGGUGAAGGAACAAGUGUGUAUCUCUCUUACAAACACCCUUUCUC.UCACUCA.-...GGAGGGGUCUUAAAAUGCAACA--GGGC	.....{<<<-<<<.............>>>->>>}...............---...............---{<-.....->}........	canFam2,dasNov1,hg18,loxAfr1,mm8,oryCun1,rheMac2,rn4
128235	Gapdh	chr6	125127639	125128812	-	BC092063_cds_0_0_chr14_10074183_r,BC096042_cds_0_0_chr6_125127651_r,BC096042_cds_1_0_chr6_125127831_r,BC098095_cds_1_0_chr11_26686633_f,NM_001001978_cds_0_0_chr6_125127651_r,NM_001001978_cds_1_0_chr6_125127831_r,NM_001001978_cds_2_0_chr6_125128097_r,NM_001001978_cds_3_0_chr6_125128462_r,NM_001001978_cds_4_0_chr6_125128758_r,NM_008084_cds_0_0_chr6_125127651_r,NM_008084_cds_1_0_chr6_125127831_r,NM_…	hg18chr12/6517618-6517794-h2.2	125127526	125127605	+	UTR3	51.08	G.CCCCUCC..U-guua.U-UAUG....G-GGG.UCUGGG.AUGGAAA-U.U.GUG-A-.G...GG.AGAU..GCUCAGUGU-..........-UGGGG....................-GCCGA.GUugggaU.........AGG.G.C	{.<<<<{{<..{......<.<{<{....<.....<<<......>>>...>.}.>}>.>..}...>}.}>....{<<<-<<........................................>>->>.>}................>>.>.}	bosTau2,canFam2,dasNov1,echTel1,galGal2,hg18,loxAfr1,mm8,oryCun1,panTro1,rheMac2,rn4
128235	Gapdh	chr6	128167754	128168586	-	BC092063_cds_0_0_chr14_10074183_r,BC096042_cds_0_0_chr6_125127651_r,BC096042_cds_1_0_chr6_125127831_r,BC098095_cds_1_0_chr11_26686633_f,NM_001001978_cds_0_0_chr6_125127651_r,NM_001001978_cds_1_0_chr6_125127831_r,NM_001001978_cds_2_0_chr6_125128097_r,NM_001001978_cds_3_0_chr6_125128462_r,NM_001001978_cds_4_0_chr6_125128758_r,NM_008084_cds_0_0_chr6_125127651_r,NM_008084_cds_1_0_chr6_125127831_r,NM_…	hg18chr12/6517618-6517794-h2.2	125127526	125127605	+	UTR3	51.08	G.CCCCUCC..U-guua.U-UAUG....G-GGG.UCUGGG.AUGGAAA-U.U.GUG-A-.G...GG.AGAU..GCUCAGUGU-..........-UGGGG....................-GCCGA.GUugggaU.........AGG.G.C	{.<<<<{{<..{......<.<{<{....<.....<<<......>>>...>.}.>}>.>..}...>}.}>....{<<<-<<........................................>>->>.>}................>>.>.}	bosTau2,canFam2,dasNov1,echTel1,galGal2,hg18,loxAfr1,mm8,oryCun1,panTro1,rheMac2,rn4
128235	Gapdh	chr6	83840025	83840772	-	BC092063_cds_0_0_chr14_10074183_r,BC096042_cds_0_0_chr6_125127651_r,BC096042_cds_1_0_chr6_125127831_r,BC098095_cds_1_0_chr11_26686633_f,NM_001001978_cds_0_0_chr6_125127651_r,NM_001001978_cds_1_0_chr6_125127831_r,NM_001001978_cds_2_0_chr6_125128097_r,NM_001001978_cds_3_0_chr6_125128462_r,NM_001001978_cds_4_0_chr6_125128758_r,NM_008084_cds_0_0_chr6_125127651_r,NM_008084_cds_1_0_chr6_125127831_r,NM_…	hg18chr12/6517618-6517794-h2.2	125127526	125127605	+	UTR3	51.08	G.CCCCUCC..U-guua.U-UAUG....G-GGG.UCUGGG.AUGGAAA-U.U.GUG-A-.G...GG.AGAU..GCUCAGUGU-..........-UGGGG....................-GCCGA.GUugggaU.........AGG.G.C	{.<<<<{{<..{......<.<{<{....<.....<<<......>>>...>.}.>}>.>..}...>}.}>....{<<<-<<........................................>>->>.>}................>>.>.}	bosTau2,canFam2,dasNov1,echTel1,galGal2,hg18,loxAfr1,mm8,oryCun1,panTro1,rheMac2,rn4
129419	LOC432830	chr14	24274918	24286167	+	Intergenic	hg18chr10/80477971-80478129-h2.2	24275902	24275970	-	Intergenic	66.27	CCAuauGCAgcuC...AGAGaAG.AU........----..GU.UUgCUCC........UuauuGCUU..AAAAAAAaaaaGCCUUCUU..............UC.AGUGCUGG	{{{...{<........-{<{.{<.<<..............>>.>}.}>}-..........................................................>}}}}	bosTau2,canFam2,dasNov1,echTel1,hg18,mm8,oryCun1,rheMac2,rn4
108386	Slc39a9	chr12	81598322	81599092	+	BC072655_cds_6_0_chr12_81598323_f,BC072655_utr3_6_0_chr12_81598554_f	hg18chr14/68996662-68997402-h2.3	81600820	81600910	-	UTR3	58.89	-UGCUG.CCUC-UAAUGCAU.UUGAGCCCUAUUuAGAGUCACAUGGCU---aUCUGagCCUGCUGGGCA..GGGAAG..GGAU...--GCA--CUGU-ccacAGGCAAUA-	.<<-<<.{<<..{{-{<{......<<<<.<-<........>->.>>>>....<{<...<<<.......>..>>..>}..>........}>}..-}}......>>}>>->>.	bosTau2,canFam2,dasNov1,echTel1,hg18,loxAfr1,mm8,monDom4,panTro1,rheMac2,rn4
108386	Slc39a9	chr12	81599930	81600888	+	BC072655_cds_6_0_chr12_81598323_f,BC072655_utr3_6_0_chr12_81598554_f	hg18chr14/68996662-68997402-h2.3	81600820	81600910	-	UTR3	58.89	-UGCUG.CCUC-UAAUGCAU.UUGAGCCCUAUUuAGAGUCACAUGGCU---aUCUGagCCUGCUGGGCA..GGGAAG..GGAU...--GCA--CUGU-ccacAGGCAAUA-	.<<-<<.{<<..{{-{<{......<<<<.<-<........>->.>>>>....<{<...<<<.......>..>>..>}..>........}>}..-}}......>>}>>->>.	bosTau2,canFam2,dasNov1,echTel1,hg18,loxAfr1,mm8,monDom4,panTro1,rheMac2,rn4
33974	Prdx5	chr19	6973967	6975148	-	AB041573_cds_1_0_chr19_6974939_r,AF124994_cds_0_0_chr19_6973890_r,AF124994_cds_1_0_chr19_6974110_r,AF124994_cds_2_0_chr19_6974286_r,AF124994_cds_3_0_chr19_6974586_r,AF124994_cds_4_0_chr19_6975026_r,NM_012021_cds_0_0_chr19_6973890_r,NM_012021_cds_1_0_chr19_6974110_r,NM_012021_cds_2_0_chr19_6974286_r,NM_012021_cds_3_0_chr19_6974586_r,NM_012021_cds_4_0_chr19_6975026_r,AB041573_utr3_0_0_chr19_6973741…	hg18chr3/73780676-73780931-h2.2	6973835	6973884	-	UTR3	57.56	UGGCCAGAUG.-.......--.UCC-UCU-.GACUC..UCCCAUCU....CU-----CCCACCCGGC-UCUA.GGCCA.	{<{<<....................................................-<{....}>-......>>}>}.	bosTau2,canFam2,dasNov1,echTel1,hg18,loxAfr1,mm8,oryCun1,panTro1,rheMac2,rn4
49989	1300001I01Rik	chr11	74484073	74486035	+	AK154925_cds_23_0_chr11_74484042_f,AK154925_cds_24_0_chr11_74484262_f,AK154925_cds_25_0_chr11_74485610_f,NM_001081158_cds_23_0_chr11_74484042_f,NM_001081158_cds_24_0_chr11_74484262_f,NM_001081158_cds_25_0_chr11_74485610_f,AK154925_utr3_25_0_chr11_74485806_f,BC072573_utr3_21_0_chr11_74484042_f,BC072573_utr3_22_0_chr11_74484262_f,BC072573_utr3_23_0_chr11_74485610_f,NM_001081158_utr3_25_0_chr11_7448…	hg18chrY/18906317-18907234-h1.5	74486465	74486495	-	UTR3	60.2	GCCuG--Ua.GCAGGA...CCUCC.UC-.UCCUGCuU--GGC	{{{.......{{{<{{.............}}>}}}....}}}	bosTau2,canFam2,dasNov1,echTel1,hg18,mm8,oryCun1,panTro1,rheMac2,rn4
36091	Dnajb10	chr1	75125725	75125823	-	AK156083_cds_8_0_chr1_75126606_f,NM_020266_cds_7_0_chr1_75126606_f,NM_178055_cds_8_0_chr1_75126606_f,AK156083_utr3_8_0_chr1_75126962_f,BC085162_utr3_4_0_chr1_75128126_f,NM_020266_utr3_8_0_chr1_75127953_f,NM_178055_utr3_9_0_chr1_75127953_f,BC085162_intron_3_0_chr1_75125719_f	hg18chr2/219857972-219858135-h2.2	75127018	75127120	+	UTR3	67.84	AGG-A.G--UGCAGAAUagUGUGGcc.CAAgCC-----G.CAggAUUCC..AAACUCugucCCUCCACAUGUUUCCCUCCCAGG.UCC.ACCGUUCU......GU.....AGCAUGGGC-AGGGAUCUGU	{{<.<.<......<<{<..{<...................>}..>}>>......>>.....>}}.............<<<<-.<......<<{{-<...............>-}}>>.>.->>>>.....	bosTau2,canFam2,dasNov1,hg18,loxAfr1,mm8,oryCun1,panTro1,rheMac2,rn4
36091	Dnajb10	chr1	75126619	75128683	+	AK156083_cds_8_0_chr1_75126606_f,NM_020266_cds_7_0_chr1_75126606_f,NM_178055_cds_8_0_chr1_75126606_f,AK156083_utr3_8_0_chr1_75126962_f,BC085162_utr3_4_0_chr1_75128126_f,NM_020266_utr3_8_0_chr1_75127953_f,NM_178055_utr3_9_0_chr1_75127953_f,BC085162_intron_3_0_chr1_75125719_f	hg18chr2/219857972-219858135-h2.2	75127018	75127120	+	UTR3	67.84	AGG-A.G--UGCAGAAUagUGUGGcc.CAAgCC-----G.CAggAUUCC..AAACUCugucCCUCCACAUGUUUCCCUCCCAGG.UCC.ACCGUUCU......GU.....AGCAUGGGC-AGGGAUCUGU	{{<.<.<......<<{<..{<...................>}..>}>>......>>.....>}}.............<<<<-.<......<<{{-<...............>-}}>>.>.->>>>.....	bosTau2,canFam2,dasNov1,hg18,loxAfr1,mm8,oryCun1,panTro1,rheMac2,rn4
138267	TC1563253	chr1	174159203	174159792	-	BC065161_cds_0_0_chr1_174159538_r,NM_008429_cds_0_0_chr1_174159538_r,BC065161_utr3_0_0_chr1_174158755_r,NM_008429_utr3_0_0_chr1_174157708_r	hg18chr1/158324999-158325118-h1.3	174158819	174158853	-	UTR3	56.53	GUGAGA.G.AGGAaugaa..ACCUUGC.A.GGU.-CCUGCCAC	{{{......{{{........{<<.......>>}..}}}..}}}	bosTau2,hg18,loxAfr1,mm8,panTro1,rheMac2,rn4
19471	Dpf2	chr19	5897608	5898528	-	NM_011262_utr3_0_0_chr19_5897377_r,NM_011262_utr3_0_0_chr19_5897384_r	hg18chr15/54572037-54572611-h1.2	5897827	5897854	-	UTR3	71.25	U----CCCUU.UGCUUUUGUA---.G.GGA........GA.GGGAUA	.....{<{{<.{-{{..........}.}-}........>}.}>}...	bosTau2,canFam2,dasNov1,echTel1,hg18,loxAfr1,mm8,monDom4,oryCun1,rheMac2,rn4
52717	Rab36	chr10	74496678	74497575	+	NM_029781_utr3_10_0_chr10_74496246_f	hg18chr22/21834396-21834471-h2.1	74496780	74496828	-	UTR3	50.44	CU.UCUG-.-...-..A--CC---.CACUAA-.-.uAG-----C..AGAACC-A..CGGgaAUCUC.A.GAGAUGggggCG	-{.{<{{............<-...............->.....}..}>}}-.....{<...<{<.......>}>.....>}	bosTau2,canFam2,hg18,mm8,panTro1,rheMac2,rn4
18413	Pftk1	chr5	4810810	4811589	-	BC068134_utr3_0_0_chr5_4809398_r,NM_011074_utr3_0_0_chr5_4809391_r,NM_011074_utr3_0_0_chr5_4809740_r	hg18chr7/90674907-90675644-h1.1.3	4811826	4811934	-	UTR3	75.88	GCA----AGGCAACUUUUUCA-UGUGU-CU...------UGUCCACAUCUUACCUUUUCCCAUCagcucug..........UAU--UAUUA--AACUGUUACacucUA...UUUUUA.AACU--.GGAGAA.A.......AUAGU-...AGCAA-.---AUA	<......<{...................}>.........>.........................................{<{....<{....{{<{{.............<<<<-........->>>>..........}}>}}.......}>.....}>}	bosTau2,canFam2,dasNov1,echTel1,hg18,loxAfr1,mm8,monDom4,oryCun1,panTro1,rheMac2,rn4
35371	Set	chr2	29893013	29893745	+	AK011630_utr3_5_0_chr2_29892965_f,NM_023871_utr3_7_0_chr2_29892952_f	hg18chr9/130497111-130497216-h1.5	29893319	29893369	-	UTR3	70.91	CUGUCU.GUAU.U.CACAUAGAGAC..ACAGUGU.AA.UCUCUG.AGCCCA.................AUAUACAG	{<<<...<<<<.<.....{<<<<<..............>>>>>}......>.................>>>>>>>}	bosTau2,canFam2,danRer3,dasNov1,echTel1,galGal2,hg18,loxAfr1,mm8,monDom4,oryCun1,panTro1,rheMac2,rn4,xenTro1
46266	Csnk1g3	chr18	54078676	54079251	+	BC033601_utr3_9_0_chr18_54078669_f,NM_152809_utr3_12_0_chr18_54078669_f,NM_152809_utr3_9_0_chr18_54078669_f	hg18chr5/122980387-122980560-h1.1	54081046	54081091	+	UTR3	57.83	GAGGC.AGGGCAGAAGGAAGCUGCUUU............UGUC.AUUU....UG.UGUCU-GUCUC	.{{{<..<{<..{<<...............................>>....}....>}>.>}}}.	bosTau2,canFam2,dasNov1,echTel1,hg18,loxAfr1,mm8,oryCun1,panTro1,rheMac2,rn4
11776	Atrn	chr2	130717321	130718218	+	AF116897_cds_28_0_chr2_130717256_f,NM_009730_cds_28_0_chr2_130717258_f,AF116897_utr3_28_0_chr2_130717514_f,NM_009730_utr3_28_0_chr2_130717383_f	hg18chr20/3576773-3577482-h2.1	130718702	130718750	+	UTR3	62.6	-..-...--GGAGUU.....GG...................................UCC--..-...-AGCCUCC.-UCCCAGA.CCCAGCUGGUGGCUG.UGAGG...AGGU	.........<<{.............................................}>>..........{{<<<<.....<<<..............>>>....>>...>>}}	bosTau2,canFam2,dasNov1,echTel1,hg18,loxAfr1,mm8,monDom4,oryCun1,panTro1,rheMac2,rn4
17919	Npn1	chr1	164060424	164061056	+	NR_002870_utr5_0_0_chr1_164054300_f,AB159607_utr3_0_0_chr1_164054866_f	hg18chr1/170380435-170380594-h2.5	164054339	164054425	+	UTR5	87.68	CUGC.A....................AAUGUGCCACGUCAAGACUGGAAAUCACAGCCCUUUAG...........UGUGUCUCAGUCGAUGCAGCAgacaGGGU.UC.AGGGGGGA...A-GC...UG	.-<<........................<<<<<<<.<<....>>>>>....>>>>.<{<{{-<<...........<..........................>>.>-.}}>}>........>>...-.	bosTau2,canFam2,danRer3,echTel1,fr1,galGal2,hg18,loxAfr1,mm8,monDom4,oryCun1,panTro1,rheMac2,rn4,xenTro1
22190	Xbp1	chr11	5424738	5425710	+	AF443192_cds_5_0_chr11_5424688_f,NM_013842_cds_4_0_chr11_5424688_f,AF443192_utr3_5_0_chr11_5425246_f,NM_013842_utr3_4_0_chr11_5424908_f	hg18chr5/112249487-112249598-h2.2	5425033	5425128	+	UTR3	61.48	GAAGAUGACUUCAUCCCAGAG.CUGGGC-AUCUC..AAACCUGCUUUCAU.C......CAGCC..AUUGUCUGAGACCACCUUCUUGCCUGCUGGACGCUCACAGUGAC	<<<<-<<.-<<{<...<{<.<.<<<<<......................>.>......>>>>....>}>..>}>>-.>>->>>>......<<{<........>}>>...	bosTau2,canFam2,dasNov1,galGal2,hg18,loxAfr1,mm8,monDom4,oryCun1,panTro1,rheMac2,rn4
86447	Atf6	chr1	172544668	172545492	-	NM_001081304_utr3_0_0_chr1_172541132_r	hg18chr1/160199227-160199576-h2.1	172542459	172542515	-	UTR3	64.88	-------...........A.AAAGAAAAAAaguAAGGCCU...-----AGA.AGGAAGAUAaugGAUuGA..GG.A..cA...UUG.UCaUUCC	.....................................................<{<{<<{....{<{............}...>}}.>>.}>}>	bosTau2,canFam2,dasNov1,echTel1,hg18,loxAfr1,mm8,oryCun1,panTro1,rheMac2,rn4
150110	B830028H17Rik*	chr5	8094849	8095660	-	AK140449_utr5_0_0_chr5_8094789_r,AK143547_intron_5_0_chr5_7831701_r,NM_001098225_intron_1_0_chr5_8088276_r	hg18chr7/87652911-87653114-h2.1	8094835	8094877	-	UTR5	62.38	GUGCCAGGU.CCACCAGGGAGGUGUU----A--G-CAUUACU---CUCUGGCAG	.<<<<<<<<.<<.....>>>.{{<...........>}}........>>>>>>>.	bosTau2,canFam2,dasNov1,echTel1,hg18,loxAfr1,mm8,oryCun1,rheMac2
19087	Rab1	chr11	20124675	20125391	+	BC002077_cds_5_0_chr11_20124651_f,NM_008996_cds_5_0_chr11_20124651_f,BC002077_utr3_5_0_chr11_20124849_f,NM_008996_utr3_5_0_chr11_20124849_f	hg18chr6/86936583-86936740-h1.2.3	20125019	20125082	-	UTR3	71.08	AUUUU..AUAAACCAGCACACAAA.GGUUUA..AAAC-aGUUCU..GAAAAUGAAGUU.AGC-gGU..CUUGAGUC	........<<<<{<...........>}>>>>....<<..<<.{<..........>}....>>..>>..........	bosTau2,canFam2,dasNov1,echTel1,galGal2,hg18,loxAfr1,mm8,monDom4,oryCun1,panTro1,rheMac2,rn4,xenTro1
19087	Rab1	chr11	20126110	20126621	+	BC002077_cds_5_0_chr11_20124651_f,NM_008996_cds_5_0_chr11_20124651_f,BC002077_utr3_5_0_chr11_20124849_f,NM_008996_utr3_5_0_chr11_20124849_f	hg18chr6/86936583-86936740-h1.2.3	20125019	20125082	-	UTR3	71.08	AUUUU..AUAAACCAGCACACAAA.GGUUUA..AAAC-aGUUCU..GAAAAUGAAGUU.AGC-gGU..CUUGAGUC	........<<<<{<...........>}>>>>....<<..<<.{<..........>}....>>..>>..........	bosTau2,canFam2,dasNov1,echTel1,galGal2,hg18,loxAfr1,mm8,monDom4,oryCun1,panTro1,rheMac2,rn4,xenTro1
88394	Usp32	chr11	84801508	84802169	-	NM_001029934_utr3_0_0_chr11_84800683_r	hg18chr17/5017114-5017831-h2.4	84802269	84802366	+	UTR3	60.97	GUAAACUCUAUACUCACUACAAGUUUGUUCAUuAUUUGGA-AAGC.ACA.AUUAAAUUCUUAAUUGGU.CCCAGGUGAUUGG..UGCCAAA.....CC.CUcU.U.GUUUAC	<<<<<<................<<<{.<<<<.....>>>>.}>>>.................-<<<<...<<<<....>>>>....>>>>-...............>>>>>>	bosTau2,canFam2,dasNov1,galGal2,hg18,loxAfr1,mm8,monDom4,oryCun1,panTro1,rheMac2,rn4
16643	Lhx4	chr1	157463975	157467020	-	BC049834_cds_0_0_chr1_157464440_r,BC049834_cds_1_0_chr1_157466919_r,NM_010712_cds_0_0_chr1_157464440_r,NM_010712_cds_1_0_chr1_157466919_r,BC049834_utr3_0_0_chr1_157463912_r,NM_010712_utr3_0_0_chr1_157463912_r	hg18chr1/178510642-178510904-h2.2	157464093	157464146	+	UTR3	59.01	UGU.GA......G.AUG...CA.........C.CAGCUGGAGCAGAGUCCCCAAAGG.CCAAGGUGGCCUG.UCACA	.{<.<{................................<<-<<...>>->>...{<<.<<.....>>>>}..}>>}.	bosTau2,canFam2,dasNov1,echTel1,hg18,mm8,monDom4,oryCun1,panTro1,rheMac2,rn4
82965	Ell2	chr13	76229953	76236814	+	AK033541_cds_2_0_chr13_76229586_f,AK033541_cds_3_0_chr13_76232156_f,AK156164_cds_10_0_chr13_76236548_f,AK156164_cds_11_0_chr13_76236682_f,AK156164_cds_7_0_chr13_76229550_f,AK156164_cds_8_0_chr13_76232156_f,AK156164_cds_9_0_chr13_76235541_f,BC006925_cds_2_0_chr13_76229946_f,BC006925_cds_3_0_chr13_76232156_f,BC006925_cds_4_0_chr13_76235541_f,BC006925_cds_5_0_chr13_76236548_f,BC006925_cds_6_0_chr13_…	hg18chr5/95249341-95249727-h2.3	76237549	76237616	-	UTR3	59.92	UGCUUCCC..GG.-.GCuggggcUGUU.AUCA-..CUGGGAAGCAGUGUAGCUACU.GGUUAA.CCACAUGAUG.U.....ACAC	<<<<<<<<..{{.......................}}>>>>>>>><<<<<.........................>.....>>>>	bosTau2,canFam2,dasNov1,echTel1,galGal2,hg18,loxAfr1,mm8,monDom4,oryCun1,panTro1,rheMac2,rn4,xenTro1
82965	Ell2	chr13	76232457	76233283	+	AK033541_cds_2_0_chr13_76229586_f,AK033541_cds_3_0_chr13_76232156_f,AK156164_cds_10_0_chr13_76236548_f,AK156164_cds_11_0_chr13_76236682_f,AK156164_cds_7_0_chr13_76229550_f,AK156164_cds_8_0_chr13_76232156_f,AK156164_cds_9_0_chr13_76235541_f,BC006925_cds_2_0_chr13_76229946_f,BC006925_cds_3_0_chr13_76232156_f,BC006925_cds_4_0_chr13_76235541_f,BC006925_cds_5_0_chr13_76236548_f,BC006925_cds_6_0_chr13_…	hg18chr5/95249341-95249727-h2.3	76237549	76237616	-	UTR3	59.92	UGCUUCCC..GG.-.GCuggggcUGUU.AUCA-..CUGGGAAGCAGUGUAGCUACU.GGUUAA.CCACAUGAUG.U.....ACAC	<<<<<<<<..{{.......................}}>>>>>>>><<<<<.........................>.....>>>>	bosTau2,canFam2,dasNov1,echTel1,galGal2,hg18,loxAfr1,mm8,monDom4,oryCun1,panTro1,rheMac2,rn4,xenTro1
85280	Rcor1	chr12	111551579	111560085	+	NM_198023_cds_10_0_chr12_111557589_f,NM_198023_cds_11_0_chr12_111559682_f,NM_198023_cds_7_0_chr12_111551419_f,NM_198023_cds_8_0_chr12_111556380_f,NM_198023_cds_9_0_chr12_111556662_f,NM_198023_utr3_11_0_chr12_111559724_f	hg18chr14/102263242-102263488-h2.2	111560428	111560489	-	UTR3	51.89	UGG.GUGcA..C.CCUCAUCCU...GGGAUUACAAU.GCUGAAG.GCUGAAGGCAGAAAGCACUGAGGUCC	.{{.{{<.{......}>}}}}.....{<<<<.<<-{.<<<.....<<.....>>....>>>}->>.>>>>}	bosTau2,canFam2,dasNov1,echTel1,hg18,loxAfr1,mm8,oryCun1,panTro1,rheMac2,rn4
68964	AI413782	chr12	88128070	88128940	-	AK145043_utr3_0_0_chr12_88127297_r,NM_001142580_utr3_0_0_chr12_88127978_r,NM_001142581_utr3_0_0_chr12_88127978_r,NM_134044_utr3_0_0_chr12_88127978_r	hg18chr14/76963477-76963802-h2.5	88128837	88128887	+	UTR3	57.63	CUC..UC...CUAAG.AA..GAGAG.CUCUCUG...UUUUCAU....AGGCAGaaaGAAA.AGuAAGA	{{{..{{.............}}}}}...........{{{{<...............>}}}.}......	bosTau2,canFam2,echTel1,hg18,loxAfr1,mm8,monDom4,oryCun1,panTro1,rheMac2
139733	Mm.305990	chr2	52690271	52691105	+	NM_172409_intron_0_0_chr2_52680269_f	hg18chr2/152937388-152937612-h2.1	52714440	52714504	+	Intron	70.81	A---.-GUACU.................-U-AAggcCUGUAC-.---U---CCAGU-AaUC.UGAGAaGAGAGUGGCU.GC.UUCU.CaUCUCA......UUGA-.GACU	<.....{<{{............................}}>}.....>..............<{{{<.{<{{<.........>}}>.}.>}}}>................	bosTau2,canFam2,echTel1,hg18,loxAfr1,mm8,monDom4,panTro1,rheMac2
83233	Gm57	chr9	44632864	44633698	+	Intergenic	hg18chr11/117811627-117811834-h2.2	44633000	44633069	-	Intergenic	53.47	C.AGCGCACAGUGGAGC---.GAG.G-aGGUGGC.AGAGgCC..gACC-aCACGGUuGUGUGGA...UUU.......UGGAAAGAGCUCCA	..<<--<<<<...........{-<....<<{{<{....}.>}...}>>..>-}.....>>>>--...>>.........<<<......>>>.	bosTau2,dasNov1,echTel1,hg18,loxAfr1,mm8,panTro1,rheMac2
93001	Tmem132e	chr11	82261503	82262173	+	NM_023438_utr3_9_0_chr11_82261514_f	hg18chr17/29989614-29989914-h2.4	82261816	82261907	+	UTR3	105.87	---GGCCAA.ACU...U.GGGGUCACGUGGGCCCACACUGUG-CCC.UGCUAU.GCC---uCccauG.U.-CCCCAgugg.UG-C---CCCCU.G.....UGCAGGGG-....ACC-cuaGUGGGG-	...<<<....-<-.....<<<.<..-<<<......>>>-..>.>>>.->-....>>>..............{<<<{............<<<<{..........}>>>>.............}>>>}.	bosTau2,canFam2,dasNov1,echTel1,hg18,mm8,oryCun1,panTro1,rheMac2,rn4
12454	Chrm1	chr19	8746569	8747487	+	NM_001112697_utr3_2_0_chr19_8746361_f,NM_007698_utr3_1_0_chr19_8746361_f	hg18chr11/62430459-62430612-h1.4	8749977	8750019	+	UTR3	66.41	UCUGGGU--..CCU..G.CAGGCCUCUGAAGAAAGAGU--UGCCaAC.CCAGG	{{{{{{<.........<.{<....{<<......>>}....>}>..>}.}}}}}	bosTau2,canFam2,dasNov1,echTel1,hg18,loxAfr1,mm8,oryCun1,rheMac2,rn4
12418	Cflar	chr1	58685510	58698556	+	NM_207653_cds_7_0_chr1_58685511_f,NM_207653_cds_8_0_chr1_58696885_f,NM_207653_cds_9_0_chr1_58698330_f,BC029223_utr3_7_0_chr1_58685511_f,BC029223_utr3_8_0_chr1_58696885_f,BC029223_utr3_9_0_chr1_58698330_f,NM_207653_utr3_9_0_chr1_58698469_f	hg18chr2/201722666-201722844-h2.3	58685513	58685599	+	UTR3	58.44	CAU..CC..GUGAAGAGACUUACA.GGAUGCAGAG.CAAGCCCCUAGGAAUCUGCUUG.....AUCAUUGAUUGUAUUGGCAACGA.CACAAGUaA---GUG	<<<.......<....................<<<......<<....>>..>>><<{<<.........<<.-<<<<....>>>>->>...>>}>>.>...>>>	bosTau2,canFam2,dasNov1,echTel1,galGal2,hg18,loxAfr1,mm8,monDom4,oryCun1,panTro1,rheMac2,rn4
108990	Lphn1	chr8	86829074	86829476	+	AK147455_cds_22_0_chr8_86828455_f,NM_181039_cds_22_0_chr8_86828455_f,AK147455_utr3_22_0_chr8_86829192_f,NM_181039_utr3_22_0_chr8_86829192_f,NM_181039_intron_22_0_chr8_86828039_f	hg18chr19/14120820-14120957-h2.1	86830780	86830836	-	UTR3	61.58	G.CAgggAA.GAGACAGG-AuGAAGUCAG--CAGAGGUG-u..GUUGC-CAC.CUCUGG-.-AUgAUGGC	............<{<.........>}>....<{{{{<<<..........>>>.}}}}>............	bosTau2,canFam2,hg18,mm8,monDom4,panTro1,rheMac2,rn4
69024	4930573I19Rik	chr12	111418660	111419294	+	AK147592_utr3_19_0_chr12_111416828_f,NM_001081057_utr3_20_0_chr12_111416828_f	hg18chr14/102036030-102036316-h1.2.4	111418098	111418180	-	UTR3	122.09	GUACUGCCAU-UGUG...AGGAGCCAGGCAA..GGCACACCAUCCACA.GAA..G.AGgAU-C.AGCC.CA..UUC-GGG.GCUG-cCUCUAccgucaCUG	<<--<<<<...<.......>......>>>>-..->>..........<{.{.<..<.{<....<.{<{<.{........}>.}>}>..>}>>.......}}>	bosTau2,canFam2,dasNov1,hg18,mm8,oryCun1,panTro1,rheMac2,rn4
44592	Rreb1	chr13	37956967	37957785	+	AK147260_utr3_11_0_chr13_37956109_f,AY946044_utr3_9_0_chr13_37956582_f,NM_001013392_utr3_11_0_chr13_37956582_f	hg18chr6/7196357-7196449-h2.1.5	37958635	37958716	-	UTR3	54.22	G.AACAGAUG-AG.ACUAAAUAAAGCUUUA.AAUCAAUAGUG.AUUAUUGCCAGUUGCAGC.....CC..UGGC.GGCgGC-CGCUGCUG...GGA.G..C-A	...........<<.-<<......>>->>...<<<<<....>>.>>>...........-.<{.....<<..<{<<..{<.....>}.>>}>...>>..}..>.-	bosTau2,canFam2,danRer3,echTel1,galGal2,hg18,loxAfr1,mm8,monDom4,oryCun1,panTro1,rheMac2,rn4
119915	Gm1567	chr11	120051422	120052396	-	Intergenic	hg18chr17/76986963-76987118-h2.4.5	120051999	120052129	+	Intergenic	64.05	GAG-AAAACAA..UU--UCUGACUCUCUGAGCCCCCUCCCUCCC------......AAACCCCCAAUC.CGCAGAGGAAGAUCCUGGGCGAAUUUGAUUGGGGG.GCG.GGGUGAUUGUUCC.AGCCUCACCGGGAAGCUCCGGGCUCGGGG	.....{-{.........}-}.................<{....{...............{<<<<<<<<.<<<..<<<.....>>>..>>>.....>>>>>>>>}.........}...................}>......<--....-->.	bosTau2,canFam2,echTel1,hg18,loxAfr1,mm8,panTro1,rheMac2,rn4
110340	2900097C17Rik	chr2	156082279	156083159	-	NR_024329_utr3_0_0_chr2_156079505_r	hg18chrX/78394933-78395229-h1.5	156081326	156081361	+	UTR3	50.65	GAA.GACU--GGGU.....---GCUGCAaaUUUGG--...ACCU.AUGUUUUC	{{{.{{{...<{{{.........{<........>}.....}}}>...}}}}}}	bosTau2,canFam2,dasNov1,echTel1,hg18,loxAfr1,mm8,oryCun1,panTro1,rheMac2,rn4
29757	Zfp292	chr4	34997435	34998159	-	AF017806_cds_0_0_chr4_34993848_r,NM_013889_cds_0_0_chr4_34993848_r,AB093243_utr5_0_0_chr4_34995396_r,AB093243_utr5_0_0_chr4_34995510_r	hg18chr6/88025987-88026073-h1.3	34996009	34996039	+	UTR5	51.58	UUCuGUG.GAGAUG..ACAA.AUUUU....CACUCUGAG	....{{<.<{{{<........>}}}>....>}}......	bosTau2,canFam2,galGal2,hg18,mm8,monDom4,panTro1,rheMac2,rn4,xenTro1
143805	LOC546051	chr8	28445572	28446170	+	NM_001101502_cds_1_0_chr8_28444504_f,NM_001101502_utr3_1_0_chr8_28446031_f,NM_001110508_utr3_2_0_chr8_28444504_f	hg18chr8/37674791-37675176-h2.1	28445636	28445678	+	UTR3	67.26	--GGGUGGC...G.GCCAGCGGGCCCuGCG-.-ACAAGCGCUUUGCCACCUC--	..<<<<<<<...{.<{{....}}>}..{<{........}>}...>>>>>>.>..	bosTau2,canFam2,danRer3,dasNov1,echTel1,fr1,galGal2,hg18,mm8,monDom4,oryCun1,panTro1,rheMac2,rn4,tetNig1,xenTro1
43464	2310026E23Rik	chr4	110931188	110957820	+	BC051512_cds_0_0_chr4_110931248_f,BC051512_cds_1_0_chr4_110946438_f,BC051512_cds_2_0_chr4_110952017_f,BC051512_cds_3_0_chr4_110957682_f,NM_026279_cds_2_0_chr4_110931101_f,NM_026279_cds_3_0_chr4_110946438_f,NM_026279_cds_4_0_chr4_110952017_f,NM_026279_cds_5_0_chr4_110957682_f,BC051512_utr5_0_0_chr4_110931160_f,NM_001048189_intron_5_0_chr4_110829212_f,NM_030231_intron_5_0_chr4_110829212_f	hg18chr1/48997188-48997506-h1.4.5.h2.4.5	110931179	110931399	+	UTR5	94.77	GGCCUGAGCCUGG..GCCACAGCACUUGUCCAGAAGAGGU.-CUUUGUGGAG..GCCUCACCGGGCACAGAG.GAC..AUGGACAGUCUGGAG.GAUGCUGUCGUGCCCCGGGCUCUGUAUGAGGAGCUGCUGCGAAACUACCAGCAGCAACAAGAGGAGAUGCGCCACCUCCAGCAGGAGCUGGAGCGGACUCGGAGGCAGCUCGUACAGCAGGCCAAGAAGCUCAAGGA	<<<<<<{{{{<<{..<<-{<{<<<.-<<<<.....<{<<<..{{<....>}}..>>>}>....>>>>-...<.<{<.........>}>>.......>>>}>}->...>}>>}}}}><<<<<.<<..<-<<<<<<..........>>>>>>->.................<<<<<<<....>>>>>>>...............>>.>>>>>..>>>>>..............	bosTau2,canFam2,danRer3,echTel1,fr1,galGal2,hg18,loxAfr1,mm8,oryCun1,panTro1,rheMac2,rn4,tetNig1,xenTro1
42337	2610524G07Rik	chr13	55331705	55334796	+	BC059038_cds_1_0_chr13_55332566_f,BC059038_cds_2_0_chr13_55333953_f,BC059038_cds_3_0_chr13_55334149_f,BC059038_cds_4_0_chr13_55334452_f,NM_025596_cds_0_0_chr13_55331812_f,NM_025596_cds_1_0_chr13_55332475_f,NM_025596_cds_2_0_chr13_55333953_f,NM_025596_cds_3_0_chr13_55334149_f,NM_025596_cds_4_0_chr13_55334452_f,BC059038_utr5_0_0_chr13_55330122_f,BC059038_utr5_1_0_chr13_55332475_f,NM_025596_utr5_0_0…	hg18chr2/63703416-63703479-h2.3	55331802	55331860	-	UTR5	69.36	GGUCCCAGG..AACUUCGGAGCACGCUCUGGCCCA..GGAAAUACUUCACCAUCGUCCCGACC	<{{<...<<..<...<<<<<<....>>>>>>.......<<......>>.......>>>.>}}>	bosTau2,canFam2,danRer3,dasNov1,echTel1,hg18,mm8,monDom4,oryCun1,panTro1,rheMac2,rn4,xenTro1
84510	Slc39a14	chr14	69041508	69045302	-	BC021530_cds_0_0_chr14_69041746_r,BC021530_cds_1_0_chr14_69043730_r,BC021530_cds_2_0_chr14_69044838_r,BC021530_cds_3_0_chr14_69045163_r,NM_001135151_cds_0_0_chr14_69041746_r,NM_001135151_cds_1_0_chr14_69043730_r,NM_001135151_cds_2_0_chr14_69044838_r,NM_001135151_cds_3_0_chr14_69045163_r,NM_001135152_cds_0_0_chr14_69041746_r,NM_001135152_cds_1_0_chr14_69043730_r,NM_001135152_cds_2_0_chr14_69044838…	hg18chr1/233847446-233847515-h1.3	69040955	69041008	+	UTR3	57.61	CAAUA.GGAAGGc-GUgagGA..UC.AGGGCAAAAACAACUGA.UUuaGC-..-AG.A.CCUC.UUG	{{{-{.<{......<{...<<..<{.<<...........>>}>.>>..}>.........}>}-.}}}	bosTau2,canFam2,dasNov1,hg18,loxAfr1,mm8,rheMac2,rn4
42965	Nrarp	chr2	25003562	25004181	+	BC069891_utr3_0_0_chr2_25003465_f,NM_025980_utr3_0_0_chr2_25003465_f	hg18chr9/139315573-139315669-h1.5	25003688	25003739	+	UTR3	53.99	GA..GC..CUUCCCACGGCCCCGA-.CC.GCCUAG................AGGG.UG.GGGGCGGGGCGCAGGCUC	<<..<{..<{.<{<...<<<{<-<..{<.-.....................->}..>-.>}>>>.>}>...}>}>>>	fr1,hg18,mm8,panTro1,rn4
106874	Tns3	chr11	8333724	8334175	-	NM_001083587_cds_14_0_chr11_8392096_r,NM_001083587_cds_15_0_chr11_8418202_r,AK158101_utr3_0_0_chr11_8333317_r,NM_001083587_utr3_0_0_chr11_8331655_r	hg18chr7/47284048-47284182-h1.2	8334414	8334445	-	UTR3	63.21	GUGGGG.--U.GAGgca.GGGC.C........cCCaUU.CG--.UACCAG	..{{.....{.{{{....<{.............}>.}}.}}.....}}..	bosTau2,dasNov1,hg18,loxAfr1,mm8,monDom4,oryCun1,panTro1,rheMac2,rn4,tetNig1
106874	Tns3	chr11	8392791	8418275	-	NM_001083587_cds_14_0_chr11_8392096_r,NM_001083587_cds_15_0_chr11_8418202_r,AK158101_utr3_0_0_chr11_8333317_r,NM_001083587_utr3_0_0_chr11_8331655_r	hg18chr7/47284048-47284182-h1.2	8334414	8334445	-	UTR3	63.21	GUGGGG.--U.GAGgca.GGGC.C........cCCaUU.CG--.UACCAG	..{{.....{.{{{....<{.............}>.}}.}}.....}}..	bosTau2,dasNov1,hg18,loxAfr1,mm8,monDom4,oryCun1,panTro1,rheMac2,rn4,tetNig1
12695	Creb1	chr1	64533044	64533730	+	NM_001037726_utr3_6_0_chr1_64531655_f,NM_009952_utr3_8_0_chr1_64531655_f,NM_133828_utr3_7_0_chr1_64531655_f	hg18chr2/208171827-208172131-h2.2.4.h1.5.h2.1	64533206	64533331	-	UTR3	77.58	UGGAGAAUCUGGUGAACUGUCCAGACAGAAGGAUUA.............uuACAUCACUCAACUCCUAGAAUCAUG--uC.CUUCACAA--ACUGUUCAUCCUUGAAAAAAGACAAUGGUUUGUUAUAAAC---AACG....UAGaaCAUU	<-<-<<-<..<<<<<...<<<..........>>>....................>>>>>..>->>->->..<-<.........>->.....-<<.<<<<....>>>>...>>-......................................	bosTau2,canFam2,dasNov1,hg18,loxAfr1,mm8,oryCun1,panTro1,rheMac2,rn4
42526	3526402H21Rik	chr1	64534888	64535787	+	BC048151_utr3_0_0_chr1_64534695_f,NM_001037726_utr3_6_0_chr1_64531655_f,NM_009952_utr3_8_0_chr1_64531655_f,NM_133828_utr3_7_0_chr1_64531655_f	hg18chr2/208171827-208172131-h2.2.4.h1.5.h2.1	64533206	64533331	-	UTR3	77.58	UGGAGAAUCUGGUGAACUGUCCAGACAGAAGGAUUA.............uuACAUCACUCAACUCCUAGAAUCAUG--uC.CUUCACAA--ACUGUUCAUCCUUGAAAAAAGACAAUGGUUUGUUAUAAAC---AACG....UAGaaCAUU	<-<-<<-<..<<<<<...<<<..........>>>....................>>>>>..>->>->->..<-<.........>->.....-<<.<<<<....>>>>...>>-......................................	bosTau2,canFam2,dasNov1,hg18,loxAfr1,mm8,oryCun1,panTro1,rheMac2,rn4
44876	4930579G22Rik	chr1	64508365	64532050	+	AF448508_cds_6_0_chr1_64508349_f,AF448508_cds_7_0_chr1_64510455_f,AF448508_cds_8_0_chr1_64531510_f,BC021649_cds_5_0_chr1_64508349_f,BC021649_cds_6_0_chr1_64510455_f,BC021649_cds_7_0_chr1_64531510_f,NM_001037726_cds_4_0_chr1_64508349_f,NM_001037726_cds_5_0_chr1_64510455_f,NM_001037726_cds_6_0_chr1_64531510_f,NM_009952_cds_6_0_chr1_64508349_f,NM_009952_cds_7_0_chr1_64510455_f,NM_009952_cds_8_0_chr1…	hg18chr2/208171827-208172131-h2.2.4.h1.5.h2.1	64533206	64533331	-	UTR3	77.58	UGGAGAAUCUGGUGAACUGUCCAGACAGAAGGAUUA.............uuACAUCACUCAACUCCUAGAAUCAUG--uC.CUUCACAA--ACUGUUCAUCCUUGAAAAAAGACAAUGGUUUGUUAUAAAC---AACG....UAGaaCAUU	<-<-<<-<..<<<<<...<<<..........>>>....................>>>>>..>->>->->..<-<.........>->.....-<<.<<<<....>>>>...>>-......................................	bosTau2,canFam2,dasNov1,hg18,loxAfr1,mm8,oryCun1,panTro1,rheMac2,rn4
11426	Ak3l1	chr4	100963543	100964164	+	NM_009647_utr3_4_0_chr4_100961600_f	hg18chr20/18281900-18282017-h2.2.3	100964071	100964138	-	UTR3	53.38	UC.CUUUUGCUUAG.GCAAAgAG.CA...--UAAAAAGAAAUAG--.........CCUCAC---..GCAGCCACUCUCCCU--GAGGCCACA---------------AG	{-.{{<<<<<.....>>>>>.}}.-}.............................{{{{.......{-{{.....}}-}....}}}}......................	bosTau2,canFam2,echTel1,hg18,loxAfr1,mm8,oryCun1,rheMac2
12736	Cry2	chr2	92204646	92206165	-	NM_009963_utr3_0_0_chr2_92204487_r	hg18chr11/45860761-45861051-h2.4	92204999	92205044	-	UTR3	67.4	GUCCAUguUUAGAGUUC..UGG....GGU..-GUAACC..UCCCUGCUCCUU-AGC.CC	.--<.........>--....<<....<-{...{---............---}.}->.>>	bosTau2,canFam2,dasNov1,hg18,loxAfr1,mm8,oryCun1,panTro1,rheMac2,rn4
149866	5830443C17Rik*	chr5	104094001	104094418	+	AK030884_utr5_0_0_chr5_104093454_f,NM_001080798_utr3_19_0_chr5_104091126_f,NM_133919_utr3_19_0_chr5_104091126_f	hg18chr4/88276646-88277801-h2.4	104092717	104092790	+	UTR3	56.36	G.GUCUuCucagccUUCUCUcCUG....GUUU-GAAUGAAGC.CAGAAAAUG---GCuaccuUGUA.--CAUAUCUGA.GUAUA.-GACC	<.<<{...................................<<.<<<<..{<{.................}>}.>>>>..>>.....}>>>	bosTau2,canFam2,dasNov1,hg18,loxAfr1,mm8,panTro1,rheMac2,rn4
85256	Nek9	chr12	86189303	86190103	-	NM_145138_utr3_0_0_chr12_86188616_r,NM_145138_utr3_0_0_chr12_86188617_r	hg18chr14/74619174-74619329-h1.2	86189198	86189234	-	UTR3	55.29	CCUUACGCUU.....ACCAUCUCAGCAGGCCUGAGAGGC.AGG	................<<.<<<<<<.....>>>>>>>>.....	bosTau2,canFam2,dasNov1,echTel1,hg18,loxAfr1,mm8,monDom4,oryCun1,panTro1,rheMac2,rn4
43169	1700037H04Rik	chr2	130838053	130845119	-	BC071212_cds_4_0_chr2_130843059_r,BC071212_cds_5_0_chr2_130845035_r,NM_026091_cds_0_0_chr2_130838316_r,NM_026091_cds_1_0_chr2_130838602_r,NM_026091_cds_2_0_chr2_130839597_r,NM_026091_cds_3_0_chr2_130843059_r,NM_026091_cds_4_0_chr2_130845035_r,BC071212_utr5_5_0_chr2_130845054_r,NM_026091_utr5_4_0_chr2_130845054_r,BC071212_utr3_0_0_chr2_130837766_r,BC071212_utr3_1_0_chr2_130838602_r,BC071212_utr3_2…	hg18chr20/3684103-3684292-h1.1	130839709	130839748	-	UTR3	70.11	CCUGuugCUGC.AGGUUGGCUUCCUGAAGA.UC..............................CUG.CACAGG	<{<{....<<<.<<<....<<<....>>>...>..............................>>>.>>}>}>	bosTau2,canFam2,danRer3,fr1,hg18,loxAfr1,mm8,oryCun1,panTro1,rheMac2,rn4,tetNig1
20726	Syn2	chr6	115229485	115240554	+	AK029181_cds_7_0_chr6_115229451_f,AK029181_cds_8_0_chr6_115239815_f,BC053427_cds_10_0_chr6_115239815_f,BC053427_cds_9_0_chr6_115229451_f,BC085129_cds_10_0_chr6_115239815_f,BC085129_cds_9_0_chr6_115229451_f,NM_001111015_cds_10_0_chr6_115239815_f,NM_001111015_cds_9_0_chr6_115229451_f,NM_013681_cds_10_0_chr6_115239815_f,NM_013681_cds_9_0_chr6_115229451_f,AK029181_utr3_8_0_chr6_115239944_f,NM_013681_…	hg18chr3/12200239-12200504-h2.3	115240296	115240374	+	UTR3	55	UGGGGUGGU......-.....-UGGGAGAAAC.A--....-gCCAcuaCAAAGA--..---ggCCCAGCUUCUCUC....-CUCU...UCCCUCAGGCUCA.---GCCUCA...-CC.UUCUCG	{<{<<-<{..............-<<<<<.......................................................>>...>>>-.......................}>.->>}>}	bosTau2,canFam2,echTel1,hg18,mm8,oryCun1,panTro1,rheMac2,rn4
14944	Hcn3	chr3	89232967	89233434	-	NM_008227_utr3_0_0_chr3_89232702_r,NM_008227_utr3_0_0_chr3_89232704_r	hg18chr1/153525241-153525759-h2.4	89232921	89232985	-	UTR3	60.62	GUCC..ACACCAAGugagaaucc..AcGU--CUGCCCAC........U-----GUAG--......UCUGCCCUC---C.GCAG....CUCCUGUGUGGAC	<<<{..<<{......................{{<<..................>>}}.........{{{{.........}}}}..........}>>}>>>	bosTau2,hg18,loxAfr1,mm8,rheMac2,rn4
13433	Egr3	chr14	68812580	68814541	+	BC103570_cds_2_0_chr14_68813976_f,NM_018781_cds_0_0_chr14_68812525_f,NM_018781_cds_1_0_chr14_68813976_f,BC103570_utr5_0_0_chr14_68812526_f	hg18chr8/22606235-22606417-h2.1	68812513	68812605	+	UTR5	61.61	CU.CGGGAGUGCUAUGACCGGCAAACUCGCCGAGAAGCUGCCGGUGACCAUGAGCAGUUUG..CUAAAUCA.AUUGCCUGACAA.UCUGUACC.CCGAG	{<.<{<<.<<<<....<<{<<{<...............>}>>}>>........<<<<<<...........>.>>>>>...........>>>>>.>}>>}	bosTau2,canFam2,danRer3,dasNov1,echTel1,fr1,hg18,mm8,panTro1,rheMac2,rn4,tetNig1
81775	Elovl6	chr3	129620353	129625800	+	AK029029_cds_3_0_chr3_129620305_f,AK029029_cds_4_0_chr3_129625082_f,NM_130450_cds_3_0_chr3_129620305_f,NM_130450_cds_4_0_chr3_129625082_f,AK029029_utr3_4_0_chr3_129625513_f,NM_130450_utr3_4_0_chr3_129625513_f	hg18chr4/111190729-111190905-h1.1	129626694	129626728	+	UTR3	79.21	GC--C-UCU...GCAUUUGCUC.C.CuuC.-A.GCA.GUGC.AGAG--GC	....{.<{{...<<{{.<<<{..........}.>>>.}}>>.}}>}....	bosTau2,canFam2,dasNov1,echTel1,galGal2,hg18,loxAfr1,mm8,monDom4,oryCun1,panTro1,rheMac2,rn4,xenTro1
149722	2810005G07Rik*	chr6	115920577	115920893	-	BC019530_cds_0_0_chr6_115920757_r,AK147513_utr3_0_0_chr6_115920432_r,BC019530_utr3_0_0_chr6_115920431_r,NM_026376_utr3_0_0_chr6_115920430_r	hg18chr3/130756747-130756828-h2.2	115920460	115920517	-	UTR3	56.44	GGCUCacAG.CCC.AAGGGGG...CUGGGCUGGAGG-G..GAAGGCUGGGACUCUCUGGAA-CaUUC	<{<<<..{<.<<<.....>>>...>}>>>}>...<<..................>>...........	bosTau2,canFam2,dasNov1,hg18,loxAfr1,mm8,monDom4,oryCun1,panTro1,rheMac2,rn4
43627	Plxnd1	chr6	115921274	115925546	-	AK147513_cds_0_0_chr6_115921359_r,AK147513_cds_1_0_chr6_115921624_r,AK147513_cds_2_0_chr6_115922214_r,AK147513_cds_3_0_chr6_115923145_r,AK147513_cds_4_0_chr6_115924146_r,AK147513_cds_5_0_chr6_115924608_r,AK147513_cds_6_0_chr6_115924929_r,AK147513_cds_7_0_chr6_115925396_r,AK147513_cds_8_0_chr6_115925537_r,NM_026376_cds_0_0_chr6_115921359_r,NM_026376_cds_1_0_chr6_115921624_r,NM_026376_cds_2_0_chr6_…	hg18chr3/130756747-130756828-h2.2	115920460	115920517	-	UTR3	56.44	GGCUCacAG.CCC.AAGGGGG...CUGGGCUGGAGG-G..GAAGGCUGGGACUCUCUGGAA-CaUUC	<{<<<..{<.<<<.....>>>...>}>>>}>...<<..................>>...........	bosTau2,canFam2,dasNov1,hg18,loxAfr1,mm8,monDom4,oryCun1,panTro1,rheMac2,rn4
142705	LOC545557	chr3	100642668	100652411	+	Intergenic	hg18chr1/117921191-117921480-h1.1	100649277	100649313	+	Intergenic	51.52	GU.G.GAC--uCUGggACAGcUUCUUuCUG.UagCAG.U....C.CAU	{{.<.<{....{{{...<{<.......>}>....}}}.}....>.>}}	canFam2,echTel1,hg18,loxAfr1,mm8,oryCun1,rheMac2,rn4
110340	2900097C17Rik	chr2	156082279	156083159	-	NR_024329_utr3_0_0_chr2_156079505_r	hg18chr12/29436964-29437130-h1.1.3.h2.4.5	156081004	156081139	+	UTR3	94.54	-----...----UGCACCU--..AAAA.GGCUGG--AGA......CCAGAUGUUCCCAGU.AAGCACUU.UGGUUUCCCCAGCAUGug..UACACCA---CAGUGAAUACACUGCACACCUA..--ACAAAGGCUGU.G--GUCAGAcu..GCCU--UCUAAACAGCAAGGUUCUGGUC	.......................-<<-.<-<<{<...........>}>>->->>-.........---.........---..................................................................<<....{{{<.............>}}}>>.....	bosTau2,canFam2,dasNov1,echTel1,hg18,loxAfr1,mm8,oryCun1,rheMac2,rn4
84435	Sh3bgrl2	chr9	83395413	83396316	+	NM_172507_utr3_3_0_chr9_83393955_f,AK029392_intron_1_0_chr9_83374340_f,AK032092_intron_2_0_chr9_83391457_f	hg18chr6/80468862-80468945-h2.1	83396940	83396991	+	UTR3	54.44	GCAUUGGUGAAAUC.U.CAG.AUUUUAUAUUCUGCUUUAAAGGGGAAUAAAUUCC	......<<<<<<<<.....>.>>>>>>>...........................	bosTau2,canFam2,dasNov1,hg18,loxAfr1,mm8,oryCun1,panTro1,rheMac2,rn4
107469	Tmem104	chr11	115060082	115060949	+	NM_001033393_cds_9_0_chr11_115059460_f,NM_001033393_utr3_9_0_chr11_115060221_f	hg18chr17/70345430-70345709-h2.5	115061232	115061309	+	UTR3	55.6	GAGUG.AG-.-UGAUGAACU--GCAUUUUCGAUG..UGCCU---UCUGCUUUGAG-CACCAGUGaUCCcUCCUGACCCUGACUUGcCCCA	......................<<<<.......>..>>>............{{-<.{{.{<<-<.<<......>>>->>}...}}.>-}}	bosTau2,canFam2,dasNov1,echTel1,hg18,mm8,monDom4,oryCun1,panTro1,rheMac2,rn4
106859	Apba1	chr19	24011155	24013278	+	AK032261_cds_10_0_chr19_24011983_f,AK032261_cds_11_0_chr19_24012807_f,AK032261_cds_9_0_chr19_24011108_f,AK147623_cds_10_0_chr19_24011108_f,AK147623_cds_11_0_chr19_24011983_f,AK147623_cds_12_0_chr19_24012807_f,NM_177034_cds_10_0_chr19_24011108_f,NM_177034_cds_11_0_chr19_24011983_f,NM_177034_cds_12_0_chr19_24012807_f,AK032261_utr3_11_0_chr19_24012879_f,AK147623_utr3_12_0_chr19_24012879_f,NM_177034_…	hg18chr9/71234317-71235056-h1.2	24014428	24014491	+	UTR3	88.93	GUAGAGACAGGGggGAAAAAAAA.CU--AAUAUAUU..UUGUAGUAUG..A..AUAUA--AU...CCCUGUUCUCUGC	<<<<<<<<<<<<..................<<<<<<..............>..>>>>>.......>>>>>.>>>>>>>	bosTau2,canFam2,dasNov1,echTel1,hg18,loxAfr1,mm8,monDom4,oryCun1,panTro1,rheMac2,rn4
70233	Slc45a4	chr15	73408539	73409388	-	BC056501_cds_0_0_chr15_73409021_r,BC058722_cds_0_0_chr15_73409021_r,NM_001033219_cds_0_0_chr15_73409021_r,BC056501_utr3_0_0_chr15_73407549_r,BC058722_utr3_0_0_chr15_73407549_r,NM_001033219_utr3_0_0_chr15_73408813_r	hg18chr8/142290999-142291218-h2.5	73408637	73408705	-	UTR3	51.78	AGGGUCUGCAUUUCUAAAccAGUA--AUUGGAA...G..ugCAGAAACUG.A-CU.CCC........U....UGGCAGAUAUCAUCUGAAG-	<{--<{{<..{<<<...............>>>}........>}}>--}>....{{..................................}}.	bosTau2,dasNov1,galGal2,hg18,loxAfr1,mm8,panTro1,rheMac2,rn4
60412	Arid1a	chr4	132952066	132952503	-	BC082554_cds_0_0_chr4_132952407_r,NM_001080819_cds_0_0_chr4_132952407_r,NM_033566_cds_0_0_chr4_132952407_r,BC082554_utr3_0_0_chr4_132952029_r,NM_001080819_utr3_0_0_chr4_132951084_r,NM_033566_utr3_0_0_chr4_132951086_r	hg18chr1/26980745-26980959-h2.1	132951402	132951483	-	UTR3	83.47	GGUGACCUGCACAA..AGCGAGACACAGCUAUUUAAUCUCUUGCCAGACAUUGCCCCUCUUGGUGC.AGUGCUCUACAGGUCUCU	...<<<<<<........<<<<<<...............>>>>>>....<<<{{<.{<....>}.>}.}>>>.....>>>>>>...	bosTau2,canFam2,dasNov1,echTel1,galGal2,hg18,loxAfr1,mm8,monDom4,oryCun1,panTro1,rheMac2,rn4,bosTau2,canFam2,dasNov1,echTel1,galGal2,hg18,loxAfr1,mm8,monDom4,oryCun1,panTro1,rheMac2,rn4
60412	Arid1a	chr4	132952066	132952503	-	BC082554_cds_0_0_chr4_132952407_r,NM_001080819_cds_0_0_chr4_132952407_r,NM_033566_cds_0_0_chr4_132952407_r,BC082554_utr3_0_0_chr4_132952029_r,NM_001080819_utr3_0_0_chr4_132951084_r,NM_033566_utr3_0_0_chr4_132951086_r	hg18chr1/26980745-26980959-h2.1	132951405	132951480	+	UTR3	83.47	GGUGACCUGCACAA..AGCGAGACACAGCUAUUUAAUCUCUUGCCAGACAUUGCCCCUCUUGGUGC.AGUGCUCUACAGGUCUCU	...<<<<<<........<<<<<<...............>>>>>>....<<<{{<.{<....>}.>}.}>>>.....>>>>>>...	bosTau2,canFam2,dasNov1,echTel1,galGal2,hg18,loxAfr1,mm8,monDom4,oryCun1,panTro1,rheMac2,rn4,bosTau2,canFam2,dasNov1,echTel1,galGal2,hg18,loxAfr1,mm8,monDom4,oryCun1,panTro1,rheMac2,rn4
60412	Arid1a	chr4	132952066	132952503	-	BC082554_cds_0_0_chr4_132952407_r,NM_001080819_cds_0_0_chr4_132952407_r,NM_033566_cds_0_0_chr4_132952407_r,BC082554_utr3_0_0_chr4_132952029_r,NM_001080819_utr3_0_0_chr4_132951084_r,NM_033566_utr3_0_0_chr4_132951086_r	hg18chr1/26980745-26980959-h2.1	132951402	132951483	-	UTR3	83.47	GACCUGUAGAGCACUGCA.CCAAGA.GGGGCAAUGUCUGGCAAGAGAUUAAAUAGCUGUGUCUC..GCUUUGUGCAGGUC	<<<<<<<<-<<<<-{<<..{<.....>}.>>}->>>..<<<..<<<<<...........>>>>>..>>>.>->>>>>>>>	bosTau2,canFam2,dasNov1,echTel1,galGal2,hg18,loxAfr1,mm8,monDom4,oryCun1,panTro1,rheMac2,rn4,bosTau2,canFam2,dasNov1,echTel1,galGal2,hg18,loxAfr1,mm8,monDom4,oryCun1,panTro1,rheMac2,rn4
60412	Arid1a	chr4	132952066	132952503	-	BC082554_cds_0_0_chr4_132952407_r,NM_001080819_cds_0_0_chr4_132952407_r,NM_033566_cds_0_0_chr4_132952407_r,BC082554_utr3_0_0_chr4_132952029_r,NM_001080819_utr3_0_0_chr4_132951084_r,NM_033566_utr3_0_0_chr4_132951086_r	hg18chr1/26980745-26980959-h2.1	132951405	132951480	+	UTR3	83.47	GACCUGUAGAGCACUGCA.CCAAGA.GGGGCAAUGUCUGGCAAGAGAUUAAAUAGCUGUGUCUC..GCUUUGUGCAGGUC	<<<<<<<<-<<<<-{<<..{<.....>}.>>}->>>..<<<..<<<<<...........>>>>>..>>>.>->>>>>>>>	bosTau2,canFam2,dasNov1,echTel1,galGal2,hg18,loxAfr1,mm8,monDom4,oryCun1,panTro1,rheMac2,rn4,bosTau2,canFam2,dasNov1,echTel1,galGal2,hg18,loxAfr1,mm8,monDom4,oryCun1,panTro1,rheMac2,rn4
17011	Mdk	chr2	91730758	91732977	-	NM_001012335_cds_0_0_chr2_91730929_r,NM_001012335_cds_1_0_chr2_91731657_r,NM_001012335_cds_2_0_chr2_91731935_r,NM_001012335_cds_3_0_chr2_91732211_r,NM_001012336_cds_0_0_chr2_91730929_r,NM_001012336_cds_1_0_chr2_91731657_r,NM_001012336_cds_2_0_chr2_91731935_r,NM_001012336_cds_3_0_chr2_91732211_r,NM_010784_cds_0_0_chr2_91730929_r,NM_010784_cds_1_0_chr2_91731657_r,NM_010784_cds_2_0_chr2_91731935_r,N…	hg18chr11/46359135-46359288-h1.1	91733105	91733136	-	UTR5	60.01	GGAGCCAUCUGA..GGUCCCAGGU..ACC.CA...GCUCC	{{<{<..{<{{........}}>}............>}>}}	galGal2,hg18,mm8,monDom4,rn4,tetNig1
22101	Vezf1	chr11	87900485	87900761	+	BC025166_cds_0_0_chr11_87900470_f,BC025166_utr3_0_0_chr11_87900683_f,NM_016686_utr3_5_0_chr11_87898021_f	hg18chr17/53405183-53405429-h2.1	87899563	87899638	-	UTR3	65.02	AGAUACCUGUCCCUGAUGUAGGAAGUCUGCCUCAG.A.CGU-AuGGUAUUUUGAUGUUUGUACUGACACAGUGGGGUAU	.<<<<<<<<<..<<<<.{<<<.....>>>}.>>>>....>>.>.>>>>>>.............................	bosTau2,canFam2,dasNov1,echTel1,galGal2,hg18,mm8,monDom4,oryCun1,panTro1,rheMac2,rn4
110340	2900097C17Rik	chr2	156082279	156083159	-	NR_024329_utr3_0_0_chr2_156079505_r	hg18chrX/80144911-80145637-h2.2	156083053	156083107	-	UTR3	69.24	C--CCA.UUU.UGUUU.GGCUUUUCUUUGUACA.UAGUGUAUGUAAAGGACAAA-.GGGGUCC	...-<<.<<..{<<...-<-......->-.>>}..>>>>-.......{{{{........}}}}	bosTau2,canFam2,dasNov1,echTel1,hg18,loxAfr1,oryCun1,panTro1,rheMac2,bosTau2,canFam2,dasNov1,echTel1,hg18,loxAfr1,mm8,oryCun1,panTro1,rheMac2,rn4
53420	5730596B20Rik	chr6	52108609	52109310	+	NM_175261_cds_0_0_chr6_52108539_f,NM_175261_utr3_0_0_chr6_52109157_f	hg18chr7/27123917-27124051-h2.1	52109146	52109189	+	UTR3	72.59	CUG.GAGCUUAGCUCCUGGG....A.CUU.CAG.CC.CUU.CAG-GUUG..CAGU.GG	{<<.{<<.<<<<...>>>>.......>>}.>>}.{{.{{-.<......>..-}}..}}	bosTau2,canFam2,dasNov1,echTel1,hg18,loxAfr1,mm8,monDom4,rheMac2,rn4
92480	1110064P04Rik	chr11	23390397	23396843	-	BC052829_cds_0_0_chr11_23390552_r,BC052829_cds_1_0_chr11_23390669_r,BC052829_cds_2_0_chr11_23391013_r,BC052829_cds_3_0_chr11_23391475_r,BC052829_cds_4_0_chr11_23392218_r,BC052829_cds_5_0_chr11_23393279_r,BC052829_cds_6_0_chr11_23394979_r,BC052829_cds_7_0_chr11_23396691_r,BC064012_cds_0_0_chr11_23390398_r,BC064012_cds_1_0_chr11_23390669_r,BC064012_cds_2_0_chr11_23391013_r,BC064012_cds_3_0_chr11_23…	hg18chr2/61268156-61268239-h2.1.2	23389687	23389769	-	UTR3	63.72	AGUCAUGUCAAUA.AAAAUAAAACCAU...UAUUUUUACA....................UCAAGUGUGCUUUAUUUCCUCCACAGGUAUUCUGUUAAAUAAAGCAC	...........<<.<<<<<<<.....>...>>>>>>>>............................<<<<<<<<<<<.....<<<<.....>>>>.>>>>>>>>>>>	bosTau2,canFam2,dasNov1,galGal2,hg18,loxAfr1,mm8,monDom4,oryCun1,panTro1,rheMac2,rn4,xenTro1
18190	Otx1	chr11	21896493	21899479	-	BC057105_cds_0_0_chr11_21896243_r,NM_011023_cds_0_0_chr11_21896243_r,NM_011023_cds_2_0_chr11_21899383_r,BC057105_utr5_2_0_chr11_21899383_r,BC057105_intron_0_0_chr11_21897062_r,BC057105_intron_1_0_chr11_21898525_r,NM_011023_intron_0_0_chr11_21897062_r,NM_011023_intron_1_0_chr11_21898525_r	hg18chr2/63133604-63133760-h1.1	21899457	21899489	+	UTR5	53.78	GGUUGUUUGAGGUAAGACAUCAUGCU.A...ACAGCC	{<<<<{<...<<<<........>>>>.>...}>>>>}	bosTau2,canFam2,danRer3,dasNov1,echTel1,fr1,hg18,loxAfr1,mm8,monDom4,oryCun1,panTro1,rheMac2,rn4,tetNig1,xenTro1
17908	Nup50	chr15	84767652	84768547	+	NM_016714_utr3_7_0_chr15_84767615_f	hg18chr22/43961236-43961378-h2.1	84769613	84769654	-	UTR3	58.07	UUGUUUcCAAAA.GUGAUAG..UCUUu.AGCAGCAAA-.--UUGCUGGAA	<<<<<......>.>>>>........<..<<<<{........}>>>>>...	bosTau2,canFam2,echTel1,hg18,loxAfr1,mm8,oryCun1,panTro1,rheMac2,rn4
13336	E2f3	chr13	29916913	29920908	-	AK165892_cds_0_0_chr13_29917368_r,AK165892_cds_1_0_chr13_29918658_r,AK165892_cds_2_0_chr13_29920869_r,BC059262_cds_0_0_chr13_29917368_r,BC059262_cds_1_0_chr13_29918658_r,BC059262_cds_2_0_chr13_29920869_r,NM_010093_cds_0_0_chr13_29917368_r,NM_010093_cds_1_0_chr13_29918658_r,NM_010093_cds_2_0_chr13_29920869_r,BC059262_utr3_0_0_chr13_29914046_r,NM_010093_utr3_0_0_chr13_29914040_r,NM_010093_utr3_0_0_…	hg18chr6/20600808-20601013-h2.5	29915008	29915065	+	UTR3	60.89	CCA.GUUAAGCCCC.UUAACUGGAGAA--.........-AgUCUUAuuaUGCAuUGAGAGAACgCUUGAAGA	<<<.<<<{<......>}>>>>>>.................................................	bosTau2,canFam2,dasNov1,echTel1,hg18,loxAfr1,mm8,monDom4,oryCun1,panTro1,rheMac2,rn4
48515	Adipor1	chr1	136241263	136248105	+	NM_028320_cds_3_0_chr1_136241162_f,NM_028320_cds_4_0_chr1_136242320_f,NM_028320_cds_5_0_chr1_136244493_f,NM_028320_cds_6_0_chr1_136247468_f,NM_028320_cds_7_0_chr1_136247941_f,NM_028320_utr3_7_0_chr1_136248070_f	hg18chr10/22495917-22496131-h2.2	136248502	136248523	+	UTR3	53.3	C.CUGG.UCCCAUCUUUCUA-GGAC---.--.---------------	.....<.{<<...........>>}>......................	bosTau2,canFam2,dasNov1,echTel1,hg18,loxAfr1,mm8,monDom4,oryCun1,panTro1,rheMac2,rn4
88253	Pcyt1b	chrX	89999026	89999843	+	AY189949_cds_7_0_chrX_89998938_f,AY189950_cds_7_0_chrX_89998938_f,BC048917_cds_7_0_chrX_89998938_f,NM_177546_cds_7_0_chrX_89998938_f,NM_211138_cds_7_0_chrX_89998938_f,AY189949_utr3_7_0_chrX_89999151_f,AY189950_utr3_7_0_chrX_89999151_f,BC048917_utr3_7_0_chrX_89999151_f,NM_177546_utr3_7_0_chrX_89999151_f,NM_211138_utr3_7_0_chrX_89999151_f	hg18chrX/24489086-24489440-h2.1	89999988	90000042	-	UTR3	83.65	CAGGUAGCACCCCCUAUCGGUAUACUAagU...GUUUGUUACAUCAAACUGUUA..UUCG	<-<<<<<<<<<.......>>.............<<<<<-....->>>>>>>>>>..>>->	bosTau2,canFam2,echTel1,hg18,loxAfr1,mm8,oryCun1,panTro1,rheMac2,rn4
31948	Ctdsp2	chr10	126399622	126400441	+	BC085142_utr3_7_0_chr10_126399436_f,NM_001113470_utr3_7_0_chr10_126399436_f,NM_146012_utr3_2_0_chr10_126399436_f	hg18chr7/109267012-109267165-h2.1	126401756	126401824	+	UTR3	84.27	GGGAGCUUUGGACAC..AGGACCAGUUUGAUAAAGGGCCA.G..GUAAGGGUUUCCA..............CUCUGCACAUUGUAGAG	<<<<<<<<<..<{......<-<<............>>->.....}>.>>>>>>>>>...............<<<<<<.....>>>>>>	bosTau2,canFam2,echTel1,hg18,loxAfr1,mm8,monDom4,oryCun1,panTro1,rheMac2,rn4
31948	Ctdsp2	chr10	129816448	129817082	+	BC085142_utr3_7_0_chr10_126399436_f,NM_001113470_utr3_7_0_chr10_126399436_f,NM_146012_utr3_2_0_chr10_126399436_f	hg18chr7/109267012-109267165-h2.1	126401756	126401824	+	UTR3	84.27	GGGAGCUUUGGACAC..AGGACCAGUUUGAUAAAGGGCCA.G..GUAAGGGUUUCCA..............CUCUGCACAUUGUAGAG	<<<<<<<<<..<{......<-<<............>>->.....}>.>>>>>>>>>...............<<<<<<.....>>>>>>	bosTau2,canFam2,echTel1,hg18,loxAfr1,mm8,monDom4,oryCun1,panTro1,rheMac2,rn4
13208	Dnm1	chr2	32130613	32134724	-	AK144142_cds_1_0_chr2_32134136_r,AK144142_cds_2_0_chr2_32134693_r,NM_010065_cds_1_0_chr2_32134136_r,NM_010065_cds_2_0_chr2_32134693_r,AK144142_utr3_0_0_chr2_32130482_r,NM_010065_utr3_0_0_chr2_32130480_r,AK144142_intron_0_0_chr2_32131647_r,NM_010065_intron_0_0_chr2_32131647_r	hg18chr9/130057022-130057153-h2.4	32130695	32130753	+	UTR3	51.06	GGaCCACAAGACUCCACAAGGACAGCAUGG.UGGUUG...AUUC-...UGACACUACAGGCGA-..----GG..CU	{<.<{.......<<<....>>>......{<.{<.{<<...........>>}>}>}...............}>..>}	bosTau2,canFam2,dasNov1,echTel1,hg18,mm8,monDom4,oryCun1,panTro1,rheMac2,rn4
89215	Mrgpre	chr7	143588611	143589270	-	NM_175534_utr3_0_0_chr7_143587757_r	hg18chr11/3204185-3204324-h2.1	143588407	143588445	+	UTR3	62.9	AGGAAGA..CCA.GCaC.-..-----UC.C.CA------A..GCU------.----C.CUAGCUUCC.....UGgGGU	{{{........{.{{...........................}}}...........}.}}.{{{...........}}}	bosTau2,canFam2,hg18,mm8,monDom4,rheMac2
84446	C79267	chr4	138888427	138889108	+	NM_183148_cds_7_0_chr4_138888404_f,NM_183148_cds_8_0_chr4_138888404_f,NM_183148_utr3_7_0_chr4_138888510_f,NM_183148_utr3_8_0_chr4_138888510_f	hg18chr1/19103885-19104079-h1.4	138891857	138891895	+	UTR3	60.61	GGUU..CUGU.GGGGUUgggggACACaG.GACUU.C.uUAG..GGGC	{-{{..<{<..<<{{{<............>}}}>.>..>}>..}}-}	canFam2,dasNov1,echTel1,hg18,mm8,rheMac2,rn4
150001	A230073J18Rik*	chr12	54992506	54993083	+	AK162871_utr3_0_0_chr12_54992249_f,NM_013780_utr3_11_0_chr12_54990701_f	hg18chr14/33342554-33342815-h2.4	54993278	54993341	-	UTR3	65.45	CAU.UU.UGU..AAUUUUuAAACACUAUG..........GA.UUUAGAC.AGCAGCUGUG....AUUA...UCUGUU.AG.UUUAAAUC	<<<....<<<...........>>>..>>>..........{<.{<<{<<<.<<<<<.<<........>>....>>>>>..>.>>}>>}>}	bosTau2,canFam2,danRer3,dasNov1,echTel1,fr1,galGal2,hg18,loxAfr1,mm8,monDom4,oryCun1,panTro1,rheMac2,rn4,xenTro1
88527	Homez	chr14	53810752	53811588	-	NM_183174_cds_0_0_chr14_53810898_r,NM_183174_utr3_0_0_chr14_53806941_r	hg18chr14/22812131-22812277-h2.3	53808694	53808746	-	UTR3	69.79	CCUAuGCCAAAGCA.UGAGGCUA..AGGAUUUUUGCAACCU.UA.GUCUCAAACUAGG	{<<<...........{{{{{{{<..<{{..........}}>.>}.}}}}}}...>>>}	bosTau2,canFam2,echTel1,hg18,mm8,oryCun1,rheMac2,rn4
19130	Rad9	chr19	4195682	4196384	-	NM_011237_cds_0_0_chr19_4195987_r,NM_011237_cds_1_0_chr19_4196181_r,NM_011237_utr3_0_0_chr19_4195198_r	hg18chr11/66921752-66922141-h1.5	4195692	4195748	-	UTR3	55.71	UGAGG.CUCUAG-AAUA.CaaaUUC.........UGGC--CAAAGCCAGAAA-CUUAGCUUCCUCAGUCUCC	.{{<{.{<.--<..........<{<.........{<{<......>}>}>}>..........>--.>}}>}}.	canFam2,hg18,loxAfr1,mm8,panTro1,rheMac2,rn4
43126	Slc25a19	chr11	115431357	115437137	-	NM_026071_cds_0_0_chr11_115431499_r,NM_026071_cds_1_0_chr11_115432611_r,NM_026071_cds_2_0_chr11_115433608_r,NM_026071_cds_3_0_chr11_115436967_r,NM_026071_utr3_0_0_chr11_115431073_r	hg18chr17/70780666-70780783-h2.3.4	115431074	115431187	-	UTR3	57.91	UGAUAGGACCACAC--UGGAGUGCAGAcgGGGCCG---.-.-.GGCUCUUU.............GC.ACAGUUCUAACCUAUACAACUUGGUCUGCUCCUCCUACC....AACUUAUUUAAU..AGACA.UUAAAGUAAAACACG	.<<.{<<..............<<<{<<..<{{<<.........>>}}>>>}.............>>.>--<-.<--{<<..........>>}-->...->--..........>>}.>><<<.........>>>............	canFam2,echTel1,hg18,mm8,oryCun1,panTro1,rheMac2,rn4
13214	Dnmt3a	chr12	3907865	3908273	+	NM_007872_utr3_21_0_chr12_3907762_f,NM_007872_utr3_22_0_chr12_3907762_f,NM_153743_utr3_17_0_chr12_3907762_f,NM_153743_intron_17_0_chr12_3907801_f	hg18chr2/25304399-25304600-h2.3	3913197	3913289	-	UTR3	89.93	AGGACA-CCGG.A.GA...GU...G.CAGCA---AgC.UG.UaUG.CAGCCC..CC-.....................................CAC.ACCCCuC.CU.GGC-UGUCCC...........AGAACCAGACUGUGAAAUGUACAUUA.UUACUGUC	-<<<<<.<{<<...<-...<{...<.--........<.{{......}}>.............................................-->.}>->....>>.}>..>>>>>-..................<<<.<<<<<<<....>>>..>>>>.>>>	bosTau2,canFam2,echTel1,hg18,mm8,monDom4,oryCun1,panTro1,rheMac2,rn4
63803	Lphn2	chr3	148753964	148754823	-	NM_001081298_cds_0_0_chr3_148754560_r,NM_001081298_utr3_0_0_chr3_148752972_r	hg18chr1/82229898-82230139-h2.3	148753922	148754000	+	UTR3	62.95	UGAGAAUA.....GUUCAUUGU.ACAG.UUGAGAAGACA.--UGAAAUAAGGCC.UGU.G..GCUUGAUU.GCUA..-cUGGUU..........CGACAU.GGU..UUCA	.{<{<-{<..........................................<<<<...<.<..<<.......>>>>.....>>>>...............>.}->..}>}.	bosTau2,canFam2,danRer3,dasNov1,echTel1,fr1,galGal2,hg18,loxAfr1,mm8,monDom4,oryCun1,panTro1,rheMac2,rn4,tetNig1,xenTro1
87311	Bcdin3	chr5	138012958	138014987	-	BC026876_cds_2_0_chr5_138012918_r,BC026876_cds_3_0_chr5_138014249_r,NM_144913_cds_2_0_chr5_138012918_r,NM_144913_cds_3_0_chr5_138014249_r,BC026876_utr5_3_0_chr5_138014513_r	hg18chr7/99865103-99865815-h1.5	138015719	138015777	+	UTR5	64.32	ACGGAGCUCCCCGGAGGC-aGCCUCU-uGGU.GCGAUUGCA.CC-UcGGG.GC-cGCC.CC..CUCCGC	-<{<<<......<<.<<<..<<<<<...<<<.<<....>>>.>>...>>>.>>..>>>.>>..>>>}>-	bosTau2,canFam2,echTel1,hg18,loxAfr1,mm8,monDom4,panTro1,rheMac2,rn4
18698	Phox2b	chr5	67375737	67378279	-	AK052579_cds_0_0_chr5_67376661_r,AK052579_cds_1_0_chr5_67377836_r,NM_008888_cds_0_0_chr5_67375242_r,NM_008888_cds_1_0_chr5_67376811_r,NM_008888_cds_2_0_chr5_67377836_r,AK052579_utr5_1_0_chr5_67378077_r,BC079610_utr5_0_0_chr5_67374384_r,BC079610_utr5_1_0_chr5_67376811_r,BC079610_utr5_2_0_chr5_67377836_r,NM_008888_utr5_2_0_chr5_67378077_r	hg18chr4/41442267-41442399-h1.1	67374945	67374974	-	UTR5	56.26	CCACCUGCU.GCCC..AAGGGAUGUGAGC-..--UUGG	{<{-..{<{..-{..........}-.}>}.....-}>}	bosTau2,canFam2,echTel1,hg18,loxAfr1,mm8,monDom4,oryCun1,panTro1,rheMac2,rn4,tetNig1
72137	Pacs1	chr19	5134501	5138964	-	AK171969_cds_0_0_chr19_5138926_r,NM_153129_cds_0_0_chr19_5134910_r,NM_153129_cds_1_0_chr19_5135120_r,NM_153129_cds_2_0_chr19_5136693_r,NM_153129_cds_3_0_chr19_5138930_r,NM_153129_utr3_0_0_chr19_5133685_r	hg18chr11/65768265-65768438-h1.1	5134053	5134082	-	UTR3	56.63	CUUC.UG.UCAUGGC...AGG.G-CA..GC-.-..AGAAA.GAGG	{{{{.{-.{<...<{.............}>......>}-}.}}}}	bosTau2,canFam2,dasNov1,hg18,mm8,monDom4,panTro1,rheMac2,rn4
87488	D430041B17Rik	chr7	4432409	4433353	-	NM_172737_cds_0_0_chr7_4432722_r,NM_172737_utr3_0_0_chr7_4428640_r	hg18chr19/60631897-60632274-h1.1.4	4428884	4428962	+	UTR3	61.32	GC.CU.AUGUGUA-..-------UU----UGUGUUU.AUUGGGGAGCAGGGGUGGGGGUGG------GGAG----GGGAAGACUCAGAAG-.GCCAGGUCCCA.--AUUCU	--.-{...<{{<{................}>}}>...}---...........................{<{....{{{{...................}}}}.....}>}.	bosTau2,canFam2,echTel1,hg18,loxAfr1,mm8,panTro1,rheMac2,rn4
16421	Kpna4	chr3	69160280	69161189	-	NM_008467_utr3_0_0_chr3_69160150_r	hg18chr6/86057816-86058094-h1.1	69161548	69161586	+	UTR3	64.29	GAU.........G.AAC......CUGG...C.UCU....CUAGCA.CGGAG.CCAGACACC.CAUU	.{{.........<.--.......<<<<...<.{<..............>}>.>>>>...--.>}}.	bosTau2,canFam2,dasNov1,echTel1,galGal2,hg18,mm8,monDom4,oryCun1,panTro1,rheMac2,rn4,xenTro1
14042	Fmr1	chrX	64976811	64977720	+	NM_008031_utr3_16_0_chrX_64976341_f,BC020078_intron_6_0_chrX_64659416_f	hg18chrX/146839960-146840248-h1.4	64978402	64978462	-	UTR3	62.94	AUUUGAAAA.G.A.UGUGAAU..CAAAUU.....ACAGUUUUAGAAGU.UAGU..AAU...UCACAU..UUAAGCAAGU	.{{{<.........<<{{{{{...................................}}...}}}>>........>}}}.	bosTau2,canFam2,dasNov1,echTel1,galGal2,hg18,loxAfr1,mm8,monDom4,panTro1,rheMac2,rn4
20034	Scn5a	chr9	119334110	119334717	-	AJ271477_cds_0_0_chr9_119334276_r,NM_021544_cds_0_0_chr9_119334276_r,AJ271477_utr3_0_0_chr9_119333928_r,NM_021544_utr3_0_0_chr9_119332109_r,NM_021544_utr3_0_0_chr9_119332111_r	hg18chr3/38566070-38566225-h1.1	119333607	119333636	+	UTR3	67.41	GG-GGG.CC.AGGAAGAAAAA..CCUcUcG..CCU-UU	{{.<<<.{..{<{..........}>}...}..>>>.}}	bosTau2,echTel1,hg18,mm8,monDom4,panTro1,rheMac2,rn4
41755	Dpysl5	chr5	31073974	31074839	+	NM_023047_utr3_12_0_chr5_31072904_f	hg18chr11/57877845-57877965-h1.3	31072949	31072986	-	UTR3	57.37	CCACUGCA.GC.UC.-U.G...GCU---GGA--..AC..A-UuuGCA..GGCAGgUGG	{{{{{{{-.{<.....{.{.................}..}....>}-...}}}}.}}}	bosTau2,canFam2,hg18,mm8,monDom4,oryCun1,rheMac2,rn4,tetNig1
86992	B230312A22Rik	chr4	43054570	43057079	-	BC044832_cds_0_0_chr4_43054635_r,BC044832_cds_1_0_chr4_43054912_r,BC044832_cds_2_0_chr4_43055185_r,BC044832_cds_3_0_chr4_43055476_r,BC044832_cds_4_0_chr4_43055759_r,BC044832_cds_5_0_chr4_43056043_r,BC044832_cds_6_0_chr4_43056936_r,NM_172691_cds_0_0_chr4_43054635_r,NM_172691_cds_1_0_chr4_43054912_r,NM_172691_cds_2_0_chr4_43055185_r,NM_172691_cds_3_0_chr4_43055476_r,NM_172691_cds_4_0_chr4_43055759_…	hg18chr3/115432204-115432281-h2.1	43053893	43053950	-	UTR3	65.6	-UGUGUG....AGAGAGAgacaGAAUGUGCAUGUA....UGUGU.aACACA-..-..GGGGuUU.AGCC.--ACCUCU	.<{{{{....................{<<<<........>>>>}..}}}}>......<<<<............>>>>.	bosTau2,canFam2,echTel1,hg18,loxAfr1,mm8,oryCun1,rheMac2,rn4
47741	Tmem106b	chr6	13021850	13034541	+	AK018015_cds_2_0_chr6_13021744_f,AK018015_cds_3_0_chr6_13025036_f,NM_027992_cds_2_0_chr6_13021744_f,NM_027992_cds_3_0_chr6_13025036_f,NM_027992_cds_4_0_chr6_13028092_f,NM_027992_cds_5_0_chr6_13031540_f,NM_027992_cds_6_0_chr6_13032413_f,NM_027992_cds_7_0_chr6_13033369_f,NM_027992_cds_8_0_chr6_13034188_f,NM_027992_utr3_8_0_chr6_13034327_f	hg18chr7/12242812-12243057-h2.1	13038750	13038834	+	UTR3	51.97	UGUA-UUGGGUGAUUCUUAaGU.GCUGUACACGCU................................................................................AUUCAUCUUGUcAAUgUCCA..GCACAAGAAGGAGC-..GAUGCCAggcaAGCUGCA	.<<<....<{<.........{{.<-.....->}}...................................................................................{{-{{{...................}}}-}}.........>}>........>>>.	bosTau2,canFam2,echTel1,hg18,mm8,oryCun1,panTro1,rheMac2,rn4
17812	Nfyb	chr10	82180124	82182346	-	AK011792_cds_0_0_chr10_82180214_r,AK011792_cds_1_0_chr10_82180537_r,AK011792_cds_2_0_chr10_82181183_r,AK011792_cds_3_0_chr10_82182206_r,AK155749_cds_0_0_chr10_82182110_r,NM_010914_cds_0_0_chr10_82180214_r,NM_010914_cds_1_0_chr10_82180537_r,NM_010914_cds_2_0_chr10_82181183_r,NM_010914_cds_3_0_chr10_82182206_r,AK011792_utr3_0_0_chr10_82179567_r,AK155749_utr3_0_0_chr10_82179086_r,NM_010914_utr3_0_0_…	hg18chr12/103036150-103036273-h2.1	82178887	82178947	-	UTR3	70.46	CAACUC..-CC.UUUUCAGUAAUAACCuUUC--UGUAGAAAAUGCACAUAGGAAAGAAC....-GG-G..AGAUG	{{-<{{...<{................................-<......>-...........}>.}..}>-}}	bosTau2,canFam2,dasNov1,hg18,mm8,oryCun1,panTro1,rheMac2,rn4
85060	Usp22	chr11	60969565	60970523	-	BC080737_utr3_0_0_chr11_60969224_r,NM_001004143_utr3_0_0_chr11_60968137_r,NM_001004143_utr3_0_0_chr11_60969224_r	hg18chr17/20844414-20844678-h2.5	60968826	60968910	-	UTR3	95.75	GGucUGCCUCcUUgACACUccAGUgAAuGGGGCAuCCaGAACAG.--GGG--AG...................AUGaGCAGGU-G--UGCUGGcCA--GGCCUGCCUCCU-CUGU	<<..{{<{<<.{{.<{......}>.}}.>>}>}}.>>...{{<<...{{<..{<.......................{<{<<<....{{.....}}...>>>}>}>}>}}.>>}}	hg18,mm8,panTro1,rheMac2
128235	Gapdh	chr11	20235003	20235750	-	BC092063_cds_0_0_chr14_10074183_r,BC096042_cds_0_0_chr6_125127651_r,BC096042_cds_1_0_chr6_125127831_r,BC098095_cds_1_0_chr11_26686633_f,NM_001001978_cds_0_0_chr6_125127651_r,NM_001001978_cds_1_0_chr6_125127831_r,NM_001001978_cds_2_0_chr6_125128097_r,NM_001001978_cds_3_0_chr6_125128462_r,NM_001001978_cds_4_0_chr6_125128758_r,NM_008084_cds_0_0_chr6_125127651_r,NM_008084_cds_1_0_chr6_125127831_r,NM_…	hg18chr4/88348270-88348447-h1.1.4.2.h2.3	26687643	26687786	-	UTR5	60.99	CAAG.AGAguAGGGAGGGCUCCCUAGGCCCCU-.CCUG..UUau.UAU..GGGGGUCU.GGGAUGGAAAUU....GUG-A-G...GG.AGA.UGUU---------------CAGUGU.UGGGGgccgaGUUGGGA-....U----A.--------GGGCCUCUC.UCU..UGCUCAG-UGUC-CU-U-GCUGGGG-UgGGUGGUCC	...<.<-.......-<<{<<.....>>}>>-...<{{..............}}>.....................<-<.<.{...<<.{<<..-<............................................................>-...>>}>.>}...>.>->...........................->>.	bosTau2,canFam2,dasNov1,echTel1,hg18,loxAfr1,mm8,oryCun1,panTro1,rheMac2,rn4
128235	Gapdh	chr11	26686899	26687646	+	BC092063_cds_0_0_chr14_10074183_r,BC096042_cds_0_0_chr6_125127651_r,BC096042_cds_1_0_chr6_125127831_r,BC098095_cds_1_0_chr11_26686633_f,NM_001001978_cds_0_0_chr6_125127651_r,NM_001001978_cds_1_0_chr6_125127831_r,NM_001001978_cds_2_0_chr6_125128097_r,NM_001001978_cds_3_0_chr6_125128462_r,NM_001001978_cds_4_0_chr6_125128758_r,NM_008084_cds_0_0_chr6_125127651_r,NM_008084_cds_1_0_chr6_125127831_r,NM_…	hg18chr4/88348270-88348447-h1.1.4.2.h2.3	26687643	26687786	-	UTR5	60.99	CAAG.AGAguAGGGAGGGCUCCCUAGGCCCCU-.CCUG..UUau.UAU..GGGGGUCU.GGGAUGGAAAUU....GUG-A-G...GG.AGA.UGUU---------------CAGUGU.UGGGGgccgaGUUGGGA-....U----A.--------GGGCCUCUC.UCU..UGCUCAG-UGUC-CU-U-GCUGGGG-UgGGUGGUCC	...<.<-.......-<<{<<.....>>}>>-...<{{..............}}>.....................<-<.<.{...<<.{<<..-<............................................................>-...>>}>.>}...>.>->...........................->>.	bosTau2,canFam2,dasNov1,echTel1,hg18,loxAfr1,mm8,oryCun1,panTro1,rheMac2,rn4
128235	Gapdh	chr11	63128493	63129240	-	BC092063_cds_0_0_chr14_10074183_r,BC096042_cds_0_0_chr6_125127651_r,BC096042_cds_1_0_chr6_125127831_r,BC098095_cds_1_0_chr11_26686633_f,NM_001001978_cds_0_0_chr6_125127651_r,NM_001001978_cds_1_0_chr6_125127831_r,NM_001001978_cds_2_0_chr6_125128097_r,NM_001001978_cds_3_0_chr6_125128462_r,NM_001001978_cds_4_0_chr6_125128758_r,NM_008084_cds_0_0_chr6_125127651_r,NM_008084_cds_1_0_chr6_125127831_r,NM_…	hg18chr4/88348270-88348447-h1.1.4.2.h2.3	26687643	26687786	-	UTR5	60.99	CAAG.AGAguAGGGAGGGCUCCCUAGGCCCCU-.CCUG..UUau.UAU..GGGGGUCU.GGGAUGGAAAUU....GUG-A-G...GG.AGA.UGUU---------------CAGUGU.UGGGGgccgaGUUGGGA-....U----A.--------GGGCCUCUC.UCU..UGCUCAG-UGUC-CU-U-GCUGGGG-UgGGUGGUCC	...<.<-.......-<<{<<.....>>}>>-...<{{..............}}>.....................<-<.<.{...<<.{<<..-<............................................................>-...>>}>.>}...>.>->...........................->>.	bosTau2,canFam2,dasNov1,echTel1,hg18,loxAfr1,mm8,oryCun1,panTro1,rheMac2,rn4
70669	Stk38	chr17	28699131	28699941	-	NM_134115_utr3_0_0_chr17_28698474_r,NM_134115_utr3_0_0_chr17_28698476_r	hg18chr6/36570747-36570899-h1.5	28699477	28699518	+	UTR3	52.86	CUCC.....CA.U.C..AA----CAGAAGAGCAGCAUGAGU-cUUUUGGAUG...G.GAG	<{{<.....<{.<.<..{{....<<...........>>.....}}...>>}>...>.}}>	bosTau2,canFam2,dasNov1,echTel1,hg18,mm8,monDom4,oryCun1,panTro1,rheMac2,rn4
37264	Shank3	chr15	89386236	89386926	+	AJ245904_utr3_17_0_chr15_89385528_f	hg18chr22/49517189-49517317-h2.2	89386673	89386739	+	UTR3	51.37	GGGUUagCC..AG-GGUCCuggcagccC....A.CCC.U..GGgGACCCCG.....GCUCAGC.CCCccUUC.CCUCGCUGAGCU	{<<{<..<<..<<.{<..................>}>.>..>>.>}>>}.......<<<<<<<..............>>>>>>>.	canFam2,dasNov1,hg18,loxAfr1,mm8,oryCun1,panTro1,rheMac2,rn4,canFam2,dasNov1,hg18,loxAfr1,mm8,oryCun1,panTro1,rheMac2,rn4
37264	Shank3	chr15	89386236	89386926	+	AJ245904_utr3_17_0_chr15_89385528_f	hg18chr22/49517189-49517317-h2.2	89386690	89386735	-	UTR3	51.37	GGGUUagCC..AG-GGUCCuggcagccC....A.CCC.U..GGgGACCCCG.....GCUCAGC.CCCccUUC.CCUCGCUGAGCU	{<<{<..<<..<<.{<..................>}>.>..>>.>}>>}.......<<<<<<<..............>>>>>>>.	canFam2,dasNov1,hg18,loxAfr1,mm8,oryCun1,panTro1,rheMac2,rn4,canFam2,dasNov1,hg18,loxAfr1,mm8,oryCun1,panTro1,rheMac2,rn4
37264	Shank3	chr15	89386236	89386926	+	AJ245904_utr3_17_0_chr15_89385528_f	hg18chr22/49517189-49517317-h2.2	89386673	89386739	+	UTR3	51.37	CA..GC.GAGG.GAAGGGggGCUGA.GC.CG..GGGUcCCCAGGGUGGGcuGCC	<-..<{...{<..........>}...}>.->...<<<.<<{.....}>>..>>>	canFam2,dasNov1,hg18,loxAfr1,mm8,oryCun1,panTro1,rheMac2,rn4,canFam2,dasNov1,hg18,loxAfr1,mm8,oryCun1,panTro1,rheMac2,rn4
37264	Shank3	chr15	89386236	89386926	+	AJ245904_utr3_17_0_chr15_89385528_f	hg18chr22/49517189-49517317-h2.2	89386690	89386735	-	UTR3	51.37	CA..GC.GAGG.GAAGGGggGCUGA.GC.CG..GGGUcCCCAGGGUGGGcuGCC	<-..<{...{<..........>}...}>.->...<<<.<<{.....}>>..>>>	canFam2,dasNov1,hg18,loxAfr1,mm8,oryCun1,panTro1,rheMac2,rn4,canFam2,dasNov1,hg18,loxAfr1,mm8,oryCun1,panTro1,rheMac2,rn4
92485	Sh3pxd2b	chr11	32322200	32322882	+	NM_177364_cds_12_0_chr11_32322023_f,NM_177364_utr3_12_0_chr11_32323562_f	hg18chr5/171697175-171697775-h1.1.5	32323999	32324107	-	UTR3	69.81	ACCGAGUGAAUCUCUAGG..ACCA--.CUUgAGGGCAGCUGCAGCU.GCUCAGGACUUAGAAGC-----A............................................gaaaccccggagGC-UGAUUC.UUUC....GG...GACUCGG.-.--UUCUUCCUGGCACCAGG	.....<{<-.-<<<{<<<.........>>>.}>>>-..->}>..<{.{-<....{-<{....<{..............................................................}>..}>-}..-{......<{...<<-...........->>}>..}->-}}>.	bosTau2,canFam2,dasNov1,hg18,loxAfr1,mm8,oryCun1,panTro1,rheMac2
92485	Sh3pxd2b	chr11	32324515	32325057	+	NM_177364_cds_12_0_chr11_32322023_f,NM_177364_utr3_12_0_chr11_32323562_f	hg18chr5/171697175-171697775-h1.1.5	32323999	32324107	-	UTR3	69.81	ACCGAGUGAAUCUCUAGG..ACCA--.CUUgAGGGCAGCUGCAGCU.GCUCAGGACUUAGAAGC-----A............................................gaaaccccggagGC-UGAUUC.UUUC....GG...GACUCGG.-.--UUCUUCCUGGCACCAGG	.....<{<-.-<<<{<<<.........>>>.}>>>-..->}>..<{.{-<....{-<{....<{..............................................................}>..}>-}..-{......<{...<<-...........->>}>..}->-}}>.	bosTau2,canFam2,dasNov1,hg18,loxAfr1,mm8,oryCun1,panTro1,rheMac2
22175	Wnt5a	chr14	27332423	27340115	+	BC018425_cds_1_0_chr14_27338743_f,BC018425_cds_2_0_chr14_27340007_f,NM_009524_cds_0_0_chr14_27332975_f,NM_009524_cds_1_0_chr14_27338689_f,NM_009524_cds_2_0_chr14_27340007_f,BC018425_utr5_0_0_chr14_27332722_f,BC018425_utr5_1_0_chr14_27338689_f,NM_009524_utr5_0_0_chr14_27332339_f,BC018425_utr3_4_0_chr14_27349807_f,NM_009524_utr3_4_0_chr14_27349807_f	hg18chr3/55476595-55477038-h2.2.4.h1.1.h2.5	27351996	27352299	-	UTR3	66.48	CCAGUGAAAUAUACAAAUCACACAAGACA.GAAAUAUGUACAUUAAAAGUACAGAAUA.....AAGGCCAUAGG..GGAUAUACAAAAUAUCUGAAGGAUGCGUAGAAUAUCUUACAUUAAAUAGGUUUUUUUUAAAGCU.AGGAUUGUUAAACUCCACUCU-GCUCAUAAACAUGAAUCACUAaaaacaaaaacaaAAAAAGAACAU..AAUCUGAUUUAACAAAUAAGAGAGAGAGAgagagagagagag......................................AACUUCAUGGUUUUUGUAGAAUAAAAACCA-AAAAGUGACAUUUUAAACUAAAUUAGUGCUUUUU	...<<<<-<<<<........................<<<<<.......>>>>>.......................<<<<<<.....>>>>>>..............>>>>->>>>................................................-<<<......>>>-................................................................................................................-<<<<..<<<<<<<<<<...>>>>>>>>>>...>>>>-...........................	bosTau2,canFam2,echTel1,galGal2,hg18,loxAfr1,mm8,monDom4,oryCun1,panTro1,rheMac2,rn4
22175	Wnt5a	chr14	27349828	27350690	+	BC018425_cds_1_0_chr14_27338743_f,BC018425_cds_2_0_chr14_27340007_f,NM_009524_cds_0_0_chr14_27332975_f,NM_009524_cds_1_0_chr14_27338689_f,NM_009524_cds_2_0_chr14_27340007_f,BC018425_utr5_0_0_chr14_27332722_f,BC018425_utr5_1_0_chr14_27338689_f,NM_009524_utr5_0_0_chr14_27332339_f,BC018425_utr3_4_0_chr14_27349807_f,NM_009524_utr3_4_0_chr14_27349807_f	hg18chr3/55476595-55477038-h2.2.4.h1.1.h2.5	27351996	27352299	-	UTR3	66.48	CCAGUGAAAUAUACAAAUCACACAAGACA.GAAAUAUGUACAUUAAAAGUACAGAAUA.....AAGGCCAUAGG..GGAUAUACAAAAUAUCUGAAGGAUGCGUAGAAUAUCUUACAUUAAAUAGGUUUUUUUUAAAGCU.AGGAUUGUUAAACUCCACUCU-GCUCAUAAACAUGAAUCACUAaaaacaaaaacaaAAAAAGAACAU..AAUCUGAUUUAACAAAUAAGAGAGAGAGAgagagagagagag......................................AACUUCAUGGUUUUUGUAGAAUAAAAACCA-AAAAGUGACAUUUUAAACUAAAUUAGUGCUUUUU	...<<<<-<<<<........................<<<<<.......>>>>>.......................<<<<<<.....>>>>>>..............>>>>->>>>................................................-<<<......>>>-................................................................................................................-<<<<..<<<<<<<<<<...>>>>>>>>>>...>>>>-...........................	bosTau2,canFam2,echTel1,galGal2,hg18,loxAfr1,mm8,monDom4,oryCun1,panTro1,rheMac2,rn4
13275	Arid3a	chr10	79356540	79357151	+	BC050925_utr3_8_0_chr10_79355066_f,NM_007880_utr3_8_0_chr10_79355066_f	hg18chr9/40851627-40851778-h1.2	79356747	79356783	-	UTR3	51.24	CGGC..A.CCCCCU.CCUgGAAGGA.UGGaAGGGGU.G.UG.UUG	{{{<..{.<<{{<<.<<-........->>.>>}}>..>.}>.}}}	bosTau2,canFam2,hg18,mm8,oryCun1,rheMac2,rn4
69605	Kctd9	chr14	66693648	66694466	+	BC049978_cds_10_0_chr14_66693626_f,NM_001111028_cds_11_0_chr14_66693626_f,NM_134073_cds_10_0_chr14_66693626_f,NM_134073_cds_11_0_chr14_66693626_f,BC049978_utr3_10_0_chr14_66693743_f,NM_001111028_utr3_11_0_chr14_66693743_f,NM_134073_utr3_10_0_chr14_66693743_f,NM_134073_utr3_11_0_chr14_66693743_f	hg18chr8/31196891-31196966-h2.1	66693855	66693901	-	UTR3	58.57	GGGAA---A.GC.CAauua...C---UUCCC.C.UUAUGCACCUCUGGGAACAAGCAUAU-	<{{<<.....................>>}}>....<<<<<..............>>>>>..	bosTau2,canFam2,dasNov1,hg18,mm8,monDom4,oryCun1,panTro1,rheMac2,rn4
43822	Atad1	chr19	32739695	32753307	-	NM_026487_cds_0_0_chr19_32740241_r,NM_026487_cds_1_0_chr19_32742714_r,NM_026487_cds_2_0_chr19_32749999_r,NM_026487_cds_3_0_chr19_32753230_r,NM_026487_utr3_0_0_chr19_32738560_r,NM_026487_utr3_0_0_chr19_32738561_r	hg18chr17/61844835-61845046-h2.3.5	32739781	32739896	-	UTR3	55.39	UAA--AUAUUCUGUAGAUAGGUUUGAAUUCAGAAGCUU-UUUUC-....CCCCCAACUACU.GAAUCCAAA.AGCACCAGAUA.......GUCUGUAGCAAAACUGGGAUUUAAGGCAGGAUUUGACAGGUCC	.....<{.<<<<<-<............>->>>>>.....................-<<.-{.<....>}-..>>-...................-<-<<................>>->-}>...........	bosTau2,canFam2,dasNov1,echTel1,hg18,mm8,oryCun1,panTro1,rheMac2,rn4
36091	Dnajb10	chr1	75125725	75125823	-	AK156083_cds_8_0_chr1_75126606_f,NM_020266_cds_7_0_chr1_75126606_f,NM_178055_cds_8_0_chr1_75126606_f,AK156083_utr3_8_0_chr1_75126962_f,BC085162_utr3_4_0_chr1_75128126_f,NM_020266_utr3_8_0_chr1_75127953_f,NM_178055_utr3_9_0_chr1_75127953_f,BC085162_intron_3_0_chr1_75125719_f	hg18chr2/219859621-219860042-h1.1.5.3.4	75128593	75128799	+	UTR3	78.69	GAGCGUUGGACAUAUUGC---UUGAAUGGCUUUCUUUGACCUCUGACCUUGCUGCCCAUUCUUUCUUAUCA-----------UCAAUUCAUccuccauG..AGCCACCUGUCCUCCUGC----CUGGGGAGCCCAAAGCC---GCAuGGGGAUUGGUGGAGCAGGCUAUGGCCGGCCUCUGUUAACa..CUG......AGCCUUUGAGACCCAUCAAAGCAAGAUGAGCUGAGCUCAG	<<<<-<...-<.....>-.........<<-<......>->>..............................................................<<<<<.{<<<.<<<{<....<<<<<...>>>>..>.....>}>.>>>>>}.>>>>>.............................................-<......................>->->>>>..	bosTau2,canFam2,dasNov1,echTel1,hg18,loxAfr1,mm8,oryCun1,panTro1,rheMac2,rn4
36091	Dnajb10	chr1	75126619	75128683	+	AK156083_cds_8_0_chr1_75126606_f,NM_020266_cds_7_0_chr1_75126606_f,NM_178055_cds_8_0_chr1_75126606_f,AK156083_utr3_8_0_chr1_75126962_f,BC085162_utr3_4_0_chr1_75128126_f,NM_020266_utr3_8_0_chr1_75127953_f,NM_178055_utr3_9_0_chr1_75127953_f,BC085162_intron_3_0_chr1_75125719_f	hg18chr2/219859621-219860042-h1.1.5.3.4	75128593	75128799	+	UTR3	78.69	GAGCGUUGGACAUAUUGC---UUGAAUGGCUUUCUUUGACCUCUGACCUUGCUGCCCAUUCUUUCUUAUCA-----------UCAAUUCAUccuccauG..AGCCACCUGUCCUCCUGC----CUGGGGAGCCCAAAGCC---GCAuGGGGAUUGGUGGAGCAGGCUAUGGCCGGCCUCUGUUAACa..CUG......AGCCUUUGAGACCCAUCAAAGCAAGAUGAGCUGAGCUCAG	<<<<-<...-<.....>-.........<<-<......>->>..............................................................<<<<<.{<<<.<<<{<....<<<<<...>>>>..>.....>}>.>>>>>}.>>>>>.............................................-<......................>->->>>>..	bosTau2,canFam2,dasNov1,echTel1,hg18,loxAfr1,mm8,oryCun1,panTro1,rheMac2,rn4
150171	D030026A21Rik*	chr11	95774778	95775541	-	NM_009951_utr3_0_0_chr11_95773254_r	hg18chr17/44485537-44485751-h2.2.5	95775800	95775957	-	UTR3	55.2	UGCCUCGCUAUUGGCuGGA---GACACCAUGuCAAAA.......CCCCGAGGAUGCUGGGA.....CAGG..AU.GUUCCAGUUGGUUCUGUAUGUCCGUUUU-CC.UUUGUGCCAAAGACAGACAGaca........GACAGAGGCU..GA--G.AGGCUGUUUCUAA.GA.CA....AAGCAGUGGCCGGCCAUC	.<<{........}>>.......................................<<<<<<{.....{........}}>>>>>>......................<.{<<<<...........................>>>>}>............<<<<<{<.<{.............}>.>}>>>>>.......	bosTau2,canFam2,dasNov1,echTel1,hg18,loxAfr1,mm8,monDom4,oryCun1,panTro1,rheMac2,rn4
11717	Atp1b1	chr1	166274650	166275185	-	NM_009721_cds_0_0_chr1_166274951_r,NM_009721_cds_1_0_chr1_166275974_r,NM_009721_cds_2_0_chr1_166278132_r,NM_009721_cds_3_0_chr1_166279870_r,NM_009721_cds_4_0_chr1_166290164_r,NM_009721_cds_5_0_chr1_166294436_r,NM_009721_utr3_0_0_chr1_166273942_r	hg18chr1/167368098-167368252-h1.3	166274160	166274195	-	UTR3	58.31	GAUCU...GCCUGUCACU..GUGGCU..AGUGA.-UGGGCU.GGGU	........<{{{.{<{<{..........}>}>}...}}}>......	bosTau2,canFam2,danRer3,dasNov1,echTel1,fr1,galGal2,hg18,loxAfr1,mm8,monDom4,oryCun1,panTro1,rheMac2,rn4,xenTro1
11717	Atp1b1	chr1	166275029	166294518	-	NM_009721_cds_0_0_chr1_166274951_r,NM_009721_cds_1_0_chr1_166275974_r,NM_009721_cds_2_0_chr1_166278132_r,NM_009721_cds_3_0_chr1_166279870_r,NM_009721_cds_4_0_chr1_166290164_r,NM_009721_cds_5_0_chr1_166294436_r,NM_009721_utr3_0_0_chr1_166273942_r	hg18chr1/167368098-167368252-h1.3	166274160	166274195	-	UTR3	58.31	GAUCU...GCCUGUCACU..GUGGCU..AGUGA.-UGGGCU.GGGU	........<{{{.{<{<{..........}>}>}...}}}>......	bosTau2,canFam2,danRer3,dasNov1,echTel1,fr1,galGal2,hg18,loxAfr1,mm8,monDom4,oryCun1,panTro1,rheMac2,rn4,xenTro1
86447	Atf6	chr1	172544668	172545492	-	NM_001081304_utr3_0_0_chr1_172541132_r	hg18chr1/160199879-160200019-h2.1	172541975	172542043	-	UTR3	120.49	GGUUCAGGAACUAAAGAGUC---AA-U-------GAgUC.AUCUGU.GGAGGUCAA..CAAAUAA.C..A...C........A.CUGG..........UGggCUUUUUG	<{<<{-{-<........{{{..............}}.}.....>-}.-}>>.}>....{{<{-<..<..<...{.............}..........>>...>-}>}}	bosTau2,canFam2,dasNov1,echTel1,hg18,loxAfr1,mm8,oryCun1,panTro1,rheMac2,rn4
18340	Pde1b	chr15	103355055	103357452	+	AK004772_cds_11_0_chr15_103355018_f,AK004772_cds_12_0_chr15_103355579_f,AK004772_cds_13_0_chr15_103356256_f,BC058531_cds_12_0_chr15_103355018_f,NM_008800_cds_12_0_chr15_103355018_f,NM_008800_cds_13_0_chr15_103355579_f,NM_008800_cds_14_0_chr15_103356256_f,AK004772_utr3_13_0_chr15_103356360_f,AK004772_utr3_14_0_chr15_103356848_f,BC058531_utr3_12_0_chr15_103355131_f,BC058531_utr3_13_0_chr15_10335684…	hg18chr12/53256193-53256563-h2.1	103355321	103355395	+	UTR3	54.85	UUUAag.--aGUCUaUG.CUGUCUU.UC-AGAUAAUA.CUGUUUUUGUU.......UUUCUU-CUACCA-G-GAGAAAA---..AGUGuGGAG--AGGA	{<{........<<<.{{.{<.{<{.....}>}........................<{<{{<.<......>.>}}>}>......>}}}.>>>....}>}	bosTau2,dasNov1,hg18,loxAfr1,mm8,oryCun1,rheMac2,rn4
52418	Ubxd8	chr13	54671809	54672693	+	NM_178397_utr3_10_0_chr13_54670759_f	hg18chr5/175868126-175868732-h2.3	54672258	54672304	+	UTR3	58.48	----GAAAACCC...AUGACUAUCCCCG---.-AG-GCCCU..AGC....gcaGGGC..CCUGA----AU-UC----	....<<.{..<-...-.........-->.....{{.<{<{.............}>}>...}}.......}.>>....	bosTau2,canFam2,dasNov1,echTel1,hg18,loxAfr1,mm8,monDom4,oryCun1,panTro1,rn4
150041	A630023K09Rik*	chr10	41872945	41873344	-	AK159465_utr3_0_0_chr10_41870262_r	hg18chr17/18513178-18513310-h1.3	41873013	41873047	-	UTR3	62.77	CUGGGGGUGGUGAAGAUGGCCAUCACAGCCCCUAG	<<<<<<<<...................>>>>>>>>	bosTau2,canFam2,dasNov1,echTel1,galGal2,hg18,loxAfr1,mm8,monDom4,panTro1,rheMac2,rn4
12324	Cdc37	chr9	20889123	20889728	-	NM_016742_utr3_0_0_chr9_20888943_r	hg18chr16/28619006-28619127-h1.1	20890164	20890201	+	UTR3	60.97	UGGGAGCU.AGGGA.CAU....GGUGG...CU.AAG..UUUCcUU.UUCCG	{{{<{{.....{{<.{-{....{{......}}.}-}..>}}...}.}>}}}	bosTau2,canFam2,dasNov1,echTel1,hg18,loxAfr1,mm8,monDom4,rheMac2,rn4
66592	Mizf	chr9	44047111	44049877	-	NM_172162_cds_0_0_chr9_44047191_r,NM_172162_cds_1_0_chr9_44048688_r,NM_172162_cds_2_0_chr9_44048894_r,NM_172162_cds_3_0_chr9_44049119_r,NM_172162_cds_4_0_chr9_44049329_r,NM_172162_cds_5_0_chr9_44049868_r,NM_172162_utr3_0_0_chr9_44046668_r,NM_172162_utr3_0_0_chr9_44046669_r	hg18chr11/118510449-118510967-h1.5	44047074	44047118	+	UTR3	60.95	GGCAUCcaagaacaaaG....GCUGACCCCU.-GGGGCACCGCUUC.....CUGCC	{<<{-...........<....<<<<-<<......>>->>..>>>.......-}>>}	bosTau2,canFam2,dasNov1,hg18,loxAfr1,mm8,oryCun1,panTro1,rheMac2,rn4
35735	Dynll1	chr5	115559554	115561601	-	NM_019682_cds_0_0_chr5_115559695_r,NM_019682_cds_1_0_chr5_115561512_r,NM_019682_utr3_0_0_chr5_115558111_r,NM_019682_utr3_0_0_chr5_115559422_r	hg18chr4/41957974-41958250-h2.2	115559515	115559578	-	UTR3	61.03	GUUGUg.UUGu.GUACAGGG.CUucaUUC.UCUGUAC...AAG-U-CU-GUGGUUAUAAAAUUAGU...A..AA...A.CAGC	<<<{<..{<-..<<<<<<<<........>.>>>>>>>.........-<............>-.......-..>}...>.}>>>	bosTau2,canFam2,dasNov1,echTel1,hg18,loxAfr1,mm8,monDom4,oryCun1,panTro1,rheMac2,rn4
69605	Kctd9	chr14	66693648	66694466	+	BC049978_cds_10_0_chr14_66693626_f,NM_001111028_cds_11_0_chr14_66693626_f,NM_134073_cds_10_0_chr14_66693626_f,NM_134073_cds_11_0_chr14_66693626_f,BC049978_utr3_10_0_chr14_66693743_f,NM_001111028_utr3_11_0_chr14_66693743_f,NM_134073_utr3_10_0_chr14_66693743_f,NM_134073_utr3_11_0_chr14_66693743_f	hg18chr11/111559138-111559417-h2.2	66693856	66693901	+	UTR3	74.6	-UAUGCU......UGUUCCCAGAGG.UGCAUA-.AGGGGAAGUAaUuG.--..GCUUUCCC	.<<{<<<......<-<.....>->>..>>}>>...<<{{<<{{..........}}>>}}>>	bosTau2,canFam2,dasNov1,hg18,mm8,monDom4,oryCun1,panTro1,rheMac2,rn4
43111	2900073G15Rik	chr17	70898731	70899110	-	NM_026064_utr3_0_0_chr17_70898650_r,NM_026064_utr3_0_0_chr17_70898651_r	hg18chr18/3246131-3246252-h2.1.2	70899156	70899233	-	UTR3	67.15	CUG--caGCC----CAGAAUCAAU...AUAUUUU..............UUCAGAGAAAGUUAUCCACUCAAUU.UUUUCUGAUUUAUAAUUAAACUUUCUGA	<<{...........}>>...............................-<<<<<<<<<<<<........>>>>.>>>>>>>>-.<<-<<.......>>->>.	bosTau2,canFam2,dasNov1,echTel1,hg18,loxAfr1,mm8,oryCun1,panTro1,rheMac2,rn4
42586	4931406I20Rik	chr4	116770135	116775958	-	AK016436_cds_0_0_chr4_116770236_r,AK016436_cds_1_0_chr4_116770985_r,AK016436_cds_2_0_chr4_116771179_r,AK016436_cds_3_0_chr4_116775303_r,AK016436_cds_4_0_chr4_116775514_r,AK016436_cds_5_0_chr4_116775675_r,AK016436_cds_6_0_chr4_116775939_r,AK172415_cds_0_0_chr4_116770236_r,AK172415_cds_1_0_chr4_116770985_r,AK172415_cds_2_0_chr4_116771179_r,AK172415_cds_3_0_chr4_116775303_r,AK172415_cds_4_0_chr4_116…	hg18chr1/44889576-44889707-h1.3	116769670	116769719	-	UTR3	57.14	UGUGCUCGG.U.GUUCAGUGGUGUAUAUUUCUUC.UCCCAGAC.AU.GGGGCGUG	.{{{<<<.<.<.<<<.........................>>>.>>..>>>}}}.	bosTau2,canFam2,dasNov1,echTel1,galGal2,hg18,mm8,monDom4,oryCun1,panTro1,rheMac2,rn4
42725	Bzw1	chr1	58349810	58350655	+	NM_025824_utr3_11_0_chr1_58349613_f	hg18chr2/201395603-201396028-h2.2	58350208	58350278	-	UTR3	67.56	-.--AAAAAGaC........UCAGCUU.CCUUCUU---CCUACCUCUGCCACauguagUUCUCAAACUC-AA-.......----.-GUUUG--CU...CUCCAUGGC	....<<.<<<...................>>>.>>............<<<<...........{<{{{...................}}}>}............>>>>	bosTau2,canFam2,dasNov1,echTel1,hg18,mm8,oryCun1,panTro1,rheMac2,rn4
92901	Tmem28	chr8	9207062	9207842	-	NM_173446_cds_0_0_chr8_9207715_r,NM_173446_utr3_0_0_chr8_9205982_r,NM_173446_utr3_0_0_chr8_9205984_r	hg18chr13/106620601-106620764-h2.4	9207529	9207593	+	UTR3	56.61	GUUGGg..GAU-CGGGCCCA....UCUUGUU.GA.AUGUUACCC-..ACAGGCCUUGCGAGAA---GUCCA-aGGGUAGAG	...-<.......>-.......................-{<{{<<.............................>>}}>}-.	bosTau2,canFam2,dasNov1,echTel1,galGal2,hg18,loxAfr1,mm8,monDom4,oryCun1,panTro1,rn4,xenTro1
22074	Vamp1	chr6	125186576	125187494	+	BC049902_cds_4_0_chr6_125186307_f,BC049902_utr3_4_0_chr6_125186676_f,BC057587_utr3_3_0_chr6_125185271_f,NM_001080557_utr3_3_0_chr6_125185271_f,NM_009496_utr3_4_0_chr6_125185686_f	hg18chr12/6444209-6444281-h2.1	125185305	125185361	-	UTR3	70.77	CGGCCCC.A.CUCCCCAGgcag....GCAGGCAGGCAGGCAGGCAGGGCUGGGAGAAGU........CUCC	<<<<<<....<<............................>>...>>>>>>{{<<............>>}}	bosTau2,canFam2,echTel1,hg18,loxAfr1,mm8,monDom4,oryCun1,panTro1,rheMac2,rn4,bosTau2,canFam2,echTel1,hg18,loxAfr1,mm8,monDom4,oryCun1,panTro1,rheMac2,rn4
22074	Vamp1	chr6	125186576	125187494	+	BC049902_cds_4_0_chr6_125186307_f,BC049902_utr3_4_0_chr6_125186676_f,BC057587_utr3_3_0_chr6_125185271_f,NM_001080557_utr3_3_0_chr6_125185271_f,NM_009496_utr3_4_0_chr6_125185686_f	hg18chr12/6444209-6444281-h2.1	125185305	125185361	+	UTR3	70.77	CGGCCCC.A.CUCCCCAGgcag....GCAGGCAGGCAGGCAGGCAGGGCUGGGAGAAGU........CUCC	<<<<<<....<<............................>>...>>>>>>{{<<............>>}}	bosTau2,canFam2,echTel1,hg18,loxAfr1,mm8,monDom4,oryCun1,panTro1,rheMac2,rn4,bosTau2,canFam2,echTel1,hg18,loxAfr1,mm8,monDom4,oryCun1,panTro1,rheMac2,rn4
22074	Vamp1	chr6	125186576	125187494	+	BC049902_cds_4_0_chr6_125186307_f,BC049902_utr3_4_0_chr6_125186676_f,BC057587_utr3_3_0_chr6_125185271_f,NM_001080557_utr3_3_0_chr6_125185271_f,NM_009496_utr3_4_0_chr6_125185686_f	hg18chr12/6444209-6444281-h2.1	125185305	125185361	-	UTR3	70.77	GGAGACU.UCUCCC..AGCCCUGCCUGCCUgccu....GCCUGCCUGCCUGGGGAG..U.GGGGCCG	{<{<.....>}>}<..-{<{<<{{...<<<....................>>>..}..}.>>}>}->	bosTau2,canFam2,echTel1,hg18,loxAfr1,mm8,monDom4,oryCun1,panTro1,rheMac2,rn4,bosTau2,canFam2,echTel1,hg18,loxAfr1,mm8,monDom4,oryCun1,panTro1,rheMac2,rn4
22074	Vamp1	chr6	125186576	125187494	+	BC049902_cds_4_0_chr6_125186307_f,BC049902_utr3_4_0_chr6_125186676_f,BC057587_utr3_3_0_chr6_125185271_f,NM_001080557_utr3_3_0_chr6_125185271_f,NM_009496_utr3_4_0_chr6_125185686_f	hg18chr12/6444209-6444281-h2.1	125185305	125185361	+	UTR3	70.77	GGAGACU.UCUCCC..AGCCCUGCCUGCCUgccu....GCCUGCCUGCCUGGGGAG..U.GGGGCCG	{<{<.....>}>}<..-{<{<<{{...<<<....................>>>..}..}.>>}>}->	bosTau2,canFam2,echTel1,hg18,loxAfr1,mm8,monDom4,oryCun1,panTro1,rheMac2,rn4,bosTau2,canFam2,echTel1,hg18,loxAfr1,mm8,monDom4,oryCun1,panTro1,rheMac2,rn4
43570	Stx17	chr4	48161538	48202923	+	AK014718_cds_2_0_chr4_48179911_f,AK014718_cds_3_0_chr4_48188028_f,AK014718_cds_4_0_chr4_48188306_f,AK014718_cds_5_0_chr4_48201770_f,AK014718_cds_6_0_chr4_48202599_f,NM_026343_cds_2_0_chr4_48161520_f,NM_026343_cds_3_0_chr4_48179911_f,NM_026343_cds_4_0_chr4_48188028_f,NM_026343_cds_5_0_chr4_48188306_f,NM_026343_cds_6_0_chr4_48201770_f,NM_026343_cds_7_0_chr4_48202599_f,NM_026343_utr3_7_0_chr4_482028…	hg18chr9/101775382-101775531-h2.2	48207068	48207148	+	UTR3	60.31	CCA.U-G..........CgUGUCUAUUA.........AGG.UUU.GGUU..AGGCCAUGUCAAGUUGCCU.GAUG.AAGCUUGCACUCUCUCAGCUCAACUUcA-A...UGG	{{{.{................................<{<.<<{..{<{..<{<{.<<.....>>.}>}>.}>}..}>>>}>...--<.....>--.........}...}}}	bosTau2,canFam2,danRer3,dasNov1,hg18,loxAfr1,mm8,oryCun1,panTro1,rheMac2,rn4
130464	LOC433884	chr5	44482612	44506484	-	NM_173764_cds_10_0_chr5_44482496_r,NM_173764_cds_11_0_chr5_44492458_r,NM_173764_cds_12_0_chr5_44506352_r,BC110670_utr5_10_0_chr5_44482496_r,BC110670_utr5_11_0_chr5_44492458_r,BC110670_utr5_12_0_chr5_44506352_r,BC110670_intron_10_0_chr5_44482659_r,NM_173764_intron_10_0_chr5_44482659_r	hg18chr4/15824458-15824658-h2.2.3	44506336	44506463	-	UTR5	90.01	CCUCAGUGCUGAACUGACAAGAGGGUACUUCCUUGAACAUAAUGAAGCCAAGUAUACAGAGC..........GAAGAGAAAGGGUGUACACUUGUAUGCGAAUACCAAGAGAAUUGGAAAAG.....GUACU.CU.U.U.....U.UUUUUU	<<<<<<<.....>>>.....>>>><<<{<<<-<<.........>>->..>>}>>>.................<<<<<<<{<<.<<<<.................<<<<.....>>>>..........>>>>...>.>.}.....>.>>>>>>	bosTau2,canFam2,danRer3,echTel1,fr1,galGal2,hg18,mm8,monDom4,oryCun1,panTro1,rheMac2,rn4,tetNig1,xenTro1
14857	H3f3b	chr11	115838551	115839284	-	NM_008211_utr3_0_0_chr11_115838051_r,NM_008211_utr3_0_0_chr11_115838383_r	hg18chr9/21629086-21629185-h2.3	115839067	115839137	+	UTR3	51.69	----UA----CACUGUGGCUAAAACUUGUAUCUU..CAaCCUUUGAAAAAGCCCACAUUCUAUCACAGUGAUGUAUGGU-----UA-----	....{<....<<<<{<<<-.............<<..<<.....>>>>..............->>>}>>>>..............>}.....	bosTau2,canFam2,dasNov1,echTel1,galGal2,hg18,loxAfr1,mm8,monDom4,oryCun1,panTro1,rheMac2,rn4
149809	4930564D02Rik*	chr3	105205700	105206681	+	AK016218_cds_3_0_chr3_105205876_f,AK016218_cds_4_0_chr3_105206355_f,AK016218_utr5_2_0_chr3_105205688_f,AK016218_utr5_3_0_chr3_105205833_f,AK016218_utr3_4_0_chr3_105206640_f	hg18chr1/112714570-112714764-h2.3.4	105205742	105205850	+	UTR5	57.3	CCUGGCAUCCUUGGGugGGGAGGUCGGGACUCAGCAACGGGAGGGAGCAGAA.GGAGGGUAUU---GUGGUUGAAGAA-----.---.---A----CUUUCU.......UUUC.UGCCAGAAUG-AGGUUGGCAAGGGC	....-{-<<<<<..<..<-...->>.........................>>.>>>-}-.......<<--<<<-.........................................................->>>-->>	bosTau2,canFam2,hg18,loxAfr1,mm8,oryCun1,rheMac2,rn4
15152	Foxa3	chr7	18172303	18173057	-	NM_008260_cds_0_0_chr7_18172660_r,NM_008260_utr3_0_0_chr7_18171805_r	hg18chr19/51068502-51068772-h2.2	18171994	18172055	+	UTR3	56.14	GGUGAUGGCAGgccugugguaacCAUCUAU-C.UUGGUG.C----A----UAGCA..GCA...............UGC------UGA-----....GAUG..UCACC	{{<<{<{-<..............{{{{........}}}}.............{{{....................}}}..................>-}>..}>>}}	bosTau2,canFam2,danRer3,hg18,mm8,rheMac2,rn4
42918	2610529C04Rik	chrX	102173669	102195234	-	AK010320_cds_0_0_chrX_102182087_r,AK010320_cds_1_0_chrX_102186429_r,AK010320_cds_2_0_chrX_102187085_r,AK010320_cds_3_0_chrX_102191690_r,AK010320_cds_4_0_chrX_102192109_r,AK010320_cds_5_0_chrX_102195117_r,AK136622_cds_1_0_chrX_102182125_r,AK136622_cds_2_0_chrX_102186429_r,AK136622_cds_3_0_chrX_102187085_r,AK136622_cds_4_0_chrX_102191690_r,AK136622_cds_5_0_chrX_102192109_r,AK136622_cds_6_0_chrX_102…	hg18chrX/76971164-76971356-h2.5	102174010	102174072	+	UTR3	87.21	GAUCUU.UAC----.AACUGCUUGUUA......AGGCACUACACAUCUU---UGGUUUAAUGAUUAACUA.CUU..AGAUC	{{{{{.............<<<<<..........>>>>>..............<<<<<-<....>->>>>>......}}}}}	bosTau2,canFam2,dasNov1,echTel1,hg18,loxAfr1,mm8,monDom4,oryCun1,panTro1,rn4
129988	LOC433404	chr2	18607444	18607676	-	BC020078_intron_1_0_chr2_17927957_r	hg18chr10/22523934-22524134-h2.5	18466893	18466967	+	Intron	53.87	CCAAUA-.....--UAG-AAUGAGUUUUAAUUACUAAAA.......UUUUAAUAAGUAGAACUUUUUACUUAUAAGUUGUG.GAAACUAAGC	....-<........<<<.<<<........>>>.>>>..........>-............................................	bosTau2,canFam2,dasNov1,hg18,loxAfr1,mm8,rheMac2
20385	Snrk	chr9	122015409	122016280	+	NM_133741_cds_5_0_chr9_122014934_f,NM_133741_utr3_5_0_chr9_122016102_f	hg18chr3/43366687-43366860-h2.1	122017547	122017635	-	UTR3	51.17	AGacGUGG--C--UCCGUCUCU--GAGAA----CCACgCUG.GUUUCUGGCCCUUGG-AAGAU...CCCUG.CUUAAGAA.UUUCAAGCAAAUGUGCUCUAUGGCU	<<..{<<{.....<<--.......-->>.....}>>}.>>.........<<<..................................................>>>.	bosTau2,canFam2,dasNov1,echTel1,galGal2,hg18,loxAfr1,mm8,oryCun1,panTro1,rheMac2,rn4
83915	Alg11	chr8	23530827	23533744	+	AK157746_cds_2_0_chr8_23530545_f,AK157746_cds_3_0_chr8_23533426_f,BC061469_cds_2_0_chr8_23530762_f,BC061469_cds_3_0_chr8_23533426_f,NM_183142_cds_2_0_chr8_23530671_f,NM_183142_cds_3_0_chr8_23533426_f,AK157746_utr3_3_0_chr8_23533698_f,BC061469_utr3_3_0_chr8_23533698_f,NM_183142_utr3_3_0_chr8_23533698_f	hg18chr13/51504378-51504672-h2.1	23535967	23536013	+	UTR3	58.4	AGUCUGUAGUUUCUU----AGUAGC............U.GAA..AAUCAGUAUAAAUUUCacCUGG	-<{-{-{{<<<-{<.....>}->>>............}.}-}..-}>-..................	bosTau2,canFam2,dasNov1,hg18,loxAfr1,mm8,oryCun1,panTro1,rheMac2,rn4
84683	LOC214488	chr3	88622635	88623474	+	NM_001029890_cds_0_0_chr3_88622077_f,NM_001029890_utr3_0_0_chr3_88623109_f	hg18chr1/154312330-154312905-h1.2	88623236	88623276	-	UTR3	61.48	GAGGCUCUGaAA.A-U.GGCCCCgCCC-CC...........AGCC.A-cuCA--gGCCUC	<{<<<..<<......{.<<<......................>>>.}...>>...>>>}>	bosTau2,canFam2,echTel1,hg18,loxAfr1,mm8,oryCun1,panTro1,rheMac2,rn4
73816	Txlna	chr4	129130840	129131412	-	BC060227_cds_0_0_chr4_129131185_r,NM_001005506_cds_0_0_chr4_129131185_r,BC060227_utr3_0_0_chr4_129128388_r,NM_001005506_utr3_0_0_chr4_129128387_r,NM_001005506_utr3_0_0_chr4_129128388_r	hg18chr1/32434649-32434843-h1.5	129129920	129129963	-	UTR3	83.41	UGuUAC.....UGUgGUCuCGG.G-GCUC.U....GCU...GAaGCuC.U..CGuGAC---.................-UGCA	.<.{{..........{{{.{{{.{..{{<............>}.}..}.}..}}.}}}.....................}}>.	canFam2,dasNov1,echTel1,hg18,loxAfr1,mm8,oryCun1,panTro1,rheMac2
21618	Timp3	chr10	85773755	85776194	+	BC014713_cds_2_0_chr10_85773732_f,BC014713_cds_3_0_chr10_85774353_f,BC014713_cds_4_0_chr10_85775504_f,NM_011595_cds_2_0_chr10_85773732_f,NM_011595_cds_3_0_chr10_85774353_f,NM_011595_cds_4_0_chr10_85775504_f,BC014713_utr3_4_0_chr10_85775702_f,NM_011595_utr3_4_0_chr10_85775702_f	hg18chr22/31585589-31586147-h2.1.4.3.5	85775938	85776372	-	UTR3	125.79	UUG-----GAUGCUUGUUCCAgGAU-CUGAAAC....................AUG.GGGUCAACCCAAGUAUCAC--------AGGGC-UGGAUAac....UGUGAGACC.-CA-CUCCUACAGUCUG..UCUCUUCUCUCCCUC-------------UgACAUGCACACAUAGACA.GACU--GUCUGACC-CAGACAUACAGUUGUAUAUCCUCUGUGUAGAAGACCUUUCAAAUACCUGGCGUCUGUCUGCUUGCUGCCUUUGACUGAUU.GGGAAACAGUUGGACUUCUGCCAA.CUUCCUUAUCCAU...GU.UUCCUGUGUAUUGG...GAUG....AAGAAGUGUAUAUGGAAC.UGGGUCUAGGAUGUGGUCaAGA-GAGGAAGAAGAAA…	........<{<<<<<{......<{{.<{-<........................>-.}>}}>....}>>>>>}>..........................................-<<<-<<----<-................................<<{<<..-<<<{-<<-<.......<{<.......-{..<<{<....>}>>..}-..-<{<<..............>>}>-............{<.....>}....>}>......{-{-...--....--..-}-}..........>->>-}>...>>.-...>>}>>...............................->-.--->>-..>>>-........................…	bosTau2,canFam2,echTel1,hg18,loxAfr1,mm8,monDom4,oryCun1,panTro1,rheMac2,rn4
85097	BC017647	chr11	77971131	77972104	+	NM_145430_cds_2_0_chr11_77969892_f,NM_145430_utr3_2_0_chr11_77971499_f	hg18chr11/58595164-58595260-h2.4.5	77972457	77972546	-	UTR3	53.29	GCAaGaGGGGCCAUUCCcAAUGUaAGCCCCu--CUGCAGCGGU..CGGAA..........................-CCACGCACGU..UUGGUGGAGGAGGAA-.UUGAAG.GGGC.UUAAGGCUU	<{<.<.<<<{<..............>}>>>...>>}>.<<.........................................<<-<.....<-<..............>->...>->>......>>..	bosTau2,canFam2,dasNov1,echTel1,hg18,loxAfr1,mm8,monDom4,panTro1,rheMac2,rn4
26161	Mapk1	chr16	16939986	16957909	+	AK148853_cds_6_0_chr16_16939977_f,AK148853_cds_7_0_chr16_16949005_f,AK148853_cds_8_0_chr16_16951877_f,NM_001038663_cds_5_0_chr16_16939921_f,NM_001038663_cds_6_0_chr16_16949005_f,NM_001038663_cds_7_0_chr16_16951877_f,NM_011949_cds_5_0_chr16_16939921_f,NM_011949_cds_6_0_chr16_16949005_f,NM_011949_cds_7_0_chr16_16951877_f,AK148853_utr3_9_0_chr16_16957249_f,NM_011949_utr3_8_0_chr16_16957249_f	hg18chr22/20447430-20447803-h1.3	16958014	16958060	+	UTR3	62.19	ACAGC-..UGUG--CUUGUCAUUUAcuGAAAG--guggaC.ACAcACAAA-GCUGU	{{{{<...{{{{..<<{-..........-}>>.......}.}}}.......>}}}}	bosTau2,canFam2,dasNov1,hg18,loxAfr1,mm8,oryCun1,panTro1,rheMac2,rn4
22389	Yy1	chr12	109263489	109264294	+	AK076149_utr3_5_0_chr12_109263463_f,BC055899_utr3_4_0_chr12_109263463_f,NM_009537_utr3_4_0_chr12_109263463_f	hg18chr2/139372855-139372967-h2.3	109264389	109264430	-	UTR3	55.33	CUCAAGUU....................GCUUUAUUU-GC.UUCCAAUUUCUGGGAGGCUCAAG.	<<--<<<<....................<<........>>.<<<<<.....>>>>>>>>>-->>.	bosTau2,canFam2,dasNov1,echTel1,galGal2,hg18,loxAfr1,mm8,monDom4,oryCun1,panTro1,rheMac2,rn4
12950	Dbp	chr7	45573275	45575059	+	BC018323_cds_2_0_chr7_45576358_f,BC018323_cds_3_0_chr7_45577707_f,NM_016974_cds_0_0_chr7_45573666_f,NM_016974_cds_1_0_chr7_45574648_f,NM_016974_cds_2_0_chr7_45576302_f,NM_016974_cds_3_0_chr7_45577707_f,BC018323_utr5_0_0_chr7_45573326_f,BC018323_utr5_1_0_chr7_45574648_f,BC018323_utr5_2_0_chr7_45576302_f,NM_016974_utr5_0_0_chr7_45573218_f,NM_016974_utr5_0_0_chr7_45573274_f,BC018323_utr3_3_0_chr7_45…	hg18chr19/53831963-53832205-h1.4.5	45573610	45573765	-	UTR5	60.21	GGCUCCUCAGCCCAAGCAGCGCUCCC.CCGCCAGGGGGGGCC.CCAGCCGGGCCACCCAGCAGCAGGGGGCCCGGGGUCCUGUCGCUCAGAGGCCGCGCCAUUGCCGUGGACCUGCUCCCAGGUUCAUGAGCUCAUGGAGAGUCGAAGA.........GAUGAGAUG	<<<<....>>>>.........<<<<<.<<....>>>>>>><<.....<<<<<<<.<<<.......>>>>>>>>>>>>............-<---<{.-<..<<<-<<-<-....->-><<{<<<<....>>>>..}>>...>->>>............>-}>--->-	bosTau2,canFam2,dasNov1,hg18,loxAfr1,mm8,monDom4,oryCun1,panTro1,rheMac2,rn4
12950	Dbp	chr7	45574846	45578167	+	BC018323_cds_2_0_chr7_45576358_f,BC018323_cds_3_0_chr7_45577707_f,NM_016974_cds_0_0_chr7_45573666_f,NM_016974_cds_1_0_chr7_45574648_f,NM_016974_cds_2_0_chr7_45576302_f,NM_016974_cds_3_0_chr7_45577707_f,BC018323_utr5_0_0_chr7_45573326_f,BC018323_utr5_1_0_chr7_45574648_f,BC018323_utr5_2_0_chr7_45576302_f,NM_016974_utr5_0_0_chr7_45573218_f,NM_016974_utr5_0_0_chr7_45573274_f,BC018323_utr3_3_0_chr7_45…	hg18chr19/53831963-53832205-h1.4.5	45573610	45573765	-	UTR5	60.21	GGCUCCUCAGCCCAAGCAGCGCUCCC.CCGCCAGGGGGGGCC.CCAGCCGGGCCACCCAGCAGCAGGGGGCCCGGGGUCCUGUCGCUCAGAGGCCGCGCCAUUGCCGUGGACCUGCUCCCAGGUUCAUGAGCUCAUGGAGAGUCGAAGA.........GAUGAGAUG	<<<<....>>>>.........<<<<<.<<....>>>>>>><<.....<<<<<<<.<<<.......>>>>>>>>>>>>............-<---<{.-<..<<<-<<-<-....->-><<{<<<<....>>>>..}>>...>->>>............>-}>--->-	bosTau2,canFam2,dasNov1,hg18,loxAfr1,mm8,monDom4,oryCun1,panTro1,rheMac2,rn4
11299	Adcy6	chr15	98419842	98422399	-	NM_007405_cds_0_0_chr15_98420384_r,NM_007405_cds_1_0_chr15_98420707_r,NM_007405_cds_2_0_chr15_98421495_r,NM_007405_cds_3_0_chr15_98422365_r,NM_007405_utr3_0_0_chr15_98418024_r	hg18chr12/47447637-47447817-h2.3	98419483	98419541	-	UTR3	58.23	CACA..........--CUGACCugAGGUC--UCA.G..U.GUGcucg...AA.UGCU.CACU...UGCU.GCCUGCUGGCAGG--GGC-	{{{{............{{<.............>}.}..}.}}}...........<<<...<<...<<<<........>>>>>>..>>>.	bosTau2,canFam2,dasNov1,echTel1,hg18,loxAfr1,mm8,panTro1,rheMac2,rn4
129158	LOC432567	chr11	60014011	60014697	+	NM_001037764_cds_3_0_chr11_60013984_f,NM_009021_cds_4_0_chr11_60013984_f,NM_001037764_utr3_4_0_chr11_60014241_f,NM_009021_utr3_5_0_chr11_60014241_f	hg18chr17/17654976-17655203-h1.1.h2.2	60015038	60015099	-	UTR3	61.75	G-------GGGCUG---.----C-AUCAGGCCUAUUAAAGCGUGGACAGAGCUGAGGACACAAACGGACAGGUGGGGG	<.....................>..<<..<<<<.<<....-<<<..............>>>-....>>.>>>>.>>..	bosTau2,canFam2,dasNov1,echTel1,hg18,loxAfr1,mm8,panTro1,rheMac2,rn4
139548	Mm.149413	chr11	60015065	60015289	+	NM_001037764_utr3_4_0_chr11_60014241_f,NM_009021_utr3_5_0_chr11_60014241_f	hg18chr17/17654976-17655203-h1.1.h2.2	60015038	60015099	-	UTR3	61.75	G-------GGGCUG---.----C-AUCAGGCCUAUUAAAGCGUGGACAGAGCUGAGGACACAAACGGACAGGUGGGGG	<.....................>..<<..<<<<.<<....-<<<..............>>>-....>>.>>>>.>>..	bosTau2,canFam2,dasNov1,echTel1,hg18,loxAfr1,mm8,panTro1,rheMac2,rn4
23560	Arih2	chr9	108461077	108461839	-	NM_011790_utr3_0_0_chr9_108460280_r,NM_011790_utr3_0_0_chr9_108460282_r	hg18chr3/48997132-48997419-h1.5	108460825	108460855	-	UTR3	57.15	GUCUC----UUcaUGUCAUC.C.C....UGACAA-.---..guGAGGU	{<{<<....<...{{<{{..........}}>}}>.........>>}>}	bosTau2,canFam2,echTel1,hg18,loxAfr1,mm8,oryCun1,panTro1,rheMac2,rn4
48667	2810485I05Rik	chr9	13595389	13595875	+	BC050870_utr3_9_0_chr9_13594516_f,NM_176836_utr3_9_0_chr9_13594516_f	hg18chr11/95143489-95143570-h2.1	13595293	13595367	+	UTR3	56.49	CAAAGUU........AUUAGUA-AcAUGC---aAGAUUGCAUaUUaAGAAUUAACUGAUAaA.......UGCAUAUAGACUUUAGG.UGAUUUUG	{<<<{{<................<.<<<<.........>>>>.>............................................>}}>>>}	bosTau2,canFam2,dasNov1,echTel1,galGal2,hg18,loxAfr1,mm8,monDom4,panTro1,rheMac2,rn4
87358	AW146242	chr6	57682685	57683648	-	NM_146168_utr3_0_0_chr6_57681842_r,NM_146168_utr3_0_0_chr6_57681843_r,AK158041_intron_0_0_chr6_57659809_r	hg18chr1/146562030-146562384-h1.2	57682263	57682302	-	UTR3	57.02	GU.CAgA-gcug.C.CCC..UGGGAUUGCA---UCAGGGAACGG....cUGAU	.{.{{..........{{{..<<{..........}>>}}}..........}}}.	bosTau2,canFam2,dasNov1,echTel1,hg18,loxAfr1,mm8,monDom4,oryCun1,panTro1,rheMac2,rn4
47548	Ubiad1	chr4	147279191	147280000	-	NM_027873_utr3_0_0_chr4_147278297_r	hg18chr1/11270778-11270870-h1.5	147278510	147278560	-	UTR3	55.76	GGGC---.UGA-uAGUU-GUCA..CCCagA.GCcugg...AGGAC...caaUGAC...uC-UCA--CU.-GUUC	{{{{....{{{...{{..<{{.....................}}>........}}......}}}......}}}}	canFam2,dasNov1,hg18,mm8,monDom4,rheMac2,rn4
84647	A430105I19Rik	chr2	118446476	118447335	-	AK137584_utr3_0_0_chr2_118445600_r,NM_001001982_utr3_0_0_chr2_118445586_r,NM_001001982_utr3_0_0_chr2_118445600_r	hg18chr15/38413132-38413768-h2.3	118447663	118447718	+	UTR3	60.8	CGcccACUGG...C........UGGAU..U......A......CUGGGagaagaUGC.....-UCAGGAAAUGUUUGUUGUAUCAA-A	<{...-<<<{.................................}>>>-......}>.......<--<..<<<....>>>...>-->..	bosTau2,canFam2,dasNov1,echTel1,hg18,loxAfr1,mm8,oryCun1,panTro1,rheMac2,rn4
45429	Pcgf3	chr5	108712754	108740794	+	AK033609_cds_3_0_chr5_108714100_f,AK033609_cds_4_0_chr5_108715412_f,AK033609_cds_5_0_chr5_108718605_f,AK033609_cds_6_0_chr5_108726442_f,AK033609_cds_7_0_chr5_108728138_f,NM_172716_cds_10_0_chr5_108740659_f,NM_172716_cds_3_0_chr5_108714100_f,NM_172716_cds_4_0_chr5_108715412_f,NM_172716_cds_5_0_chr5_108718605_f,NM_172716_cds_6_0_chr5_108726442_f,NM_172716_cds_7_0_chr5_108728138_f,NM_172716_cds_8_0_…	hg18chr4/752286-752648-h2.2	108743076	108743166	-	UTR3	99.38	A.UA.UGA.UA.GAAGGCUUAAA..................AUAGAAUAAAUAAUUUUAUAAAGUUAAGUUUUCUU....uUUUUUAACCCC.CCAAAUCUUAAA.UUCAA.............UA.UUA.UAU	..{<.{{<.{<.<<<<<<<<<<...................<<<<<<<.....>>>>>>>....>>>>>>>>>>..................................................>}.>}}.>}.	bosTau2,canFam2,dasNov1,galGal2,hg18,loxAfr1,mm8,monDom4,oryCun1,panTro1,rheMac2,rn4,xenTro1
120585	Gm1140	chrX	63943887	63953433	-	NM_001126317_cds_1_0_chrX_63943818_r,NM_001126317_cds_2_0_chrX_63949632_r,NM_001126317_cds_2_0_chrX_63957159_f,NM_001126317_cds_3_0_chrX_63950505_r,NM_001126317_cds_3_0_chrX_63958972_f,NM_001126317_cds_4_0_chrX_63951491_r,NM_001126317_cds_4_0_chrX_63959976_f,NM_001126317_cds_5_0_chrX_63953397_r,NM_001126317_cds_5_0_chrX_63960850_f,NM_001126317_cds_6_0_chrX_63966658_f,BC020078_intron_1_0_chrX_6391…	hg18chrX/8718996-8719495-h2.3	63966912	63966976	+	Intron	57.26	AUGUUcu---CCUAgAACAGUgAAGAAgAU.AaGCUGUGA..........-.-UC--GUA...UG..UC-..A..U.G.uGA.CA.....UAC.AUAA------.AACAU	{{{{{............{<{{............}}>}....................{{<...{{..{{...........}}.}}.....>}}............}}}}}	bosTau2,canFam2,hg18,loxAfr1,mm8,monDom4,panTro1,rheMac2
120585	Gm1140	chrX	63957157	63966693	+	NM_001126317_cds_1_0_chrX_63943818_r,NM_001126317_cds_2_0_chrX_63949632_r,NM_001126317_cds_2_0_chrX_63957159_f,NM_001126317_cds_3_0_chrX_63950505_r,NM_001126317_cds_3_0_chrX_63958972_f,NM_001126317_cds_4_0_chrX_63951491_r,NM_001126317_cds_4_0_chrX_63959976_f,NM_001126317_cds_5_0_chrX_63953397_r,NM_001126317_cds_5_0_chrX_63960850_f,NM_001126317_cds_6_0_chrX_63966658_f,BC020078_intron_1_0_chrX_6391…	hg18chrX/8718996-8719495-h2.3	63966912	63966976	+	Intron	57.26	AUGUUcu---CCUAgAACAGUgAAGAAgAU.AaGCUGUGA..........-.-UC--GUA...UG..UC-..A..U.G.uGA.CA.....UAC.AUAA------.AACAU	{{{{{............{<{{............}}>}....................{{<...{{..{{...........}}.}}.....>}}............}}}}}	bosTau2,canFam2,hg18,loxAfr1,mm8,monDom4,panTro1,rheMac2
79952	Elmo2	chr2	164980403	164981308	-	NM_080287_utr3_0_0_chr2_164979236_r,NM_080287_utr3_0_0_chr2_164979237_r,NM_207706_utr3_0_0_chr2_164979236_r,NM_207706_utr3_0_0_chr2_164979237_r	hg18chr20/44427390-44428065-h2.1	164980000	164980082	+	UTR3	109.95	GAACAUGUCUUCUUUGAAAGGCACAAGUACUC...GAGCUGUUCCCUGGCUGUGUCCCUGGCAGGGGAAAAAGGGAG.GAUGGGUUC	<<<<-<<{<{<<{<<....<<<...............>>>.<<<<<<<.<<........>>>>>>>>>...>>}>>}.>}>>->>>>	bosTau2,canFam2,hg18,loxAfr1,mm8,oryCun1,panTro1,rheMac2,rn4,bosTau2,canFam2,echTel1,hg18,loxAfr1,mm8,oryCun1,panTro1,rheMac2,rn4
79952	Elmo2	chr2	164980403	164981308	-	NM_080287_utr3_0_0_chr2_164979236_r,NM_080287_utr3_0_0_chr2_164979237_r,NM_207706_utr3_0_0_chr2_164979236_r,NM_207706_utr3_0_0_chr2_164979237_r	hg18chr20/44427390-44428065-h2.1	164980015	164980106	-	UTR3	109.95	GAACAUGUCUUCUUUGAAAGGCACAAGUACUC...GAGCUGUUCCCUGGCUGUGUCCCUGGCAGGGGAAAAAGGGAG.GAUGGGUUC	<<<<-<<{<{<<{<<....<<<...............>>>.<<<<<<<.<<........>>>>>>>>>...>>}>>}.>}>>->>>>	bosTau2,canFam2,hg18,loxAfr1,mm8,oryCun1,panTro1,rheMac2,rn4,bosTau2,canFam2,echTel1,hg18,loxAfr1,mm8,oryCun1,panTro1,rheMac2,rn4
79952	Elmo2	chr2	164980403	164981308	-	NM_080287_utr3_0_0_chr2_164979236_r,NM_080287_utr3_0_0_chr2_164979237_r,NM_207706_utr3_0_0_chr2_164979236_r,NM_207706_utr3_0_0_chr2_164979237_r	hg18chr20/44427390-44428065-h2.1	164980000	164980082	+	UTR3	109.95	GAAAGGCAU..ACU.GUACACCCCCAAGAACCCAUCC.UCCCU-UUUUCCCcUGCCAGGGACACAGCCAGGGAACAGCUCGA.............................GUACUU.........GUGCCUUUC	<{{<<<<<<..<...<<<<...................<{{<{....<<<<......>>>>.......}>}}>......................................>>>>.>.........>>>>>>}}>	bosTau2,canFam2,hg18,loxAfr1,mm8,oryCun1,panTro1,rheMac2,rn4,bosTau2,canFam2,echTel1,hg18,loxAfr1,mm8,oryCun1,panTro1,rheMac2,rn4
79952	Elmo2	chr2	164980403	164981308	-	NM_080287_utr3_0_0_chr2_164979236_r,NM_080287_utr3_0_0_chr2_164979237_r,NM_207706_utr3_0_0_chr2_164979236_r,NM_207706_utr3_0_0_chr2_164979237_r	hg18chr20/44427390-44428065-h2.1	164980015	164980106	-	UTR3	109.95	GAAAGGCAU..ACU.GUACACCCCCAAGAACCCAUCC.UCCCU-UUUUCCCcUGCCAGGGACACAGCCAGGGAACAGCUCGA.............................GUACUU.........GUGCCUUUC	<{{<<<<<<..<...<<<<...................<{{<{....<<<<......>>>>.......}>}}>......................................>>>>.>.........>>>>>>}}>	bosTau2,canFam2,hg18,loxAfr1,mm8,oryCun1,panTro1,rheMac2,rn4,bosTau2,canFam2,echTel1,hg18,loxAfr1,mm8,oryCun1,panTro1,rheMac2,rn4
88950	Gabbr2	chr4	46685710	46702371	-	NM_001081141_cds_0_0_chr4_46685884_r,NM_001081141_cds_1_0_chr4_46688587_r,NM_001081141_cds_2_0_chr4_46695547_r,NM_001081141_cds_3_0_chr4_46698570_r,NM_001081141_cds_4_0_chr4_46702204_r,NM_001081141_utr3_0_0_chr4_46684998_r	hg18chr9/100091813-100092173-h2.2	46685173	46685229	+	UTR3	65.73	GGG..UGCA.UGACA.....GACU..........GUCG....GU-...--UGcaucCUGCAGAGCACGU...CUGCAG..UG-cGGUG.CCC	{<{..{<{...<{<....................>}>..............<....<<<<<<<.....>...>>>>>>..>....}>}.}>}	bosTau2,canFam2,dasNov1,echTel1,hg18,loxAfr1,mm8,monDom4,oryCun1,panTro1,rheMac2,rn4
85187	Tmc6	chr11	117586612	117591161	-	BC006956_cds_10_0_chr11_117590312_r,BC006956_cds_5_0_chr11_117586559_r,BC006956_cds_6_0_chr11_117586781_r,BC006956_cds_7_0_chr11_117588763_r,BC006956_cds_8_0_chr11_117589037_r,BC006956_cds_9_0_chr11_117589453_r,BC013502_cds_10_0_chr11_117590312_r,BC013502_cds_5_0_chr11_117586559_r,BC013502_cds_6_0_chr11_117586781_r,BC013502_cds_7_0_chr11_117588763_r,BC013502_cds_8_0_chr11_117589037_r,BC013502_cds…	hg18chr17/73631678-73631830-h2.1	117591181	117591241	+	UTR5	94.16	GC.CcagCC.U.GG....GACUGCA....CUGGC.CAC..CUUCCcgA.GGGGCGU.--CACAUG.ACGGGCUCAGCGUG--	{{.<...{<.{.<{....{{-.{--..........--}..-}}}>..}.>}>}}.....{<<....-{-<...>-}->>}..	bosTau2,canFam2,danRer3,dasNov1,hg18,mm8,panTro1,rheMac2
16140	Irs1	chr1	82116600	82166425	-	NM_010570_cds_1_0_chr1_82165822_r,NM_010570_utr3_0_0_chr1_82112129_r,NM_010570_utr3_0_0_chr1_82115634_r	hg18chr2/227307167-227307859-h2.2	82114811	82114846	-	UTR3	71.29	------------------GUGUUCAGUCAACCAG--------------.----A----UGUACAAUGUUC...AGUGUUG	..................-<{..........}>-............................<<-<.......>->>...	bosTau2,canFam2,dasNov1,echTel1,hg18,loxAfr1,mm8,oryCun1,panTro1,rheMac2,rn4
84477	BC027057	chr13	56184436	56185266	-	NM_145976_utr3_0_0_chr13_56183335_r	hg18chr5/134810836-134811255-h1.2	56183734	56183775	-	UTR3	59.64	UUGGGUGACCU.CAGGC--A-.-AGUgAGUUAGCCCA..cCGU..GACCUAG	{{{<{{-{{...--{{{...............}}}--....}}..-}}>}}}	bosTau2,canFam2,dasNov1,hg18,loxAfr1,mm8,panTro1,rheMac2,rn4
84571	Fbxo42	chr4	140474355	140475308	+	BC058667_utr3_9_0_chr4_140472641_f,NM_172518_utr3_9_0_chr4_140472641_f	hg18chr1/16449120-16449404-h1.4	140473099	140473144	+	UTR3	58.1	CGCcUCCUgUC--A...GC.CACAGAGGACCcA.-UGaUGGC.UCUGUaGAaGCG	<{{.<<...........{<.{{{{...........}}.}}>}.......>>.}}>	bosTau2,canFam2,hg18,loxAfr1,mm8,oryCun1,panTro1,rheMac2
15306	Ndst1	chr18	60812190	60813054	-	NM_008306_utr3_0_0_chr18_60811345_r	hg18chr5/149913279-149913419-h2.2	60814289	60814353	-	UTR3	64.2	GAG-CaCUUCCUGUUGUU.GGAAGG-UCAU-..-UUCCUGGUAGGAG-GAGUCCUGGAGGC..UC-.UCUCCU..GUCC	{{..<.<<{{{........}}}>>>.}}...........<<<<<<<{.<<{<<.....>>}..>>...}>>>>..>.>>	bosTau2,canFam2,dasNov1,hg18,loxAfr1,mm8,oryCun1,panTro1,rheMac2,rn4
119915	Gm1567	chr11	120051422	120052396	-	Intergenic	hg18chr17/76986963-76987118-h2.1	120052041	120052109	+	Intergenic	53.38	CCCCCAAUCCGCAGAGGAAGAUCCUGGGCGAAUUUGAUUGGGGGGCGGGGUGAUUGUUCCAGCCUCACC	{<<<<<<<<<<<..<<<.....>>>..>>>.....>>>>>>>>}..<<<{{..........}}>>>...	bosTau2,canFam2,echTel1,hg18,loxAfr1,mm8,panTro1,rheMac2,rn4
47370	9030409G11Rik	chr4	141413207	141422979	-	AK052809_cds_0_0_chr4_141413705_r,AK052809_cds_1_0_chr4_141415370_r,AK052809_cds_2_0_chr4_141419094_r,AK052809_cds_3_0_chr4_141422922_r,BC022941_cds_0_0_chr4_141413705_r,BC022941_cds_1_0_chr4_141415370_r,BC022941_cds_2_0_chr4_141419094_r,BC022941_cds_3_0_chr4_141422922_r,NM_001109684_cds_0_0_chr4_141413705_r,NM_001109684_cds_1_0_chr4_141415370_r,NM_001109684_cds_2_0_chr4_141419094_r,NM_001109684_…	hg18chr1/15267072-15267216-h2.5	141411382	141411448	-	UTR3	57.19	UCAAAUAGGGA...CUGAGUUAUGGGUAAC.UCUAGAUGAA.AAU.......GACCuUUUCCCA.UG....G.GAGA.GGUUUCUC	....<<<<-.........->>>>.............................{{<<.{{{<<.........>.>}}}.>>}}....	bosTau2,canFam2,dasNov1,echTel1,galGal2,hg18,loxAfr1,mm8,monDom4,oryCun1,panTro1,rheMac2,rn4
35683	Syncrip	chr9	88251300	88251739	-	BC080309_cds_1_0_chr9_88254256_r,BC080309_cds_2_0_chr9_88259563_r,BC080309_cds_3_0_chr9_88260129_r,BC080309_cds_4_0_chr9_88260848_r,BC080309_cds_5_0_chr9_88262541_r,BC080309_cds_6_0_chr9_88274682_r,BC080309_cds_7_0_chr9_88274967_r,BC080309_cds_8_0_chr9_88277464_r,NM_019666_cds_0_0_chr9_88254031_r,NM_019666_cds_1_0_chr9_88259563_r,NM_019666_cds_2_0_chr9_88260129_r,NM_019666_cds_3_0_chr9_88260848_r…	hg18chr6/86375637-86376319-h2.1.3	88248969	88249108	+	UTR3	57.56	UGAACACUUUUGAUUGCCAAGUAGUCUGCAGAAACAAAACCUUGCGUCUGUUUUGGUUAGGUAAC----............---UU--U.UUU...AA..CAAUCAGAAUUCAUU---AAU--AUUUU.UUa.ACCACAAGGAAGGGA...C.UU....GA.CUA------UUaAAGAUCCUUU.CCUUG	.......<<<<<<<<<...........<<<<<..<<<....>>>..>>>>>.........<........................>..............>>>>>>>>>............................<<<<<<<<{<....<.{<....<<..........>>.>}>.>}>.>>.>>>>>	bosTau2,canFam2,dasNov1,hg18,loxAfr1,mm8,oryCun1,panTro1,rheMac2,rn4
35683	Syncrip	chr9	88254462	88277500	-	BC080309_cds_1_0_chr9_88254256_r,BC080309_cds_2_0_chr9_88259563_r,BC080309_cds_3_0_chr9_88260129_r,BC080309_cds_4_0_chr9_88260848_r,BC080309_cds_5_0_chr9_88262541_r,BC080309_cds_6_0_chr9_88274682_r,BC080309_cds_7_0_chr9_88274967_r,BC080309_cds_8_0_chr9_88277464_r,NM_019666_cds_0_0_chr9_88254031_r,NM_019666_cds_1_0_chr9_88259563_r,NM_019666_cds_2_0_chr9_88260129_r,NM_019666_cds_3_0_chr9_88260848_r…	hg18chr6/86375637-86376319-h2.1.3	88248969	88249108	+	UTR3	57.56	UGAACACUUUUGAUUGCCAAGUAGUCUGCAGAAACAAAACCUUGCGUCUGUUUUGGUUAGGUAAC----............---UU--U.UUU...AA..CAAUCAGAAUUCAUU---AAU--AUUUU.UUa.ACCACAAGGAAGGGA...C.UU....GA.CUA------UUaAAGAUCCUUU.CCUUG	.......<<<<<<<<<...........<<<<<..<<<....>>>..>>>>>.........<........................>..............>>>>>>>>>............................<<<<<<<<{<....<.{<....<<..........>>.>}>.>}>.>>.>>>>>	bosTau2,canFam2,dasNov1,hg18,loxAfr1,mm8,oryCun1,panTro1,rheMac2,rn4
81939	Snag1	chr13	114714046	114714671	-	NM_130796_utr3_0_0_chr13_114713061_r	hg18chr9/42428940-42429124-h1.2.4	114715347	114715442	+	UTR3	55.1	UAUAUCCAGCCGG.UUU-CG..GCUGAACACAAAGCC.GUCCUUGUACCACCU---AGAGUUGGCAACAGCUCUGAG...AA.GGCAGG...UUUUGUUCUGCUGUGGAAA	....<-<<<<{<......>}..>>>>->.<<<<.........>>>>..................................{-.<<<<<...........>>>>>-}.....	bosTau2,canFam2,dasNov1,echTel1,galGal2,hg18,loxAfr1,mm8,monDom4,oryCun1,panTro1,rheMac2,rn4
49977	Sec14l1	chr11	116971366	116975037	+	BC005766_cds_13_0_chr11_116971310_f,BC005766_cds_14_0_chr11_116972451_f,BC005766_cds_15_0_chr11_116972891_f,BC086620_cds_13_0_chr11_116971310_f,BC086620_cds_14_0_chr11_116972451_f,BC086620_cds_15_0_chr11_116972891_f,NM_028777_cds_13_0_chr11_116971310_f,NM_028777_cds_14_0_chr11_116972451_f,NM_028777_cds_15_0_chr11_116972891_f,BC086620_utr3_15_0_chr11_116972997_f,NM_028777_utr3_16_0_chr11_116974860…	hg18chr11/43877833-43877971-h2.2	116973192	116973234	-	UTR3	65.41	GAUUUUGUGCACGCUGUAUACAAAAUCUAUGGCUAU....UGAGUUA	<<<{<{<<<.........>>>}>}>>>....................	bosTau2,canFam2,echTel1,galGal2,hg18,loxAfr1,mm8,monDom4,panTro1,rheMac2,rn4
60694	Cecr6	chr6	120455427	120456228	-	NM_033567_utr3_0_0_chr6_120454558_r	hg18chr22/15979497-15979687-h2.4.5	120457066	120457203	-	UTR3	62.87	AUGGAGUUguugCUCGGUU------.-GCUG..------UACUCC-----AAGGGAGA.AG.CUCGCCCAGGGUCUUCCUCCCU-----...CCUGCCCCUCUC.UGCUCAgccUGGGGAGG...AGCAGGUC--U-CUAUGg........AAGGACCAAACACcCACCCUUUCUUGGGUGAGC	.-{<<<-.....<<-{<........................{{<{........}>}}.........>}->>..->>>}-..............{{{<-{{<<<{............}>>>}}...->}}}.<<.....................>>.........<<<<<......>>>>>...	bosTau2,canFam2,dasNov1,echTel1,hg18,loxAfr1,mm8,monDom4,panTro1,rheMac2,rn4
15675	Id2	chr12	25683223	25684856	-	NM_010496_cds_1_0_chr12_25684398_r,NM_010496_cds_2_0_chr12_25684743_r,NM_010496_utr3_0_0_chr12_25682879_r,NM_010496_utr3_0_0_chr12_25682881_r,NM_010496_utr3_1_0_chr12_25684391_r	hg18chr21/32054927-32055187-h2.1.3.h1.1.4	25683210	25683434	-	UTR3	59.18	AGUGCCCUUUCUACAGUUGGAAGGUUUUCUUUAUAUAC.UAUUCCCACCAUGGGGAGCGAAAA.CGUUAAAAAAAaaagaaaaAAAUCACAAGGAAUUGCCC.AAUGUAA.GCAGACUUUGCCUUUU.CA.CAAAGGUGGAGCGUGAAUACCAGAAGGACCCAGUAUUCGGUUACUUAAAU.GAAGUC-.UUCGGUCAGAAAUGGCC.UUUUUGACACGAGCCU...ACUGAAUGCUG	......<<<<<<-..<<<<<......<<<<<<.........<<<<<.....>>>>><{<.....>}>.......................>>>>>>....>>.>>>......<<..<<<..<<<<<......>>>>>..>>>..>>.....->>>>>>...<<<<<<<<<<<.<<<<......>>>>...<<{<<<<<<<<<......>>>>>>>>.>}>>......>>>>>>>>>>>	bosTau2,canFam2,echTel1,galGal2,hg18,loxAfr1,mm8,monDom4,panTro1,rheMac2,rn4
87372	Mat2a	chr6	72363216	72364593	-	AK133960_cds_1_0_chr6_72364490_r,BC058360_cds_0_0_chr6_72364486_r,NM_145569_cds_0_0_chr6_72363802_r,NM_145569_cds_1_0_chr6_72364490_r,BC058360_utr3_0_0_chr6_72362308_r,NM_145569_utr3_0_0_chr6_72362308_r	hg18chr2/85625328-85625454-h1.2.h2.3.1.h2.4	72362771	72362870	-	UTR3	87.25	CCUCCCAGGGUUUU.AACUUUGUUUUAUUUUCAAAACCAGGUCCAAUGAGCUU..UCUGAACAGCUGGUGUAGCUACAGAGAAACCAGCUUCCUUCAGAGAGC	................<<<<.<<<<<......>>>>>.>>>>.......<<<<..<<<<<<.{<{{<<<....<<....>>..>>>}}>}...>>>>>>>>>>	bosTau2,canFam2,dasNov1,echTel1,fr1,hg18,loxAfr1,mm8,monDom4,oryCun1,panTro1,rheMac2,rn4,tetNig1,xenTro1
20436	Sox2	chr3	34842433	34843115	+	AB108673_cds_0_0_chr3_34841965_f,NM_011443_cds_0_0_chr3_34841965_f,NM_011443_utr3_0_0_chr3_34842925_f	hg18chr8/125384446-125384559-h2.2.4.h1.1.4	34843325	34843425	+	UTR3	66.68	GCUAGACUCCG---GGCG.........AUGa.AAAAAAAGUUUUAAUAUUUGCAAGCAACUUU..UGUACAGUAUUUAUC.GAGAUAAACAUGGCAAUCAAA-UGUCCAUUGUUUAUA	................{<.........<.................<<<<<<<<<<<.....>>..>>>>.>>>>>...>>.}..<<<<<<<<<<<<.......>>.>>>.>>>>>>>.	bosTau2,canFam2,danRer3,dasNov1,echTel1,fr1,galGal2,hg18,loxAfr1,mm8,monDom4,oryCun1,panTro1,rheMac2,rn4,tetNig1,xenTro1
18993	Ptk9	chr15	94406377	94406775	-	NM_008971_utr3_0_0_chr15_94406128_r,NM_008971_utr3_0_0_chr15_94406129_r	hg18chr12/42475204-42475438-h2.1	94407566	94407618	-	UTR3	108.03	CCCUGA.G.AUACUCAC.A.C--CU--.GUcGAGUGUG.UUAA.GGAgCCUGGG------.AGG---.--AGgCGGG	<<-<<<...<{<{<<{{...........}}.>>}>}>..>>>-.>>..<{{<.....................>}}>	bosTau2,canFam2,dasNov1,echTel1,hg18,loxAfr1,mm8,oryCun1,panTro1,rheMac2,rn4
18993	Ptk9	chr15	94407276	94407706	-	NM_008971_utr3_0_0_chr15_94406128_r,NM_008971_utr3_0_0_chr15_94406129_r	hg18chr12/42475204-42475438-h2.1	94407566	94407618	-	UTR3	108.03	CCCUGA.G.AUACUCAC.A.C--CU--.GUcGAGUGUG.UUAA.GGAgCCUGGG------.AGG---.--AGgCGGG	<<-<<<...<{<{<<{{...........}}.>>}>}>..>>>-.>>..<{{<.....................>}}>	bosTau2,canFam2,dasNov1,echTel1,hg18,loxAfr1,mm8,oryCun1,panTro1,rheMac2,rn4
84108	Tcfe3	chrX	6930998	6931622	+	AK139756_utr3_8_0_chrX_6930891_f,BC063047_utr3_9_0_chrX_6930891_f,NM_001105196_utr3_8_0_chrX_6930891_f,NM_172472_utr3_9_0_chrX_6930891_f	hg18chrX/48772469-48772562-h2.2	6930926	6930981	+	UTR3	90.18	CUUUUUUCCCUACCCUCCUGUGAGACUGUCCUGUCCAGGAAAUC.UGGGG...GAAGAGG	<<{<<{<<<<<<..<<<....>>>...-<<.......>>-.....>>>>>...>}>>}>>	bosTau2,canFam2,echTel1,hg18,loxAfr1,mm8,panTro1,rheMac2,rn4
150020	A430041E17Rik*	chr9	85118537	85118962	-	AK086768_utr5_0_0_chr9_85118481_r	hg18chr6/82514465-82514841-h2.2.3.h1.5.h2.5	85119427	85119560	+	UTR5	50.63	AUA-U-...GUAUAUAUAAUAUAGauAUCCUAUAUAUAAACUUUAUGUAAUUGUGCAA.AUACUCUUUAAAAAUGGU.CAUUUCACAUUU.AUUAAAUUCUAGUGGU-CCAAAA-UGUAGAAUG..........CACUC.AUUUGU.AUUUUCAUU	.........-<<<<<<<..............>>>>>>>-..-<-<......<<<<.<<.<<<<<-<<....>>->>>..>>>>>>>>..<.<<<<.....>>>>>......-<-.<<<.....>..........>>->-...>->-..........	bosTau2,canFam2,dasNov1,echTel1,galGal2,hg18,loxAfr1,mm8,monDom4,oryCun1,panTro1,rheMac2,rn4
19641	Rock2	chr12	16994180	17001021	+	NM_009072_cds_22_0_chr12_16994060_f,NM_009072_cds_23_0_chr12_16996529_f,NM_009072_cds_24_0_chr12_16996705_f,NM_009072_cds_25_0_chr12_16998141_f,NM_009072_cds_26_0_chr12_16998461_f,NM_009072_cds_27_0_chr12_17000322_f,NM_009072_cds_28_0_chr12_17000950_f,NM_009072_utr3_32_0_chr12_17010122_f	hg18chr2/11238428-11238575-h2.1	17012179	17012225	-	UTR3	59.84	---UAGUA..AGCCAUA---UGUGA....AGAC.-gCUCCAUG-GAG-aGAUUUUU...........UUUUCAC	...{<..........>}....<<{<....{<<-...<<<.....>>>........-...........>>}>}>>	bosTau2,canFam2,dasNov1,echTel1,hg18,mm8,monDom4,rheMac2,rn4
19641	Rock2	chr12	17010332	17010852	+	NM_009072_cds_22_0_chr12_16994060_f,NM_009072_cds_23_0_chr12_16996529_f,NM_009072_cds_24_0_chr12_16996705_f,NM_009072_cds_25_0_chr12_16998141_f,NM_009072_cds_26_0_chr12_16998461_f,NM_009072_cds_27_0_chr12_17000322_f,NM_009072_cds_28_0_chr12_17000950_f,NM_009072_utr3_32_0_chr12_17010122_f	hg18chr2/11238428-11238575-h2.1	17012179	17012225	-	UTR3	59.84	---UAGUA..AGCCAUA---UGUGA....AGAC.-gCUCCAUG-GAG-aGAUUUUU...........UUUUCAC	...{<..........>}....<<{<....{<<-...<<<.....>>>........-...........>>}>}>>	bosTau2,canFam2,dasNov1,echTel1,hg18,mm8,monDom4,rheMac2,rn4
57244	Sgpp1	chr12	76634414	76635323	-	AK154116_cds_0_0_chr12_76634953_r,NM_030750_cds_0_0_chr12_76634953_r,AK154116_utr3_0_0_chr12_76633090_r,NM_030750_utr3_0_0_chr12_76633107_r	hg18chr14/63222175-63222574-h2.4	76634808	76634881	-	UTR3	75.67	GGAUCAGA----GGCU-ucuGCA-A-GAA..UUUGACUU----AAAG----AAGUAAAUUC-UGC-AGCCA..GUGCA.UUCUCUCAUUGCACA-CC	............<<<<....{{<...<<<..<<<.{<<<............>>>}>>>>>>.>}}.>>>>...<<<<<..........>>>>>....	bosTau2,canFam2,dasNov1,echTel1,hg18,loxAfr1,mm8,monDom4,oryCun1,panTro1,rheMac2,rn4
12695	Creb1	chr1	64533044	64533730	+	NM_001037726_utr3_6_0_chr1_64531655_f,NM_009952_utr3_8_0_chr1_64531655_f,NM_133828_utr3_7_0_chr1_64531655_f	hg18chr2/208170353-208171434-h2.5	64532042	64532133	-	UTR3	68.28	CUUCUUCAUUGCACCUUCC...UUACUUUCC---ugUGUGGCCCACAC-aUUAC-gUCA.GCUCAGCAGGC.UGG-..GUAA--CUGUCCC....................................UAAGGCAAU.CAUGGAG	<<<<-<.<<<<<..<<<-.....................<<..<<.....<<<<..<<{.<<{.....}>>.}>>...>>>>...>>..>>....................................->>>>>>>>..>->>>>	bosTau2,canFam2,dasNov1,echTel1,galGal2,hg18,loxAfr1,mm8,monDom4,oryCun1,panTro1,rheMac2,rn4
42526	3526402H21Rik	chr1	64534888	64535787	+	BC048151_utr3_0_0_chr1_64534695_f,NM_001037726_utr3_6_0_chr1_64531655_f,NM_009952_utr3_8_0_chr1_64531655_f,NM_133828_utr3_7_0_chr1_64531655_f	hg18chr2/208170353-208171434-h2.5	64532042	64532133	-	UTR3	68.28	CUUCUUCAUUGCACCUUCC...UUACUUUCC---ugUGUGGCCCACAC-aUUAC-gUCA.GCUCAGCAGGC.UGG-..GUAA--CUGUCCC....................................UAAGGCAAU.CAUGGAG	<<<<-<.<<<<<..<<<-.....................<<..<<.....<<<<..<<{.<<{.....}>>.}>>...>>>>...>>..>>....................................->>>>>>>>..>->>>>	bosTau2,canFam2,dasNov1,echTel1,galGal2,hg18,loxAfr1,mm8,monDom4,oryCun1,panTro1,rheMac2,rn4
44876	4930579G22Rik	chr1	64508365	64532050	+	AF448508_cds_6_0_chr1_64508349_f,AF448508_cds_7_0_chr1_64510455_f,AF448508_cds_8_0_chr1_64531510_f,BC021649_cds_5_0_chr1_64508349_f,BC021649_cds_6_0_chr1_64510455_f,BC021649_cds_7_0_chr1_64531510_f,NM_001037726_cds_4_0_chr1_64508349_f,NM_001037726_cds_5_0_chr1_64510455_f,NM_001037726_cds_6_0_chr1_64531510_f,NM_009952_cds_6_0_chr1_64508349_f,NM_009952_cds_7_0_chr1_64510455_f,NM_009952_cds_8_0_chr1…	hg18chr2/208170353-208171434-h2.5	64532042	64532133	-	UTR3	68.28	CUUCUUCAUUGCACCUUCC...UUACUUUCC---ugUGUGGCCCACAC-aUUAC-gUCA.GCUCAGCAGGC.UGG-..GUAA--CUGUCCC....................................UAAGGCAAU.CAUGGAG	<<<<-<.<<<<<..<<<-.....................<<..<<.....<<<<..<<{.<<{.....}>>.}>>...>>>>...>>..>>....................................->>>>>>>>..>->>>>	bosTau2,canFam2,dasNov1,echTel1,galGal2,hg18,loxAfr1,mm8,monDom4,oryCun1,panTro1,rheMac2,rn4
108575	Zfp532	chr18	65808303	65812967	+	BC094671_cds_5_0_chr18_65808267_f,BC094671_cds_6_0_chr18_65810894_f,BC094671_cds_7_0_chr18_65812331_f,NM_207255_cds_3_0_chr18_65808264_f,NM_207255_cds_4_0_chr18_65810894_f,NM_207255_cds_5_0_chr18_65812331_f,BC094671_utr3_5_0_chr18_65808271_f,BC094671_utr3_6_0_chr18_65810894_f,BC094671_utr3_7_0_chr18_65812331_f,BC094671_utr3_7_0_chr18_65812826_f,NM_207255_utr3_5_0_chr18_65812826_f	hg18chr1/240606207-240606499-h2.5	65813260	65813342	-	UTR3	51	UAG.UGUUg--.UGAGACCCACAAUC...AC.U.UACA.AUUUAUGU...GGCGA..GUUCUAAAAAUUAAA.aAACACUAAAAAAGGCAUGAU---AGCCU	<<<.<<<<....<<<.........<<...-<.{..<{<......>}>...}>->>............>>>....>>>>>>>.....<<<.........>>>.	bosTau2,canFam2,dasNov1,echTel1,hg18,mm8,monDom4,oryCun1,panTro1,rheMac2,rn4
23584	Car14	chr3	95983382	95985756	-	NM_011797_cds_0_0_chr3_95983551_r,NM_011797_cds_1_0_chr3_95984206_r,NM_011797_cds_2_0_chr3_95984382_r,NM_011797_cds_3_0_chr3_95984629_r,NM_011797_cds_4_0_chr3_95984836_r,NM_011797_cds_5_0_chr3_95985145_r,NM_011797_cds_6_0_chr3_95985336_r,NM_011797_cds_7_0_chr3_95985648_r,NM_011797_utr3_0_0_chr3_95983205_r,NM_011797_utr3_0_0_chr3_95983206_r	hg18chr1/163945309-163945386-h1.2.h2.2	95983541	95983611	+	UTR3	97	GAGACAGAGUUCACGCCUCUGUGGUAGCCCGAGCAGAGGUGAAAACCACACUUUUCCUGUUUCCCAGCCGC	.<<<-...<<{-.<<<<<<{<<-........->>}>>>>>>.-}>>....->>>.<--......-->....	bosTau2,canFam2,dasNov1,echTel1,hg18,loxAfr1,mm8,oryCun1,panTro1,rheMac2,rn4
86431	Aph1a	chr3	95982193	95982810	+	BC024111_utr3_0_0_chr1_163562213_r,BC024111_utr3_6_0_chr3_95982164_f,NM_146104_utr3_5_0_chr3_95981777_f,NM_146134_utr3_6_0_chr3_95982164_f	hg18chr1/163945309-163945386-h1.2.h2.2	95983541	95983611	+	UTR3	97	GAGACAGAGUUCACGCCUCUGUGGUAGCCCGAGCAGAGGUGAAAACCACACUUUUCCUGUUUCCCAGCCGC	.<<<-...<<{-.<<<<<<{<<-........->>}>>>>>>.-}>>....->>>.<--......-->....	bosTau2,canFam2,dasNov1,echTel1,hg18,loxAfr1,mm8,oryCun1,panTro1,rheMac2,rn4
20166	Itsn2	chr12	4725857	4727332	+	BC037119_cds_2_0_chr12_4726936_f,NM_011365_cds_36_0_chr12_4725849_f,NM_011365_cds_37_0_chr12_4726363_f,NM_011365_cds_38_0_chr12_4726936_f,BC037119_utr5_0_0_chr12_4725414_f,BC037119_utr5_1_0_chr12_4726363_f,BC037119_utr3_2_0_chr12_4727272_f,NM_011365_utr3_38_0_chr12_4727094_f	hg18chr2/24279233-24280003-h2.5	4727416	4727496	+	UTR3	66.62	CAC.UGUGGAGUuG.GU---...--GAUGUUGG....AACCAUUCCACACUAU.....GUGACCUCU..GCUGGGUCACA-C-ACUCAGGAGGUGAAGGGCUGA	....{{{{{<{<.{.<{.....................}>}>}>}}}}}.........<{<<<<<.......>>>>>}>.....<-<.....>->.........	bosTau2,canFam2,echTel1,hg18,loxAfr1,mm8,oryCun1,panTro1,rheMac2,rn4
20096	Sec22b	chr3	97998110	98006954	+	AK134215_cds_2_0_chr3_97997984_f,AK134215_cds_3_0_chr3_97999905_f,NM_011342_cds_2_0_chr3_97997984_f,NM_011342_cds_3_0_chr3_97999905_f,NM_011342_cds_4_0_chr3_98006521_f,NM_011342_utr3_4_0_chr3_98006676_f	hg18chr1/143827371-143827498-h2.1	98006852	98006911	-	UTR3	77.86	UGGAAGUC.U-.-CUCUGGGAC.--AGACUUUCUCUGGGUGCUGAGCU	-<<<<<<<.<...............>>>>>>>>-...<<<.....>>>	bosTau2,canFam2,dasNov1,echTel1,hg18,loxAfr1,mm8,monDom4,oryCun1,panTro1,rheMac2,rn4,bosTau2,canFam2,dasNov1,echTel1,hg18,loxAfr1,mm8,monDom4,oryCun1,panTro1,rheMac2,rn4
20096	Sec22b	chr3	97998110	98006954	+	AK134215_cds_2_0_chr3_97997984_f,AK134215_cds_3_0_chr3_97999905_f,NM_011342_cds_2_0_chr3_97997984_f,NM_011342_cds_3_0_chr3_97999905_f,NM_011342_cds_4_0_chr3_98006521_f,NM_011342_utr3_4_0_chr3_98006676_f	hg18chr1/143827371-143827498-h2.1	98006858	98006898	+	UTR3	77.86	UGGAAGUC.U-.-CUCUGGGAC.--AGACUUUCUCUGGGUGCUGAGCU	-<<<<<<<.<...............>>>>>>>>-...<<<.....>>>	bosTau2,canFam2,dasNov1,echTel1,hg18,loxAfr1,mm8,monDom4,oryCun1,panTro1,rheMac2,rn4,bosTau2,canFam2,dasNov1,echTel1,hg18,loxAfr1,mm8,monDom4,oryCun1,panTro1,rheMac2,rn4
20096	Sec22b	chr3	97998110	98006954	+	AK134215_cds_2_0_chr3_97997984_f,AK134215_cds_3_0_chr3_97999905_f,NM_011342_cds_2_0_chr3_97997984_f,NM_011342_cds_3_0_chr3_97999905_f,NM_011342_cds_4_0_chr3_98006521_f,NM_011342_utr3_4_0_chr3_98006676_f	hg18chr1/143827371-143827498-h2.1	98006852	98006911	-	UTR3	77.86	CCCUAAU...ACAUAUAGCUCAGCACCCA.GAGAAAG--.UCUGUCCCAGAGAGA--CU-UCC......ACAU-GGG	<<<.<..........<-<........>->..-<<.<<...<{{.........}}>..>>.>>-.........>.>>>	bosTau2,canFam2,dasNov1,echTel1,hg18,loxAfr1,mm8,monDom4,oryCun1,panTro1,rheMac2,rn4,bosTau2,canFam2,dasNov1,echTel1,hg18,loxAfr1,mm8,monDom4,oryCun1,panTro1,rheMac2,rn4
20096	Sec22b	chr3	97998110	98006954	+	AK134215_cds_2_0_chr3_97997984_f,AK134215_cds_3_0_chr3_97999905_f,NM_011342_cds_2_0_chr3_97997984_f,NM_011342_cds_3_0_chr3_97999905_f,NM_011342_cds_4_0_chr3_98006521_f,NM_011342_utr3_4_0_chr3_98006676_f	hg18chr1/143827371-143827498-h2.1	98006858	98006898	+	UTR3	77.86	CCCUAAU...ACAUAUAGCUCAGCACCCA.GAGAAAG--.UCUGUCCCAGAGAGA--CU-UCC......ACAU-GGG	<<<.<..........<-<........>->..-<<.<<...<{{.........}}>..>>.>>-.........>.>>>	bosTau2,canFam2,dasNov1,echTel1,hg18,loxAfr1,mm8,monDom4,oryCun1,panTro1,rheMac2,rn4,bosTau2,canFam2,dasNov1,echTel1,hg18,loxAfr1,mm8,monDom4,oryCun1,panTro1,rheMac2,rn4
50622	Wipi2	chr5	142911611	142919496	+	NM_178398_cds_10_0_chr5_142918568_f,NM_178398_cds_11_0_chr5_142919334_f,NM_178398_cds_4_0_chr5_142911539_f,NM_178398_cds_5_0_chr5_142912007_f,NM_178398_cds_6_0_chr5_142913499_f,NM_178398_cds_7_0_chr5_142915509_f,NM_178398_cds_8_0_chr5_142916799_f,NM_178398_cds_9_0_chr5_142917897_f,NM_178398_utr3_11_0_chr5_142919447_f	hg18chr7/5237941-5238115-h2.1	142920359	142920426	+	UTR3	50.65	UCUCCUCCCUCCCC--AGACA--u.AGCAGAGAGUAGAGGG----GCCCCUCC..CCcUCCCAGGGAGGC-GG-CAGGAGA	{{{{{{-...............................{<<.....>>}<{<<..<-.....->>>}>......-}}}}}}	canFam2,hg18,mm8,panTro1,rheMac2
32310	Pnrc2	chr4	135143773	135145030	-	NM_026383_cds_0_0_chr4_135144090_r,NM_026383_utr5_1_0_chr4_135144971_r,NM_026383_utr3_0_0_chr4_135143005_r	hg18chr9/98720838-98720970-h1.1	135145117	135145158	-	UTR5	54.61	CUUGUGUGCU.GAGGA-gACUC.-GAUGU-gGAC.CUC.A.GCUCC.UAGG	<<{<...<<<.<<<<...<<.......>>....>.>>>.>.>>....>}>>	bosTau2,canFam2,dasNov1,echTel1,galGal2,hg18,loxAfr1,mm8,monDom4,oryCun1,panTro1,rheMac2,rn4
12815	Ctsd	chr7	142185779	142190311	-	AK152638_cds_0_0_chr7_142185961_r,AK152638_cds_1_0_chr7_142186223_r,AK152638_cds_2_0_chr7_142186416_r,AK152638_cds_3_0_chr7_142186741_r,AK152638_cds_4_0_chr7_142190156_r,NM_009983_cds_0_0_chr7_142185961_r,NM_009983_cds_1_0_chr7_142186223_r,NM_009983_cds_2_0_chr7_142186416_r,NM_009983_cds_3_0_chr7_142186723_r,NM_009983_cds_4_0_chr7_142190156_r,AK152638_utr3_0_0_chr7_142185307_r,NM_009983_utr3_0_0_…	hg18chr11/1730535-1730914-h1.2	142185512	142185544	-	UTR3	64.35	CUCCaACuCU-G.GCCU.GGCAA...AGGC.--.C-.-UGAaGGUG	{-{{.-<....{.<{{{.........}}}>....}....>-.}}-}	canFam2,echTel1,hg18,loxAfr1,mm8,monDom4,panTro1,rheMac2,rn4,tetNig1
84835	Nav1	chr1	137255658	137256120	-	AK122458_utr3_0_0_chr1_137255259_r,BC025914_utr3_0_0_chr1_137255259_r,NM_173437_utr3_0_0_chr1_137255284_r	hg18chr1/200058020-200058989-h1.3	137255693	137255734	+	UTR3	73.24	UCUG..AGC.CUUG.CC..A-UGUACUGGAGCUUUGGAUAG.GGUUCAGA	.<{<..<<<.<<{<.{<..................>}.>}>.>>>>>}>.	bosTau2,canFam2,echTel1,hg18,loxAfr1,mm8,monDom4,oryCun1,panTro1,rheMac2,rn4
16979	Mcl1	chr3	95745253	95746760	+	NM_008562_cds_1_0_chr3_95745166_f,NM_008562_cds_2_0_chr3_95746112_f,NM_008562_utr3_2_0_chr3_95746229_f	hg18chr9/69601139-69601567-h1.2	95746897	95746941	+	UTR3	51.02	CGAUUU...UUA..AG---AAAAUUUAUG.A-AA-UGUAUUUGUCUGUA.AAAAUUG	{<<<<<...<<<..<<...<<.<<-..........->>.>>...>>.>>.>>>>>>}	canFam2,dasNov1,hg18,mm8,oryCun1,panTro1,rheMac2,rn4
42435	Stoml2	chr4	43048840	43050951	-	NM_023231_cds_0_0_chr4_43049265_r,NM_023231_cds_1_0_chr4_43050038_r,NM_023231_cds_2_0_chr4_43050379_r,NM_023231_cds_3_0_chr4_43050593_r,NM_023231_cds_4_0_chr4_43050870_r,NM_023231_utr3_0_0_chr4_43048790_r,NM_023231_utr3_0_0_chr4_43048792_r	hg18chr9/35089944-35090010-h1.1	43049190	43049236	+	UTR3	61.68	GGCCGGGAG...GCUGGA.ACCAGAAUCUuuuuuGAGA-----GC.agCUCCCGGCC	{<{{{<<{{...<{......-{............}-.......}>...}}>>}}}>}	bosTau2,canFam2,echTel1,hg18,loxAfr1,mm8,monDom4,oryCun1,panTro1,rheMac2,rn4
74762	Fntb	chr12	77825887	77839167	+	NM_145927_cds_10_0_chr12_77835254_f,NM_145927_cds_11_0_chr12_77838916_f,NM_145927_cds_7_0_chr12_77825785_f,NM_145927_cds_8_0_chr12_77829051_f,NM_145927_cds_9_0_chr12_77833460_f,NM_145927_utr3_11_0_chr12_77839048_f	hg18chr14/64598327-64599132-h1.4	77839607	77839649	-	UTR3	54.4	CGU...G.GCCuC.--.GGAGAGGaU--G...UGAC.UCGGUUUUCC--CcaGGUU..AUG	{{{.....<{<......<<{{{<..................>}}}>>.....>}>...}}}	bosTau2,canFam2,dasNov1,echTel1,hg18,loxAfr1,mm8,oryCun1,panTro1,rheMac2,rn4
26304	Homer2	chr7	81483483	81492181	-	AB017136_cds_0_0_chr7_81483766_r,AB017136_cds_1_0_chr7_81484819_r,AB017136_cds_2_0_chr7_81485774_r,AB017136_cds_3_0_chr7_81487856_r,AB017136_cds_4_0_chr7_81492089_r,BC038314_cds_0_0_chr7_81483766_r,BC038314_cds_1_0_chr7_81484819_r,BC038314_cds_2_0_chr7_81485774_r,BC038314_cds_3_0_chr7_81487856_r,NM_011983_cds_0_0_chr7_81483766_r,NM_011983_cds_1_0_chr7_81484819_r,NM_011983_cds_2_0_chr7_81485774_r,…	hg18chr14/105987567-105987643-h2.3	81492176	81492228	-	UTR5	53.56	GAAUCUGGGUGUGAAACCCCGUCUUCCACUCAGGCAUCCAGCGUCAAUGGCAC	...{<{<<<<{.<<{........}>>}>>>>}>}...................	bosTau2,canFam2,dasNov1,echTel1,galGal2,hg18,loxAfr1,mm8,panTro1,rheMac2,rn4,tetNig1
73972	H47	chr7	65958613	65968019	+	NM_024439_cds_0_0_chr7_65958664_f,NM_024439_cds_1_0_chr7_65959282_f,NM_024439_cds_2_0_chr7_65962350_f,NM_024439_cds_3_0_chr7_65965897_f,NM_024439_cds_4_0_chr7_65966143_f,NM_024439_cds_5_0_chr7_65967717_f,NM_024439_utr5_0_0_chr7_65958599_f,NM_024439_utr5_0_0_chr7_65958609_f,NM_024439_utr3_5_0_chr7_65967797_f,NM_024439_utr3_5_0_chr7_65967803_f,NM_024439_intron_4_0_chr7_65966222_f	hg18chr15/99630411-99630692-h2.2	65967804	65967871	+	UTR3	82.96	ACuCU.UGUUAGUGUCGCUCU-GACAUUAGCA.AGGU.GAACCUUUAACCCU.CAACUCAAUUGCCUUACGCA	<{.<<.<{<<<<<<<<......>>>>>>>>}>.>>}>....................................	bosTau2,canFam2,dasNov1,echTel1,hg18,loxAfr1,mm8,monDom4,panTro1,rheMac2,rn4
73972	H47	chr7	65962406	65966411	+	NM_024439_cds_0_0_chr7_65958664_f,NM_024439_cds_1_0_chr7_65959282_f,NM_024439_cds_2_0_chr7_65962350_f,NM_024439_cds_3_0_chr7_65965897_f,NM_024439_cds_4_0_chr7_65966143_f,NM_024439_cds_5_0_chr7_65967717_f,NM_024439_utr5_0_0_chr7_65958599_f,NM_024439_utr5_0_0_chr7_65958609_f,NM_024439_utr3_5_0_chr7_65967797_f,NM_024439_utr3_5_0_chr7_65967803_f,NM_024439_intron_4_0_chr7_65966222_f	hg18chr15/99630411-99630692-h2.2	65967804	65967871	+	UTR3	82.96	ACuCU.UGUUAGUGUCGCUCU-GACAUUAGCA.AGGU.GAACCUUUAACCCU.CAACUCAAUUGCCUUACGCA	<{.<<.<{<<<<<<<<......>>>>>>>>}>.>>}>....................................	bosTau2,canFam2,dasNov1,echTel1,hg18,loxAfr1,mm8,monDom4,panTro1,rheMac2,rn4
85119	Hlf	chr11	90156136	90161912	-	AK079068_cds_0_0_chr11_90156849_r,AK079068_cds_1_0_chr11_90161848_r,BC057693_cds_0_0_chr11_90156849_r,BC057693_cds_1_0_chr11_90161848_r,BC058705_cds_0_0_chr11_90156849_r,BC058705_cds_1_0_chr11_90161848_r,NM_172563_cds_0_0_chr11_90156849_r,NM_172563_cds_1_0_chr11_90161848_r,AK079068_utr3_0_0_chr11_90155080_r,BC057693_utr3_0_0_chr11_90155242_r,BC058705_utr3_0_0_chr11_90154656_r,NM_172563_utr3_0_0_c…	hg18chr17/50756041-50756657-h2.3.4.1.5	90153489	90153809	-	UTR3	80.14	UCUGAAAUGUUGCAUGCCCU--......----------GCCA---UUCAG-A-----UGCAAAGCACUUCCUGGUC.AGGUCAuaucuuuucauUAgUCACAUGGAUUCUCGAAGAAAGUUU--UAAAA.AAA-.----AAAGGAAUCAGGGUUUCUCUCUGCUGAUGCUCCCCUGAGGGGA-----------UGGGGGG...GCUUUGGAUGA-CAGUCC---CcaACUAUA-GAGGGACUGG-UGCUUU.GGGUCAUUCACAAA..CCACA..UCAGGCAUGACUuG-GCCAGGCCUUUg.UCUCU--AAAUAGA.ACAGGCCUUGAAGGGACCAUC...CUUUGUAGAAGAAGAAGaaugggCC....UAUGUUUGA.GAAUA.gCaUGA..UGGG	.<{{<<.....{<.........................>}.....>>}}>.<.....{<-....-<<<<-.....-.>>>>-.................->}.....>.......................................-<<--....{<<............-{{.....}}-............>>}..-...->>-.........<{<{<................>}>}>........<.{<.....>}>...............................<<<{<<.<..{{<........>}}.>.>>}>>>........{<<<{....--{............................}--..............}>..>>}.	bosTau2,canFam2,dasNov1,echTel1,hg18,loxAfr1,mm8,oryCun1,panTro1,rheMac2,rn4
60412	Arid1a	chr4	132952066	132952503	-	BC082554_cds_0_0_chr4_132952407_r,NM_001080819_cds_0_0_chr4_132952407_r,NM_033566_cds_0_0_chr4_132952407_r,BC082554_utr3_0_0_chr4_132952029_r,NM_001080819_utr3_0_0_chr4_132951084_r,NM_033566_utr3_0_0_chr4_132951086_r	hg18chr1/26980120-26980222-h2.2	132952081	132952140	-	UTR3	57.34	UUUU..AACCAAAGUUACU.GU.U.GUUUACA.GUGAG.UUUGGG.........GAAA-A.AAA.U..-----------GGC.U....U..UCCC......AGUC	.<<<....<<<<<.<<<<<.<<.......>>>.>>>>..>>>>>...........>>>.....................{{<.<.................>>}}	bosTau2,canFam2,danRer3,dasNov1,fr1,galGal2,hg18,loxAfr1,mm8,monDom4,oryCun1,panTro1,rheMac2,rn4,tetNig1
12230	Ccnd3	chr17	47061972	47062847	+	NM_001081635_utr3_6_0_chr17_47061968_f,NM_001081636_utr3_6_0_chr17_47061968_f,NM_007632_utr3_4_0_chr17_47061968_f	hg18chr6/42011260-42011538-h2.2	47062117	47062176	+	UTR3	79.96	CACAGUGUGCACUAAGGGGUU-.-GCAuGGUCAUgaggGGCGUC.UUC..AUGGCCAGU--cAGCUCC	.-<.....>-.....<{<<<{...<<..{<<<<<................>>>>>}.>>...}>>>}>	bosTau2,canFam2,dasNov1,echTel1,hg18,loxAfr1,mm8,oryCun1,panTro1,rheMac2,rn4
88994	Wasf2	chr4	132468614	132469373	+	NM_153423_utr3_8_0_chr4_132467951_f	hg18chrX/47549187-47549317-h2.5	132468027	132468113	-	UTR3	53.99	GGA....AGAA-GCAUA-UGgucAGUUGAAGGAAGCACUC.GGAUAGAUCUUUGGcuUUGgCCCC.UUGCA--...GUUcuUUGUC-CC------....UU..GCU.UUCU..UCC	{{{....<{<{.{{<................<--<<<<<..<<<....>>>..>>...>>.>-->..-<.......<-......->.>-...........>..}}..}>}>..}}}	bosTau2,canFam2,dasNov1,echTel1,hg18,loxAfr1,mm8,monDom4,oryCun1,panTro1,rheMac2
129555	LOC432967	chr15	78854378	78855091	-	Intergenic	hg18chr22/36529818-36530120-h2.4	78854319	78854406	-	Intergenic	50.57	GGA--GUCCUA...GGCUCCGAGAgAGUU..UAGaGGC-UCCgA........GA-UUU-G.CCGAAGAGAc..CCCCAGAGAGCCCAGAACCUCUU..GU...CUGCugcAGAC	<<{..{<<{{<...<{<<.......>>}>..>}}.>>}.}>>.............{<{.{.<-<...<<....-<-.-<.....>-->-....>>........>->}...}>}.	bosTau2,canFam2,dasNov1,echTel1,hg18,loxAfr1,mm8,panTro1,rheMac2,rn4
43263	Mlstd2	chr7	113359697	113360689	+	AK033674_utr3_12_0_chr7_113359439_f,NM_026143_utr3_12_0_chr7_113359439_f,NM_027379_utr3_12_0_chr7_113359439_f	hg18chr11/13707217-13709361-h2.1	113361025	113361094	+	UTR3	56.13	GUCUCU...GGUCUAGGAC-CAUGCCUGUAUaAGGUGUG-AGAGACCA..UGA.UGGUGUGUGAGAAUGGAAUAAAUG	<<<<<<....<<<...>>>.{{{{<{<.....>}>}}}}.>>>>>>................................	bosTau2,canFam2,echTel1,galGal2,hg18,loxAfr1,mm8,monDom4,oryCun1,panTro1,rheMac2,rn4
60852	Cnnm3	chr1	36469883	36470217	+	BC052714_utr3_7_0_chr1_36469777_f,NM_001039551_utr3_8_0_chr1_36469712_f,NM_053186_utr3_7_0_chr1_36469777_f	hg18chr2/96862025-96862716-h1.5	36469865	36469901	-	UTR3	55.12	GCU...........U.A-...CAAGGGCCAUCUAAAACGUGGCCAGGA...U.A.GGU	{{{...........{.{.......-<<<<<<.......>>>>>>-......}.}.}}}	bosTau2,canFam2,dasNov1,echTel1,hg18,mm8,monDom4,oryCun1,panTro1,rheMac2,rn4
88587	Smcr7l	chr15	80078101	80078761	+	NM_178719_utr3_5_0_chr15_80077391_f	hg18chr22/38241171-38241749-h2.5	80078569	80078611	+	UTR3	60.45	AGAA.AAG---AG.-.---uUG.GG....G-CUU....CCCA..-C---.CU------.....----U.GCUGCUAAGAUUGCUAU	...........<{.......{<.{{.............}}>}........}>..................................	bosTau2,canFam2,dasNov1,echTel1,hg18,loxAfr1,mm8,monDom4,oryCun1,panTro1,rheMac2,rn4
84612	Nos3as	chr5	23894945	23896194	-	AY515312_cds_1_0_chr5_23895304_r,AY515312_cds_2_0_chr5_23895511_r,AY515312_cds_3_0_chr5_23895818_r,AY515312_cds_4_0_chr5_23896073_r,NM_001002897_cds_1_0_chr5_23895304_r,NM_001002897_cds_2_0_chr5_23895511_r,NM_001002897_cds_3_0_chr5_23895818_r,NM_001002897_cds_4_0_chr5_23896073_r,AY515312_utr3_0_0_chr5_23894247_r,AY515312_utr3_1_0_chr5_23895289_r,NM_001002897_utr3_0_0_chr5_23894246_r,NM_001002897_…	hg18chr7/150343123-150343423-h1.4	23894766	23894801	-	UTR3	55.27	CCUC.CCC-UUU.GAGUUCCU.GU.GGGACU..............AG.GG.GUGGGG	<{{{.{<{.<{...<<{<<<.....>>>}>>..............}>.}>.}.}}}>	bosTau2,canFam2,echTel1,hg18,loxAfr1,mm8,monDom4,oryCun1,rheMac2,rn4
33155	Sept9	chr11	117176739	117177543	+	AK122415_utr3_10_0_chr11_117176646_f,BC046524_utr3_11_0_chr11_117176646_f,NM_001113486_utr3_11_0_chr11_117176646_f,NM_001113487_utr3_10_0_chr11_117176646_f,NM_001113488_utr3_9_0_chr11_117176646_f,NM_017380_utr3_9_0_chr11_117176646_f	hg18chr17/73006767-73006939-h2.5	117177030	117177127	-	UTR3	53.6	CC.CUuG.AGGG..GCAGG.CAg.CUGAgg.GCGCUGUaaG..AAaCGCcCcCGGAGG-G.GCaGGUGAGguuucaggaauacccGGCcAGCUCC..A..UCC.U.C.CU.UuG....GGG	{{.{{.{.<<<{..<-{...{-..{{{....{<{............}>}...}}}.-}......<<-{.......................}->>.....}->.}.>.>>.}.}....}}}	bosTau2,echTel1,hg18,mm8,rn4
82965	Ell2	chr13	76229953	76236814	+	AK033541_cds_2_0_chr13_76229586_f,AK033541_cds_3_0_chr13_76232156_f,AK156164_cds_10_0_chr13_76236548_f,AK156164_cds_11_0_chr13_76236682_f,AK156164_cds_7_0_chr13_76229550_f,AK156164_cds_8_0_chr13_76232156_f,AK156164_cds_9_0_chr13_76235541_f,BC006925_cds_2_0_chr13_76229946_f,BC006925_cds_3_0_chr13_76232156_f,BC006925_cds_4_0_chr13_76235541_f,BC006925_cds_5_0_chr13_76236548_f,BC006925_cds_6_0_chr13_…	hg18chr1/156411666-156411773-h2.4	76237323	76237385	-	UTR3	70.88	UAUGUAUGUGUAUAG.AAA.....A-C.UAUACACAUU----.........-CAC-UUUCUA....UUUUUCAACCCU.CCaAAAACAAUG	....-<<{{{{{{{{...........}.}}}}}}}>>-.....................................................	bosTau2,canFam2,dasNov1,echTel1,galGal2,hg18,loxAfr1,mm8,monDom4,oryCun1,panTro1,rheMac2,rn4,xenTro1
82965	Ell2	chr13	76232457	76233283	+	AK033541_cds_2_0_chr13_76229586_f,AK033541_cds_3_0_chr13_76232156_f,AK156164_cds_10_0_chr13_76236548_f,AK156164_cds_11_0_chr13_76236682_f,AK156164_cds_7_0_chr13_76229550_f,AK156164_cds_8_0_chr13_76232156_f,AK156164_cds_9_0_chr13_76235541_f,BC006925_cds_2_0_chr13_76229946_f,BC006925_cds_3_0_chr13_76232156_f,BC006925_cds_4_0_chr13_76235541_f,BC006925_cds_5_0_chr13_76236548_f,BC006925_cds_6_0_chr13_…	hg18chr1/156411666-156411773-h2.4	76237323	76237385	-	UTR3	70.88	UAUGUAUGUGUAUAG.AAA.....A-C.UAUACACAUU----.........-CAC-UUUCUA....UUUUUCAACCCU.CCaAAAACAAUG	....-<<{{{{{{{{...........}.}}}}}}}>>-.....................................................	bosTau2,canFam2,dasNov1,echTel1,galGal2,hg18,loxAfr1,mm8,monDom4,oryCun1,panTro1,rheMac2,rn4,xenTro1
88337	Ric8b	chr10	84444989	84445460	+	NM_001013441_utr3_8_0_chr10_84444987_f,NM_183172_utr3_9_0_chr10_84444987_f	hg18chr12/105804964-105805131-h1.1	84446133	84446162	+	UTR3	73.66	UAUGUAUGUGUGU......GUAC...AUGCGCAUACAUA	.{<{<{<{<{<{<.............>}>}>}>}>}>}.	bosTau2,canFam2,dasNov1,echTel1,hg18,loxAfr1,mm8,monDom4,oryCun1,panTro1,rheMac2,rn4,bosTau2,canFam2,dasNov1,echTel1,hg18,loxAfr1,mm8,oryCun1,panTro1,rheMac2,rn4
88337	Ric8b	chr10	84444989	84445460	+	NM_001013441_utr3_8_0_chr10_84444987_f,NM_183172_utr3_9_0_chr10_84444987_f	hg18chr12/105804964-105805131-h1.1	84446147	84446178	-	UTR3	73.66	UAUGUAUGUGUGU......GUAC...AUGCGCAUACAUA	.{<{<{<{<{<{<.............>}>}>}>}>}>}.	bosTau2,canFam2,dasNov1,echTel1,hg18,loxAfr1,mm8,monDom4,oryCun1,panTro1,rheMac2,rn4,bosTau2,canFam2,dasNov1,echTel1,hg18,loxAfr1,mm8,oryCun1,panTro1,rheMac2,rn4
88337	Ric8b	chr10	84444989	84445460	+	NM_001013441_utr3_8_0_chr10_84444987_f,NM_183172_utr3_9_0_chr10_84444987_f	hg18chr12/105804964-105805131-h1.1	84446133	84446162	+	UTR3	73.66	UAUGUGUGC..AUAU.AucUAU..GUAU..GCGCAUGUA	.{<{<<<{{..{<{<.........>}>}..}}>>>}>}.	bosTau2,canFam2,dasNov1,echTel1,hg18,loxAfr1,mm8,monDom4,oryCun1,panTro1,rheMac2,rn4,bosTau2,canFam2,dasNov1,echTel1,hg18,loxAfr1,mm8,oryCun1,panTro1,rheMac2,rn4
88337	Ric8b	chr10	84444989	84445460	+	NM_001013441_utr3_8_0_chr10_84444987_f,NM_183172_utr3_9_0_chr10_84444987_f	hg18chr12/105804964-105805131-h1.1	84446147	84446178	-	UTR3	73.66	UAUGUGUGC..AUAU.AucUAU..GUAU..GCGCAUGUA	.{<{<<<{{..{<{<.........>}>}..}}>>>}>}.	bosTau2,canFam2,dasNov1,echTel1,hg18,loxAfr1,mm8,monDom4,oryCun1,panTro1,rheMac2,rn4,bosTau2,canFam2,dasNov1,echTel1,hg18,loxAfr1,mm8,oryCun1,panTro1,rheMac2,rn4
26950	Podxl	chr6	31450345	31451150	-	NM_013723_utr3_0_0_chr6_31449656_r,NM_013723_utr3_0_0_chr6_31449658_r	hg18chr7/130838301-130838429-h1.1	31451974	31452005	-	UTR3	53.34	UUGCC...A...CA..-UGGAGAA-..AGGC.CCA-GAU.-.UGuGCAG	<{{<{...{........{<<............>>}.......}}.>}}>	bosTau2,canFam2,dasNov1,hg18,mm8,oryCun1,panTro1,rheMac2,rn4
21568	Tgfb3	chr12	86946017	86946973	-	BC108426_cds_0_0_chr12_86946883_r,NM_009368_cds_0_0_chr12_86946883_r,BC108426_utr3_0_0_chr12_86945908_r,NM_009368_utr3_0_0_chr12_86945847_r	hg18chr14/75494908-75495073-h2.1	86946528	86946575	+	UTR3	57.09	UGGccuuCACcUGAC--.UGaCCA--CU.CU..ACC.CUUCAUCUU---UuGUAG.GGUAG	<<<....<{.........}>.>>>.....<{..{<<.{{..............}}.>>}}>	bosTau2,canFam2,hg18,mm8,oryCun1,panTro1,rheMac2,rn4
88550	Kctd12	chr14	101864948	101865593	-	NM_177715_utr3_0_0_chr14_101863081_r,NM_177715_utr3_0_0_chr14_101864140_r	hg18chr13/76352236-76352489-h1.4	101863191	101863221	+	UTR3	53.51	UUUCCAUU.AUACAACUGGUUGUGA.AUA.GAAG	.<{<-{<<..<<<<<....>>>>>>.>}-.>}>.	bosTau2,canFam2,dasNov1,echTel1,hg18,loxAfr1,mm8,monDom4,oryCun1,panTro1,rheMac2,rn4
52772	Arfip2	chr7	105509570	105511043	-	NM_029802_cds_0_0_chr7_105510059_r,NM_029802_cds_1_0_chr7_105510632_r,NM_029802_cds_2_0_chr7_105510942_r,NM_029802_utr3_0_0_chr7_105509442_r,NM_029802_utr3_0_0_chr7_105509444_r	hg18chr11/6454892-6455000-h2.2.4	105510038	105510140	-	UTR3	57.01	GCUGGAGCAG...ACUCUUCAG.CAGUUCAACAUCAAGCUG..CGGCC.U-CCAGGAGCCGAGAAGCCUUCCUGGUUAGAGGAGCAGUGAGC.AGCUCC.CAGCCCAACUUGG	<<<<<<<<........<<-<.<.<<<<<........>>>>>..>.......<<<<<<<..........>>>>>>>........>->>.......>>>>..>>>>.........	bosTau2,canFam2,danRer3,dasNov1,echTel1,fr1,hg18,loxAfr1,mm8,monDom4,oryCun1,panTro1,rheMac2,rn4,tetNig1,xenTro1
82056	Zfp704	chr3	9410834	9411592	-	NM_133218_utr3_0_0_chr3_9410083_r,NM_133218_utr3_0_0_chr3_9410093_r	hg18chr8/81712414-81712983-h2.5	9418720	9418762	+	UTR3	60.34	GUUU.GGAAaCCCAC...UGUcuuC..UUCCUGGCGCUAGCUUUU.GCUA	{{{-.{{{{..................}}}}-}}}...{<<.....>>}.	bosTau2,canFam2,dasNov1,echTel1,hg18,loxAfr1,mm8,monDom4,rheMac2,rn4
33895	Pcnx	chr12	82912064	82915041	+	AF096286_cds_26_0_chr12_82911875_f,AF096286_cds_27_0_chr12_82913736_f,AF096286_cds_28_0_chr12_82914569_f,AF096286_cds_29_0_chr12_82914870_f,NM_018814_cds_32_0_chr12_82911875_f,NM_018814_cds_33_0_chr12_82913736_f,NM_018814_cds_34_0_chr12_82914569_f,NM_018814_cds_35_0_chr12_82914870_f,AF096286_utr3_29_0_chr12_82915011_f,NM_018814_utr3_35_0_chr12_82915011_f	hg18chr14/70651776-70651871-h2.1	82919706	82919745	+	UTR3	67.81	----AUcAGA-.---A--AAAAAUACAGUAUUGA.CC-gUGGAUAAAA....aCA-GG	...................................<{..<<............>>.}>	bosTau2,canFam2,dasNov1,galGal2,hg18,mm8,monDom4,oryCun1,panTro1,rheMac2,rn4,xenTro1
87151	D4Ertd429e	chr4	148569655	148570328	-	AK040555_utr3_0_0_chr4_148568664_r,AK159041_utr3_0_0_chr4_148568668_r,NM_177672_utr3_0_0_chr4_148568664_r,NM_001025106_intron_3_0_chr4_148566240_r	hg18chr1/9584810-9584961-h1.4.h2.4.h2.2.5	148570984	148571133	-	UTR3	73.4	CUAGACACACUCAAGUUCAGUACCACGUCCCUGUGCUGCCUGGUGGGCUUCACCG.CA-G.CUGUGGCUACGAGGAAAUCGACAGGCCCACGGAGGUUCCGGCCCCGAAGGUCAGAGAAGCAGC.AGUGACUG.....CaGGGGGGAGGACAGGUGGCA	<<-<<<........>>>->>.........{<<<<....{<...<<<<<<...................................>>>>>>....>}......<{<<<..<<<<<.............>>>>>......>.>>}>.....>>>>}.....	bosTau2,canFam2,danRer3,fr1,galGal2,hg18,mm8,monDom4,oryCun1,rheMac2,rn4,tetNig1
53868	4930545L08Rik	chr9	111757302	111763455	-	Intergenic	hg18chr3/35983364-35983560-h1.4	111762505	111762557	-	Intergenic	59.89	CCCU.---..-C.UCCAGcaaaacA...CCUUACAUCAAACauGAGGUaC.CUCGA.GCAUU...---AGGG	.{<{.......<.{{-{{......{...{<<{...........}>>}}...}}-}}.>..........}>}.	bosTau2,canFam2,dasNov1,hg18,loxAfr1,mm8,oryCun1,rheMac2,rn4
42436	Diablo	chr5	123772471	123773325	-	NM_023232_cds_0_0_chr5_123773129_r,NM_023232_utr3_0_0_chr5_123771948_r	hg18chr12/121257744-121257862-h1.2	123772133	123772179	-	UTR3	56.38	UCUCC.AGGGGGCU.GA.GAC.GGUGCACCAGCAGG.A.GCCCUUUG.U..ACAGA	....{.{<<<<<<<.....-<.<<....>>.>-....>.>>>>>>}}.........	canFam2,dasNov1,echTel1,hg18,loxAfr1,mm8,monDom4,oryCun1,panTro1,rheMac2,rn4
84140	Lcorl	chr5	46019354	46020266	-	AK154398_utr3_0_0_chr5_46018580_r,NM_172153_utr3_0_0_chr5_46018584_r,NM_172153_utr3_0_0_chr5_46018586_r,BC066151_intron_0_0_chr5_45990246_r,NM_178142_intron_0_0_chr5_45990246_r	hg18chr4/17492779-17492925-h1.1	46020074	46020122	+	UTR3	73.1	UUCAGUUUC...UUUAAAuaC...A..UGCAAGCAGU.UUUAAA.....GUUUAGUAGCUGAA	.<<<<<<.....{{{{<{....................}>}}}}............>>>>>>.	bosTau2,canFam2,echTel1,hg18,mm8,monDom4,panTro1,rheMac2,rn4
11664	Arvcf	chr16	18319487	18320396	+	AK044982_utr3_15_0_chr16_18319170_f,AK051627_utr3_15_0_chr16_18318773_f,BC052393_utr3_17_0_chr16_18319170_f,BC056980_utr3_18_0_chr16_18319170_f,NM_033474_utr3_18_0_chr16_18319170_f	hg18chr22/18337402-18337684-h2.2	18319885	18319943	+	UTR3	72.4	-AAAUUUUU..GUAAGAAAAUUU-AAAgAUU.AAAAaa.GCAG.CAAAG-AACUGCCUGuCUU-C.UGC	.{{{<{<<<......>>>}>}}}................{{<<...<<<...........>>>.>.>}}	bosTau2,canFam2,dasNov1,echTel1,hg18,loxAfr1,mm8,monDom4,oryCun1,panTro1,rheMac2,rn4
48106	Tram1	chr1	13551386	13564774	-	NM_028173_cds_0_0_chr1_13551537_r,NM_028173_cds_1_0_chr1_13554685_r,NM_028173_cds_2_0_chr1_13555153_r,NM_028173_cds_3_0_chr1_13557017_r,NM_028173_cds_4_0_chr1_13557218_r,NM_028173_cds_5_0_chr1_13561582_r,NM_028173_cds_6_0_chr1_13563314_r,NM_028173_cds_7_0_chr1_13564664_r,NM_028173_utr3_0_0_chr1_13549916_r	hg18chr8/71648148-71648647-h2.3	13550104	13550166	-	UTR3	55.32	GCUGCUAGAAAGUCAU..GCUUUCUCUUCuCCAGCCGC.UUACCUGCUUCCUGGGAAA-GUAGUCGC	<<-<<<<<<<<{.......}>>>>..<<{.<<<<..<{.......}>...>>>>}>>...>>>>->>	bosTau2,canFam2,dasNov1,echTel1,hg18,mm8,oryCun1,panTro1,rheMac2,rn4
120747	Tmed8	chr12	88058994	88059595	-	NM_001033475_utr3_0_0_chr12_88055345_r	hg18chr14/76875395-76875727-h1.3	88059467	88059541	+	UTR3	100.27	AAACA.GGAGAA.GUAuGGAGAC--ugccaCUGACUUGGAAAU-AgcUCCgAAGGAGG-ugcUUC--UUUGCUUCUUUUGUUU	{{{{{.<<{{<<.{{{.<<...........<<..{<{<{<.......>}>.}>}..>>.........>>}}}>>}}>>}}}}}	bosTau2,canFam2,dasNov1,echTel1,hg18,mm8,oryCun1,rheMac2
49857	Phf19	chr2	34717041	34717963	-	NM_028716_cds_0_0_chr2_34717728_r,NM_028716_utr3_0_0_chr2_34715764_r	hg18chr9/122658101-122658781-h1.4.h2.2	34716137	34716216	+	UTR3	54.03	CC.AGUUCCCAC------...----a.....AGCCU....AGGAGUUG....GCUUCCCAACUCUCCUUCCACCAGGCCCCACUUUGG.GACCUCAGUGGCGGCAGCU	........<<<<...................-<-<<....-<<<<{<<..........>>}>>>.........>->>->-................>>>>........	bosTau2,canFam2,dasNov1,echTel1,hg18,loxAfr1,mm8,oryCun1,panTro1,rheMac2,rn4
74163	Gusb	chr5	130284465	130284973	-	BC004616_cds_0_0_chr5_130284598_r,NM_010368_cds_8_0_chr5_130284630_r,BC004616_utr3_0_0_chr5_130284303_r,BC018202_utr3_0_0_chr5_130284331_r,BC004616_intron_0_0_chr5_130284773_r,NM_010368_intron_7_0_chr5_130284232_r,NM_010368_intron_8_0_chr5_130284773_r	hg18chr7/57249209-57249359-h1.2	130284960	130285036	+	UTR3	52.12	CCUC.CUAGcaugcgacgccggucucaucagauccagagcuagaaccauucUCCC.UAUGGGGAAGUCUGCUGGGcAGG	<{{{.{<{<...........................................<<.......>>.......>}>}}.}}>	bosTau2,canFam2,dasNov1,hg18,mm8,oryCun1,rheMac2,rn4
107568	Zbtb26	chr2	37257579	37258288	-	AK044592_cds_0_0_chr2_37257676_r,NM_199025_cds_0_0_chr2_37257676_r,AK044592_utr3_0_0_chr2_37257027_r,NM_199025_utr3_0_0_chr2_37254177_r,NM_199025_utr3_0_0_chr2_37254179_r	hg18chr9/124720008-124720674-h2.1.5.h1.5.h2.2	37257398	37257596	-	UTR3	57.4	UUCUACAAAGCCUCC...AAGCA..GGUGGUAGUGAGU.GAGUUGAAGCACUAGCAGACUAGGUGACUCCC------ucuuauggua-----G-CUUUGCUUUCCUUUGGCCCUCUCCUGGUUCCU-UUUU.GAGUUAUUUAACCUGUGAUUUCUGUUUUC.CUU..UUCUAAGGAAUAAUUCCAUUUGUCUACCUAGUGUUGA-UaUAUGUCUUAGACUGGC	.....................-<..<<<<<..<-.-{<......................<<<<<<....<.....................>...>>>>>>.......>}-.....->.......................................<<<.<{<......>}>>>>.............>>>>>>-.....<<.......>>..........	bosTau2,canFam2,dasNov1,echTel1,hg18,loxAfr1,mm8,oryCun1,panTro1,rheMac2,rn4
40896	Tmub1	chr5	23955940	23957843	-	NM_022418_cds_0_0_chr5_23955987_r,NM_022418_cds_1_0_chr5_23956599_r,NM_022418_utr5_2_0_chr5_23957822_r,NM_022418_utr3_0_0_chr5_23955528_r,NM_022418_utr3_0_0_chr5_23955529_r	hg18chr7/150409108-150409391-h1.1	23955699	23955751	+	UTR3	66.43	GGG--UG.CCCUGgcGG..CCAAGGCAGCGACAGCAaG-UGCCUGAU.CCAGAagaG--.CCC	<{{..<....<{{..{<...<{.<<<<.<........>.>>>>}>.>.}}}>....>...}}>	bosTau2,canFam2,dasNov1,echTel1,hg18,loxAfr1,mm8,monDom4,oryCun1,panTro1,rheMac2,rn4
14990	Hey2	chr10	30522827	30523713	-	NM_013904_cds_0_0_chr10_30523152_r,NM_013904_utr3_0_0_chr10_30521775_r,NM_013904_utr3_0_0_chr10_30521776_r	hg18chr6/126123096-126123902-h1.2	30522425	30522463	-	UTR3	79.38	AGUGCU.UCU......U...UauGUA-aACU.--U-ACA.GGU-.aUAC..AGU...GCACU	{<<<<...........<...{..{<{..{{{.........}}}...}>}..}>....>>>>}	bosTau2,canFam2,dasNov1,echTel1,galGal2,hg18,loxAfr1,mm8,monDom4,oryCun1,panTro1,rheMac2,rn4
15162	Hnrpk	chr13	58401656	58401947	-	AK088462_utr3_0_0_chr13_58400960_r,AK168918_utr3_0_0_chr13_58400862_r,BC089328_utr3_0_0_chr13_58400771_r,NM_025279_utr3_0_0_chr13_58401574_r	hg18chr9/85773342-85773851-h2.5	58401659	58401749	-	UTR3	64.9	GG.GACAUGUGGACUAU......U---ACUU-UCCUCC.CUGUCCCA..CC.CC.CCA.A........-..U.GUUACAGUGACCACAAA.GUAAGGUGUUCACAAUAAUUACAU.GG.GGGG	{<.<<<<...<<<...................>>>.....>>>>>}...<<.<<.<<<...............<<<<..<<<<.<<<.........>>>.>>>>..>>>>....>.>>.>>>>	bosTau2,canFam2,dasNov1,echTel1,galGal2,hg18,loxAfr1,mm8,monDom4,oryCun1,panTro1,rheMac2,rn4,bosTau2,canFam2,dasNov1,echTel1,galGal2,hg18,loxAfr1,mm8,monDom4,oryCun1,panTro1,rheMac2,rn4
15162	Hnrpk	chr13	58401656	58401947	-	AK088462_utr3_0_0_chr13_58400960_r,AK168918_utr3_0_0_chr13_58400862_r,BC089328_utr3_0_0_chr13_58400771_r,NM_025279_utr3_0_0_chr13_58401574_r	hg18chr9/85773342-85773851-h2.5	58401659	58401749	+	UTR3	64.9	GG.GACAUGUGGACUAU......U---ACUU-UCCUCC.CUGUCCCA..CC.CC.CCA.A........-..U.GUUACAGUGACCACAAA.GUAAGGUGUUCACAAUAAUUACAU.GG.GGGG	{<.<<<<...<<<...................>>>.....>>>>>}...<<.<<.<<<...............<<<<..<<<<.<<<.........>>>.>>>>..>>>>....>.>>.>>>>	bosTau2,canFam2,dasNov1,echTel1,galGal2,hg18,loxAfr1,mm8,monDom4,oryCun1,panTro1,rheMac2,rn4,bosTau2,canFam2,dasNov1,echTel1,galGal2,hg18,loxAfr1,mm8,monDom4,oryCun1,panTro1,rheMac2,rn4
15162	Hnrpk	chr13	58401656	58401947	-	AK088462_utr3_0_0_chr13_58400960_r,AK168918_utr3_0_0_chr13_58400862_r,BC089328_utr3_0_0_chr13_58400771_r,NM_025279_utr3_0_0_chr13_58401574_r	hg18chr9/85773342-85773851-h2.5	58401659	58401749	-	UTR3	64.9	CCCCCCAUGUAAUUAUUGUGAACACCUUACUUU.GUGGUCACUGUAACA..U-.........UGGGG.GG..UGGGACAGGGAGGAAA.-GUAA---......UAGUCCACAUGUCCC	<<<<<<{.....<<<<.<<<<.<<<.........>>>.>>>>.>>>>...............}>>>>.>>...{<<<<<....<<<....................>>>...>>>>>}	bosTau2,canFam2,dasNov1,echTel1,galGal2,hg18,loxAfr1,mm8,monDom4,oryCun1,panTro1,rheMac2,rn4,bosTau2,canFam2,dasNov1,echTel1,galGal2,hg18,loxAfr1,mm8,monDom4,oryCun1,panTro1,rheMac2,rn4
15162	Hnrpk	chr13	58401656	58401947	-	AK088462_utr3_0_0_chr13_58400960_r,AK168918_utr3_0_0_chr13_58400862_r,BC089328_utr3_0_0_chr13_58400771_r,NM_025279_utr3_0_0_chr13_58401574_r	hg18chr9/85773342-85773851-h2.5	58401659	58401749	+	UTR3	64.9	CCCCCCAUGUAAUUAUUGUGAACACCUUACUUU.GUGGUCACUGUAACA..U-.........UGGGG.GG..UGGGACAGGGAGGAAA.-GUAA---......UAGUCCACAUGUCCC	<<<<<<{.....<<<<.<<<<.<<<.........>>>.>>>>.>>>>...............}>>>>.>>...{<<<<<....<<<....................>>>...>>>>>}	bosTau2,canFam2,dasNov1,echTel1,galGal2,hg18,loxAfr1,mm8,monDom4,oryCun1,panTro1,rheMac2,rn4,bosTau2,canFam2,dasNov1,echTel1,galGal2,hg18,loxAfr1,mm8,monDom4,oryCun1,panTro1,rheMac2,rn4
107762	C530008M17Rik	chr5	77932415	77933000	+	AK122469_utr5_0_0_chr5_77932305_f,AK122469_utr3_3_0_chr5_77945453_f	hg18chr4/56889909-56890203-h2.2	77946772	77946845	+	UTR3	55.64	AGACAU-cCCAGCAAUg.CCCUCG.CGCUGCUGGC.....ACUAGCu.Cu.GCAU.-U..U-CAU...GCUGUU.GGCUUAUUUUCCUUUUCG	........<<<<<{-{..........}-}>>>>>......-{<<{<.....{{{<........>}...}}.>}>.>}-...............	bosTau2,echTel1,hg18,loxAfr1,mm8,oryCun1,panTro1,rn4
107762	C530008M17Rik	chr5	77946144	77946691	+	AK122469_utr5_0_0_chr5_77932305_f,AK122469_utr3_3_0_chr5_77945453_f	hg18chr4/56889909-56890203-h2.2	77946772	77946845	+	UTR3	55.64	AGACAU-cCCAGCAAUg.CCCUCG.CGCUGCUGGC.....ACUAGCu.Cu.GCAU.-U..U-CAU...GCUGUU.GGCUUAUUUUCCUUUUCG	........<<<<<{-{..........}-}>>>>>......-{<<{<.....{{{<........>}...}}.>}>.>}-...............	bosTau2,echTel1,hg18,loxAfr1,mm8,oryCun1,panTro1,rn4
19947	Rxrip110	chr13	55038240	55084909	-	AK160926_cds_0_0_chr13_55038142_r,AK160926_cds_1_0_chr13_55039038_r,AK160926_cds_2_0_chr13_55040575_r,AK160926_cds_3_0_chr13_55044511_r,AK160926_cds_4_0_chr13_55050167_r,AK160926_cds_5_0_chr13_55060363_r,AK160926_cds_6_0_chr13_55065597_r,AK160926_cds_7_0_chr13_55069888_r,AK160926_cds_8_0_chr13_55079344_r,NM_011307_cds_0_0_chr13_55038142_r,NM_011307_cds_1_0_chr13_55039038_r,NM_011307_cds_2_0_chr13…	hg18chr5/176328880-176329381-h2.4.5	55085962	55086093	+	UTR3	77.83	GAA-UGUGAAGAUaG-UUCAGCAGCCAGAGGUCGAGAUCUGGUAGCAGAAGCAGCAGAAGACCAGCAACUCUGAAACAA..........GUGAUCCCAUACCAGACCA..GGUUUAUUUUUAAAAUAGCUGUAUAUGAAGAGUCAC	<{{.<<<....>>.>.}}>......<<<<<<<-<-..<<<<-{.<<....>>}->>>>...->->>..>>>>>................<<{<<-<...<<<........>>>.<<<.......>>>............>->>}>>	bosTau2,canFam2,dasNov1,echTel1,hg18,loxAfr1,mm8,monDom4,oryCun1,panTro1,rheMac2,rn4
12360	Cdkn1a	chr17	28826220	28828342	+	NM_001111099_cds_1_0_chr17_28826072_f,NM_001111099_cds_2_0_chr17_28827008_f,NM_007669_cds_1_0_chr17_28826072_f,NM_007669_cds_2_0_chr17_28827008_f,NM_001111099_utr3_2_0_chr17_28827058_f,NM_007669_utr3_2_0_chr17_28827058_f	hg18chr6/36761828-36762226-h1.2	28827454	28827495	-	UTR3	64.35	UGCUA-uUC.A-...G--gUCUGaGGAU.CACcCCCAGGUAA-.GAA-...gUGGCA	{{{{{..{{..........{{{<.<{.......}>>}}}.....}}......}}}}}	bosTau2,echTel1,hg18,mm8,monDom4,panTro1,rheMac2,rn4
141546	mCG18614.1	chr1	38121731	38122211	-	NM_010678_utr3_0_0_chr1_38121873_r	hg18chr2/99534062-99534216-h2.3	38123726	38123804	-	UTR3	50.71	AGCUCAUCAAAAUGUAUU.....CC..CUUUGU....CUAGUUUCUAUGAUCCCAGGCUA..GACA--.GUGAUU.AGAGGUUCCUCA.UUGGAGAA	..<<<-<-<--................{..<{<....{<<<<<<..........>>>>>>..}>}>...}.............-->->...->>>..	bosTau2,canFam2,dasNov1,echTel1,hg18,loxAfr1,mm8,monDom4,oryCun1,panTro1,rheMac2,rn4
16536	Aff3	chr1	38123910	38148459	-	NM_010678_cds_0_0_chr1_38123995_r,NM_010678_cds_1_0_chr1_38125806_r,NM_010678_cds_2_0_chr1_38126161_r,NM_010678_cds_3_0_chr1_38129871_r,NM_010678_cds_4_0_chr1_38131482_r,NM_010678_cds_5_0_chr1_38135717_r,NM_010678_cds_6_0_chr1_38138112_r,NM_010678_cds_7_0_chr1_38148357_r,NM_010678_utr3_0_0_chr1_38121873_r,NM_010678_utr3_0_0_chr1_38123790_r,NM_010678_utr3_1_0_chr1_38125806_r,NM_010678_utr3_2_0_chr…	hg18chr2/99534062-99534216-h2.3	38123726	38123804	-	UTR3	50.71	AGCUCAUCAAAAUGUAUU.....CC..CUUUGU....CUAGUUUCUAUGAUCCCAGGCUA..GACA--.GUGAUU.AGAGGUUCCUCA.UUGGAGAA	..<<<-<-<--................{..<{<....{<<<<<<..........>>>>>>..}>}>...}.............-->->...->>>..	bosTau2,canFam2,dasNov1,echTel1,hg18,loxAfr1,mm8,monDom4,oryCun1,panTro1,rheMac2,rn4
13164	Dlgh4	chr11	69847961	69858413	+	BC014807_cds_10_0_chr11_69855942_f,BC014807_cds_11_0_chr11_69857535_f,BC014807_cds_12_0_chr11_69857967_f,BC014807_cds_13_0_chr11_69858096_f,BC014807_cds_14_0_chr11_69858252_f,BC014807_cds_15_0_chr11_69858376_f,BC014807_cds_16_0_chr11_69858766_f,BC014807_cds_17_0_chr11_69859853_f,BC014807_cds_18_0_chr11_69860471_f,BC014807_cds_19_0_chr11_69860784_f,BC014807_cds_7_0_chr11_69847840_f,BC014807_cds_8_…	hg18chr17/7034471-7034601-h1.1	69861112	69861148	+	UTR3	71.15	GGGGA.GC.U.GGGCUC.CUGGUUCCGAGCCCU.U.GCUCCUU	.<<<<.{{...{{<{{{.........}}}>}}....}}>>>>.	bosTau2,canFam2,fr1,hg18,loxAfr1,mm8,monDom4,panTro1,rheMac2,rn4
13164	Dlgh4	chr11	69858806	69860986	+	BC014807_cds_10_0_chr11_69855942_f,BC014807_cds_11_0_chr11_69857535_f,BC014807_cds_12_0_chr11_69857967_f,BC014807_cds_13_0_chr11_69858096_f,BC014807_cds_14_0_chr11_69858252_f,BC014807_cds_15_0_chr11_69858376_f,BC014807_cds_16_0_chr11_69858766_f,BC014807_cds_17_0_chr11_69859853_f,BC014807_cds_18_0_chr11_69860471_f,BC014807_cds_19_0_chr11_69860784_f,BC014807_cds_7_0_chr11_69847840_f,BC014807_cds_8_…	hg18chr17/7034471-7034601-h1.1	69861112	69861148	+	UTR3	71.15	GGGGA.GC.U.GGGCUC.CUGGUUCCGAGCCCU.U.GCUCCUU	.<<<<.{{...{{<{{{.........}}}>}}....}}>>>>.	bosTau2,canFam2,fr1,hg18,loxAfr1,mm8,monDom4,panTro1,rheMac2,rn4
139520	Mm.125511	chr11	69860966	69861505	+	BC014807_utr3_19_0_chr11_69860891_f,NM_001109752_utr3_19_0_chr11_69860891_f,NM_007864_utr3_19_0_chr11_69860891_f	hg18chr17/7034471-7034601-h1.1	69861112	69861148	+	UTR3	71.15	GGGGA.GC.U.GGGCUC.CUGGUUCCGAGCCCU.U.GCUCCUU	.<<<<.{{...{{<{{{.........}}}>}}....}}>>>>.	bosTau2,canFam2,fr1,hg18,loxAfr1,mm8,monDom4,panTro1,rheMac2,rn4
86900	Adamtsl4	chr3	95762138	95763028	-	BC016215_cds_0_0_chr3_95762238_r,BC016215_cds_1_0_chr3_95762516_r,BC016215_cds_2_0_chr3_95762933_r,NM_144899_cds_0_0_chr3_95762238_r,NM_144899_cds_1_0_chr3_95762516_r,NM_144899_cds_2_0_chr3_95762933_r,BC016215_utr3_0_0_chr3_95761609_r,NM_144899_utr3_0_0_chr3_95761609_r	hg18chr1/148799771-148800401-h1.5	95761736	95761779	+	UTR3	65.35	UCCCUG..C-.C-..CU-...GGaGAGGUGUGGU.-.-CCUUCcCCAG.U.aaG-G.....UAGGGU	-<<{{{..<..<...{{....{{.{{<<...........>>}}.}}}}.....>.>.....}}}>>-	bosTau2,canFam2,dasNov1,echTel1,hg18,mm8,monDom4,panTro1,rheMac2,rn4
70018	Mal2	chr15	54431169	54431995	+	NM_178920_utr3_3_0_chr15_54430826_f	hg18chr8/120324824-120325150-h2.3	54430801	54430860	-	UTR3	57.9	G.AAACCAG.CA.CACA.AC..UGUC....AGUUUCCAA...GGAGUGUUACGGUCGCCAUCUUCGCAAAGCC	{.<{{{-...{{..........}}......-}}}>}............<<-<<<.........>>>->>....	bosTau2,canFam2,dasNov1,echTel1,hg18,mm8,monDom4,oryCun1,panTro1,rheMac2,rn4
86927	Slc6a17	chr3	107597253	107598078	-	AK083807_utr3_0_0_chr3_107597214_r,NM_172271_utr3_0_0_chr3_107595604_r,NM_172271_utr3_0_0_chr3_107595605_r	hg18chr1/110544390-110544594-h2.3	107597445	107597478	-	UTR3	51.65	CCCACC.UGUCAUAG....UA..UUUAAGGUG..AGAGGG------..---------..AAA------	<{.-<-.<{<<-...............->>}>..->-.}>............................	bosTau2,canFam2,echTel1,galGal2,hg18,mm8,monDom4,panTro1,rheMac2
149858	5730416O20Rik*	chr10	69326014	69326596	+	AK017568_cds_0_0_chr10_69326410_f,AK017568_utr5_0_0_chr10_69325681_f,AK035681_intron_1_0_chr10_69323176_f,BC021657_intron_22_0_chr10_69323176_f,L40632_intron_24_0_chr10_69323176_f,NM_009670_intron_1_0_chr10_69323176_f,NM_146005_intron_24_0_chr10_69323176_f,NM_170687_intron_1_0_chr10_69323176_f,NM_170688_intron_24_0_chr10_69323176_f,NM_170689_intron_23_0_chr10_69323176_f,NM_170690_intron_23_0_chr1…	hg18chr10/61566209-61566373-h1.1	69325781	69325825	-	UTR5	70.57	CAUUUCUGCAA.AUCAGgaCC.GG.CAUUAcaUGAU-AC.AuCAGAGAUG	{{{{{{{.....{<{<................>}>}.......}}}}}}}	bosTau2,canFam2,hg18,mm8,oryCun1,rheMac2,rn4
17029	Mef2c	chr13	84110999	84140467	+	AK047994_cds_3_0_chr13_84110996_f,AK132573_cds_10_0_chr13_84140250_f,AK132573_cds_5_0_chr13_84110996_f,AK132573_cds_6_0_chr13_84113363_f,AK132573_cds_7_0_chr13_84130757_f,AK132573_cds_8_0_chr13_84133450_f,AK132573_cds_9_0_chr13_84134160_f,BC026841_cds_10_0_chr13_84140346_f,BC026841_cds_4_0_chr13_84110996_f,BC026841_cds_5_0_chr13_84113363_f,BC026841_cds_6_0_chr13_84130757_f,BC026841_cds_7_0_chr13_…	hg18chr5/88053237-88053524-h1.3	84141274	84141313	-	UTR3	71.82	AUAUGAAAAUAAGCAAAAUGUAAUGUACAUAUU.UUUAUAU	.<<<<<<<<<<..................>>>>.>>>>>>.	bosTau2,canFam2,dasNov1,echTel1,galGal2,hg18,loxAfr1,mm8,monDom4,oryCun1,panTro1,rheMac2,rn4,xenTro1
17029	Mef2c	chr13	84133503	84141055	+	AK047994_cds_3_0_chr13_84110996_f,AK132573_cds_10_0_chr13_84140250_f,AK132573_cds_5_0_chr13_84110996_f,AK132573_cds_6_0_chr13_84113363_f,AK132573_cds_7_0_chr13_84130757_f,AK132573_cds_8_0_chr13_84133450_f,AK132573_cds_9_0_chr13_84134160_f,BC026841_cds_10_0_chr13_84140346_f,BC026841_cds_4_0_chr13_84110996_f,BC026841_cds_5_0_chr13_84113363_f,BC026841_cds_6_0_chr13_84130757_f,BC026841_cds_7_0_chr13_…	hg18chr5/88053237-88053524-h1.3	84141274	84141313	-	UTR3	71.82	AUAUGAAAAUAAGCAAAAUGUAAUGUACAUAUU.UUUAUAU	.<<<<<<<<<<..................>>>>.>>>>>>.	bosTau2,canFam2,dasNov1,echTel1,galGal2,hg18,loxAfr1,mm8,monDom4,oryCun1,panTro1,rheMac2,rn4,xenTro1
84446	C79267	chr4	138888427	138889108	+	NM_183148_cds_7_0_chr4_138888404_f,NM_183148_cds_8_0_chr4_138888404_f,NM_183148_utr3_7_0_chr4_138888510_f,NM_183148_utr3_8_0_chr4_138888510_f	hg18chr1/19105100-19105353-h1.5	138890741	138890787	+	UTR3	52.04	AAGCAGACU.CCUuuGGGUUCCCUCC.U-GCUGACUUUCA...AAGUC.UGCUU	{<<<{{{{.......-<{....-{<.......>}-..}>-.....}}}.}>>>}	bosTau2,canFam2,echTel1,hg18,loxAfr1,mm8,panTro1,rheMac2,rn4
12733	Hapln1	chr13	90084384	90085016	+	NM_013500_utr3_4_0_chr13_90082354_f	hg18chr5/82971062-82971440-h2.2.5.h1.3.h2.3	90084008	90084260	+	UTR3	54.43	U-----AGAACCUU-----UCUUUCAggUAcUUAAGCCAUGACA----.AUGCAUG--AAGUUAU..AAGU.UAGGA----UAUGCAAAUUACACAA.AAGUAUACAUCCAAAGAAAAUGUGGGGUUUCACUCAAACAGUGCUGUUGUAAAUUGAAUUCAGACUUCUAAGCUAAACACAAAUUAAAGAGAaugaauGGUCUAUAAUAUAAUGACUGUAUUACUUAAGGAGGAGA----CUCC....................................AAACUAGCCCCUCAAACACCUUACAGG.CUA.GGCUAAUCUC	-.....<<....>>.....-.......................................................<-..........<<{<.{<<........................>>}.>}>>........->..........................{<-{.........}->}.................................................<<<<.....>>>>......................................................{<<--.....-->.>}........	bosTau2,canFam2,hg18,loxAfr1,mm8,monDom4,oryCun1,panTro1,rheMac2,rn4
16647	Lhx9	chr1	140644649	140655039	-	NM_001025565_cds_0_0_chr1_140645065_r,NM_001025565_cds_1_0_chr1_140649113_r,NM_001025565_cds_2_0_chr1_140654754_r,NM_001042577_cds_1_0_chr1_140649113_r,NM_001042577_cds_2_0_chr1_140654754_r,NM_010714_cds_0_0_chr1_140645065_r,NM_010714_cds_1_0_chr1_140649113_r,NM_010714_cds_2_0_chr1_140654754_r,NM_001025565_utr3_0_0_chr1_140641597_r,NM_001025565_utr3_0_0_chr1_140641598_r,NM_010714_utr3_0_0_chr1_14…	hg18chr1/196168488-196168730-h2.3	140644079	140644119	-	UTR3	86.87	UAGAUUC.UC.UgUGAGUUUA----C.A--UGUUCA.CuAUGCAA-.UGAGCA	{{{{<{{.......}}>}}}}..........{{{{{...........}}}}}.	bosTau2,canFam2,danRer3,galGal2,hg18,loxAfr1,mm8,monDom4,panTro1,rheMac2,rn4
55363	Ublcp1	chr11	16535010	16535480	-	BC085111_cds_0_0_chr11_44299011_r,BC085111_cds_1_0_chr11_44299787_r,BC085111_cds_2_0_chr11_44301628_r,BC085111_cds_3_0_chr11_44304144_r,BC094051_cds_0_0_chr11_44299783_r,BC094051_cds_1_0_chr11_44301628_r,BC094051_cds_2_0_chr11_44304144_r,BC094051_cds_3_0_chr11_44304742_r,NM_024475_cds_0_0_chr11_44299011_r,NM_024475_cds_1_0_chr11_44299787_r,NM_024475_cds_2_0_chr11_44301628_r,NM_024475_cds_3_0_chr1…	hg18chr5/158644516-158644749-h2.2.3	44298827	44298934	-	UTR3	91.87	GCUGGACACUGAAGCAGAUGCCAGCC....UGCCUAG-CU.G-------..--------.---------uggucuuccaaugcuu.......------------.-UG-------UAAACAAAGUGCUA..AACAAacaaacaaacaaAAAGUUC.UCUUCCCuCU.AUGUUA	...<<<-.....-<<<..............>>>-.......{.........................................................................}.<-<.....>->..............................->>>...........	bosTau2,canFam2,dasNov1,echTel1,hg18,loxAfr1,mm8,monDom4,oryCun1,panTro1,rheMac2,rn4
55363	Ublcp1	chr11	16535181	16535706	-	BC085111_cds_0_0_chr11_44299011_r,BC085111_cds_1_0_chr11_44299787_r,BC085111_cds_2_0_chr11_44301628_r,BC085111_cds_3_0_chr11_44304144_r,BC094051_cds_0_0_chr11_44299783_r,BC094051_cds_1_0_chr11_44301628_r,BC094051_cds_2_0_chr11_44304144_r,BC094051_cds_3_0_chr11_44304742_r,NM_024475_cds_0_0_chr11_44299011_r,NM_024475_cds_1_0_chr11_44299787_r,NM_024475_cds_2_0_chr11_44301628_r,NM_024475_cds_3_0_chr1…	hg18chr5/158644516-158644749-h2.2.3	44298827	44298934	-	UTR3	91.87	GCUGGACACUGAAGCAGAUGCCAGCC....UGCCUAG-CU.G-------..--------.---------uggucuuccaaugcuu.......------------.-UG-------UAAACAAAGUGCUA..AACAAacaaacaaacaaAAAGUUC.UCUUCCCuCU.AUGUUA	...<<<-.....-<<<..............>>>-.......{.........................................................................}.<-<.....>->..............................->>>...........	bosTau2,canFam2,dasNov1,echTel1,hg18,loxAfr1,mm8,monDom4,oryCun1,panTro1,rheMac2,rn4
55363	Ublcp1	chr11	44298909	44304239	-	BC085111_cds_0_0_chr11_44299011_r,BC085111_cds_1_0_chr11_44299787_r,BC085111_cds_2_0_chr11_44301628_r,BC085111_cds_3_0_chr11_44304144_r,BC094051_cds_0_0_chr11_44299783_r,BC094051_cds_1_0_chr11_44301628_r,BC094051_cds_2_0_chr11_44304144_r,BC094051_cds_3_0_chr11_44304742_r,NM_024475_cds_0_0_chr11_44299011_r,NM_024475_cds_1_0_chr11_44299787_r,NM_024475_cds_2_0_chr11_44301628_r,NM_024475_cds_3_0_chr1…	hg18chr5/158644516-158644749-h2.2.3	44298827	44298934	-	UTR3	91.87	GCUGGACACUGAAGCAGAUGCCAGCC....UGCCUAG-CU.G-------..--------.---------uggucuuccaaugcuu.......------------.-UG-------UAAACAAAGUGCUA..AACAAacaaacaaacaaAAAGUUC.UCUUCCCuCU.AUGUUA	...<<<-.....-<<<..............>>>-.......{.........................................................................}.<-<.....>->..............................->>>...........	bosTau2,canFam2,dasNov1,echTel1,hg18,loxAfr1,mm8,monDom4,oryCun1,panTro1,rheMac2,rn4
55363	Ublcp1	chr11	44299828	44308872	-	BC085111_cds_0_0_chr11_44299011_r,BC085111_cds_1_0_chr11_44299787_r,BC085111_cds_2_0_chr11_44301628_r,BC085111_cds_3_0_chr11_44304144_r,BC094051_cds_0_0_chr11_44299783_r,BC094051_cds_1_0_chr11_44301628_r,BC094051_cds_2_0_chr11_44304144_r,BC094051_cds_3_0_chr11_44304742_r,NM_024475_cds_0_0_chr11_44299011_r,NM_024475_cds_1_0_chr11_44299787_r,NM_024475_cds_2_0_chr11_44301628_r,NM_024475_cds_3_0_chr1…	hg18chr5/158644516-158644749-h2.2.3	44298827	44298934	-	UTR3	91.87	GCUGGACACUGAAGCAGAUGCCAGCC....UGCCUAG-CU.G-------..--------.---------uggucuuccaaugcuu.......------------.-UG-------UAAACAAAGUGCUA..AACAAacaaacaaacaaAAAGUUC.UCUUCCCuCU.AUGUUA	...<<<-.....-<<<..............>>>-.......{.........................................................................}.<-<.....>->..............................->>>...........	bosTau2,canFam2,dasNov1,echTel1,hg18,loxAfr1,mm8,monDom4,oryCun1,panTro1,rheMac2,rn4
18805	Ppm1a	chr12	73712550	73713347	+	AF259673_utr3_2_0_chr12_73712570_f,NM_008910_utr3_5_0_chr12_73712580_f	hg18chr14/59829311-59830066-h2.2.4.h1.2.h2.5.4.5	73712963	73713351	+	UTR3	68.08	UGUCUGGacucGGUUGGGA..UAGGGAAAGCGGCAG...CCACAU-AGCUGCAUGCU---ACGUGCACACGAUUAGGAAGAA---UUCCAAAA.GCU...UACACAGCUG---UCACCCAGGCUCA.UGGAAACUGUCUCUGUUC--.-------CG-.GCGAGgac-UGGC-UCACUGAUACAGCCA-UCGCUCUCACC.UGUCUCUAGGAUGUC--...--CUCUCCUCG.UAGCCA.AGAU-AUUGCAGC.UGAUCCUGUAUAUUCAUGAGAGUA-UCUau.CAAUUUU-GGGCU.AACAUGCCUUGAUU.CUcUUGCACCUCUUU-AUGA.GUUCUUACAUUUAAUU....ACUAAUUGGUAAGCAGCAGCUUCCUACA--....CAGUAGGAGA…	..................{..{<<<{<.<<<<<<<<...<<.....<<<<<.....................<<--<---.............................<....-{<.-{<{-{--..{<-<..<{...................}>..{{<<.....<<<<.--......--.>>>>.>>}}>->}..-.-}-}.>}-....>}-.......>..........--->-.->>....{<.....>}........<{<<{....}>>}>...............<<<<.......>>>>......................................................<<<..<-<{<<<.<<<<{<<.........>>}>>>>.…	bosTau2,canFam2,dasNov1,echTel1,hg18,loxAfr1,mm8,monDom4,oryCun1,panTro1,rheMac2,rn4
124818	6720416L17Rik	chr2	74550202	74550923	-	NM_207266_utr3_0_0_chr2_74549261_r	hg18chr2/176747687-176747870-h2.3.5	74550412	74550549	+	UTR3	50.92	UUCUG....AAGUUCUG-GAGACUUCAGAGAAUUG-....CUUGGUUCUUUCCUGCCACCAACGCGAGUCACGUGACAGGCA--CAC----............UCACUCCUAGC.--GUGGGUGGGGGCGGCGGCGAGUUCUGGGAGGGCACA-CUCCCACGCGGCC.GCC	..<{{....<<<<<......>>>>>}}>...........................-<-{-.-{<{<.....>}>}-........---....................---........-}->-...{{{<<{.<<<........<{{.......}}>...>>>.}>>.}}}	bosTau2,canFam2,dasNov1,hg18,loxAfr1,mm8,oryCun1,rheMac2,rn4
81781	Stard4	chr18	33328277	33338603	-	NM_133774_cds_0_0_chr18_33328397_r,NM_133774_cds_1_0_chr18_33329862_r,NM_133774_cds_2_0_chr18_33330931_r,NM_133774_cds_3_0_chr18_33332988_r,NM_133774_cds_4_0_chr18_33333854_r,NM_133774_cds_5_0_chr18_33338445_r,NM_133774_utr5_5_0_chr18_33338483_r,NM_133774_utr3_0_0_chr18_33326232_r	hg18chr6/141036795-141037057-h2.2	33327796	33327880	+	UTR3	52.07	GCA....CAUAA..GGACACAA......AUAUGUUUUU.uAUAGACUUU-GCAGAAGAACGUUGCCCACAUAUCAAAAUUAAACucuauugaacUG..UGC	{{<.......<<..{{<{<............>}>}}>>............................................................>}}	bosTau2,canFam2,dasNov1,echTel1,hg18,loxAfr1,mm8,oryCun1
11570	Apaf1	chr10	90511988	90512404	-	AK220340_utr5_26_0_chr10_90511982_r,BC045144_utr5_4_0_chr10_90511982_r,NM_001042558_utr5_26_0_chr10_90511982_r,NM_009684_utr5_26_0_chr10_90511982_r	hg18chr12/97563513-97563650-h1.4.2.3	90512098	90512181	-	UTR5	50.33	---------UGCGCCCCG-AGCAGCUGAUACCCAGG-GAGG-.-----UG---UCAGGACCUGC-CCGGGGCGCGGGGUCGCCGGAAGCCAGGCGGGAGCCCCGG----C	..........<<<<<<<<..<<{<.-<....>-......-<.............>-....>}>>..>>>>>>>>{{<<{..{{{.........}}}..}>>}}.......	hg18,loxAfr1,mm8,panTro1,rheMac2,rn4
17026	Mecp2	chrX	70286986	70288505	-	AK158664_cds_0_0_chrX_70288137_r,NM_001081979_cds_0_0_chrX_70288137_r,NM_010788_cds_0_0_chrX_70288137_r,NM_001081979_utr3_0_0_chrX_70279544_r,NM_010788_utr3_0_0_chrX_70279544_r,NM_010788_utr3_0_0_chrX_70279550_r	hg18chrX/152945728-152946388-h1.1.4	70285008	70285117	-	UTR3	60.77	CCCCUGG-AAGcCAGGGACCCU.....GUC.A------GGCUGCCUCUG.CCUUGUGGUCAGGUUGACAGGAGGUUGGAGGGAAAaGCCUUA...AGuCA.U--GGG.AUUC.UCACCAGCUGUGUCUGGCU	-<<-<...<-<.<<<<<-<........<<{........}>>.>->>>>>.>->.>->>-..<<<<<<<<...<<<<<<.<<<<....<<<..............>>>...>>.>>.>>>>>>.>>>>.>>>>	bosTau2,canFam2,hg18,mm8,oryCun1,panTro1,rheMac2,rn4
22358	Yap1	chr9	7933841	7934826	-	BC014733_utr3_0_0_chr9_7934154_r,NM_009534_utr3_0_0_chr9_7932522_r,NM_009534_utr3_0_0_chr9_7932524_r	hg18chr6/147772910-147773295-h2.4	7932849	7932907	-	UTR3	58.32	AG..CUU-UU..AUGAA.......CUUGUUU.CUCUU..CAGUAAAGACUUA..UCUCG.C-UCUC------AGU.AAA------GAAGUU	.<..{{{......................................{{{......}}}.............................}}}>.	bosTau2,canFam2,dasNov1,echTel1,galGal2,hg18,mm8,oryCun1,panTro1,rheMac2,rn4
37052	Cd200r1	chr16	44713828	44714275	+	NM_021325_utr3_6_0_chr16_44713673_f	hg18chr3/114124918-114125401-h1.4.h2.5	44713658	44713766	+	UTR3	89.95	GCCAUUGGAAUCUAGAACCAAGAAAAAAGAAGUCAAGAGACAUCAU------..AAU.UACUGCUUUGCUUUcuuuaaAAUU-CGAC.AAUGGA.AGGaCUACUUGGAAAUU..AGcUCU.UCC	----<<-...<<<.......>>>..->>----......................{{<.{{...........}......}>}}.........<{<.<{{.<{{.........}..}>.}}>.>}>	bosTau2,canFam2,echTel1,hg18,loxAfr1,mm8,oryCun1,panTro1,rheMac2,rn4
89014	Gm440	chr5	8497640	8498584	-	NM_198620_cds_0_0_chr5_8498450_r,NM_198620_utr3_0_0_chr5_8496342_r,NM_198620_utr3_0_0_chr5_8496343_r,AK143547_intron_8_0_chr5_8451046_r	hg18chr7/87297713-87298157-h1.3.h2.1.2.3.4	8497750	8497992	-	UTR3	57.27	AUGCUGUAA.G.GGGAAGU----CUCCAGCCacaacUACACAGUGGCUCGU.UAAgcuuucCUUUUACCAGUUGGUACCAACUUU----------UAG.CAUUUCAUAAAGUUUGUAGAAUU.GUGCCUU-UUUAGGCGGUUGCUGACUUAA....UUUGUCAGG------------.------UAUGG------AGG----------.-AA-----...----.-.......------.-----.AA.GCAUC----------U...........UUUC---------------CCAGG.UAUGCCUAAGAC.AUUGGAAACAUUUCAAACUUCAGAACUAAUGUUGGCAAGGGGUUACUA-----------.....--------..--.---A....…	.---<-<-<.<.{{<........>}}>.--...................................<<<{....}>>>...............................................<<<<<.....>>>>>...-<<<<<...........>>>>>-....................................................................................<-{.........................}->.........................................--<-......->--.........................--.....................................…	bosTau2,canFam2,dasNov1,echTel1,hg18,loxAfr1,mm8,oryCun1,panTro1,rheMac2,rn4
13614	Epha2	chr4	140600382	140600872	+	BC006954_cds_1_0_chr4_140600361_f,NM_010139_cds_16_0_chr4_140600489_f,BC006954_utr3_1_0_chr4_140600595_f,NM_010139_utr3_16_0_chr4_140600595_f,NM_010139_intron_15_0_chr4_140596464_f	hg18chr1/16323897-16324052-h2.3	140600909	140600965	+	UTR3	51.35	--CUU.CA...UUUGgcCUCC--.--UGAGaaGC...CACCUCA....GGAGC.UG..AGG--.....CUAAGCACUAAGCC.CAG	..{{{.<{......{..{<<{.....{<<{..........}>>}....}>>}}.}>..}}}.......{{--{{.....}}-.-}}	echTel1,hg18,loxAfr1,mm8,monDom4,oryCun1,panTro1,rheMac2,rn4
84806	Rap1b	chr10	117217981	117220446	-	NM_024457_cds_1_0_chr10_117220367_r,NM_024457_utr3_0_0_chr10_117217590_r,NM_024457_utr3_0_0_chr10_117217592_r,NM_024457_utr3_1_0_chr10_117220337_r	hg18chr12/67339329-67339431-h2.2	117218672	117218744	-	UTR3	51.89	UGCCAGCA...UUCCAACUUUGUUA.AACCUACCAACAUCUUA--aaCGGACUUUCC.UGUGG.UGGU....ACC.C--UG...AGAGGCG	.<<<<<<<............>>>>..............{{<<<.....<<<<<............>>>.....>>....>>...>}}>>>.	bosTau2,canFam2,danRer3,dasNov1,echTel1,galGal2,hg18,loxAfr1,mm8,monDom4,oryCun1,panTro1,rheMac2,rn4,xenTro1
45745	2610027F03Rik	chr1	122449383	122516284	+	Intergenic	hg18chr2/119236374-119236675-h2.5	122515377	122515462	-	Intergenic	61.44	CAGAGACCAGAGAA-GGCUGGGGGCUCCUCCCGCUGCCUCUGCCU-GGAcucauaccaauuccauggccacCUgCAGGaaGGGCUCUG	<<<<<-<{.<<{-..<-<....>->.-}>>..-<{{..<<<.....>>>.........................}}>-..}>->>>>>	bosTau2,canFam2,dasNov1,echTel1,hg18,mm8,monDom4,oryCun1,panTro1,rheMac2
51465	Metap1	chr3	138397117	138399796	-	NM_175224_cds_0_0_chr3_138397724_r,NM_175224_cds_1_0_chr3_138399752_r,NM_175224_utr3_0_0_chr3_138396347_r	hg18chr4/100201793-100202324-h2.3	138397284	138397358	-	UTR3	81.28	GCAAC.AU-.-..GUUGCUCCAGAUU..U.UUacUAUAuau...U.................-gAUAUAUAUG..GAA.AUau..........AUAU..AUGCAU-aCAUUUUAAAUUCCA	<{<<{........}>>}>....<<......<<..<<-...........................<<-<{<<<<.....................>>>..>}>->>......->>>>.>>..	bosTau2,canFam2,dasNov1,echTel1,hg18,loxAfr1,mm8,monDom4,oryCun1,panTro1,rheMac2,rn4
139585	Mm.196480	chr15	78960830	78961557	+	AK147274_utr3_15_0_chr15_78960377_f,AK147646_utr3_15_0_chr15_78960377_f,NM_177461_utr3_15_0_chr15_78960377_f	hg18chr22/36666869-36667126-h1.5	78960517	78960564	-	UTR3	50.2	ACUGG-UUG.G-GaCAC...AGG....GA-aGAAGG.AAAA.A...-UC.U.UUAG.CCC...AGAC.CAGC	-<<<{.{{<.<.<.<.-...<<<....<<..................>>.>.>>->.>>>...}}.}.>>>-	bosTau2,canFam2,hg18,loxAfr1,mm8,panTro1,rheMac2,rn4
15106	Hmgn2	chr5	85197954	85198642	+	BC083085_cds_1_0_chr4_133238027_r,BC083085_cds_2_0_chr4_133238505_r,BC083085_cds_3_0_chr4_133238836_r,BC103792_cds_0_0_chr5_85197874_f,NM_016957_cds_1_0_chr4_133238027_r,NM_016957_cds_2_0_chr4_133238505_r,NM_016957_cds_3_0_chr4_133238842_r,BC083085_utr3_0_0_chr4_133236825_r,BC103792_utr3_0_0_chr5_85198153_f,NM_016957_utr3_0_0_chr4_133236815_r,NM_016957_utr3_0_0_chr4_133236817_r	hg18chr9/109258559-109258895-h2.4.5	85198334	85198461	+	UTR3	54.82	UCUC.CCAAGCUGGAUUGA---..GG.A.CAGAAAACC..UCUUUCC..-CUgauA.AUUU....-UG.GAAGG..CUCCUGUUGGCUCCCA.---GGAGAGaGA..UCCUGGUCUU-GACCUAGGUG-GC.CACCAAGGC.ACAaCA-A.U.GCC.....UUGUGGU	<-<<.{.<<<-<<<..........{{.{.-{<{.......}>}-}}}...>>...>.->>>......}.>>->-..<<<<...<<<...>>>....>>>>-.............................<.<<....{{<............>}}........>>>.	bosTau2,canFam2,dasNov1,echTel1,hg18,loxAfr1,mm8,monDom4,oryCun1,panTro1,rheMac2,rn4
26304	Homer2	chr7	81483483	81492181	-	AB017136_cds_0_0_chr7_81483766_r,AB017136_cds_1_0_chr7_81484819_r,AB017136_cds_2_0_chr7_81485774_r,AB017136_cds_3_0_chr7_81487856_r,AB017136_cds_4_0_chr7_81492089_r,BC038314_cds_0_0_chr7_81483766_r,BC038314_cds_1_0_chr7_81484819_r,BC038314_cds_2_0_chr7_81485774_r,BC038314_cds_3_0_chr7_81487856_r,NM_011983_cds_0_0_chr7_81483766_r,NM_011983_cds_1_0_chr7_81484819_r,NM_011983_cds_2_0_chr7_81485774_r,…	hg18chr15/81324820-81324977-h1.5	81492137	81492188	+	UTR5	68.39	GUG..UCG...GCU...GG.GCUCGCGUGAGAGG..CCUUUUCGUC.GUCUGUgCC-......AUUG.AC.GC	{{{..<<<...<-....<<.<<.-<<{<<<<<.......>>>>>.}.>>-.>>.>>.......->>>.>}.}}	bosTau2,canFam2,dasNov1,echTel1,fr1,galGal2,hg18,loxAfr1,mm8,monDom4,panTro1,rheMac2,rn4,tetNig1,xenTro1
69666	Abhd4	chr14	53223291	53226385	+	AK152595_cds_4_0_chr14_53223288_f,AK152595_cds_5_0_chr14_53225002_f,AK152595_cds_6_0_chr14_53225775_f,BC017532_cds_4_0_chr14_53223288_f,BC017532_cds_5_0_chr14_53225002_f,BC017532_cds_6_0_chr14_53225775_f,NM_134076_cds_4_0_chr14_53223288_f,NM_134076_cds_5_0_chr14_53225002_f,NM_134076_cds_6_0_chr14_53225775_f,AK152595_utr3_6_0_chr14_53225865_f,BC017532_utr3_6_0_chr14_53225865_f,NM_134076_utr3_6_0_c…	hg18chr14/22150556-22150927-h2.2	53226648	53226700	+	UTR3	67.15	G-.AGGC-UCU.GAGCCU.-CU....CUG....UGCC.UUGGGCCCUAAA.GCCCCAU.GUGUAGU.AUAG	<..<<<<.......>>>>..>.....{<<....<<<....<<<<.......>>>>.........>>.>>>}	canFam2,echTel1,hg18,loxAfr1,mm8,monDom4,oryCun1,panTro1,rheMac2,rn4
35501	Patz	chr11	3207742	3208220	+	BC026673_cds_3_0_chr11_3207651_f,BC043035_cds_2_0_chr11_3207651_f,NM_019574_cds_3_0_chr11_3207651_f,BC026673_utr3_3_0_chr11_3208070_f,BC043035_utr3_2_0_chr11_3208070_f,BC055947_utr3_5_0_chr11_3207685_f,NM_019574_utr3_3_0_chr11_3208070_f	hg18chr22/30052361-30052692-h2.2	3208294	3208375	+	UTR3	63.8	GGGCAGAAAGCACUACA..UCGGCCUCUG.....AGGC.AGUACCAGUU.......CUGGUU.UCUCUAGU-.GGUcUGAAGCCAGAAUUUCUGGUGCUC	<<<<..................<<<..........>>>....<<<{{.........<{<<<<.<<-...........->>>>>>}>.....}}>>>>>>>	bosTau2,canFam2,echTel1,hg18,loxAfr1,mm8,oryCun1,panTro1,rheMac2,rn4
44406	Nufip2	chr11	77527536	77528134	+	NM_001024205_utr3_3_0_chr11_77525931_f,AK132603_intron_2_0_chr11_77521737_f	hg18chr17/24615390-24615505-h1.3.h2.4	77526111	77526225	-	UTR3	54.7	CAAAAACU...AACAA.AAUAAU...........AAAGAAaagGACUAUUCAGUACCGGAGAUUAAAUA...ACCAUGUGUAGUCUC.U........UGAAAUAAAUUU-..GAUUCCUUAAGA.AGUCUAAUUACUUUCAGUUGC	.......<...<<<...........................................<<<<<<<<.<<<.......>>>.>>>>>>>.>.........<<<<..<<<<....<<<<.........>>>>.>>>>..>>>>.>>>>.	bosTau2,canFam2,dasNov1,galGal2,hg18,loxAfr1,mm8,monDom4,oryCun1,panTro1,rheMac2,rn4
12312	Cd9	chr6	125426270	125460238	-	NM_007657_cds_0_0_chr6_125426280_r,NM_007657_cds_1_0_chr6_125426845_r,NM_007657_cds_2_0_chr6_125427733_r,NM_007657_cds_3_0_chr6_125427946_r,NM_007657_cds_4_0_chr6_125429304_r,NM_007657_cds_5_0_chr6_125430009_r,NM_007657_cds_6_0_chr6_125438028_r,NM_007657_cds_7_0_chr6_125460193_r,NM_007657_utr3_0_0_chr6_125425885_r	hg18chr12/6217271-6217703-h2.3.4	125425954	125426086	-	UTR3	51.77	UUUG-........GUUG..U...UU.AUUUUUGCUUGUUAUG.UUAAGCAAAAA.U..CCUGCAAUGAAAGGUACUAU..AUUUGCCAGACUCUAGACAUAAGAUAUUGUACAUAAAG..AGA..AUUUUUu.UUGC.CUUUAAAUAGAUAA...AAG.UAUCU	<<<..........<<{<..<......<<<<<<<<<<<.......>>>>>>>>>>.>.....>>}>>.>>>.<<<<.<<..<<{<.<-<<...>>->.....>}>>>>.>>>>......................{<-.<<......>>->}.............	bosTau2,canFam2,dasNov1,echTel1,hg18,loxAfr1,mm8,monDom4,oryCun1,panTro1,rheMac2,rn4
12738	Cryab	chr9	50505280	50508831	+	NM_009964_cds_0_0_chr9_50505507_f,NM_009964_cds_1_0_chr9_50506742_f,NM_009964_cds_2_0_chr9_50508522_f,NM_009964_utr5_0_0_chr9_50504988_f,NM_009964_utr3_2_0_chr9_50508726_f	hg18chr11/111287723-111287852-h2.2	50505348	50505408	-	UTR5	55.14	GG.....UGAGGUCAGGGGUUUU.....AUUAU.CCC.AGCUCA....CCG..C.CAGUUCAUGGAG.ACUUGUGAUC.AGG	<<.....<<{.<<..<<<{{...........}}.>>>..>>}>>....>>...<.{-<.<<<{.........}>>>.>.-}>	bosTau2,canFam2,dasNov1,galGal2,hg18,loxAfr1,mm8,monDom4,oryCun1,panTro1,rheMac2,rn4,xenTro1,bosTau2,canFam2,dasNov1,galGal2,hg18,loxAfr1,mm8,monDom4,oryCun1,panTro1,rheMac2,rn4
12738	Cryab	chr9	50505280	50508831	+	NM_009964_cds_0_0_chr9_50505507_f,NM_009964_cds_1_0_chr9_50506742_f,NM_009964_cds_2_0_chr9_50508522_f,NM_009964_utr5_0_0_chr9_50504988_f,NM_009964_utr3_2_0_chr9_50508726_f	hg18chr11/111287723-111287852-h2.2	50505348	50505408	+	UTR5	55.14	GG.....UGAGGUCAGGGGUUUU.....AUUAU.CCC.AGCUCA....CCG..C.CAGUUCAUGGAG.ACUUGUGAUC.AGG	<<.....<<{.<<..<<<{{...........}}.>>>..>>}>>....>>...<.{-<.<<<{.........}>>>.>.-}>	bosTau2,canFam2,dasNov1,galGal2,hg18,loxAfr1,mm8,monDom4,oryCun1,panTro1,rheMac2,rn4,xenTro1,bosTau2,canFam2,dasNov1,galGal2,hg18,loxAfr1,mm8,monDom4,oryCun1,panTro1,rheMac2,rn4
12738	Cryab	chr9	50505280	50508831	+	NM_009964_cds_0_0_chr9_50505507_f,NM_009964_cds_1_0_chr9_50506742_f,NM_009964_cds_2_0_chr9_50508522_f,NM_009964_utr5_0_0_chr9_50504988_f,NM_009964_utr3_2_0_chr9_50508726_f	hg18chr11/111287723-111287852-h2.2	50505348	50505408	-	UTR5	55.14	CCUGAUCACAAGUC.UCCAUGAACUGGCGGUGAG.CUGGGAUAAUAAAACCCCUGACCUCACC	<<-<.{{.............}}.>->>.<<{<<...<<<<...........>>>>...>>}>>	bosTau2,canFam2,dasNov1,galGal2,hg18,loxAfr1,mm8,monDom4,oryCun1,panTro1,rheMac2,rn4,xenTro1,bosTau2,canFam2,dasNov1,galGal2,hg18,loxAfr1,mm8,monDom4,oryCun1,panTro1,rheMac2,rn4
12738	Cryab	chr9	50505280	50508831	+	NM_009964_cds_0_0_chr9_50505507_f,NM_009964_cds_1_0_chr9_50506742_f,NM_009964_cds_2_0_chr9_50508522_f,NM_009964_utr5_0_0_chr9_50504988_f,NM_009964_utr3_2_0_chr9_50508726_f	hg18chr11/111287723-111287852-h2.2	50505348	50505408	+	UTR5	55.14	CCUGAUCACAAGUC.UCCAUGAACUGGCGGUGAG.CUGGGAUAAUAAAACCCCUGACCUCACC	<<-<.{{.............}}.>->>.<<{<<...<<<<...........>>>>...>>}>>	bosTau2,canFam2,dasNov1,galGal2,hg18,loxAfr1,mm8,monDom4,oryCun1,panTro1,rheMac2,rn4,xenTro1,bosTau2,canFam2,dasNov1,galGal2,hg18,loxAfr1,mm8,monDom4,oryCun1,panTro1,rheMac2,rn4
56159	Tusc2	chr9	107423442	107424066	+	NM_019742_utr3_2_0_chr9_107423014_f	hg18chrX/91912900-91913085-h2.2	107423407	107423467	+	UTR3	51.82	CUUCU.UcCAGCCC-CUGGGCUGUAGGGGCUCU..ACccAAGUG.GGAACUUCCUUUUC.CU.CACUC	<{{<....<{{{<.....>}}}>..>}}>..............{.<<<<......>>>>.}.......	bosTau2,canFam2,danRer3,dasNov1,echTel1,hg18,loxAfr1,mm8,oryCun1,panTro1,rheMac2,rn4
44319	Rmnd5a	chr6	71328650	71369524	-	BC050876_cds_4_0_chr6_71328636_r,BC050876_cds_5_0_chr6_71342759_r,BC050876_cds_6_0_chr6_71344294_r,NM_024288_cds_4_0_chr6_71328636_r,NM_024288_cds_5_0_chr6_71342759_r,NM_024288_cds_6_0_chr6_71344294_r,NM_024288_cds_7_0_chr6_71358527_r,NM_024288_cds_8_0_chr6_71369507_r,BC050876_utr5_6_0_chr6_71344351_r,BC050876_utr5_7_0_chr6_71358527_r,BC050876_utr5_8_0_chr6_71369507_r	hg18chr2/87156755-87156821-h1.2	71369720	71369765	+	UTR5	61.56	-CCGCGUCCUGCUC..CUCCUCCC.CC.AA---GGCGGCGAGCG-GGCGGC-GCGG-	.<<<<...<<{{....<-{-<<<<.<.......>>.>>.>-}->..}}>>..>>>>.	bosTau2,canFam2,hg18,mm8,monDom4,oryCun1,rheMac2,rn4
45367	2310008C07Rik	chr2	67325827	67326489	+	NM_001024618_cds_8_0_chr2_67325611_f,NM_001083919_utr3_8_0_chr2_67325611_f	hg18chr2/167823456-167823755-h2.4	67326584	67326660	-	UTR3	57.91	-.-AGUA-ccaGCUGCAGGGGACUGCCUGCAGUC.CCUCUGUCAGC.-UGUU-.-cgcUCC.AGA.GCCAAGGCUAGGACCUUCUUGGA	...{<<<....{<<<.{-<<{<{<<....>>}>}....>>-}>>>}..>>>}.....................................	bosTau2,canFam2,echTel1,hg18,loxAfr1,mm8,monDom4,oryCun1,panTro1,rheMac2,rn4
56566	Selk	chr14	28803538	28803924	+	NM_019979_utr3_4_0_chr14_28803485_f,NM_019979_utr3_4_0_chr14_28803489_f	hg18chr3/53894433-53894645-h1.3.h2.4.1.h2.2	28803482	28803652	-	UTR3	64.17	UCC-UGCA.GA.GGGAAUUCCC.AGCAUGACCUCAUUCAUCUGUG..G.GGAC..ACAGAGCAAUCCUUGUUUGGACAU..ACACCAUCU.UCUC.CUGCACGAG-..CCGCUCUUCACCGC-----UUGAUGGCUUCCUU.CUAC-A.CG--UGUGUAUGUCUAGUUGUCUGCUU.CUCAG.AGCAGACAUUUACCUA	............<<<....>>>.................<<<<{<.......>..}>>>>..............<{<{{...<<<-..<-...........................................................->..->>>.}}>}>....<<{<<<<<{.....}.>>>>>}>>........	bosTau2,canFam2,dasNov1,echTel1,galGal2,hg18,loxAfr1,mm8,monDom4,oryCun1,panTro1,rheMac2,rn4
84806	Rap1b	chr10	117217981	117220446	-	NM_024457_cds_1_0_chr10_117220367_r,NM_024457_utr3_0_0_chr10_117217590_r,NM_024457_utr3_0_0_chr10_117217592_r,NM_024457_utr3_1_0_chr10_117220337_r	hg18chr12/67339950-67340186-h2.4.5.2.3	117217952	117218133	-	UTR3	55.29	AUCUCC......UuAUUAU.AUGUUUCCUUUUU..UGUUUACAUAGGGAACAAUGUUUAUAGUUGUGUGUACAGUGGGGGUCUACAACAAGAAGUGUAUAUUUUCAAACAAUUUUUUAAUGAUUUAACAAUU..U.UUGUAAAUCAUUUUCAGGCUUCUGCAGCUGUAGAUUCUCACUGUGAC.........UC.CCUUGCUUG	.....................<<<<<<<<......<<....>>.>>>>>>>>.................<<<<<<<<<<<<<<<<<...<<<<<<......................<<<<<<<<<.<<<......>>>>>>>>>>>>.....>>>>>>.....>>>>>>>>>>>>>>>>>.......................	bosTau2,canFam2,dasNov1,echTel1,galGal2,hg18,loxAfr1,mm8,monDom4,oryCun1,panTro1,rheMac2,rn4,xenTro1
36506	Sap30bp	chr11	115780414	115781217	+	NM_020483_utr3_10_0_chr11_115780483_f	hg18chr17/71214216-71214503-h1.4	115780661	115780704	+	UTR3	67.81	AGAGGCaaugguguGCACUGG.......ACAGGGUUUGUCCAGAC---ACCUCU	{{<{{...........-{{<{.......<<<.....>>>}>}}-.....}}>}}	canFam2,dasNov1,galGal2,hg18,mm8,monDom4,oryCun1,panTro1,rheMac2,rn4
16979	Mcl1	chr3	95745253	95746760	+	NM_008562_cds_1_0_chr3_95745166_f,NM_008562_cds_2_0_chr3_95746112_f,NM_008562_utr3_2_0_chr3_95746229_f	hg18chr22/15402077-15402457-h1.2	95746897	95746941	+	UTR3	72.44	CGAUUU...UU.AAGA-AAAU-----U..UAUGAA---auguA..UUUGUCUGUAAAAAUUG	{{<{{<...<<.{{{<.<<<.........................>>>.>}}.}>>>}}>}}	bosTau2,canFam2,dasNov1,echTel1,hg18,mm8,oryCun1,panTro1,rheMac2,rn4
85957	4732495E13Rik	chr15	79188640	79189567	-	AK048138_utr3_0_0_chr15_79187959_r,NM_172608_utr3_0_0_chr15_79187939_r	hg18chr22/36946350-36946889-h2.5	79189352	79189411	+	UTR3	61.4	GGGCCCa.UagGC.--A-CA---agGC.auCCUUCCUAAGugGGCCC.UGA-GGCU---CC....UGGGG.....GCUGG.CUC	<{{{<...-..<<............>>...-..{<<<{-{..<<<........>>>...}-....}>>>}........>}.}}>	canFam2,dasNov1,hg18,loxAfr1,mm8,monDom4,panTro1,rheMac2,rn4
12251	Cct6a	chr5	130130526	130130984	+	NM_009838_utr3_12_0_chr5_130130530_f	hg18chr7/64172071-64172200-h2.1	130131031	130131093	+	UTR3	82.52	GGUUUCAuAAUGUcUAAUAAAU.......ACUUAAaG----.A-.---GUGAa..G--CU...ACU...GG.AUCAUU.--..C------AC..ACUU.GAAAUG	.{{{{{<.{-{{{...................................{{{<.....................>}}}.............}}..}-}>.}}}}}.	bosTau2,canFam2,dasNov1,echTel1,hg18,loxAfr1,mm8,oryCun1,rheMac2,rn4
12042	Tspo	chr15	83399150	83401908	+	NM_009775_cds_1_0_chr15_83399180_f,NM_009775_cds_2_0_chr15_83399966_f,NM_009775_cds_3_0_chr15_83401536_f,NM_009775_utr5_1_0_chr15_83399151_f,NM_009775_utr3_3_0_chr15_83401725_f	hg18chr22/41888963-41889121-h1.5	83401802	83401837	-	UTR3	53.31	GGCUUC...CU...GGG.CUAAGACcAGGU.AG.ACCAGC..AGGCC	<<<<{....{{...{{..<<{........}.>>..}}}}...}>>>>	bosTau2,canFam2,hg18,mm8,panTro1,rheMac2,rn4
44850	Cab39l	chr14	58413203	58482984	+	BC016128_cds_1_0_chr14_58450953_f,BC016128_cds_2_0_chr14_58453654_f,BC016128_cds_3_0_chr14_58460375_f,BC016128_cds_4_0_chr14_58473676_f,BC016128_cds_5_0_chr14_58480866_f,BC016128_cds_6_0_chr14_58482952_f,BC034159_cds_2_0_chr14_58450953_f,BC034159_cds_3_0_chr14_58453654_f,NM_026908_cds_3_0_chr14_58450944_f,NM_026908_cds_4_0_chr14_58453654_f,NM_026908_cds_5_0_chr14_58460375_f,NM_026908_cds_6_0_chr1…	hg18chr13/48906193-48906349-h1.1	58413339	58413371	+	UTR5	52.17	AAAAGAGAGAAGGGUAAGU..........UUUCUuuaCUU-UCU	....<<<<{<{<.................>}>}>...>>>....	bosTau2,canFam2,dasNov1,echTel1,hg18,loxAfr1,mm8,monDom4,oryCun1,panTro1,rheMac2,rn4
51448	Wnk2	chr13	49054651	49069047	-	AK044381_cds_1_0_chr13_49054565_r,AK044381_cds_4_0_chr13_49063294_r,AK044381_cds_5_0_chr13_49064496_r,AK044381_cds_6_0_chr13_49068772_r,AK147550_cds_2_0_chr13_49054565_r,AK147550_cds_4_0_chr13_49064496_r,AK147550_cds_5_0_chr13_49068772_r,BC055795_cds_2_0_chr13_49054565_r,BC055795_cds_3_0_chr13_49063294_r,BC055795_cds_4_0_chr13_49064496_r,BC055795_cds_5_0_chr13_49068772_r,BC060187_cds_2_0_chr13_49…	hg18chr9/95095181-95095281-h1.4	49068812	49068865	+	UTR5	77.81	CCUCAAACUCUGAGUCAUUGUCACUGCUGAUGUAGGAUGACUGGGAGUGGA.AGG	<{<...<{<<<.<<<<<<<....<<<<....>>>>>>>>>>>.>>>}>....>}>	bosTau2,canFam2,danRer3,dasNov1,echTel1,fr1,galGal2,hg18,loxAfr1,mm8,monDom4,panTro1,rheMac2,rn4,tetNig1,xenTro1
43893	6330407G11Rik	chr4	123238745	123245763	-	BC003291_cds_1_0_chr4_123240312_r,BC003291_cds_2_0_chr4_123241446_r,BC003291_cds_3_0_chr4_123245736_r,NM_023423_cds_1_0_chr4_123240312_r,NM_023423_cds_2_0_chr4_123241446_r,NM_023423_cds_3_0_chr4_123245736_r,BC003291_utr3_0_0_chr4_123237661_r,NM_023423_utr3_0_0_chr4_123237498_r,NM_023423_utr3_0_0_chr4_123237499_r	hg18chr13/61570119-61570312-h1.3	123238089	123238122	-	UTR3	73.23	CUGUUC-UCug-CCUUGGUCCCAAGGC-uGU-GAGCAG	{<<{<<.-<...<<<<<....>>>>>...>-.>>}>>}	bosTau2,canFam2,dasNov1,echTel1,hg18,loxAfr1,mm8,oryCun1,panTro1,rheMac2,rn4
31948	Ctdsp2	chr10	126399622	126400441	+	BC085142_utr3_7_0_chr10_126399436_f,NM_001113470_utr3_7_0_chr10_126399436_f,NM_146012_utr3_2_0_chr10_126399436_f	hg18chr6/27955384-27955448-h1.1	126400668	126400700	-	UTR3	51.4	GAGGU.GGA..GGCCCC.UCA--.GGGG.CC.CCUU.GUG..UUC	<<{...<<-..<{<<<<.......>>>>.}>.->>.......}>>	bosTau2,canFam2,hg18,loxAfr1,mm8,oryCun1,rheMac2,rn4
31948	Ctdsp2	chr10	129816448	129817082	+	BC085142_utr3_7_0_chr10_126399436_f,NM_001113470_utr3_7_0_chr10_126399436_f,NM_146012_utr3_2_0_chr10_126399436_f	hg18chr6/27955384-27955448-h1.1	126400668	126400700	-	UTR3	51.4	GAGGU.GGA..GGCCCC.UCA--.GGGG.CC.CCUU.GUG..UUC	<<{...<<-..<{<<<<.......>>>>.}>.->>.......}>>	bosTau2,canFam2,hg18,loxAfr1,mm8,oryCun1,rheMac2,rn4
36037	Mbnl1	chr3	60715905	60716859	+	AB093240_utr3_9_0_chr3_60714309_f,AF231110_utr3_7_0_chr3_60714309_f,AK153848_utr3_8_0_chr3_60714309_f,BC096600_utr3_7_0_chr3_60714309_f,NM_020007_utr3_9_0_chr3_60714309_f	hg18chr3/153662977-153663172-h2.3	60714527	60714590	-	UTR3	57.63	U.AUGCAUAUUUUA......AUGCAUAACUCUGUGCUACA.AAAGAAAGACA....AUGUUG...UUGUUUUAGAUAGG	{.<<<<{{............}}>>>>}...<<<<.<<<-...<<-<<..................>>->>->>>>>>>.	bosTau2,canFam2,dasNov1,echTel1,galGal2,hg18,loxAfr1,mm8,monDom4,oryCun1,panTro1,rheMac2,xenTro1
130638	LOC434058	chr6	86955623	86956420	+	AK147363_utr3_20_0_chr6_86952933_f,NM_001040106_utr3_20_0_chr6_86952933_f,NM_177762_utr3_19_0_chr6_86952933_f	hg18chr2/69547256-69547586-h1.1.2	86961106	86961164	+	UTR3	59.21	AU--------A--GCCCAAGUCUGUC-UGGUGU--------GCGUGGAGAAGAAUGACUGG-GCUGCU.UUCAUUU.gCCU	-<........{....<<{.........}>>..}........>-......................................	bosTau2,canFam2,dasNov1,hg18,loxAfr1,mm8,monDom4,oryCun1,panTro1,rheMac2,rn4
144025	LOC545863	chr6	86961579	86962314	+	BC028270_cds_0_0_chr6_86962190_f,NM_001040106_utr3_20_0_chr6_86952933_f,NM_177762_utr3_19_0_chr6_86952933_f	hg18chr2/69547256-69547586-h1.1.2	86961106	86961164	+	UTR3	59.21	AU--------A--GCCCAAGUCUGUC-UGGUGU--------GCGUGGAGAAGAAUGACUGG-GCUGCU.UUCAUUU.gCCU	-<........{....<<{.........}>>..}........>-......................................	bosTau2,canFam2,dasNov1,hg18,loxAfr1,mm8,monDom4,oryCun1,panTro1,rheMac2,rn4
19120	Rad21	chr15	51793817	51796805	-	NM_009009_cds_0_0_chr15_51794130_r,NM_009009_cds_1_0_chr15_51795029_r,NM_009009_cds_2_0_chr15_51796656_r,NM_009009_utr3_0_0_chr15_51792680_r	hg18chr8/117928642-117928737-h1.2	51793903	51793933	-	UTR3	57.45	G.GGUU..U..GUA..UUC-C-UGG-aGAA.A.ACAguA.G..CC.C	<.{{<{..<..{<...<<<........>>>...>}>..}.>..}}.>	bosTau2,canFam2,dasNov1,echTel1,hg18,loxAfr1,mm8,monDom4,oryCun1,panTro1,rheMac2,rn4
150171	D030026A21Rik*	chr11	95774778	95775541	-	NM_009951_utr3_0_0_chr11_95773254_r	hg18chr17/44482153-44482396-h2.2	95779167	95779226	-	UTR3	123.29	A---------------CCUCAAAGGA...UGGUU.UGUUUCUUAACCC---CUCCA----AAUCU.........UUCUAA-CCUUCUUGG.UUAAU--------------U	{......................<<.....<<<...........>>>..................................>>...........................}	bosTau2,canFam2,dasNov1,echTel1,hg18,loxAfr1,mm8,oryCun1,panTro1,rheMac2,rn4
23560	Arih2	chr9	108461077	108461839	-	NM_011790_utr3_0_0_chr9_108460280_r,NM_011790_utr3_0_0_chr9_108460282_r	hg18chr3/48996998-48997131-h2.2	108461104	108461192	-	UTR3	55.49	GGUGU...CCUUCCUAUCUUGAACCUGGUCCUGUGGGCC.....UUUGAAAAGUUAGAUCUGUGAUCUCUG.GGGUUUCCAUGGCU.UUGU.UC.AGUGCC	<<-........->>.-<.<{<<<<..<<<<.....<<<<.....<..........<{<<<...>>>}>....>>>>>.....>>>>...>>.>>.}>.>-.	bosTau2,canFam2,echTel1,hg18,loxAfr1,mm8,oryCun1,panTro1,rheMac2,rn4
86471	Mark1	chr1	186598725	186599283	-	NM_145515_utr3_0_0_chr1_186598391_r	hg18chr1/218902500-218902752-h2.1.5	186598736	186598862	-	UTR3	62.35	UGUAGCAUGAAGUUUaU.AGAAAUUA-UUUU.AAAC..UCAC.AUUUA-AUUUAAACCAGAA.GUUGACA--gUGGGUUGGUGUC---------CCG......CAGUCCUCCUGCUUUC.CC.AGUCUCC--GCCUGG--GUCAGACAAGGUGUGGUU	...<<--.<{...<{.<.{{{{.....}}}}.>}>...}>...................<<-.<{{<<{.......}>>}}>->>.......................................-->>.....<<<-<........>->>>.......	bosTau2,canFam2,dasNov1,echTel1,galGal2,hg18,loxAfr1,mm8,monDom4,panTro1,rheMac2,rn4
47796	2400003C14Rik	chr8	112560613	112561465	-	BC039052_utr3_0_0_chr8_112560457_r,NM_028018_utr3_0_0_chr8_112560458_r	hg18chr19/42975990-42976263-h2.4.5	112560760	112560976	-	UTR3	58	CAGGG.AGCCCUCUGUGGCCUU....UU.CCUUUA....UUUUGAGUGC..UG--UUUCCUUUUUAG-GAAAG.AACAGCACUGUGGAAA-U.UUGCUUUUCCCCAUAGCAUGUUAGGAAGGAAGUAC.AGGUCGUUACCUAAGCUA------GC----------------.-------------------................GUGGGCUU.CCAGUUGCCUUAA.UAGAAG..UACUCAAGU--CUCUUGGGUA.GAGAUCUGG-AA-GCCUGCAGGA.....GAGGAGGGGUACUUGUUUUC	<<<<....<<<<<{...<<.........................<<<{<..<<.....-<{<<......>>}>.-.>>>}>>>..{<<............>>}...........---<{................}>---.............>>....................................................<<<<{<<<.<<<<-<..<<.....>>.....{<<{{<<<.....>>>}}>>}....>->>>>.>>.>}>>>>...........}>>>>>...>>>>.....	bosTau2,canFam2,dasNov1,echTel1,hg18,loxAfr1,mm8,monDom4,oryCun1,panTro1,rheMac2,rn4
26115	Ceacam2	chr7	25170843	25171798	-	NM_001039185_utr3_0_0_chr7_25170462_r,NM_001039185_utr3_0_0_chr7_25170463_r,NM_001039186_utr3_0_0_chr7_25170462_r,NM_001039186_utr3_0_0_chr7_25170463_r,NM_001039187_utr3_0_0_chr7_25170462_r,NM_001039187_utr3_0_0_chr7_25170463_r,NM_001113368_utr3_0_0_chr7_25224802_r,NM_001113369_utr3_0_0_chr7_25224802_r,NM_007543_utr3_0_0_chr7_25224802_r,NM_007543_utr3_0_0_chr7_25224803_r,NM_011926_utr3_0_0_chr7_2…	hg18chr19/47704752-47704938-h1.2	25172253	25172290	+	UTR3	64.2	GAAAGU...GaaaGGGUGA.GAAAUUUUG...AUACCU.CACUCUC	<{-{{{...{...<<.{{...............}}.>>.}}}}-}>	bosTau2,canFam2,dasNov1,echTel1,hg18,loxAfr1,mm8,monDom4,oryCun1,panTro1,rheMac2
26115	Ceacam2	chr7	25225178	25226129	-	NM_001039185_utr3_0_0_chr7_25170462_r,NM_001039185_utr3_0_0_chr7_25170463_r,NM_001039186_utr3_0_0_chr7_25170462_r,NM_001039186_utr3_0_0_chr7_25170463_r,NM_001039187_utr3_0_0_chr7_25170462_r,NM_001039187_utr3_0_0_chr7_25170463_r,NM_001113368_utr3_0_0_chr7_25224802_r,NM_001113369_utr3_0_0_chr7_25224802_r,NM_007543_utr3_0_0_chr7_25224802_r,NM_007543_utr3_0_0_chr7_25224803_r,NM_011926_utr3_0_0_chr7_2…	hg18chr19/47704752-47704938-h1.2	25172253	25172290	+	UTR3	64.2	GAAAGU...GaaaGGGUGA.GAAAUUUUG...AUACCU.CACUCUC	<{-{{{...{...<<.{{...............}}.>>.}}}}-}>	bosTau2,canFam2,dasNov1,echTel1,hg18,loxAfr1,mm8,monDom4,oryCun1,panTro1,rheMac2
43992	Otub2	chr12	103805711	103806341	+	AK076336_cds_6_0_chr12_103805806_f,AK076336_utr5_6_0_chr12_103805276_f,AK076336_utr3_6_0_chr12_103806160_f,NM_026580_utr3_5_0_chr12_103805483_f	hg18chr14/93582457-93583018-h1.2	103806098	103806138	+	UTR3	52.32	CAGAAC.UC--CUGACuCUGG-.------aGGAC....--.....--.---.AGGccCUCUAGGGUUCUG	<<<{{{..{....{{-.<{..................................}>..-}}..}.}}}>>>	bosTau2,canFam2,hg18,mm8,oryCun1,panTro1,rheMac2,rn4
18145	Omp	chr7	98018822	98019382	-	NM_011010_utr3_0_0_chr7_98018551_r,NM_007602_intron_9_0_chr7_98011161_r	hg18chr11/76492315-76492533-h1.4	98019761	98019797	+	UTR3	60.83	UCAGUCUCCCaU.CC.CUGAA--GGG.AGGAaucAGU.GCUGG	{{{{<{{.<{.{.<<.........>>.}}>....}}..>}}}}	bosTau2,canFam2,dasNov1,hg18,mm8,oryCun1,rheMac2,rn4,tetNig1
13644	Erbb2	chr11	98251678	98252874	+	BC053078_cds_23_0_chr11_98251615_f,BC053078_cds_24_0_chr11_98252019_f,BC053078_cds_25_0_chr11_98252403_f,NM_001003817_cds_24_0_chr11_98251615_f,NM_001003817_cds_25_0_chr11_98252019_f,NM_001003817_cds_26_0_chr11_98252403_f,BC053078_utr3_25_0_chr11_98252759_f,NM_001003817_utr3_26_0_chr11_98252759_f,NM_010152_utr3_23_0_chr11_98251615_f,NM_010152_utr3_24_0_chr11_98252019_f,NM_010152_utr3_25_0_chr11_9…	hg18chr17/35138078-35138354-h2.5	98253099	98253177	-	UTR3	103.99	GCAA..GUGcUGUCCCCCU.CUUGGGAUGCACgUGCCUcA.GUCCU-AG-........--UG....GGGU--gUCC--UGcUC-C-CA.-.-GGAU-A.......UUCAC--...-CU.-.................-GGGGC	{{{...{<<.{{{<{{.......}}>}}}>>}.}}}.....<{<<<.{{.................{{{<...{{{..{<......>}....}}}..>.......}}}........}}....................>>>}>	bosTau2,canFam2,dasNov1,hg18,mm8,oryCun1,panTro1,rheMac2
16644	Lhx5	chr5	120696035	120701183	+	NM_008499_cds_2_0_chr5_120695968_f,NM_008499_cds_3_0_chr5_120696925_f,NM_008499_cds_4_0_chr5_120700575_f,NM_008499_utr3_4_0_chr5_120700943_f	hg18chr12/112384494-112384578-h2.2	120701671	120701722	-	UTR3	53.41	GGGCAGGGAGAGUGAUCCGU-GGGCAAAuGCUCAAUGA-CUUGGCGCCCGGCUC	<<<{.<<{......{<...<.<<-.....->>.>>}..........}>>.}>>>	bosTau2,canFam2,dasNov1,echTel1,hg18,loxAfr1,mm8,panTro1,rheMac2,rn4
72192	Lin7a	chr10	106816087	106824514	+	NM_001033223_cds_4_0_chr10_106816063_f,NM_001039354_cds_4_0_chr10_106816063_f,NM_001033223_utr3_5_0_chr10_106824099_f,NM_001039354_utr3_5_0_chr10_106824099_f	hg18chr12/79714738-79715235-h2.2	106824882	106824934	+	UTR3	55.31	--..-UGUGUAUUUG.UUCCACAAAAUAUAUA-.--agaCCGGA.GUACACGUGUUAUA.A.CUUG	.....<<<{<<<<<.........>>>>>}>>>..................................	bosTau2,canFam2,dasNov1,echTel1,galGal2,hg18,mm8,monDom4,oryCun1,panTro1,rheMac2,rn4
58031	Smarcd1	chr15	99540542	99541136	+	NM_031842_utr3_12_0_chr15_99540460_f	hg18chr12/48779875-48780344-h2.3	99541393	99541463	+	UTR3	50.02	GGGCUGGAGAAUAGGUCUGAAAUGGGUUUGUGAC.UC--......CCCACCCCCuGCCCUGCCCUCA-----AAGC..UUCAGaCCC	<<<<{<<.<-...<{...<--..<<<...................>>>.-->....}>................->...>>}>.>>>	bosTau2,canFam2,dasNov1,echTel1,hg18,loxAfr1,mm8,oryCun1,panTro1,rheMac2,rn4
71846	Coro2a	chr4	46558972	46559540	-	NM_178893_utr3_0_0_chr4_46558659_r	hg18chr9/99926812-99926879-h2.1	46560181	46560237	-	UTR3	66.52	G..AGCAG---UGCUCUCCUC-CACCCuugcccUCAGGGACACCGAUAGGCUCUGUG-GAGaGA	<..{{{{....}}}}>{<{{<.<<<...........<<....>>..........>>>.>}}.>}	bosTau2,canFam2,dasNov1,hg18,loxAfr1,mm8,panTro1,rheMac2,rn4
36415	Slc12a5	chr2	164689691	164690093	+	NM_020333_utr3_25_0_chr2_164688677_f,AK165769_intron_6_0_chr2_164670646_f	hg18chr20/44120591-44120727-h1.1	164689421	164689466	+	UTR3	79.79	GGAG.GAGCAGGCGUCUCUCCUC.UCUUGGCUUGCCGCCUGCUC.CCCC	{<-<.<<<<<<<<<.....<{.......}>.....>>>>>>>>>.>->}	bosTau2,canFam2,hg18,loxAfr1,mm8,oryCun1,panTro1,rheMac2,rn4
47216	Ches1	chr12	99591396	99592299	-	BC029185_utr3_0_0_chr12_99591135_r	hg18chr18/55942724-55943304-h2.2	99591892	99591976	-	UTR3	57.75	UUUGCAA.AAGUAGAGAACaUGCCUUCUCCACcCUUUUGCAAA-UAAUUGAUACU..CCAUAUUGGAUUC-uCAAAaGACUUCGAUAUGG	<<<<<<<.<<<..<<<<<......>>>>>....>>>>>>>>>>..............<<<<<<<<<<.<<.......>>.>>>>>>>>>>	bosTau2,canFam2,dasNov1,echTel1,hg18,loxAfr1,mm8,monDom4,oryCun1,panTro1,rheMac2,rn4
119792	9130019P16Rik	chr6	54200019	54200727	-	NM_198118_utr3_0_0_chr6_54199259_r	hg18chr7/29484064-29484200-h1.1	54200506	54200546	-	UTR3	50.85	CA.GG..AA.A-U..-GCCCCUGUgcCCCG.UcACcUU--UGGU-UCUU.CCUG	{<.{{...........{{{...{<.........>}......}}}......}}>}	bosTau2,canFam2,hg18,loxAfr1,mm8,oryCun1,rheMac2,rn4
88403	Gpatc8	chr11	102292280	102293140	-	BC019948_cds_0_0_chr11_102292667_r,BC019948_utr5_0_0_chr11_102292862_r,BC019948_utr3_0_0_chr11_102292002_r	hg18chr17/39828549-39829474-h2.1.3	102292906	102293097	-	UTR5	61.23	GGcuGCUGc...UGUCAGgaGGAUGCACAGUUGCAGUGGUCUCCCUGACGUGCUUUG------UUAUACAGAGAAA.CC-GUGGACUCCAUGGAG.GAGGGG--AGGAuu.GGUUCAACAGCUUUAUUCUCUGGAAGCAGUGACACUCG--GUGAUUG.UCU.GGGAaaAGGGGUC.CUUU.GGUUUCCCUGGGUACCUU.GUUCCAGACAGUC	..............<{<<..<<<.<<-..........->>.>>>>>}>................................<<<<...>>>>.......................................<<<....>>>.............<<<<<.{<<.<<{...<{<...<.<<...<<....>>.>>>..>}>....}>>>>}>>>>>	bosTau2,canFam2,dasNov1,hg18,mm8,oryCun1,panTro1,rheMac2,rn4
36037	Mbnl1	chr3	60715905	60716859	+	AB093240_utr3_9_0_chr3_60714309_f,AF231110_utr3_7_0_chr3_60714309_f,AK153848_utr3_8_0_chr3_60714309_f,BC096600_utr3_7_0_chr3_60714309_f,NM_020007_utr3_9_0_chr3_60714309_f	hg18chr3/153665277-153665455-h2.5	60716749	60716841	-	UTR3	127.96	UUGCAAGCAA.UUUUG.....CUC...AG.UCUGUCAUUUCA.UU....AGCCU.UAA...C.AAAAC.........UCCUUGUAA.......UUAUAGAC.GU.............UUUUAUU...CAAAAUAAGAUCUUGCUAU	<<<<{<{....{<<{<...........{{..<<{..........}....>>.}}.......>.}>>}............}>}>>>>...............................<<<<<<........>>>>>>.........	bosTau2,canFam2,danRer3,dasNov1,echTel1,fr1,galGal2,hg18,loxAfr1,mm8,monDom4,oryCun1,panTro1,rheMac2,rn4,tetNig1,xenTro1
20495	Spint2	chr7	28965245	28972401	-	AF099019_cds_0_0_chr7_28965431_r,AF099019_cds_1_0_chr7_28966928_r,AF099019_cds_2_0_chr7_28967189_r,AF099019_cds_3_0_chr7_28968159_r,AF099019_cds_4_0_chr7_28969131_r,AF099020_cds_5_0_chr7_28969131_r,BC003431_cds_0_0_chr7_28965431_r,BC003431_cds_1_0_chr7_28966928_r,BC003431_cds_2_0_chr7_28967187_r,BC003431_cds_3_0_chr7_28968159_r,BC003431_cds_4_0_chr7_28969131_r,NM_001082548_cds_0_0_chr7_28965431_r…	hg18chr19/43472858-43473216-h2.5	28966890	28966969	-	UTR3	53.24	UAGGUAA.GCAGAUGCAUCCUUUCCUGACCCCGGGCcU-.AAAAGGUA...AGUGGCC-UC.UGCCUUC..........ucCACCUGCCUUCCACCUC	-{{<{...<<<<.{<...........<-<....>->.......{<{<<...-<......>-.>>}>}..............>}.>>>>.....}>}}-	bosTau2,canFam2,dasNov1,hg18,loxAfr1,mm8,oryCun1,panTro1,rheMac2,rn4
18847	Prkar1a	chr11	109484406	109485005	+	BC003461_utr3_10_0_chr11_109483693_f,NM_021880_utr3_10_0_chr11_109483693_f	hg18chr17/64040266-64040527-h2.1.4	109485623	109485771	-	UTR3	53.22	GAAAGGAAGAAAAACUGAUU.C.........GUUUAA.GAAUUUAAA......UUAUUUC.A......UCUUUUUU-AUU-..CUGuGACCUACCAUUGAGACAGUCUGUAACAAAAGAACAGCGAU....UAGAUUAGCACA--GAGUAUAU-CAGACU.A.GUGUCCAG...........GAA--A---CAGcAACUGUC	<<<<<<<.{<<<....<<<<.{................}>>>>.............>>>}........>>>>>>>...............................................................................................................................	bosTau2,canFam2,danRer3,dasNov1,echTel1,galGal2,hg18,loxAfr1,mm8,monDom4,oryCun1,panTro1,rheMac2,rn4
43201	1700093K21Rik	chr11	23416297	23419186	-	BC049567_cds_0_0_chr11_23416440_r,BC049567_cds_1_0_chr11_23417212_r,BC049567_cds_2_0_chr11_23418041_r,NM_001110133_cds_0_0_chr11_23416440_r,NM_001110133_cds_1_0_chr11_23417212_r,NM_001110133_cds_2_0_chr11_23418041_r,NM_001110133_cds_3_0_chr11_23418781_r,NM_026105_cds_0_0_chr11_23416440_r,NM_026105_cds_1_0_chr11_23417212_r,NM_026105_cds_2_0_chr11_23418041_r,NM_026105_cds_3_0_chr11_23418781_r,BC049…	hg18chr2/61242793-61243334-h1.2	23418961	23418994	+	UTR5	54.3	U.UGU.UCUUUAU.GUUUUCUAGAA..ACAGAAGA.ACAA	..<{{.<<{<<...<<<<.....>>..>>.>>}>>.}}>.	bosTau2,canFam2,echTel1,hg18,loxAfr1,mm8,monDom4,oryCun1,panTro1,rheMac2,rn4
60376	Pcdhga12	chr18	37951010	37966743	+	AF464164_cds_1_0_chr18_37950995_f,AF464164_cds_2_0_chr18_37959239_f,AF464164_cds_3_0_chr18_37965877_f,AF464180_cds_1_0_chr18_37950995_f,AF464180_cds_2_0_chr18_37959239_f,AF464180_cds_3_0_chr18_37965877_f,BC098367_cds_2_0_chr18_37950995_f,BC098367_cds_3_0_chr18_37959239_f,BC098367_cds_4_0_chr18_37965877_f,BC098457_cds_2_0_chr18_37950995_f,BC098457_cds_3_0_chr18_37959239_f,BC098457_cds_4_0_chr18_37…	hg18chr5/140871799-140871920-h2.4	37967001	37967072	+	UTR3	65.15	GGG.ACU.GGcuCAA--UCCU-CACAUUCUAGCCAUAGACAAACACC-AGGCCAGA........CCC.....--.CU...CCA.........UUCU......GguUC.AG.CCU	{{<..<{.{{.................<<{-<<{...............}>>-}>>.................................................}}.}>.>}}	bosTau2,canFam2,echTel1,hg18,mm8,oryCun1,panTro1,rheMac2,rn4
85493	AU021034	chr14	76816161	76816858	-	NM_177629_utr3_0_0_chr14_76815179_r,NM_177629_utr3_0_0_chr14_76815181_r	hg18chr13/42261122-42261241-h1.3.h2.4	76816597	76816691	+	UTR3	53.92	C-CUUGUCCCUU-CCUGC------UGUUCUGCAGUUUUCUCUGGGAGAAUGGAACU--.AuA-GAAGCUUUUACACUGAA.....AGCUUUGAAAGCcCAUUU.ACUUUACAG	...............................{-<{<<<.......>>>}>-}...........<<<<<<<<<.....>>>.....>>>>>>......................	bosTau2,canFam2,dasNov1,hg18,mm8,oryCun1,rheMac2,rn4
149670	1700034J04Rik*	chr12	11248129	11248383	-	AK006597_cds_0_0_chr12_11248159_r,AK006597_utr3_0_0_chr12_11247804_r	hg18chr2/17844749-17845123-h1.4	11247998	11248050	+	UTR3	60.77	CUCAUUACUGCAGC.UGUU..---GCU-accuuUcAA--AGC---cA..G..ACA.GCUGUU.......GCCAG.GAG	<{<......<<<<<.{{<{.....<<{............}>>.......}..>}}.>>>>>..............>}>	bosTau2,canFam2,dasNov1,echTel1,hg18,loxAfr1,mm8,oryCun1,panTro1,rheMac2,rn4
22399	Zbtb17	chr4	140736340	140737829	+	AK134251_cds_10_0_chr4_140737600_f,AK134251_cds_11_0_chr4_140737798_f,AK134251_cds_6_0_chr4_140736313_f,AK134251_cds_7_0_chr4_140736636_f,AK134251_cds_8_0_chr4_140736865_f,AK134251_cds_9_0_chr4_140737425_f,BC060055_cds_6_0_chr4_140736313_f,NM_009541_cds_10_0_chr4_140737600_f,NM_009541_cds_11_0_chr4_140737798_f,NM_009541_cds_6_0_chr4_140736313_f,NM_009541_cds_7_0_chr4_140736636_f,NM_009541_cds_8_0…	hg18chr1/16142674-16142799-h2.2	140737610	140737712	-	UTR3	83.27	GUGGAUCcggacgUGCCGCUGU......AGC.GCGC..CUG.....GG..UCGG..CAAA.CUGCCG.....CUGACAGUGGGUGCAUACGUA-cGGCUUCU....CC-CcACUGUGGAUCCGCAGGU..GCCGC	{<{{..........<<<<{<<{........-.<{{...{-{....................}-}.}}.....>-.}>>}><<<{.<<<<......<<.........>>.....>>>>.}>>>...>>>...}}>}	bosTau2,canFam2,danRer3,dasNov1,echTel1,fr1,galGal2,hg18,loxAfr1,mm8,monDom4,oryCun1,panTro1,rheMac2,rn4,tetNig1
43128	Sdccag10	chr13	105751935	105925339	-	AK014025_cds_0_0_chr13_105751958_r,AK014025_cds_1_0_chr13_105778411_r,AK014025_cds_2_0_chr13_105781689_r,AK014025_cds_3_0_chr13_105840804_r,AK014025_cds_4_0_chr13_105912881_r,AK014025_cds_5_0_chr13_105916792_r,AK014025_cds_6_0_chr13_105917646_r,AK014025_cds_7_0_chr13_105922514_r,AK014025_cds_8_0_chr13_105924633_r,AK014025_cds_9_0_chr13_105925300_r,BC025437_cds_0_0_chr13_105751958_r,BC025437_cds_1…	hg18chr5/64349991-64350066-h2.1	105751810	105751870	-	UTR3	85.26	---C.....UGUCaGAGCC.UGUGUUCUGAUUUUUCAG.A--AA....ACAggucUC...UCCUUUUGUAAAUC-UGGAAU	...{.....<{-..<<<-<.........>->>>.-}>}...........................................	bosTau2,canFam2,dasNov1,echTel1,galGal2,hg18,mm8,monDom4,oryCun1,panTro1,rheMac2,rn4
16657	Limk2	chr11	3245277	3247651	-	NM_001034030_cds_0_0_chr11_3245743_r,NM_001034030_cds_1_0_chr11_3246238_r,NM_001034030_cds_2_0_chr11_3247055_r,NM_001034030_cds_3_0_chr11_3247577_r,NM_010718_cds_0_0_chr11_3245743_r,NM_010718_cds_1_0_chr11_3246238_r,NM_010718_cds_2_0_chr11_3247055_r,NM_010718_cds_3_0_chr11_3247577_r,NM_173053_cds_0_0_chr11_3245743_r,NM_173053_cds_1_0_chr11_3246238_r,NM_173053_cds_2_0_chr11_3247055_r,NM_173053_cds…	hg18chrX/11631007-11631535-h1.1	3245033	3245065	+	UTR3	61.23	GGGCUUUU-.A-GAgGGC.AGG...G....CCUG-U.-UUGC-AGCCC	{<<{{.....{.-{.<<<.......>....>>}-.}.......}}>>}	bosTau2,canFam2,dasNov1,echTel1,hg18,loxAfr1,mm8,oryCun1,rheMac2,rn4
71731	Arl2bp	chr8	97562217	97563035	+	NM_024191_utr3_5_0_chr8_97562248_f,NM_024269_utr3_5_0_chr8_97562248_f	hg18chr9/103856862-103857091-h2.1	97562564	97562606	-	UTR3	60.23	AAGCCUG.CAG...-..-.-G..A..---UGAAGG.GCUC.A--CAAca..GUGUGGU.CU-CCACAC	-<{{{{...........................}}.}}>-...........<<<{{.......}}>>>	bosTau2,canFam2,dasNov1,echTel1,hg18,loxAfr1,mm8,oryCun1,rheMac2,rn4
13268	Drd2	chr9	49159272	49160359	+	NM_010077_utr3_7_0_chr9_49159325_f	hg18chr11/112786404-112786496-h1.2	49159502	49159542	+	UTR3	88.15	CCA...GG.GUAGGGCCAGGGAG....AC.UGGUaucuuaCC.....-A...GC....UC.UGG	{{{...<<.<<.<{<<<{<.........>.}>>>......}>..........>>....>>.}}}	bosTau2,canFam2,dasNov1,hg18,loxAfr1,mm8,rheMac2,rn4
43022	Ccdc25	chr14	64810937	64819730	+	AK078345_cds_6_0_chr14_64810804_f,AK078345_cds_7_0_chr14_64814280_f,NM_145944_cds_6_0_chr14_64810804_f,NM_145944_cds_7_0_chr14_64814280_f,AK078345_utr3_8_0_chr14_64819270_f,NM_145944_utr3_8_0_chr14_64819270_f	hg18chr1/39956822-39957079-h1.4	64819313	64819372	-	UTR3	50.71	GUAGAAUUUUGGU.......UGGUuggu.UUCUGUAAUUCAGAACCUAGAUGAAAU.CAAAAGC.UCUGC	<{<<<.<<<{<{<.......<........<<<<.......>>>>.........>>}.>}>>>...>>>}>	bosTau2,canFam2,dasNov1,echTel1,hg18,loxAfr1,mm8,monDom4,oryCun1,panTro1,rheMac2,rn4
129567	LOC432979	chr15	98694410	98699180	-	Intergenic	hg18chr12/47739265-47739643-h2.1	98698864	98698937	-	Intergenic	64.95	GCUGGGGAGG.GUUCCUUUGG.CAG....GGUCUGU.CAAGG.G.AAUCUGAGCCAG.UU.GCCACGGCAGAACCGAGGCCUGGU-	<<<<<...<<.<{{<<<<<<<.<<<.......>>>>.>>>>>.>.}}>>>...>>>>.>..<<<<-<............>->>>>.	bosTau2,canFam2,dasNov1,hg18,loxAfr1,mm8,oryCun1,panTro1,rheMac2,rn4
15136	Hmga1	chr11	120579035	120579874	+	AK169783_cds_1_0_chr17_27287158_f,AK169783_cds_2_0_chr17_27288517_f,AK169783_cds_3_0_chr17_27289050_f,BC008125_cds_0_0_chr11_120578979_f,BC008125_cds_1_0_chr11_120579114_f,BC008125_cds_1_0_chr17_27287158_f,BC008125_cds_2_0_chr17_27288517_f,BC008125_cds_3_0_chr17_27289050_f,NM_001025427_cds_1_0_chr17_27287158_f,NM_001025427_cds_2_0_chr17_27288517_f,NM_001025427_cds_3_0_chr17_27289050_f,NM_00103935…	hg18chr6/134476783-134476950-h1.4	120580363	120580411	-	UTR3	54.56	GGGACA...AAUACUGGCC..ACC.CC.-UCCCCCAC.AGAACAAGGGGA---GGUGG..--...CCC	...............{<<<..{<<.....{<<<{...........}>>>}...>>}>>.......>}.	bosTau2,canFam2,dasNov1,echTel1,hg18,mm8,oryCun1,panTro1,rheMac2,rn4
86804	Slc35c2	chr2	164967912	164969547	-	BC064092_cds_0_0_chr2_164968351_r,BC064092_cds_1_0_chr2_164968657_r,NM_144893_cds_0_0_chr2_164968351_r,NM_144893_cds_1_0_chr2_164968657_r,NM_144893_cds_2_0_chr2_164969446_r,BC064092_utr3_0_0_chr2_164967760_r,NM_144893_utr3_0_0_chr2_164967761_r	hg18chrX/16825234-16825524-h2.4.5	164967955	164968110	-	UTR3	58.89	CUGGUUC...........UG---.-.....................A...GAGCCAAGGUGAACGUgagagaugag..GUAG.UCUCU------C--AGAUUCGGACUGUGG.....GGUAUCAGGAAAGGAG-UCaUGGAGAGACUA...GG--CCUCAUCACCUGGACUGCAGC-UUCCUCAGAG....AGUAGAUUUAUUUAUAG--UUGAAAUAAU-GAUUU	-{{{{{<...........................................>}}}}}-..........................{<..................>}.-<<{........}>>-<-<<--.............<<<-..........->>>....................-->>->.........................................	bosTau2,canFam2,dasNov1,echTel1,hg18,mm8,monDom4,panTro1,rheMac2,rn4
86804	Slc35c2	chr2	164968026	164968675	-	BC064092_cds_0_0_chr2_164968351_r,BC064092_cds_1_0_chr2_164968657_r,NM_144893_cds_0_0_chr2_164968351_r,NM_144893_cds_1_0_chr2_164968657_r,NM_144893_cds_2_0_chr2_164969446_r,BC064092_utr3_0_0_chr2_164967760_r,NM_144893_utr3_0_0_chr2_164967761_r	hg18chrX/16825234-16825524-h2.4.5	164967955	164968110	-	UTR3	58.89	CUGGUUC...........UG---.-.....................A...GAGCCAAGGUGAACGUgagagaugag..GUAG.UCUCU------C--AGAUUCGGACUGUGG.....GGUAUCAGGAAAGGAG-UCaUGGAGAGACUA...GG--CCUCAUCACCUGGACUGCAGC-UUCCUCAGAG....AGUAGAUUUAUUUAUAG--UUGAAAUAAU-GAUUU	-{{{{{<...........................................>}}}}}-..........................{<..................>}.-<<{........}>>-<-<<--.............<<<-..........->>>....................-->>->.........................................	bosTau2,canFam2,dasNov1,echTel1,hg18,mm8,monDom4,panTro1,rheMac2,rn4
60336	Sep15	chr3	144514974	144534736	+	NM_053102_cds_1_0_chr3_144514972_f,NM_053102_cds_2_0_chr3_144527998_f,NM_053102_cds_3_0_chr3_144532287_f,NM_053102_cds_4_0_chr3_144534209_f,NM_053102_utr3_4_0_chr3_144534341_f	hg18chr1/87100934-87101154-h2.1	144534981	144535065	+	UTR3	55.41	UCUUACAGA.AGAGUuCCAU-UUAA.--GaAUGU...UCacuUA..UA.GGACCAAA..........AUAUAAAUAAAAACUUUCAAAUA--UGUU..UGA..-UUUUAAAUU	{{<{<-{<<....{<.<...........>.>}.....>>...}-..>}.>}}.............................................................	bosTau2,canFam2,dasNov1,hg18,loxAfr1,mm8,monDom4,oryCun1,panTro1,rheMac2,rn4
48079	Tbc1d5	chr17	50199393	50200172	-	AK154975_utr3_0_0_chr17_50199571_r,BC098328_utr3_0_0_chr17_50199394_r,NM_028162_utr3_0_0_chr17_50198694_r,NM_028162_utr3_0_0_chr17_50198695_r	hg18chr3/17174110-17174555-h1.3	50199233	50199285	-	UTR3	59.51	GCUGAGUGUAAcu.CUGGA--.-GG.GCAGCU-.GCCUCCCCGG..aGCCcagUUCUCgUAGG	..............{{{{.....{{.<{......}>}}..}}}}...................	canFam2,echTel1,hg18,loxAfr1,mm8,monDom4,oryCun1,rheMac2
43884	Mid1ip1	chrX	9875129	9876119	+	AY263385_cds_0_0_chrX_9875192_f,NM_026524_cds_1_0_chrX_9875189_f,AY263385_utr3_0_0_chrX_9875738_f,NM_026524_utr3_1_0_chrX_9875738_f	hg18chrX/38549983-38550154-h2.3	9876055	9876104	-	UTR3	69.12	GGCCU....GAGAAA.GGGCCAUGCCAGGGCACAGUG.CUGGGUUGCCACACAUGGGAGGGCAG.CuuCUAGcC---GGGUGcUUGG	{<<<<...........>>>>}...<<<<.<<.<.....<<<<{<<<<<...........>>>>>.}..>>>>.....>.>>..>>>>	bosTau2,canFam2,dasNov1,echTel1,hg18,mm8,panTro1,rheMac2,rn4,bosTau2,canFam2,dasNov1,echTel1,hg18,mm8,monDom4,panTro1,rheMac2,rn4
43884	Mid1ip1	chrX	9875129	9876119	+	AY263385_cds_0_0_chrX_9875192_f,NM_026524_cds_1_0_chrX_9875189_f,AY263385_utr3_0_0_chrX_9875738_f,NM_026524_utr3_1_0_chrX_9875738_f	hg18chrX/38549983-38550154-h2.3	9876055	9876131	+	UTR3	69.12	GGCCU....GAGAAA.GGGCCAUGCCAGGGCACAGUG.CUGGGUUGCCACACAUGGGAGGGCAG.CuuCUAGcC---GGGUGcUUGG	{<<<<...........>>>>}...<<<<.<<.<.....<<<<{<<<<<...........>>>>>.}..>>>>.....>.>>..>>>>	bosTau2,canFam2,dasNov1,echTel1,hg18,mm8,panTro1,rheMac2,rn4,bosTau2,canFam2,dasNov1,echTel1,hg18,mm8,monDom4,panTro1,rheMac2,rn4
43884	Mid1ip1	chrX	9875129	9876119	+	AY263385_cds_0_0_chrX_9875192_f,NM_026524_cds_1_0_chrX_9875189_f,AY263385_utr3_0_0_chrX_9875738_f,NM_026524_utr3_1_0_chrX_9875738_f	hg18chrX/38549983-38550154-h2.3	9876055	9876104	-	UTR3	69.12	CCAUGU..GUGGCAAC.CCAGCA.CUGUGCC.....CUGGC....AUGG....CcCU-UUC.UC...AGG..CC	<<<.<<..<<<<-.........-.>>>>>>.......>>>.......{<....<.{<..........>}>..>}	bosTau2,canFam2,dasNov1,echTel1,hg18,mm8,panTro1,rheMac2,rn4,bosTau2,canFam2,dasNov1,echTel1,hg18,mm8,monDom4,panTro1,rheMac2,rn4
43884	Mid1ip1	chrX	9875129	9876119	+	AY263385_cds_0_0_chrX_9875192_f,NM_026524_cds_1_0_chrX_9875189_f,AY263385_utr3_0_0_chrX_9875738_f,NM_026524_utr3_1_0_chrX_9875738_f	hg18chrX/38549983-38550154-h2.3	9876055	9876131	+	UTR3	69.12	CCAUGU..GUGGCAAC.CCAGCA.CUGUGCC.....CUGGC....AUGG....CcCU-UUC.UC...AGG..CC	<<<.<<..<<<<-.........-.>>>>>>.......>>>.......{<....<.{<..........>}>..>}	bosTau2,canFam2,dasNov1,echTel1,hg18,mm8,panTro1,rheMac2,rn4,bosTau2,canFam2,dasNov1,echTel1,hg18,mm8,monDom4,panTro1,rheMac2,rn4
108895	Tmcc1	chr6	115990438	116008984	-	AK173022_cds_1_0_chr6_115990421_r,AK173022_cds_2_0_chr6_116008490_r,AK173022_utr5_1_0_chr6_115990421_r,AK173022_utr5_2_0_chr6_116008490_r	hg18chr3/130871855-130872026-h1.3	116008608	116008642	+	UTR5	54.55	CAUGC.AGCAGUGCA..UCAAACCCUGAGCUCUG..CAUG	<<<<<.<<....<<...<<<.....>>>>>.>>>..>>>>	bosTau2,canFam2,danRer3,dasNov1,echTel1,fr1,galGal2,hg18,loxAfr1,mm8,monDom4,oryCun1,panTro1,rheMac2,rn4,tetNig1,xenTro1
18847	Prkar1a	chr11	109484406	109485005	+	BC003461_utr3_10_0_chr11_109483693_f,NM_021880_utr3_10_0_chr11_109483693_f	hg18chr17/64040266-64040527-h2.1	109485699	109485771	-	UTR3	50.52	GAAAGGAAGAAAAACUGAUU.C.........GUUUAA.GAAUUUAAA......UUAUUUC.A......UCUUUUUU-AUU-..CUGuGA..CCUACCA.U...UGAG	.<<<<<<.{<<<....<<<<.{................}>>>>.............>>>}........>>>>>>.........<<-.{<..........>...}->>	bosTau2,canFam2,danRer3,dasNov1,echTel1,galGal2,hg18,loxAfr1,mm8,monDom4,oryCun1,panTro1,rheMac2,rn4
19068	Pex5	chr6	124363093	124364424	-	BC029748_cds_0_0_chr6_124363588_r,BC029748_cds_1_0_chr6_124363963_r,BC029748_cds_2_0_chr6_124364400_r,NM_008995_cds_0_0_chr6_124363588_r,NM_008995_cds_1_0_chr6_124363963_r,NM_008995_cds_2_0_chr6_124364400_r,NM_175933_cds_0_0_chr6_124363588_r,NM_175933_cds_1_0_chr6_124363963_r,NM_175933_cds_2_0_chr6_124364400_r,BC029748_utr3_0_0_chr6_124362457_r,NM_008995_utr3_0_0_chr6_124362435_r,NM_175933_utr3_0…	hg18chr1/245413342-245413620-h2.1	124363354	124363397	-	UTR3	59.11	CUCUGU--C.CCUUGGUAAUUCAAGGGCUGUCUACCCAGCUACAGAU	.<<<<.....<<<{{<....>}}>>><<<{......}>>>..>>>>.	bosTau2,canFam2,dasNov1,hg18,loxAfr1,mm8,monDom4,oryCun1,panTro1,rheMac2,rn4
14893	Has2	chr15	56497234	56497462	-	NM_008216_utr3_0_0_chr15_56495710_r,NM_008216_utr3_0_0_chr15_56495712_r	hg18chr8/122695376-122695502-h1.3	56497630	56497664	+	UTR3	52.26	GUGG.UGGCA--GggUgCG--gUGCCAC..AAUACUGUAUAG	...<.<<{<{............}>}>>>..............	bosTau2,canFam2,dasNov1,echTel1,hg18,loxAfr1,mm8,panTro1,rheMac2,rn4,xenTro1
21107	Tagln2	chr1	174341922	174343477	+	BC049861_cds_1_0_chr1_174341823_f,BC049861_cds_2_0_chr1_174342436_f,BC049861_cds_3_0_chr1_174342861_f,BC049861_cds_4_0_chr1_174343242_f,NM_178598_cds_1_0_chr1_174341823_f,NM_178598_cds_2_0_chr1_174342436_f,NM_178598_cds_3_0_chr1_174342861_f,NM_178598_cds_4_0_chr1_174343242_f,BC049861_utr3_4_0_chr1_174343384_f,NM_178598_utr3_4_0_chr1_174343384_f	hg18chr8/107778723-107778800-h2.1	174343415	174343473	-	UTR3	50.74	UCCAGGG--..--.-G-.-CUCUCAGGGAAUGUC--UGCUAAAac............AUAUAUA.-.UA.CAUAUAUAUUAACCAUUC	..-<<{<............>}>>-.................................<<<<<<<........>>>>>>>.........	bosTau2,canFam2,echTel1,hg18,loxAfr1,mm8,monDom4,oryCun1,panTro1,rheMac2,rn4
85245	4933426M11Rik	chr12	81798407	81799328	+	AK129100_utr3_6_0_chr12_81795970_f,NM_178682_utr3_5_0_chr12_81795970_f	hg18chr14/69250521-69250987-h2.2	81799090	81799165	+	UTR3	67.34	-.--U.CC...........CU--U..C--C...-CCCu..CCU..UA-AAGAACAAA--G.---A-.-AGGGAC-.-A...CAcAG--cAuGC.CUaccacacagcuUCAuuCcAGGUaU-gCUUG	....{.{<...........<<..<..<................................>....>...>>>}}........{{.<{...{.<{.<<..................>>}>.}..}>}}	bosTau2,canFam2,dasNov1,echTel1,hg18,mm8,monDom4,oryCun1,panTro1,rheMac2
129079	MGC79224	chr10	87870103	87876027	+	AK140867_cds_17_0_chr10_87870023_f,AK140867_cds_18_0_chr10_87873108_f,AK140867_cds_19_0_chr10_87875562_f,BC060638_cds_20_0_chr10_87870023_f,BC060638_cds_21_0_chr10_87873108_f,BC060638_cds_22_0_chr10_87875562_f,NM_001004164_cds_18_0_chr10_87870023_f,NM_001004164_cds_19_0_chr10_87873108_f,NM_001004164_cds_20_0_chr10_87875562_f,AK140867_utr3_19_0_chr10_87875640_f,BC060638_utr3_22_0_chr10_87875640_f,…	hg18chr12/100664353-100665056-h1.3.4.h2.3.4	87875688	87875937	+	UTR3	56.22	CU---C---------CUCGACACCACAGCGGAGUCCCUGUGAUGUGGCacaG---AGGCAGCCUCGUGGGGAGAAGGGACAUCGUGCAGACCGGGUu.CUUC..UGCAAUGG---GAAGAGAGCCCACUGACCU..GGAAUUAUUC----AGC....ACACUAAGAACCUGUG---UCAAUAGCUU-GUACAG..CUUGUACUUUU...AAAGGAUUUGCCGAAGGACCUGUCGgcuU.-.--GUU..GACAAAC---CcUCCCUGACA--------.........................AGCU..............GCUGGUUUCUUCCC.CCAGUUA---CUGCAG	.<...<................-<<<<<-<....>->>>>>-.........>...><--.....-->........<-{......}->...<........................>.................-..{<............<.......<<<.........>>>...>{--<<<.<<..........................>>..>>>--}.....>}-.<<{.........{<<......>>}.........}>>....................................<<<.................{{..........}}>>>...........	bosTau2,canFam2,dasNov1,echTel1,hg18,loxAfr1,mm8,monDom4,oryCun1,panTro1,rheMac2,rn4
43236	Cxxc5	chr18	35985016	35987035	+	NM_133687_cds_1_0_chr18_35984522_f,NM_133687_cds_2_0_chr18_35986624_f,NM_133687_utr3_2_0_chr18_35986669_f	hg18chr5/139042834-139042953-h2.1	35986837	35986918	+	UTR3	53.65	GUCGUUUUAACAUCUCCACGUCCCUAGUAUAAAAA..GAAAAAGAAAAGAaaaaAAAU..........UUUAACUGCUUUUUC...........AGAA.GAACAUC	...<<<<<......<<-<<.......>>.........<<<<<<<................................>>>>>>>...........->>>.>>>>...	bosTau2,canFam2,dasNov1,echTel1,hg18,loxAfr1,mm8,monDom4,oryCun1,panTro1,rheMac2,rn4
15773	Igf1	chr10	87360587	87361087	+	AK165471_utr3_3_0_chr10_87360534_f,AY878193_utr3_4_0_chr10_87360500_f,NM_001111274_utr3_4_0_chr10_87360500_f,NM_001111275_utr3_3_0_chr10_87360534_f,NM_001111276_utr3_3_0_chr10_87360534_f,NM_010512_utr3_3_0_chr10_87360500_f,NM_010512_utr3_4_0_chr10_87360500_f	hg18chr12/101317064-101317506-h2.2	87363671	87363727	+	UTR3	80.36	CAAGU-----.---.-----GCUUGAACAUUGUAAGA--UGAGU.CUGCuCCaCUGAAA-AU.GUAAUACA..UC.UC.--UC	<<<{<...............>}>>>...............{<{-.........-<.....>-...........-}.>}.....	bosTau2,canFam2,dasNov1,hg18,mm8,oryCun1,panTro1,rheMac2,rn4
16991	Anapc1	chr2	128377312	128378751	-	BC057201_cds_0_0_chr2_128377235_r,NM_008569_cds_46_0_chr2_128377265_r,BC057201_utr5_0_0_chr2_128377478_r,BC057201_utr5_1_0_chr2_128378594_r,NM_008569_utr5_46_0_chr2_128377478_r,NM_008569_utr5_47_0_chr2_128378594_r	hg18chr2/112357978-112358192-h2.4.5	128378585	128378755	-	UTR5	51.65	GCCC-A.UUc.UUC..CUCCGGC..AU.CCGGGAG..G.GA..aAA..GGGA....-UGAGAAACUGGGGCGG-UGAGGAGUCAUCGUGACGGUCCU-GUCGC.UGCUCUC...GGGCCU..UCGCGGCCCUUGUGC.CUCCGGGGAGCAGCCGGGGCUCGcAAGCGCCUGACGCGUCCCGAGUUAU.UCAGGUGCGGG.-CC	<<<<.-.{{..{<<..<<<<...........>>>>..>.>}...}}..-......................<<........>>..................<<.<<<<<.....<<<<<.......>>>>><<<.......>>>.>>>>>>>..>>>>....--<<<<<<<..................>>>>>>>--.....	bosTau2,canFam2,dasNov1,echTel1,hg18,loxAfr1,mm8,monDom4,oryCun1,panTro1,rheMac2,rn4
86323	Gm98	chr19	10276520	10277169	-	AK141695_utr3_0_0_chr19_10276350_r	hg18chr11/61310411-61311262-h2.5	10276664	10276716	-	UTR3	54.15	AAG.CUC.CCaagaucuaUGUUCCUGGGAGU....UUCCCaAAC-UCAUgAUGGA-GUUGG	{<..<{{.<{...............}>}}>.....>}.{<.{<{.{<......>}.}>}>}	bosTau2,canFam2,dasNov1,echTel1,hg18,loxAfr1,mm8,oryCun1,panTro1,rheMac2,rn4
85060	Usp22	chr11	60969565	60970523	-	BC080737_utr3_0_0_chr11_60969224_r,NM_001004143_utr3_0_0_chr11_60968137_r,NM_001004143_utr3_0_0_chr11_60969224_r	hg18chr17/20845534-20845674-h1.2	60969518	60969558	+	UTR3	77.25	CUCCUGGGu.AAGC-ACCACUG-GAA-AGG---CAGUGGUaugA.GGAG	<{{{{..........{<<{<{<...........>}>}>>}...}.}}}>	hg18,loxAfr1,mm8,panTro1,rheMac2,rn4
26129	Esrrg	chr1	189913850	189914512	+	BC082324_utr3_6_0_chr1_189911928_f,NM_011935_utr3_6_0_chr1_189911928_f	hg18chr1/214746753-214746879-h2.2	189911970	189912026	-	UTR3	58.61	UAAUGUUGUUCACUAAACUC.UAAGAUUC.......UUCGACAUCAUUCUUGGG.UUUA.UCUUCCC	.-<<<<<<..--<<.........>>--...........>>>>>>-......<<<..........>>>	bosTau2,canFam2,dasNov1,galGal2,hg18,loxAfr1,mm8,monDom4,oryCun1,panTro1,rheMac2,rn4
44118	Toe1	chr4	116302246	116303465	-	AK016889_cds_2_0_chr4_116303064_r,AK016889_cds_3_0_chr4_116303418_r,NM_026654_cds_0_0_chr4_116302367_r,NM_026654_cds_1_0_chr4_116303064_r,NM_026654_cds_2_0_chr4_116303418_r,NM_026654_utr3_0_0_chr4_116301935_r,NM_026654_utr3_0_0_chr4_116301937_r,AK016889_intron_1_0_chr4_116297141_r	hg18chr1/45582153-45582460-h1.1.4	116301883	116301951	-	UTR3	54.19	AAUAUUUGACCAACUUCAUuCUUUGGUUAUUUCUUAUCGCGGCUCUUUAAGAACAGACUGUUCCCAAAG	......<<<<<<<.........>>>>>>>.........<<<<.<<<-<....>->>>>>>>........	bosTau2,canFam2,dasNov1,echTel1,galGal2,hg18,loxAfr1,mm8,monDom4,oryCun1,panTro1,rheMac2,rn4
87077	Tesk2	chr4	116301102	116301913	+	BC029766_cds_10_0_chr4_116300529_f,NM_146151_cds_10_0_chr4_116300529_f,BC029766_utr3_10_0_chr4_116301245_f,NM_146151_utr3_10_0_chr4_116301245_f,AK053368_intron_9_0_chr4_116299739_f	hg18chr1/45582153-45582460-h1.1.4	116301883	116301951	-	UTR3	54.19	AAUAUUUGACCAACUUCAUuCUUUGGUUAUUUCUUAUCGCGGCUCUUUAAGAACAGACUGUUCCCAAAG	......<<<<<<<.........>>>>>>>.........<<<<.<<<-<....>->>>>>>>........	bosTau2,canFam2,dasNov1,echTel1,galGal2,hg18,loxAfr1,mm8,monDom4,oryCun1,panTro1,rheMac2,rn4
119903	LOC380720	chr11	93947778	93954773	+	Intergenic	hg18chr17/46381516-46382178-h1.5	93950701	93950746	-	Intergenic	50.21	CUGGgcaAgCAGCCAGGAGACUGGCau......CCCC..UUCUCCUGGC......cCCAG	{{{<.......<<<<<{{{<....................>}}}>>>>>.......>}}}	bosTau2,canFam2,dasNov1,echTel1,hg18,mm8,panTro1,rheMac2,rn4
44535	Hnrpul2	chr19	8899821	8900461	+	NM_001081196_utr3_13_0_chr19_8898581_f	hg18chr11/62237798-62238068-h2.2.3.h1.1.2	8899833	8900039	-	UTR3	78.3	GUAGGA--UGCUG-------U------UGCUGAGUAAGCUUUUAGCU--..----------aAGCAAGAUGAUGAUUUAAA-UUGAAGAUCAAUA.UUGAAAGCGCAUUGCUAUAUCCUGCUCA.......CAUUCUUGAACCCAGCAACCUGUAGCUAUuCUGUCAAGAACUGGGAGGGUGUUGUUAAAGUUACAAACUAUAUGA.UCCCAAAUGAAGUCU........CUUGA-U.AAGAGGCCUCUCUGAGGA	-{<<....<<<<................<<<<<<......>>>>>>................>>>>...........................................{<-...<<<.-<<-..........<<<<<<<...-<<<........>>>-.....>>>>>>>.->>-.>>>...->}.............................<<.<<<<........<{.......}>>>>>.>>.>>}-...	bosTau2,canFam2,dasNov1,hg18,mm8,oryCun1,panTro1,rheMac2,rn4
50271	4930452B06Rik	chr14	7225345	7276381	-	NM_028934_cds_0_0_chr14_7225392_r,NM_028934_cds_1_0_chr14_7236642_r,NM_028934_cds_2_0_chr14_7267137_r,NM_028934_cds_3_0_chr14_7276203_r,NM_028934_utr3_0_0_chr14_7224978_r,NM_028934_utr3_0_0_chr14_7224980_r	hg18chr3/58702775-58703064-h2.1	7225015	7225059	+	UTR3	65.97	UAAAaAGGUUU-CAGACAUCUUUUAAA..CAAGAAUACAC....UU.U..C.....UGUA-	{<{<.<<<<........>>>>>}>}....................................	bosTau2,canFam2,echTel1,hg18,loxAfr1,mm8,monDom4,oryCun1,panTro1,rheMac2,rn4
17011	Mdk	chr2	91730758	91732977	-	NM_001012335_cds_0_0_chr2_91730929_r,NM_001012335_cds_1_0_chr2_91731657_r,NM_001012335_cds_2_0_chr2_91731935_r,NM_001012335_cds_3_0_chr2_91732211_r,NM_001012336_cds_0_0_chr2_91730929_r,NM_001012336_cds_1_0_chr2_91731657_r,NM_001012336_cds_2_0_chr2_91731935_r,NM_001012336_cds_3_0_chr2_91732211_r,NM_010784_cds_0_0_chr2_91730929_r,NM_010784_cds_1_0_chr2_91731657_r,NM_010784_cds_2_0_chr2_91731935_r,N…	hg18chr11/46361796-46361895-h1.1.3	91730714	91730759	+	UTR3	58.35	GGUGGGGA-GAACAAAAGAGGGUAUGGG.GAGGCUCA..............----CUUUCC--..----.----.-.------.----AGAAU	..-<--.........................-->-..........................................................	bosTau2,canFam2,dasNov1,echTel1,hg18,loxAfr1,mm8,oryCun1,panTro1,rheMac2,rn4
19040	Ptpro	chr6	137425941	137427132	+	AF135166_cds_24_0_chr6_137425849_f,AK136024_cds_2_0_chr6_137425849_f,BC052743_cds_25_0_chr6_137425849_f,NM_011216_cds_25_0_chr6_137425849_f,U37466_cds_13_0_chr6_137425849_f,AF135166_utr3_24_0_chr6_137425954_f,AF135166_utr3_25_0_chr6_137426293_f,AK136024_utr3_2_0_chr6_137425954_f,AK136024_utr3_3_0_chr6_137426293_f,BC052743_utr3_25_0_chr6_137425954_f,BC052743_utr3_26_0_chr6_137426293_f,NM_011216_ut…	hg18chr12/15641410-15641528-h2.1	137427396	137427459	+	UTR3	63.38	UUAAAGUACAUGAUUGUGUGUUG.UGAcCAU.-GA.AAGUuGUUGAAA.UGAACAU.CAAUGCUG.UCGUG	<{<-<{<<{<<....>>}>>}>-.>}>.<<<..{<.-<{<.<<{{<.........>.}}>>>}>-.>}>>>	bosTau2,canFam2,dasNov1,echTel1,galGal2,hg18,loxAfr1,mm8,monDom4,oryCun1,panTro1,rheMac2,rn4
31516	Saps3	chr19	3456722	3467294	-	AK088526_cds_0_0_chr19_3457000_r,AK088526_cds_1_0_chr19_3459361_r,AK088526_cds_2_0_chr19_3464545_r,AK088526_cds_3_0_chr19_3466493_r,AK088526_cds_4_0_chr19_3467141_r,NM_029456_cds_0_0_chr19_3457000_r,NM_029456_cds_1_0_chr19_3459361_r,NM_029456_cds_2_0_chr19_3464545_r,NM_029456_cds_3_0_chr19_3466493_r,NM_029456_cds_4_0_chr19_3467141_r,AK088526_utr3_0_0_chr19_3454933_r,NM_029456_utr3_0_0_chr19_34549…	hg18chr1/88736402-88736510-h1.2	3455364	3455408	-	UTR3	77.5	GAG.ACU.GCg..........UUCU...CUGGAACC..UG-GUGCcACCAGAGGAC.AGGG.CUC	{{<.-{<.-............{{<<...<<<<...............>>>>>>}}..->}-.>}}	bosTau2,canFam2,dasNov1,hg18,loxAfr1,mm8,oryCun1,rheMac2,rn4
21991	Ugcg	chr4	59315270	59316010	+	NM_011673_utr3_8_0_chr4_59314448_f	hg18chr9/113736374-113736794-h2.1	59315832	59315881	+	UTR3	67.68	UUUU......GUUU-.---AAAAU......---.-A..AGC..AAAA....C.UGU.AAGGGACAGUGCAUC.GGCCUUUCCC--	{{<{......{<<<.....................>..>>}..}>}}............<<{<.<<.<<.....>>>>.>}>>..	bosTau2,canFam2,dasNov1,echTel1,hg18,loxAfr1,mm8,monDom4,oryCun1,panTro1,rheMac2,rn4
18938	Psmb6	chr11	70341603	70343824	+	AK132042_cds_0_0_chr11_70341592_f,AK132042_cds_1_0_chr11_70342080_f,AK132042_cds_2_0_chr11_70342489_f,AK132042_cds_3_0_chr11_70342739_f,AK132042_cds_4_0_chr11_70343374_f,AK132042_cds_5_0_chr11_70343632_f,NM_008946_cds_1_0_chr11_70342089_f,NM_008946_cds_2_0_chr11_70342489_f,NM_008946_cds_3_0_chr11_70342739_f,NM_008946_cds_4_0_chr11_70343374_f,NM_008946_cds_5_0_chr11_70343632_f,NM_008946_utr5_0_0_c…	hg18chr1/52528789-52528957-h2.1	70343711	70343795	-	UTR3	67.6	UACUCCCU.AGAACACCAGGCCUCAGGGAGGUGGCAACGUGGCAAUGGUGAACUUGGGGA.UUUGGUCUCCCAAAAGCACCUGCCGC	.....-<<..<<--......-->>..>>-.........<<<<<<..<<<<..-<<{<<<<......>>.>>}>>-..>>>>>>>>>>	bosTau2,canFam2,dasNov1,echTel1,hg18,loxAfr1,mm8,oryCun1,rheMac2,rn4
16312	Kcns2	chr15	34784288	34784948	+	NM_181317_cds_1_0_chr15_34783082_f,NM_181317_utr3_1_0_chr15_34784516_f	hg18chr8/99511653-99511738-h1.4	34785319	34785339	+	UTR3	62.92	C-------------------AUUUAUUUCUGGCUGAG...AU------.-.----G	<......................................................>	bosTau2,canFam2,dasNov1,echTel1,hg18,loxAfr1,mm8,oryCun1,panTro1,rheMac2,rn4
37264	Shank3	chr15	89386236	89386926	+	AJ245904_utr3_17_0_chr15_89385528_f	hg18chr14/65930033-65930357-h2.1.5.h1.1.h2.3.h1.4.h2.2.3.5	89387749	89388012	+	UTR3	60.63	GCAGUCACUGUAACAGACUGC.CACAUACAC----AGUCUCACAUUUACCUGUGGGUUUUUGGUUCUGUUCAAUU.UGGGUUUUUAACUUUACAGGGUCAGUUCCGCUUCUccccCCCCCC.CUUUUGUAUGGAGUUCCAUCUGGGGGGcUUUCAACCCCCUGCUCCAGUCCUGAGGCCU.CCUGACCCUGACGUUGUGAUACACCCCACAGAGAUCUAUGUUUCUUA......UAUUAUUAUUAUUA.AUAAUAAUUAUUAUAAUAUU---AUGUAAUA-------AA	<{<<<<.........>>>>}>..<<<<..........<<<<.........<<<<<<........<<<<........>>>>............<<<<<<<<<....<<<<<-...................<<<<<........<<<{<........>}>>>..>>>>>....->>>>>....>>>>>>>>>..............>>>>>>>>>>...........<<......{<<<<<<<....>>.>>>>>.......}>>........>>>>.............	bosTau2,canFam2,echTel1,hg18,mm8,monDom4,oryCun1,panTro1,rheMac2,rn4
149913	7420458B01Rik*	chr1	162810538	162810973	+	AK077727_cds_0_0_chr1_162810583_f,AK077727_utr5_0_0_chr1_162809622_f,AK077727_utr3_0_0_chr1_162810736_f,NM_001024952_utr3_19_0_chr1_162804475_f	hg18chr1/172169763-172170194-h2.5	162808894	162808955	-	UTR3	59.07	AAUGAAAAAU-AU----AUUGA--AA-----UUUCAUUcuaccA...UCAUUUGUACA-UAAAAACAAuAGCAAAUGA	{{<{{{{........................}}}}>}}..........{<<{{{{...............}}}}>>}.	bosTau2,canFam2,hg18,mm8,oryCun1,panTro1,rheMac2,rn4
150321	F830207M14Rik*	chr8	129736265	129736843	+	NM_001033546_utr5_1_0_chr8_129735451_f	hg18chr1/233183202-233183317-h2.1	129735832	129735907	-	UTR5	63.01	AGAGAGGAAACAaaGG.C--UGACUCACUCACCC-.UCC.ACUUCCUCCU-UUUgcCCAGC-.UCA--GC.CAAGACCAGCacUG-.-GCUUCCA....gcgAcAGA	<<.<<<<<<-....<{....................}>...->>>>>>>>.{<{....<{{...<{..<<.........>>..}>...}}>.............}>}	bosTau2,canFam2,echTel1,hg18,mm8,monDom4,oryCun1,panTro1,rheMac2,rn4,bosTau2,canFam2,echTel1,hg18,mm8,monDom4,oryCun1,panTro1,rheMac2,rn4
150321	F830207M14Rik*	chr8	129736265	129736843	+	NM_001033546_utr5_1_0_chr8_129735451_f	hg18chr1/233183202-233183317-h2.1	129735833	129735920	+	UTR5	63.01	AGAGAGGAAACAaaGG.C--UGACUCACUCACCC-.UCC.ACUUCCUCCU-UUUgcCCAGC-.UCA--GC.CAAGACCAGCacUG-.-GCUUCCA....gcgAcAGA	<<.<<<<<<-....<{....................}>...->>>>>>>>.{<{....<{{...<{..<<.........>>..}>...}}>.............}>}	bosTau2,canFam2,echTel1,hg18,mm8,monDom4,oryCun1,panTro1,rheMac2,rn4,bosTau2,canFam2,echTel1,hg18,mm8,monDom4,oryCun1,panTro1,rheMac2,rn4
150321	F830207M14Rik*	chr8	129736265	129736843	+	NM_001033546_utr5_1_0_chr8_129735451_f	hg18chr1/233183202-233183317-h2.1	129735832	129735907	-	UTR5	63.01	GC--CAguGCUGGUCUUGGCUGAGC.UG--gGCAAA-AGGA..GGAAGUGGAGG-GUGAGUGAGUC.AGCCUUUG.UUUCCUCUCUG	<{..{{..<<{{<<....>>}.}>>.}}...}>......<<..<<<<<..<<{<...............>}>>...>>>>>>>....	bosTau2,canFam2,echTel1,hg18,mm8,monDom4,oryCun1,panTro1,rheMac2,rn4,bosTau2,canFam2,echTel1,hg18,mm8,monDom4,oryCun1,panTro1,rheMac2,rn4
150321	F830207M14Rik*	chr8	129736265	129736843	+	NM_001033546_utr5_1_0_chr8_129735451_f	hg18chr1/233183202-233183317-h2.1	129735833	129735920	+	UTR5	63.01	GC--CAguGCUGGUCUUGGCUGAGC.UG--gGCAAA-AGGA..GGAAGUGGAGG-GUGAGUGAGUC.AGCCUUUG.UUUCCUCUCUG	<{..{{..<<{{<<....>>}.}>>.}}...}>......<<..<<<<<..<<{<...............>}>>...>>>>>>>....	bosTau2,canFam2,echTel1,hg18,mm8,monDom4,oryCun1,panTro1,rheMac2,rn4,bosTau2,canFam2,echTel1,hg18,mm8,monDom4,oryCun1,panTro1,rheMac2,rn4
35729	Csda	chr6	131330757	131345149	-	NM_011733_cds_1_0_chr6_131333491_r,NM_011733_cds_2_0_chr6_131334082_r,NM_011733_cds_3_0_chr6_131336016_r,NM_011733_cds_4_0_chr6_131345051_r,NM_139117_cds_1_0_chr6_131333491_r,NM_139117_cds_2_0_chr6_131334082_r,NM_139117_cds_3_0_chr6_131336016_r,NM_139117_cds_5_0_chr6_131345051_r,NM_011733_utr3_0_0_chr6_131330551_r,NM_011733_utr3_1_0_chr6_131333458_r,NM_139117_utr3_0_0_chr6_131330551_r,NM_139117_u…	hg18chr12/10742962-10743149-h2.2	131330631	131330694	-	UTR3	53.14	CU.UCCAAG.UGU...CAUGAUUUAAGAAG.AAAU......UUUAUG..CC---...CUUAUUUAU.UC.CU.AGGAUGAG...G.GGAGA	-<.<<<..........{<{<<.....................>>}>}..........{{{{{{<..........>}}}}}}.....>>>>-	bosTau2,canFam2,dasNov1,echTel1,galGal2,hg18,loxAfr1,mm8,monDom4,oryCun1,panTro1,rheMac2,rn4
84010	Hdac4	chr1	93763416	93765086	-	AK029933_cds_0_0_chr1_93763753_r,AK029933_cds_1_0_chr1_93764062_r,AK029933_cds_2_0_chr1_93765008_r,BC066052_cds_0_0_chr1_93763753_r,BC066052_cds_1_0_chr1_93764062_r,BC066052_cds_2_0_chr1_93765008_r,NM_207225_cds_0_0_chr1_93763753_r,NM_207225_cds_1_0_chr1_93764062_r,NM_207225_cds_2_0_chr1_93765008_r,AK029933_utr3_0_0_chr1_93763364_r,BC066052_utr3_0_0_chr1_93763154_r,NM_207225_utr3_0_0_chr1_9376315…	hg18chr2/239638986-239639543-h1.5	93763491	93763540	+	UTR3	73.51	CAGC.....-G-.UG..UGC..UUGGCUUC.CACA...UGUCUGUGUGCCCGUguguuGC.G-C.-.GCUG	{{{{......{..{<..{<<....<<<....<<<<.......>>>>.>>>.>>.....}>.}.}...}}}}	bosTau2,canFam2,dasNov1,hg18,mm8,oryCun1,panTro1,rheMac2,rn4
86240	Etf1	chr18	35030775	35035825	-	BC013717_cds_0_0_chr18_35030962_r,BC013717_cds_1_0_chr18_35031956_r,BC013717_cds_2_0_chr18_35033589_r,BC013717_cds_3_0_chr18_35034016_r,BC013717_cds_4_0_chr18_35035117_r,BC013717_cds_5_0_chr18_35035719_r,NM_144866_cds_0_0_chr18_35030962_r,NM_144866_cds_1_0_chr18_35031956_r,NM_144866_cds_2_0_chr18_35033589_r,NM_144866_cds_3_0_chr18_35034016_r,NM_144866_cds_4_0_chr18_35035117_r,NM_144866_cds_5_0_ch…	hg18chrX/64932414-64932654-h2.3	35030896	35030953	-	UTR3	62.93	CAUGGGUCCGGCAA.C-CGUGCCUCA.CCCUCCAGCAUUCAACCCAAGGAGCAUACCCGUG	{<<<<<<..<<<<......>>>>...........<<.<<<.......>>>>>..>>>>>>}	bosTau2,canFam2,dasNov1,echTel1,galGal2,hg18,loxAfr1,mm8,monDom4,oryCun1,panTro1,rheMac2,rn4,xenTro1
42786	Pqlc1	chr18	80445503	80454440	+	AK019858_cds_3_0_chr18_80445335_f,BC008231_cds_3_0_chr18_80445335_f,BC008231_cds_4_0_chr18_80453635_f,NM_025861_cds_3_0_chr18_80445335_f,NM_025861_cds_4_0_chr18_80453635_f,BC008231_utr3_4_0_chr18_80453843_f,NM_025861_utr3_4_0_chr18_80453843_f	hg18chr18/75764655-75764816-h1.2	80454052	80454098	-	UTR3	70.27	G.-UGUUUuucUGGAGG.AGGUAA--GGCCA...GACG.CCUGCCU.U.UUCUAUCA-C	<..<<......{<{{{<.<<<.....{{...........}}..>>>.>.}}}>}.>>.>	canFam2,hg18,loxAfr1,mm8,panTro1,rheMac2,rn4
149716	2610028H07Rik*	chr9	108414568	108417730	+	BC006738_cds_7_0_chr9_108414511_f,BC006738_cds_8_0_chr9_108415061_f,BC006738_cds_9_0_chr9_108417349_f,NM_001114119_cds_10_0_chr9_108417349_f,NM_001114119_cds_8_0_chr9_108414511_f,NM_001114119_cds_9_0_chr9_108415061_f,NM_175143_cds_7_0_chr9_108414511_f,NM_175143_cds_8_0_chr9_108415061_f,NM_175143_cds_9_0_chr9_108417349_f,BC006738_utr3_9_0_chr9_108417542_f,NM_001114119_utr3_10_0_chr9_108417542_f,NM…	hg18chr3/49042242-49042454-h2.1	108418118	108418160	+	UTR3	58.42	GGCCU.AACAUUG..A....GGCCUUAAA...--aaU.G.AGGC.UCCUGUGCCUGAU--	<<<<<..........>....>>>>................<{{{.......}}}>.....	bosTau2,canFam2,dasNov1,galGal2,hg18,mm8,monDom4,oryCun1,panTro1,rheMac2,rn4,xenTro1
129988	LOC433404	chr2	18607444	18607676	-	BC020078_intron_1_0_chr2_17927957_r	hg18chr10/22531690-22531836-h1.1	18481298	18481329	-	Intron	50.86	CUUUG.UUUu.GUUCUCUGAUUUU--ACAGACAAAG	<{<{{.<<<..{<.............>}>>>}}>}>	bosTau2,canFam2,dasNov1,echTel1,hg18,mm8,rheMac2
130858	B020031H02Rik	chr8	11948332	11996495	+	Intergenic	hg18chr13/110926759-110927036-h1.1	11958508	11958546	+	Intergenic	71.53	CC-UGAAAUAG.CA....CCU-.AAgCCG.AGG.AUGAGGUAU..UUUA.-GG	{{.<{<<<<<........<<<.........>>>.......>>>..>>}>..}}	dasNov1,hg18,mm8,monDom4,panTro1,rheMac2,rn4
87966	Btbd15	chr9	30818901	30819316	+	NM_001115130_utr3_5_0_chr9_30818321_f,NM_172765_utr3_5_0_chr9_30818321_f	hg18chr11/129601792-129602093-h1.4.h2.3.h2.1.2	30825142	30825401	-	UTR3	60.17	ACAAAAACAAAU...CU-UAGUCUCAUGUUUCUAUCCAAAGACACUCAAGACUAGAUUC.U.......CCC..UGUCCAUCCC.UU.......-C-UA.ACUGCAACU...UUGUGA----CCAU-UAAUAAAGGCCAGCUUAAAGA-...-----..UUAA......AAAAAA-AUUUA...................................AACCUUUUUUUAaAAAGAUUAAGCAAUCAGGCUAGCAAAAAG.GUACUCAAUACAUACUUuUUCUCAUAUCAAACAAGCUAAU....AUUUCAGUACAGUAUAACUAUACAGAAUAUAUACAAUACAC..AUAUGUUC	..................<<<<.....<<.<<<......>>>.>>.....>>>>--<.................<<<.....<.<<...........<.-<<<...<<...<<<<.............>>>>>>..>>>->..>>>............<<-{......{<<<<<.............................................>>>>>}}-.>>..............>>>........>-.-...................................................................<<<<<<<.............>>>>>>>	bosTau2,canFam2,dasNov1,echTel1,galGal2,hg18,loxAfr1,mm8,monDom4,oryCun1,panTro1,rheMac2,rn4,xenTro1
92931	BC038156	chr9	30823063	30823765	+	NM_177768_cds_0_0_chr9_30822942_f,NM_001115130_utr3_5_0_chr9_30818321_f,NM_172765_utr3_5_0_chr9_30818321_f,NM_177768_utr3_0_0_chr9_30823278_f	hg18chr11/129601792-129602093-h1.4.h2.3.h2.1.2	30825142	30825401	-	UTR3	60.17	ACAAAAACAAAU...CU-UAGUCUCAUGUUUCUAUCCAAAGACACUCAAGACUAGAUUC.U.......CCC..UGUCCAUCCC.UU.......-C-UA.ACUGCAACU...UUGUGA----CCAU-UAAUAAAGGCCAGCUUAAAGA-...-----..UUAA......AAAAAA-AUUUA...................................AACCUUUUUUUAaAAAGAUUAAGCAAUCAGGCUAGCAAAAAG.GUACUCAAUACAUACUUuUUCUCAUAUCAAACAAGCUAAU....AUUUCAGUACAGUAUAACUAUACAGAAUAUAUACAAUACAC..AUAUGUUC	..................<<<<.....<<.<<<......>>>.>>.....>>>>--<.................<<<.....<.<<...........<.-<<<...<<...<<<<.............>>>>>>..>>>->..>>>............<<-{......{<<<<<.............................................>>>>>}}-.>>..............>>>........>-.-...................................................................<<<<<<<.............>>>>>>>	bosTau2,canFam2,dasNov1,echTel1,galGal2,hg18,loxAfr1,mm8,monDom4,oryCun1,panTro1,rheMac2,rn4,xenTro1
43726	Uxs1	chr1	43694056	43694302	-	NM_026430_utr3_0_0_chr1_43693834_r	hg18chr2/106076201-106076454-h1.4	43694213	43694268	+	UTR3	63.3	CAGGGAUGU.......UUCAAA.GUC..AAGUUUG..CAACUGAAA.ACUA.....GACCUUcaGAAAA--C.U.CUG	<{{<{...<.......<<<<<..{<<...<{<<<..........>>.>}>......>>}.>>..>>>>...}.>.}}>	bosTau2,canFam2,dasNov1,echTel1,galGal2,hg18,loxAfr1,mm8,monDom4,oryCun1,panTro1,rheMac2,rn4
54161	Ankrd23	chr1	36475953	36476932	-	BC022973_cds_0_0_chr1_36476092_r,BC022973_cds_1_0_chr1_36476658_r,BC022973_cds_2_0_chr1_36476848_r,BC023221_cds_0_0_chr1_36476092_r,BC023221_cds_3_0_chr1_36476658_r,BC023221_cds_4_0_chr1_36476848_r,NM_153502_cds_0_0_chr1_36476092_r,NM_153502_cds_3_0_chr1_36476658_r,NM_153502_cds_4_0_chr1_36476848_r,BC022973_utr3_0_0_chr1_36474740_r,BC023221_utr3_0_0_chr1_36474735_r,NM_153502_utr3_0_0_chr1_3647508…	hg18chr2/96867349-96867560-h2.4.5.1.3	36474747	36474914	+	UTR3	85.96	GUCA-GUUUAAUGA---..GAAAACA.-UUGAUCU--GUAUAAAAAGGUGCUUU.GUGUG...UCAGCU.AAGUGUCCUCAU-U----.--......................................UCUGAGGAAUUGUCAUAUUGAGUAGGCUUG.AAUGUCUGUGUUGCC-.....CAC..........-GGCACCAGUGUCAA.GGUGCACGCUGG.CU.--G--GCAug.ACAGGGCAGG-GcCUGCCC	...........<<...........>>................................................-<<<{<<..................................................>>}>>>-...........................................................<.<<{{<<<.........>>>}}>>......>............<{{........}}>.	bosTau2,canFam2,echTel1,hg18,mm8,monDom4,oryCun1,panTro1,rheMac2,rn4
70233	Slc45a4	chr15	73408539	73409388	-	BC056501_cds_0_0_chr15_73409021_r,BC058722_cds_0_0_chr15_73409021_r,NM_001033219_cds_0_0_chr15_73409021_r,BC056501_utr3_0_0_chr15_73407549_r,BC058722_utr3_0_0_chr15_73407549_r,NM_001033219_utr3_0_0_chr15_73408813_r	hg18chr8/142290999-142291218-h2.4	73408626	73408678	+	UTR3	56.72	CUG..UCUGCUG....CCUUCAGAUGAUAUCUgcc.A--AGGGAGUC....--AG-..U..UUcuGcACUUCC	-{{..{<{<--.......-->}>}}}-..............{{{{{{..................}.}}}}}.	bosTau2,canFam2,dasNov1,hg18,loxAfr1,mm8,monDom4,panTro1,rheMac2,rn4
69605	Kctd9	chr14	66693648	66694466	+	BC049978_cds_10_0_chr14_66693626_f,NM_001111028_cds_11_0_chr14_66693626_f,NM_134073_cds_10_0_chr14_66693626_f,NM_134073_cds_11_0_chr14_66693626_f,BC049978_utr3_10_0_chr14_66693743_f,NM_001111028_utr3_11_0_chr14_66693743_f,NM_134073_utr3_10_0_chr14_66693743_f,NM_134073_utr3_11_0_chr14_66693743_f	hg18chrX/104539037-104539230-h2.4	66694377	66694415	+	UTR3	56.57	CUCUU.GUG..UaUC.CU.....UgUGC.AGGAGAAG......GAAG....GGCUCACC	{{{{{.{{{................}}}.}}}}}.........{--{........}--}	bosTau2,dasNov1,echTel1,hg18,mm8,monDom4,rheMac2,rn4
93191	Jmjd1b	chr18	34948393	34950778	+	NM_001081256_cds_12_0_chr18_34948346_f,NM_001081256_cds_13_0_chr18_34949406_f,NM_001081256_cds_14_0_chr18_34950676_f,NM_001081256_cds_19_0_chr18_34956103_f,NM_001081256_cds_20_0_chr18_34957398_f,NM_001081256_cds_21_0_chr18_34959285_f,NM_001081256_cds_22_0_chr18_34960191_f,NM_001081256_cds_23_0_chr18_34963564_f,NM_001081256_utr3_23_0_chr18_34963645_f	hg18chr5/137799300-137799526-h2.2	34963766	34963851	-	UTR3	58.8	UCGG.CUUG-AGUCUGACACUGUGUG--UCAACAGUGCGACUUGCUUGUGUCACCCUUCAGUG.UUGAGGCAGCAC.AGAA.A.G.AGC...GG.CUGG	.{{{.<{...<<<{....<<<<{........}>>>>..}>>>...<<<<.<<<-<.......>.->>>.>>>>...................}>.}}}.	bosTau2,canFam2,dasNov1,echTel1,galGal2,hg18,mm8,monDom4,oryCun1,panTro1,rheMac2
93191	Jmjd1b	chr18	34956161	34964013	+	NM_001081256_cds_12_0_chr18_34948346_f,NM_001081256_cds_13_0_chr18_34949406_f,NM_001081256_cds_14_0_chr18_34950676_f,NM_001081256_cds_19_0_chr18_34956103_f,NM_001081256_cds_20_0_chr18_34957398_f,NM_001081256_cds_21_0_chr18_34959285_f,NM_001081256_cds_22_0_chr18_34960191_f,NM_001081256_cds_23_0_chr18_34963564_f,NM_001081256_utr3_23_0_chr18_34963645_f	hg18chr5/137799300-137799526-h2.2	34963766	34963851	-	UTR3	58.8	UCGG.CUUG-AGUCUGACACUGUGUG--UCAACAGUGCGACUUGCUUGUGUCACCCUUCAGUG.UUGAGGCAGCAC.AGAA.A.G.AGC...GG.CUGG	.{{{.<{...<<<{....<<<<{........}>>>>..}>>>...<<<<.<<<-<.......>.->>>.>>>>...................}>.}}}.	bosTau2,canFam2,dasNov1,echTel1,galGal2,hg18,mm8,monDom4,oryCun1,panTro1,rheMac2
44637	1110059H15Rik	chr2	69823197	69824059	+	BC085286_utr3_11_0_chr2_69822500_f,NM_001081548_utr3_38_0_chr2_69822500_f,NM_177783_utr3_38_0_chr2_69822500_f	hg18chr2/170648033-170648207-h1.2.4	69824080	69824135	+	UTR3	52.42	GAAAA-uAUGccGGAAUAGCUUGCUAUUUUUAUAUACAUUUCCAAAAUGGUGAGAUA	.......<<<..<<<<<<<....>>>>>>>>>>........................	bosTau2,canFam2,echTel1,galGal2,hg18,mm8,monDom4,oryCun1,panTro1,rheMac2,rn4
143865	Cbx6	chr15	79654111	79654594	-	AK146048_utr3_0_0_chr15_79653396_r,NM_028763_utr3_0_0_chr15_79651153_r,NM_028763_utr3_0_0_chr15_79651154_r,NM_001013360_intron_3_0_chr15_79621731_r,NM_001013362_intron_3_0_chr15_79621731_r	hg18chr22/37589410-37589645-h2.1	79652722	79652778	+	UTR3	110.13	UGCU......CCA..GAC-C.....-AU.UCAGG.-AGAGAGAAG.AGGGCUGCUC-A......UUGGCAGgCUC.gcaUCUUC	{-{{......{{-..{{............}}-}}..}}-}.<{{{.{{{{{{.................}}.}}}....}}}}>	bosTau2,canFam2,dasNov1,echTel1,hg18,loxAfr1,mm8,rheMac2,rn4,tetNig1
143865	Cbx6	chr15	79654224	79654922	-	AK146048_utr3_0_0_chr15_79653396_r,NM_028763_utr3_0_0_chr15_79651153_r,NM_028763_utr3_0_0_chr15_79651154_r,NM_001013360_intron_3_0_chr15_79621731_r,NM_001013362_intron_3_0_chr15_79621731_r	hg18chr22/37589410-37589645-h2.1	79652722	79652778	+	UTR3	110.13	UGCU......CCA..GAC-C.....-AU.UCAGG.-AGAGAGAAG.AGGGCUGCUC-A......UUGGCAGgCUC.gcaUCUUC	{-{{......{{-..{{............}}-}}..}}-}.<{{{.{{{{{{.................}}.}}}....}}}}>	bosTau2,canFam2,dasNov1,echTel1,hg18,loxAfr1,mm8,rheMac2,rn4,tetNig1
64553	Bsdc1	chr4	128989345	128990049	+	NM_133889_utr3_10_0_chr4_128989378_f	hg18chr1/32604422-32604732-h2.1	128989487	128989537	+	UTR3	71.18	GCCA.......UCC..AGAACU-UGG.U-ACAUAUUCUGG.U.GGCUCCCUGCUGGC--ccUCU.--G.CU	<<<<........<<..<<{<.<.<<.....>>.>>}>>>>.>.>>>........<<<..........>.>>	bosTau2,canFam2,echTel1,hg18,loxAfr1,mm8,oryCun1,panTro1,rheMac2,rn4
47888	Ddx42	chr11	106062895	106064431	+	BC043036_cds_15_0_chr11_106062866_f,BC043036_cds_16_0_chr11_106063582_f,NM_028074_cds_16_0_chr11_106062866_f,NM_028074_cds_17_0_chr11_106063582_f,BC043036_utr3_16_0_chr11_106064257_f,NM_028074_utr3_17_0_chr11_106064257_f	hg18chr17/59250081-59250160-h1.5	106064810	106064853	-	UTR3	51.92	AGGCCUGGAUUA-UCCUGGA.AUCCU.UC.CAAGA--UGAUC.aUUCCUUC	.......<<{...<<-<<<.........>.>>->>....}>>.........	bosTau2,canFam2,dasNov1,hg18,loxAfr1,mm8,monDom4,oryCun1,panTro1,rheMac2,rn4
17919	Npn1	chr1	164060424	164061056	+	NR_002870_utr5_0_0_chr1_164054300_f,AB159607_utr3_0_0_chr1_164054866_f	hg18chr1/170380302-170380434-h2.4	164054502	164054578	-	UTR5	74.87	CCAAUGUGCAGACUACUGUACAACGGC.AUUGUCCUGAACAGGUAGUCUGAACACUGGGGCGACGGAGCAGGAU....CUCC	<<<.<<<.<<<<<<<<<<<.<<.............>>.>>>.>>>>>>>>.>>>.>>>......<<<<..........>>>>	bosTau2,canFam2,danRer3,dasNov1,echTel1,fr1,galGal2,hg18,loxAfr1,mm8,monDom4,oryCun1,panTro1,rheMac2,rn4,tetNig1,xenTro1
92785	Luzp1	chr4	135819601	135820330	+	NM_024452_utr3_4_0_chr4_135817470_f	hg18chr1/23284527-23284808-h1.1	135820842	135820880	+	UTR3	51.85	UUCUGACaAAGAAUGCUUU.G.UAA.GAGC..UGCUUuUUAGGG	<<<<<<..{<<...{<<<........>>>}....>>}.>>>>>>	bosTau2,canFam2,dasNov1,echTel1,hg18,mm8,oryCun1,panTro1,rheMac2,rn4
73047	Atad3a	chr4	154585081	154595310	-	NM_179203_cds_0_0_chr4_154584988_r,NM_179203_cds_1_0_chr4_154589829_r,NM_179203_cds_2_0_chr4_154591114_r,NM_179203_cds_3_0_chr4_154592471_r,NM_179203_cds_4_0_chr4_154592957_r,NM_179203_cds_5_0_chr4_154593932_r,NM_179203_cds_6_0_chr4_154594273_r,NM_179203_cds_7_0_chr4_154594668_r,NM_179203_cds_8_0_chr4_154595237_r,BC058373_utr5_0_0_chr4_154584942_r,BC058373_utr5_1_0_chr4_154589829_r,BC058373_utr5_…	hg18chr1/1449078-1449216-h2.2	154594298	154594393	+	UTR5	90.26	C.CCGGGgGCC.CAUACAUC..AGAACGUUCCUAUACAGGCUU.UUGUUCUUCUU-GGUAUUUCUUGUUGCGAUGGCAAUAUCUCGGACC.CGUGCcUCCAG.G	{.{-{<..{{.............<<<{{.................}}>>>......{{{......<<<<<<....>>>>>>......}}}....}}..>}-}.}	bosTau2,canFam2,dasNov1,echTel1,fr1,galGal2,hg18,loxAfr1,mm8,monDom4,panTro1,rheMac2,rn4,tetNig1,xenTro1
129123	Adcy1	chr11	7073230	7073648	+	NM_009622_utr3_19_0_chr11_7069719_f	hg18chr7/45720918-45721015-h1.1	7070558	7070588	-	UTR3	56.97	CAGAG.A---aGACAGC...AC.-ACACCCC....UCC---..UCUCUG	{{<<<.<....{{--..............--....}}......>>>>}}	bosTau2,hg18,mm8,monDom4,panTro1,rheMac2,rn4
18365	Padi1	chr4	140085406	140086089	-	NM_011059_utr3_0_0_chr4_140085057_r	hg18chr1/17444346-17444896-h1.1	140085635	140085684	+	UTR3	79.21	CAG.G.CC....AGC...UGUCUgUCCU.A..CUG-ggggugGGGGugggGG.ACACAGG.C.CUG	{{{.<.{{..........<{{<<.<{<{..............}>}>....>>.}}>..}}.>.}}}	bosTau2,canFam2,hg18,loxAfr1,mm8,oryCun1,rheMac2,rn4
14385	Gja1	chr10	56076443	56077583	+	NM_010288_cds_1_0_chr10_56075962_f,NM_010288_utr3_1_0_chr10_56077111_f	hg18chr5/108413797-108413925-h2.2	56078109	56078159	-	UTR3	79.72	CGUGG....AAAA.......AAUA-UU.UUAGGG..........AAAAA-gugUGUGCUUUAcacuUUUGCACGG	{-{{{....{{..............}}.}}}-}....................<<<<{...........}>>>>.	bosTau2,canFam2,dasNov1,echTel1,galGal2,hg18,loxAfr1,mm8,monDom4,oryCun1,panTro1,rheMac2,rn4,tetNig1,xenTro1
14385	Gja1	chr10	56076678	56077621	+	NM_010288_cds_1_0_chr10_56075962_f,NM_010288_utr3_1_0_chr10_56077111_f	hg18chr5/108413797-108413925-h2.2	56078109	56078159	-	UTR3	79.72	CGUGG....AAAA.......AAUA-UU.UUAGGG..........AAAAA-gugUGUGCUUUAcacuUUUGCACGG	{-{{{....{{..............}}.}}}-}....................<<<<{...........}>>>>.	bosTau2,canFam2,dasNov1,echTel1,galGal2,hg18,loxAfr1,mm8,monDom4,oryCun1,panTro1,rheMac2,rn4,tetNig1,xenTro1
42793	2310028N02Rik	chr1	193039585	193050670	+	NM_025864_cds_2_0_chr1_193039397_f,NM_025864_cds_3_0_chr1_193041342_f,NM_025864_cds_4_0_chr1_193045592_f,NM_025864_cds_5_0_chr1_193047375_f,NM_025864_cds_6_0_chr1_193048983_f,NM_025864_cds_7_0_chr1_193050304_f,NM_025864_utr3_7_0_chr1_193050466_f	hg18chr1/210601243-210601343-h2.2	193053067	193053106	-	UTR3	82.88	CUGGGU...UUUA--C..A.ACAuC--UGAC.AUuUCCAGGCUUCUG-AAGC	<<<<<{...-{{<..............>}}-.}..>>>>><<<<....>>>>	bosTau2,canFam2,dasNov1,echTel1,hg18,loxAfr1,mm8,monDom4,oryCun1,panTro1,rheMac2,rn4
86483	Ppp2r5a	chr1	193052679	193053591	-	NM_144880_utr3_0_0_chr1_193052596_r	hg18chr1/210601243-210601343-h2.2	193053067	193053106	-	UTR3	82.88	CUGGGU...UUUA--C..A.ACAuC--UGAC.AUuUCCAGGCUUCUG-AAGC	<<<<<{...-{{<..............>}}-.}..>>>>><<<<....>>>>	bosTau2,canFam2,dasNov1,echTel1,hg18,loxAfr1,mm8,monDom4,oryCun1,panTro1,rheMac2,rn4
93234	AI790205	chr2	31036761	31037541	+	NM_178760_utr3_17_0_chr2_31036350_f	hg18chr9/131938571-131938841-h2.2	31037485	31037534	-	UTR3	51.15	CUGgGA---GGUAGAGUAACU----------------...CAC---CCCAGg.AAGCGCCUGU-UCCUUGA.-AG.GUGC	{{{.<..........................................>}}}....{{{{{<............>}.}}}}	dasNov1,echTel1,hg18,loxAfr1,mm8,oryCun1,panTro1,rheMac2,rn4
65641	AA673488	chr7	141110318	141110980	+	NM_001081118_cds_13_0_chr7_141109352_f,AK164438_utr5_0_0_chr7_141110738_f,BC094566_utr5_2_0_chr7_141109352_f	hg18chr11/598002-598155-h1.3	141110376	141110409	+	UTR5	59.57	CUC--.C-UA.CAGGGU....AGAAAGCauCUUUGGGACU-GAG	.{{........<{{{{..............}}}}>......}}.	bosTau2,canFam2,fr1,galGal2,hg18,mm8,monDom4,oryCun1,panTro1,rheMac2,rn4,xenTro1
13976	Fhl1	chrX	53139141	53139939	+	AK158966_utr3_7_0_chrX_53138712_f,BC029024_utr3_5_0_chrX_53138783_f,NM_001077361_utr3_7_0_chrX_53138712_f,NM_001077362_utr3_5_0_chrX_53138783_f,NM_010211_utr3_6_0_chrX_53138783_f	hg18chr3/171145854-171146163-h2.4	53139182	53139258	+	UTR3	85.21	CGgUGUAA............GAGUUGCAGCGGCUGCUCCAACUC..CC..UUCUCG-.CCUuCU....-C--UGGGCAG.U.UAAGAACUUGCC-AgAAUG.CA.UG	<{.<<<<.............<<<<<<.<<<....>>>.>>>>>>...<..<-<{<<................>>}>->>....................>>.>>.}>	bosTau2,canFam2,dasNov1,echTel1,hg18,loxAfr1,mm8,oryCun1,panTro1,rheMac2,rn4
16258	Kcna1	chr6	126606789	126607437	-	NM_010595_utr3_0_0_chr6_126602082_r,NM_010595_utr3_0_0_chr6_126606016_r	hg18chr12/4895646-4895742-h2.3	126604037	126604101	-	UTR3	85.38	UAGGUAUUGAGCCU.UGA.UAGCUCAAGCCCCAAugcuaAGACCCGUUUUCUCU.GUAAGG.AGAAGAC	<-<{<-<.<<<<-.......->>>>>->.}>->............<<<<<<<<<.....>>.>>>>>>>	bosTau2,canFam2,dasNov1,echTel1,hg18,loxAfr1,mm8,monDom4,oryCun1,panTro1,rheMac2,rn4
15709	Ier2	chr8	87551817	87552633	-	BC002067_cds_0_0_chr8_87552191_r,NM_010499_cds_0_0_chr8_87552191_r,BC002067_utr3_0_0_chr8_87551443_r,NM_010499_utr3_0_0_chr8_87549656_r,NM_010499_utr3_0_0_chr8_87551436_r	hg18chr19/13126343-13126757-h2.2	87551427	87551492	-	UTR3	68.61	ACUA......C..CUGG.AGUU---UUA--cAAUGUCAGC.UAGGAAAAUAAAGA..CCAUCGGUG..-UAAA.A.CgCGCGG.CU.UGU	-<{<.........{{<{.-{<<.........>>}-}>}}..>}>-.............................................	bosTau2,canFam2,dasNov1,echTel1,hg18,loxAfr1,mm8,oryCun1,panTro1,rheMac2,rn4
13172	Dlx3	chr11	94939620	94940221	+	NM_010055_cds_2_0_chr11_94939499_f,NM_010055_utr3_2_0_chr11_94939847_f	hg18chr17/45422899-45423672-h2.4	94940314	94940408	+	UTR3	64.41	UGGACauuacAUCAUGGCUGAUCCUCaag.AUGG.GGGG.GGG..CUGAC....CUaGU...CC-CCA.CUG.U--UCUCC..........-AGCC.CUCAUUAG-.GA....UUUGAG.GGUcCAAACCA	.<<............................{<<.-<{..{{{..{...........}}...}}.}>-.>>}.....................<{<.<{<<..............>>}>.>}>.....>>.	bosTau2,canFam2,echTel1,hg18,loxAfr1,mm8,monDom4,oryCun1,panTro1,rheMac2,rn4
107119	Lrrc58	chr16	37797660	37801106	+	AK147818_cds_2_0_chr16_37797526_f,AK147818_cds_3_0_chr16_37800493_f,NM_177093_cds_2_0_chr16_37797526_f,NM_177093_cds_3_0_chr16_37800493_f,AK147818_utr3_3_0_chr16_37800702_f,NM_177093_utr3_3_0_chr16_37800702_f	hg18chr9/102533334-102533463-h2.4	37801813	37801865	-	UTR3	70.6	GAAGACGGC.CCGGg--GAGGggag...............................CAUU.GUC.-------g--CCUGCGa----A---GCCGGAG.CCG.UUGUC	...{<{{<<.<{<<...{{...........................................}}...........................>>}>.>.>}}.>}...	bosTau2,canFam2,danRer3,dasNov1,echTel1,fr1,galGal2,hg18,loxAfr1,mm8,monDom4,oryCun1,panTro1,rheMac2,rn4,tetNig1,xenTro1
136457	TC1459816	chr16	37803444	37804101	+	NM_177093_utr3_3_0_chr16_37800702_f	hg18chr9/102533334-102533463-h2.4	37801813	37801865	-	UTR3	70.6	GAAGACGGC.CCGGg--GAGGggag...............................CAUU.GUC.-------g--CCUGCGa----A---GCCGGAG.CCG.UUGUC	...{<{{<<.<{<<...{{...........................................}}...........................>>}>.>.>}}.>}...	bosTau2,canFam2,danRer3,dasNov1,echTel1,fr1,galGal2,hg18,loxAfr1,mm8,monDom4,oryCun1,panTro1,rheMac2,rn4,tetNig1,xenTro1
87183	Insig1	chr5	28407947	28408550	+	NM_153526_utr3_4_0_chr5_28407608_f	hg18chr7/154731918-154732435-h1.3	28408859	28408898	+	UTR3	98.79	CCCAGGC--....GGGGCAG.A..AG..C.uCUGUaCCUGUGGacAC...CUGGG	{{{<{{-......{{{{{{{...........}}}}.}}}......-}...}>}}}	bosTau2,canFam2,dasNov1,echTel1,galGal2,hg18,loxAfr1,mm8,panTro1,rheMac2,rn4
16372	Klf3	chr5	65095875	65102119	+	NM_008453_cds_1_0_chr5_65095909_f,NM_008453_cds_2_0_chr5_65101009_f,NM_008453_cds_3_0_chr5_65102014_f,NM_008453_utr5_1_0_chr5_65095870_f	hg18chr5/171614994-171615085-h1.2.h2.4	65095890	65095949	+	UTR5	63.8	-----------------.-------AGAAGGCGUGGCUGAAAGGAugcuc-----AUGUUUG..AUCCAGUCCCUGUCA..AGCAGGAGGC.CAU	........................................................<<<<<<..<<.........>>>>..>>>>..........	bosTau2,canFam2,dasNov1,echTel1,hg18,loxAfr1,mm8,oryCun1,panTro1,rheMac2,rn4,xenTro1
83858	Hectd1	chr12	52665616	52667060	-	AK173106_cds_0_0_chr12_52666141_r,AK173106_cds_1_0_chr12_52666386_r,AK173106_cds_2_0_chr12_52667001_r,NM_144788_cds_0_0_chr12_52666141_r,NM_144788_cds_1_0_chr12_52666386_r,NM_144788_cds_2_0_chr12_52667001_r,NM_144788_cds_5_0_chr12_52670024_r,NM_144788_cds_6_0_chr12_52671941_r,NM_144788_cds_7_0_chr12_52673476_r,NM_144788_cds_8_0_chr12_52675361_r,AK173106_utr5_5_0_chr12_52670024_r,AK173106_utr5_6_0…	hg18chr14/30639049-30639120-h2.1	52665322	52665385	+	UTR3	61.29	GUAACACGACACaGGUUC-CUACGCUGCAAACAUUUUAAUGA...UU......AUUGUU.GAGCAUAC-aUUUCaG	{<-....->}.<.{<....-<<.<<<...<<<<......................>>>>..>>>.>>-....>}.>	bosTau2,canFam2,danRer3,dasNov1,echTel1,fr1,galGal2,hg18,loxAfr1,mm8,monDom4,oryCun1,panTro1,rheMac2,rn4,tetNig1
83858	Hectd1	chr12	52670445	52675451	-	AK173106_cds_0_0_chr12_52666141_r,AK173106_cds_1_0_chr12_52666386_r,AK173106_cds_2_0_chr12_52667001_r,NM_144788_cds_0_0_chr12_52666141_r,NM_144788_cds_1_0_chr12_52666386_r,NM_144788_cds_2_0_chr12_52667001_r,NM_144788_cds_5_0_chr12_52670024_r,NM_144788_cds_6_0_chr12_52671941_r,NM_144788_cds_7_0_chr12_52673476_r,NM_144788_cds_8_0_chr12_52675361_r,AK173106_utr5_5_0_chr12_52670024_r,AK173106_utr5_6_0…	hg18chr14/30639049-30639120-h2.1	52665322	52665385	+	UTR3	61.29	GUAACACGACACaGGUUC-CUACGCUGCAAACAUUUUAAUGA...UU......AUUGUU.GAGCAUAC-aUUUCaG	{<-....->}.<.{<....-<<.<<<...<<<<......................>>>>..>>>.>>-....>}.>	bosTau2,canFam2,danRer3,dasNov1,echTel1,fr1,galGal2,hg18,loxAfr1,mm8,monDom4,oryCun1,panTro1,rheMac2,rn4,tetNig1
16422	Kpna6	chr4	129149811	129150392	-	BC004833_cds_0_0_chr4_129150296_r,NM_008468_cds_0_0_chr4_129150296_r,BC004833_utr3_0_0_chr4_129149785_r,NM_008468_utr3_0_0_chr4_129146288_r	hg18chr1/32409210-32409298-h1.1	129150109	129150157	+	UTR3	57.39	GUUC-uG......UCUGUCC..AGAGGGcgcuUGCUCCCUCCAGGGAAGGGGAU-..GAAC	{<<<..<......<<<.<<<...<<<<<........>>>>>...>>>...>>>>...>>>}	bosTau2,canFam2,dasNov1,echTel1,hg18,loxAfr1,mm8,monDom4,oryCun1,panTro1,rheMac2
16422	Kpna6	chr4	129150049	129150453	-	BC004833_cds_0_0_chr4_129150296_r,NM_008468_cds_0_0_chr4_129150296_r,BC004833_utr3_0_0_chr4_129149785_r,NM_008468_utr3_0_0_chr4_129146288_r	hg18chr1/32409210-32409298-h1.1	129150109	129150157	+	UTR3	57.39	GUUC-uG......UCUGUCC..AGAGGGcgcuUGCUCCCUCCAGGGAAGGGGAU-..GAAC	{<<<..<......<<<.<<<...<<<<<........>>>>>...>>>...>>>>...>>>}	bosTau2,canFam2,dasNov1,echTel1,hg18,loxAfr1,mm8,monDom4,oryCun1,panTro1,rheMac2
58306	Pi4k2a	chr19	42154006	42173151	+	NM_145501_cds_1_0_chr19_42153948_f,NM_145501_cds_2_0_chr19_42158169_f,NM_145501_cds_3_0_chr19_42158641_f,NM_145501_cds_4_0_chr19_42166354_f,NM_145501_cds_5_0_chr19_42168348_f,NM_145501_cds_6_0_chr19_42169196_f,NM_145501_cds_7_0_chr19_42169818_f,NM_145501_cds_8_0_chr19_42173104_f,BC089309_utr5_1_0_chr19_42153948_f,BC089309_utr5_2_0_chr19_42158169_f,BC089309_utr5_3_0_chr19_42158641_f,BC089309_utr5_…	hg18chr17/48869206-48869717-h2.3	42174604	42174693	-	UTR5	92.89	GAA.G-.........-GCUGUCUu..........CAGCC.CUGcCUCUAGG-CGGUGg.GAGC...CCG-GC....-A.AGC.AGcugA....GGC--...-...ACAGU---.-ugugCUCCUCACUCCAGGUCUUUGGUUGU	<-{.{...........<<{<................{<-.<{<.<{......<{{...........}}>..........}>>.}>...-.....>}..........>}>>.........}}->.....................	bosTau2,canFam2,dasNov1,echTel1,hg18,loxAfr1,mm8,monDom4,oryCun1,panTro1,rheMac2,rn4
58306	Pi4k2a	chr19	42174186	42174589	+	NM_145501_cds_1_0_chr19_42153948_f,NM_145501_cds_2_0_chr19_42158169_f,NM_145501_cds_3_0_chr19_42158641_f,NM_145501_cds_4_0_chr19_42166354_f,NM_145501_cds_5_0_chr19_42168348_f,NM_145501_cds_6_0_chr19_42169196_f,NM_145501_cds_7_0_chr19_42169818_f,NM_145501_cds_8_0_chr19_42173104_f,BC089309_utr5_1_0_chr19_42153948_f,BC089309_utr5_2_0_chr19_42158169_f,BC089309_utr5_3_0_chr19_42158641_f,BC089309_utr5_…	hg18chr17/48869206-48869717-h2.3	42174604	42174693	-	UTR5	92.89	GAA.G-.........-GCUGUCUu..........CAGCC.CUGcCUCUAGG-CGGUGg.GAGC...CCG-GC....-A.AGC.AGcugA....GGC--...-...ACAGU---.-ugugCUCCUCACUCCAGGUCUUUGGUUGU	<-{.{...........<<{<................{<-.<{<.<{......<{{...........}}>..........}>>.}>...-.....>}..........>}>>.........}}->.....................	bosTau2,canFam2,dasNov1,echTel1,hg18,loxAfr1,mm8,monDom4,oryCun1,panTro1,rheMac2,rn4
58306	Pi4k2a	chr19	42154006	42173151	+	NM_145501_cds_1_0_chr19_42153948_f,NM_145501_cds_2_0_chr19_42158169_f,NM_145501_cds_3_0_chr19_42158641_f,NM_145501_cds_4_0_chr19_42166354_f,NM_145501_cds_5_0_chr19_42168348_f,NM_145501_cds_6_0_chr19_42169196_f,NM_145501_cds_7_0_chr19_42169818_f,NM_145501_cds_8_0_chr19_42173104_f,BC089309_utr5_1_0_chr19_42153948_f,BC089309_utr5_2_0_chr19_42158169_f,BC089309_utr5_3_0_chr19_42158641_f,BC089309_utr5_…	hg18chr17/48869206-48869717-h2.3	42174604	42174693	-	UTR3	92.89	GAA.G-.........-GCUGUCUu..........CAGCC.CUGcCUCUAGG-CGGUGg.GAGC...CCG-GC....-A.AGC.AGcugA....GGC--...-...ACAGU---.-ugugCUCCUCACUCCAGGUCUUUGGUUGU	<-{.{...........<<{<................{<-.<{<.<{......<{{...........}}>..........}>>.}>...-.....>}..........>}>>.........}}->.....................	bosTau2,canFam2,dasNov1,echTel1,hg18,loxAfr1,mm8,monDom4,oryCun1,panTro1,rheMac2,rn4
58306	Pi4k2a	chr19	42174186	42174589	+	NM_145501_cds_1_0_chr19_42153948_f,NM_145501_cds_2_0_chr19_42158169_f,NM_145501_cds_3_0_chr19_42158641_f,NM_145501_cds_4_0_chr19_42166354_f,NM_145501_cds_5_0_chr19_42168348_f,NM_145501_cds_6_0_chr19_42169196_f,NM_145501_cds_7_0_chr19_42169818_f,NM_145501_cds_8_0_chr19_42173104_f,BC089309_utr5_1_0_chr19_42153948_f,BC089309_utr5_2_0_chr19_42158169_f,BC089309_utr5_3_0_chr19_42158641_f,BC089309_utr5_…	hg18chr17/48869206-48869717-h2.3	42174604	42174693	-	UTR3	92.89	GAA.G-.........-GCUGUCUu..........CAGCC.CUGcCUCUAGG-CGGUGg.GAGC...CCG-GC....-A.AGC.AGcugA....GGC--...-...ACAGU---.-ugugCUCCUCACUCCAGGUCUUUGGUUGU	<-{.{...........<<{<................{<-.<{<.<{......<{{...........}}>..........}>>.}>...-.....>}..........>}>>.........}}->.....................	bosTau2,canFam2,dasNov1,echTel1,hg18,loxAfr1,mm8,monDom4,oryCun1,panTro1,rheMac2,rn4
106576	C230008H04Rik	chr5	103148492	103149186	-	NM_176970_cds_0_0_chr5_103148770_r,NM_176970_utr5_0_0_chr5_103149082_r,NM_001081567_utr3_0_0_chr5_103148250_r,NM_009158_utr3_0_0_chr5_103148250_r,NM_176970_utr3_0_0_chr5_103148284_r	hg18chr4/87157075-87157285-h1.2.h2.2	103153124	103153233	-	UTR3	94.66	AAGUUCUGUAUCACAGCUGAGCUGAAAUGUAUACUUAACU......U.CUAGUUGCGCU........................................CGCUUUGGUUUCCCUCCAGcAG-UGCUU..ACUACACAAGACAAAUCAGACACAAUUAGAG	-<<<<<<<.....>>>...>>>>-......................<.<<<<<<<................................................<<<<.......>>>>....<{-<<..........>>-}>.........>>>>>>>>.	bosTau2,canFam2,dasNov1,echTel1,galGal2,hg18,loxAfr1,mm8,monDom4,oryCun1,panTro1,rheMac2,rn4,xenTro1
26162	Mapk10	chr5	103153488	103206864	-	AK163206_cds_1_0_chr5_103166374_r,AK163206_cds_2_0_chr5_103168525_r,AK163206_cds_3_0_chr5_103203769_r,AK163206_cds_4_0_chr5_103206748_r,BC046625_cds_0_0_chr5_103153487_r,BC046625_cds_1_0_chr5_103166374_r,BC046625_cds_2_0_chr5_103168525_r,BC046625_cds_3_0_chr5_103203769_r,BC046625_cds_4_0_chr5_103206748_r,NM_001081567_cds_0_0_chr5_103153487_r,NM_001081567_cds_1_0_chr5_103166374_r,NM_001081567_cds_…	hg18chr4/87157075-87157285-h1.2.h2.2	103153124	103153233	-	UTR3	94.66	AAGUUCUGUAUCACAGCUGAGCUGAAAUGUAUACUUAACU......U.CUAGUUGCGCU........................................CGCUUUGGUUUCCCUCCAGcAG-UGCUU..ACUACACAAGACAAAUCAGACACAAUUAGAG	-<<<<<<<.....>>>...>>>>-......................<.<<<<<<<................................................<<<<.......>>>>....<{-<<..........>>-}>.........>>>>>>>>.	bosTau2,canFam2,dasNov1,echTel1,galGal2,hg18,loxAfr1,mm8,monDom4,oryCun1,panTro1,rheMac2,rn4,xenTro1
108741	4933431E20Rik	chr3	108019635	108020058	-	NM_177858_cds_0_0_chr3_108019604_r,NM_177858_utr5_0_0_chr3_108019946_r	hg18chr1/110094103-110094452-h2.4	108020842	108020896	-	UTR5	50.43	UAAG-aCU....................................................G..GGAAU....AAG.UAUGCC..AA-CUUAGGGuGUGGGGUAAAAUAAAUAGUA-.--A.CC	{{{{..-<.......................................................-<-{.........}->-....>-.}}}}................................	bosTau2,canFam2,dasNov1,echTel1,hg18,loxAfr1,mm8,oryCun1,panTro1,rheMac2,rn4
63832	Eps8l3	chr3	108012811	108020908	+	NM_133867_cds_11_0_chr3_108012811_f,NM_133867_cds_12_0_chr3_108018460_f,NM_133867_cds_13_0_chr3_108018756_f,NM_133867_cds_14_0_chr3_108018937_f,NM_133867_cds_15_0_chr3_108019311_f,NM_133867_cds_16_0_chr3_108019749_f,NM_133867_cds_17_0_chr3_108020290_f,NM_133867_utr3_18_0_chr3_108020651_f	hg18chr1/110094103-110094452-h2.4	108020842	108020896	-	UTR3	50.43	UAAG-aCU....................................................G..GGAAU....AAG.UAUGCC..AA-CUUAGGGuGUGGGGUAAAAUAAAUAGUA-.--A.CC	{{{{..-<.......................................................-<-{.........}->-....>-.}}}}................................	bosTau2,canFam2,dasNov1,echTel1,hg18,loxAfr1,mm8,oryCun1,panTro1,rheMac2,rn4
29769	Timm8a1	chrX	129883722	129884350	-	BC094631_utr3_0_0_chr10_11299782_f,NM_013898_utr3_0_0_chrX_129883608_r	hg18chrX/100487393-100487788-h1.1.5.h2.1.2	129883711	129883882	-	UTR3	69.65	UCUCAAGGUAGAAGAGGAA..GCCUGAGAAUCCAAAGG-gCUUUAGUCAUaAAAG-AAUCUAGCUCAUGAGUACUAUUCUUAUUACCA.................GACAGCCACGAG-AAGAAGUUAACUUAC....UAUGUAUAUCCAG..AUGCAAAACA-UUCACAGAUGUGCCUAA---AG..AAACCGCGACUUAGGCCAG	<<<<<.<<<............>>>>>>>>..<-<-<....<<<<<....>.>>>>...>->->...{-{<<.....>>}-}.................................................<<-....<--<.....>-->..->>................<<.<<<<<<.................>>>>>>>>.	bosTau2,canFam2,dasNov1,echTel1,hg18,loxAfr1,mm8,monDom4,oryCun1,panTro1,rheMac2,rn4
[truncated: 25,496 more rows]
