# Supplementary material for: Transcripts with in silico predicted RNA structure are enriched everywhere in the mouse brain
Source: BMC Genomics. 2012 May 31;13:214. doi: 10.1186/1471-2164-13-214 (PMC3464589; doi:10.1186/1471-2164-13-214)
Supplement: Addtional file 3 — GO analysis of structured UTR probes. 4115 structured UTR probes with known gene symbols are examined for GO term enrichment. [file 1471-2164-13-214-S3.tab]

Category	Term	Count	%	PValue	Genes	List Total	Pop Hits	Pop Total	Fold Enrichment	Bonferroni	Benjamini	FDR
GOTERM_BP_ALL	GO:0009987~cellular process	2281	55.43134872417983	5.12692230921586E-53	MEF2C, JUB, RORC, SYNCRIP, WTAP, MAP3K7, BTBD1, MAP3K9, FOXF2, VNN1, PDHA1, TBPL1, ARC, ICOSL, PCBD1, PTBP1, UGCG, SCYL3, ISG20L2, MARK4, BRAP, MARK1, THY1, PPP1CA, TIMM8A1, ASCC2, PTRF, TAGLN, JUN, FOXG1, EIF2AK3, ADSS, CYP1B1, DUSP10, WARS2, CACNB4, ATP12A, RCC1, ARX, PFN1, PFN2, ARIH2, DUSP14, ZAP70, SPOP, DHX8, ESRRA, ESRRG, ATP11B, UBE2L6, ATP11A, GAS2, GAS7, CDC42BPG, PKP1, RGS2, LASP1, POP…	2976	9252	14219	1.1779471032709	2.3025008090688425E-49	2.3025008090688425E-49	9.64654618788305E-50
GOTERM_CC_ALL	GO:0044424~intracellular part	2393	58.153098420413116	2.249257140810995E-48	MEF2C, JUB, TCFAP4, RORC, SYNCRIP, RCE1, WTAP, BTBD1, FOXF2, PDHA1, RAB27B, HIGD1A, TBPL1, ARC, PCBD1, LRRC1, PTBP1, UGCG, SCYL3, ISG20L2, MARK4, BRAP, MARK1, THY1, PPP1CA, TIMM8A1, PTRF, TAGLN, JUN, FOXG1, DOC2B, EIF2AK3, ADSS, RALGPS2, RALGPS1, CYP1B1, NFKBIE, DUSP10, WARS2, PRRC1, RCC1, ARX, PFN1, PFN2, ARIH2, DUSP14, ZAP70, SPOP, DHX8, ZC3H14, ESRRA, PAIP2, ESRRG, GAS2, GAS7, NFKBIL2, CDC42BP…	3358	9598	15855	1.1771925571152717	1.4530201129639027E-45	1.4530201129639027E-45	3.355555467980484E-45
GOTERM_CC_ALL	GO:0005622~intracellular	2477	60.19441069258809	7.331257393357906E-48	MEF2C, JUB, TCFAP4, RORC, SYNCRIP, RCE1, WTAP, DIRAS1, BTBD1, FOXF2, DHX34, PDHA1, RAB27B, HIGD1A, TBPL1, ARC, PCBD1, LRRC1, PTBP1, UGCG, SIPA1L2, SCYL3, ISG20L2, MARK4, BRAP, MARK1, THY1, PPP1CA, TIMM8A1, PTRF, TAGLN, JUN, FOXG1, DOC2B, EIF2AK3, ADSS, RALGPS2, RALGPS1, CYP1B1, NFKBIE, DUSP10, WARS2, PRRC1, RCC1, ARX, PFN1, PFN2, ARIH2, DUSP14, ZAP70, SPOP, DHX8, ZC3H14, ESRRA, PAIP2, ESRRG, GAS2…	3358	10033	15855	1.1656837676881302	4.735992276109207E-45	2.3679961380546035E-45	1.093714026159966E-44
GOTERM_MF_ALL	GO:0005515~protein binding	1550	37.66707168894289	9.689746803938906E-44	MEF2C, JUB, GDA, AMOTL1, AMOTL2, MAP3K7, BTBD1, BTBD2, RAB27B, ICOSL, ARC, PCBD1, PTBP1, LRRC1, SIPA1L2, MARK4, BRAP, THY1, PPP1CA, PTRF, JUN, EIF2AK3, IGFBPL1, NFKBIE, CACNB3, CACNB4, PRRC1, PFN1, PFN2, ARIH2, ZAP70, SPOP, ESRRA, ESRRG, UBE2L6, GAS7, PKP1, LASP1, RGS3, HPCA, RGS6, TREML2, UBE2G2, LRRC19, RNF185, RNF186, LRRC15, LRRC14, RNF183, YBX1, IL1RAP, ANP32A, BRD7, TICAM2, SLC22A3, ERRFI1,…	3186	5850	15404	1.2810425955435372	1.52419717225959E-40	1.52419717225959E-40	1.6192396592426105E-40
GOTERM_MF_ALL	GO:0005488~binding	2647	64.32563791008505	4.584853041497627E-40	MEF2C, JUB, GDA, SCN3B, RORC, SYNCRIP, AMOTL1, AMOTL2, MAP3K7, LPHN2, DIRAS1, 2810432D09RIK, BTBD1, BTBD2, MAP3K9, FOXF2, DHX34, VNN1, DHX35, RAB27B, TBPL1, LPHN1, ARC, ICOSL, SCN2B, PCBD1, LRRC1, PTBP1, SIPA1L2, SCYL3, GEM, MARK4, BRAP, MARK1, THY1, PPP1CA, TIMM8A1, PTRF, JUN, FOXG1, DOC2B, EIF2AK3, ADSS, CYP1B1, IGFBPL1, NFKBIE, WARS2, CACNB3, PRRC1, CACNB4, ATP12A, ARX, PFN1, PFN2, ARIH2, ZAP7…	3186	11445	15404	1.1182164652749838	7.211973834275767E-37	3.6059869171378837E-37	7.661682009662213E-37
GOTERM_CC_ALL	GO:0005737~cytoplasm	1684	40.923450789793435	1.6063177859332412E-35	JUB, SYNCRIP, RCE1, BTBD1, PDHA1, RAB27B, TBPL1, HIGD1A, ARC, PCBD1, LRRC1, UGCG, SCYL3, MARK4, MARK1, BRAP, THY1, PPP1CA, TIMM8A1, PTRF, TAGLN, DOC2B, EIF2AK3, ADSS, RALGPS2, CYP1B1, RALGPS1, NFKBIE, DUSP10, WARS2, PRRC1, RCC1, PFN1, PFN2, DUSP14, ZAP70, PAIP2, GAS2, GAS7, NFKBIL2, CDC42BPG, LASP1, RGS3, RGS4, RGS6, TSGA14, CDC42BPB, HTATIP2, 0610007P14RIK, GNPNAT1, UBE2G2, YBX1, TICAM2, ANP32A,…	3358	6468	15855	1.2292992891563468	1.0376812897128737E-32	3.4589376323762465E-33	2.3963860476882313E-32
GOTERM_CC_ALL	GO:0043227~membrane-bounded organelle	1843	44.787363304981774	4.101193342186901E-33	MEF2C, JUB, TCFAP4, SYNCRIP, RORC, RCE1, WTAP, FOXF2, PDHA1, RAB27B, TBPL1, HIGD1A, ARC, PCBD1, PTBP1, UGCG, SCYL3, ISG20L2, PPP1CA, TIMM8A1, PTRF, JUN, FOXG1, DOC2B, EIF2AK3, CYP1B1, DUSP10, WARS2, PRRC1, RCC1, ARX, PFN1, ARIH2, DUSP14, SPOP, DHX8, ZC3H14, ESRRA, ESRRG, PKP1, RGS2, RGS3, POP5, FOXI1, POP7, HTATIP2, 0610007P14RIK, FOXA3, GNPNAT1, UBE2G2, YBX1, TICAM2, ANP32A, BRD7, USP11, SPIB, N…	3358	7261	15855	1.1984349145069086	2.649370899052738E-30	6.623427247631845E-31	6.118367480055413E-30
GOTERM_CC_ALL	GO:0043231~intracellular membrane-bounded organelle	1841	44.73876063183475	5.720254393191343E-33	MEF2C, JUB, TCFAP4, SYNCRIP, RORC, RCE1, WTAP, FOXF2, PDHA1, RAB27B, TBPL1, HIGD1A, ARC, PCBD1, PTBP1, UGCG, SCYL3, ISG20L2, PPP1CA, TIMM8A1, PTRF, JUN, FOXG1, DOC2B, EIF2AK3, CYP1B1, DUSP10, WARS2, PRRC1, RCC1, ARX, PFN1, ARIH2, DUSP14, SPOP, DHX8, ZC3H14, ESRRA, ESRRG, PKP1, RGS2, RGS3, POP5, FOXI1, POP7, HTATIP2, 0610007P14RIK, FOXA3, GNPNAT1, UBE2G2, YBX1, TICAM2, ANP32A, BRD7, USP11, SPIB, N…	3358	7255	15855	1.1981244373989473	3.695284338001608E-30	7.3905686760032146E-31	8.533764574552714E-30
GOTERM_CC_ALL	GO:0043226~organelle	2034	49.42891859052248	4.22307804671906E-32	MEF2C, JUB, TCFAP4, RORC, SYNCRIP, RCE1, WTAP, FOXF2, PDHA1, RAB27B, TBPL1, HIGD1A, ARC, PCBD1, PTBP1, UGCG, SCYL3, ISG20L2, MARK4, MARK1, PPP1CA, TIMM8A1, PTRF, JUN, FOXG1, DOC2B, EIF2AK3, CYP1B1, DUSP10, WARS2, PRRC1, RCC1, ARX, PFN1, PFN2, ARIH2, DUSP14, SPOP, DHX8, ZC3H14, ESRRA, ESRRG, GAS2, GAS7, PKP1, RGS2, LASP1, RGS3, POP5, TSGA14, FOXI1, POP7, HTATIP2, 0610007P14RIK, FOXA3, GNPNAT1, UBE…	3358	8190	15855	1.1726073212076786	2.728108418180513E-29	4.5468473636341884E-30	6.300201241671751E-29
GOTERM_CC_ALL	GO:0043229~intracellular organelle	2032	49.380315917375455	7.1924247391787E-32	MEF2C, JUB, TCFAP4, RORC, SYNCRIP, RCE1, WTAP, FOXF2, PDHA1, RAB27B, TBPL1, HIGD1A, ARC, PCBD1, PTBP1, UGCG, SCYL3, ISG20L2, MARK4, MARK1, PPP1CA, TIMM8A1, PTRF, JUN, FOXG1, DOC2B, EIF2AK3, CYP1B1, DUSP10, WARS2, PRRC1, RCC1, ARX, PFN1, PFN2, ARIH2, DUSP14, SPOP, DHX8, ZC3H14, ESRRA, ESRRG, GAS2, GAS7, PKP1, RGS2, LASP1, RGS3, POP5, TSGA14, FOXI1, POP7, HTATIP2, 0610007P14RIK, FOXA3, GNPNAT1, UBE…	3358	8186	15855	1.1720267334211563	4.6463063815094405E-29	6.637580545013486E-30	1.0730022692241937E-28
GOTERM_BP_ALL	GO:0044237~cellular metabolic process	1452	35.28554070473876	1.0716048326814401E-21	MEF2C, SC5D, VKORC1L1, C230052I12RIK, SYNCRIP, RORC, RAD9, MYLIP, WTAP, OGDH, MAP3K7, EPC1, MED28, BTBD1, MAP3K9, FOXF2, PDHA1, TBPL1, ICOSL, RREB1, PIK3CB, PDPN, PCBD1, UGCG, TAF4A, PTBP1, MECP2, LIG3, SCYL3, MYH9, MARK4, PROX1, MARK1, BRAP, MED19, MAPK1, PPP1CA, PTRF, ASCC2, MAPK6, MAPK4, JUN, BACE2, BACE1, FOXG1, MAPK7, EIF2AK3, CRTC2, ADSS, RAD23B, CYP1B1, CRTC1, RAB6, DUSP10, AHCTF1, BCL2L2,…	2976	5857	14219	1.1844794208198628	4.8125773035723476E-18	2.4062886517861738E-18	2.016275045759615E-18
GOTERM_BP_ALL	GO:0048856~anatomical structure development	618	15.018226002430133	3.179882687777019E-20	MEF2C, PGF, PTGS1, RORC, CITED1, CTNNB1, MAP3K7, ACTG1, SERPINE2, CTGF, FOXF2, WDR77, TBPL1, A130010J15RIK, PHOX2B, ARC, ICOSL, CRYAB, PDPN, RXRB, RXRA, TMIE, TAF4A, KIF5C, MECP2, RXRG, MYH9, MARK4, PROX1, BCL2L11, THY1, MAPK1, PPP1CA, TAGLN, JUN, FOXG1, ADAMTS1, PMP22, EIF2AK3, ERBB3, ERBB2, PPT2, AHCTF1, ARF6, ACP2, PPT1, WARS2, BCL2L2, CACNB4, BCL2L1, ARX, PFN1, PVRL1, RAC3, HEXIM1, RAC1, ZAP7…	2976	2170	14219	1.3607077820722462	1.4280853150806593E-16	4.760284383602198E-17	5.983099288349134E-17
GOTERM_BP_ALL	GO:0048731~system development	581	14.119076549210208	1.3327863852986505E-19	MEF2C, PGF, PTGS1, RORC, CITED1, CTNNB1, MAP3K7, SERPINE2, CTGF, FOXF2, WDR77, A130010J15RIK, PHOX2B, ARC, ICOSL, CRYAB, PDPN, RXRB, RXRA, TMIE, TAF4A, KIF5C, MECP2, RXRG, MYH9, MARK4, PROX1, BCL2L11, THY1, MAPK1, PPP1CA, TAGLN, JUN, FOXG1, ADAMTS1, PMP22, EIF2AK3, ERBB3, ERBB2, PPT2, AHCTF1, ARF6, ACP2, PPT1, WARS2, BCL2L2, CACNB4, BCL2L1, ARX, PFN1, PVRL1, RAC3, HEXIM1, RAC1, ZAP70, VEZF1, KIF3…	2976	2027	14219	1.3694888826116247	5.985543656376239E-16	1.4963859140940597E-16	2.5077004582758177E-16
GOTERM_BP_ALL	GO:0032502~developmental process	746	18.12879708383961	5.735726163643326E-19	MEF2C, PGF, PTGS1, RORC, WTAP, CITED1, CTNNB1, MAP3K7, ACTG1, SERPINE2, CTGF, FOXF2, WDR77, TBPL1, PHOX2B, A130010J15RIK, ARC, ICOSL, RXRB, PDPN, CRYAB, PIK3CB, RXRA, TMIE, TAF4A, KIF5C, MECP2, RXRG, PTPRU, MYH9, PROX1, MARK4, BCL2L11, THY1, MAPK1, PPP1CA, TAGLN, JUN, FOXG1, ADAMTS1, MAPK7, PMP22, EIF2AK3, ERBB3, ERBB2, RIC8, PPT2, AHCTF1, ARF6, ACP2, BCL2L2, PPT1, WARS2, CACNB4, BCL2L1, ARX, PFN…	2976	2743	14219	1.2994188040721446	2.575914620092218E-15	5.151829240184435E-16	1.0792039360373507E-15
GOTERM_BP_ALL	GO:0044260~cellular macromolecule metabolic process	1150	27.946537059538272	1.292040232981519E-18	MEF2C, C230052I12RIK, SYNCRIP, RORC, RAD9, MYLIP, WTAP, MAP3K7, EPC1, MED28, BTBD1, MAP3K9, FOXF2, TBPL1, ICOSL, RREB1, PTBP1, TAF4A, MECP2, LIG3, SCYL3, MYH9, MARK4, PROX1, MARK1, BRAP, MED19, MAPK1, PPP1CA, PTRF, MAPK6, ASCC2, BACE2, JUN, MAPK4, FOXG1, BACE1, MAPK7, EIF2AK3, CRTC2, RAD23B, CRTC1, DUSP10, RAB6, AHCTF1, BCL2L2, WARS2, ARX, ARIH2, SFRS16, DUSP14, ZAP70, PABPC1, SFRS12, SPOP, SGIP1…	2976	4549	14219	1.2078639816856829	5.802552686320002E-15	9.67092114386667E-16	2.43103465048716E-15
GOTERM_BP_ALL	GO:0007242~intracellular signaling cascade	301	7.314702308626975	1.5429575946650725E-18	ADCY3, ADCY1, PLEKHM1, EFNA1, STAT5A, SNIP1, ADCY6, EDN1, STAT5B, RAB1B, RAD9, ADORA1, MAP3K7, DIRAS1, MYD88, STAC, RAB28, CTGF, KIFAP3, GAB1, RAB23, RAB24, RAPGEF5, TLK1, RAB27B, RAPGEF2, DEPDC6, BCR, RARG, PIK3CB, RXRB, ROCK2, RXRA, RXRG, DCDC5, SYNJ2BP, GEM, PCLO, BRAP, MARK1, HRAS1, RND2, MAPK1, RAB14, RAB15, RAB12, ARL8A, ARL8B, RAB13, RAB10, EIF2AK3, EPS8L2, RALGPS2, RALGPS1, CNIH, GNAI2, P…	2976	915	14219	1.5717429784358656	6.9294225576408405E-15	9.899175082344058E-16	2.903147503547411E-15
GOTERM_BP_ALL	GO:0007275~multicellular organismal development	692	16.816524908869987	1.7165895513314667E-18	MEF2C, PGF, PTGS1, RORC, WTAP, CITED1, CTNNB1, MAP3K7, SERPINE2, CTGF, FOXF2, WDR77, A130010J15RIK, PHOX2B, ARC, ICOSL, RXRB, PDPN, CRYAB, PIK3CB, RXRA, TMIE, TAF4A, KIF5C, MECP2, RXRG, MYH9, MARK4, PROX1, BCL2L11, THY1, MAPK1, PPP1CA, TAGLN, JUN, FOXG1, ADAMTS1, PMP22, EIF2AK3, ERBB3, ERBB2, RIC8, PPT2, AHCTF1, ARF6, ACP2, PPT1, WARS2, BCL2L2, CACNB4, BCL2L1, ARX, PFN1, PVRL1, HEXIM1, RAC3, RAC1…	2976	2521	14219	1.3115032650467258	7.709203675029617E-15	9.636504593787021E-16	3.2298442211208547E-15
GOTERM_BP_ALL	GO:0051179~localization	722	17.545565006075332	4.150877389263175E-18	JUB, SCN3B, ITSN2, CTNNB1, ERO1LB, CTGF, KCNK5, RAB27B, PHOX2B, ARC, SCN2B, PDPN, MECP2, SPIRE1, MYH9, SIRPA, PCLO, YIF1A, ERGIC2, GLTP, PITPNM2, AAAS, TIMM8A1, NPC2, ST14, TRAPPC5, TRAPPC1, DOC2B, EIF2AK3, TRAPPC3, SH3GL2, SH3GL1, RAB6, AHCTF1, ARF6, PPT1, CACNB3, CHCHD4, CACNB4, ARF5, ATP12A, KCNJ2, SYPL2, ATP6V0B, RAB7, ATP6V0C, ARX, PFN1, ATP6V0E, SLC29A2, SLC29A4, RAC1, RANBP17, LAPTM4A, MAP…	2976	2659	14219	1.2973435218996552	1.864159035518092E-14	2.0712878172423247E-15	7.810071625971414E-15
GOTERM_BP_ALL	GO:0007264~small GTPase mediated signal transduction	115	2.7946537059538272	1.3868205195526151E-17	GNA13, RAB9B, GNA12, RASGEF1B, RAB1B, RASGEF1C, RGL1, DIRAS1, ARL11, DAB1, RAB28, TIAM1, KIFAP3, RAB23, RAPGEF5, RRAS, RAB24, RALA, RAPGEF2, RAB27B, ROCK2, BAIAP2, PSD3, GEM, SYNJ2BP, BRAP, HRAS1, RND2, REM2, RAB14, REM1, SDCBP, RAB15, RAB12, ARL8A, ARL8B, RAB13, RAB10, EPS8L2, RALGPS2, RALGPS1, GRB2, PTPLAD1, MRAS, ARFRP1, RAB6, CDC42SE1, ARF6, ARF5, RAB7, RAC3, RAC1, CDC42EP4, ARHGDIA, RHEBL1, …	2976	258	14219	2.129679555305493	6.228210953310794E-14	6.228210953310795E-15	2.6093682309405578E-14
GOTERM_BP_ALL	GO:0019222~regulation of metabolic process	784	19.05224787363305	1.5077534021210472E-17	MEF2C, RORC, TCFAP4, EPC1, MED28, FOXF2, TBPL1, ICOSL, PCBD1, RREB1, TAF4A, MECP2, PROX1, THY1, MED19, MAPK1, PPP1CA, ASCC2, PTRF, SAPS1, BACE2, JUN, SAPS3, PRKRIP1, FOXG1, EIF2AK3, CRTC2, CRTC1, AHCTF1, ARX, PFN1, RAC1, YEATS4, ESRRA, PAIP2, ESRRG, UBE2L6, MLYCD, FOXI1, RERE, GM98, HTATIP2, ELF2, ELF3, FOXA3, UBE2G1, ELF5, UBE2G2, YBX1, ANP32A, BRD7, SPIB, GATAD1, FGF1, CEACAM2, IHH, BRF1, MYCN,…	2976	2942	14219	1.2732377944928106	6.771320528925623E-14	6.15574593538693E-15	2.8369091545143814E-14
GOTERM_BP_ALL	GO:0031323~regulation of cellular metabolic process	748	18.177399756986635	1.6600536060922838E-17	MEF2C, TCFAP4, RORC, MXI1, CITED1, CTNNB1, EPC1, MED28, FOXF2, WDR77, TIGD5, TBPL1, A130010J15RIK, PHOX2B, ICOSL, RREB1, RXRB, PCBD1, RCOR2, RCOR1, RXRA, TAF4A, MECP2, RXRG, ZHX3, PROX1, THY1, MED19, MAPK1, PPP1CA, SAPS1, ASCC2, PTRF, EIF2S1, JUN, BACE2, SAPS3, PRKRIP1, FOXG1, ATPIF1, ST18, EIF2AK3, CRTC2, GNAI2, CRTC1, AHCTF1, ADCYAP1, ARX, PFN1, HEXIM1, RAC1, YEATS4, DNMT3A, ESRRA, MAP2K1, KLF1…	2976	2786	14219	1.2827930937328733	7.455300744960447E-14	6.2127506208003725E-15	3.123469173064233E-14
GOTERM_MF_ALL	GO:0030528~transcription regulator activity	368	8.942891859052247	2.148823085822543E-17	MEF2C, CDX1, CDX2, STAT5A, STAT5B, TCFAP4, RORC, MXI1, CITED1, CTNNB1, NKX6-2, FOXF2, WDR77, NKX6-3, CREB3L2, CREB3L4, RARA, CREB3L3, RARB, PITX1, TBPL1, PITX2, PHOX2B, A130010J15RIK, RARG, RCOR2, RXRB, PCBD1, RXRA, YY1, TAF4A, EMX2, MECP2, RXRG, ZHX3, TBR1, PPARGC1A, PROX1, MED19, MAPK1, PTRF, CAMK4, ABT1, JUN, FOXG1, MNT, LRCH4, ST18, ZFP358, NFKBIE, CRTC1, HOXA11, AHCTF1, ARX, NR1H2, TAL1, TCF…	3186	1206	15404	1.4753268601541363	3.3800987139988603E-14	1.1266995713329534E-14	3.590867369047807E-14
GOTERM_BP_ALL	GO:0006464~protein modification process	383	9.30741190765492	1.585407978037296E-16	B3GALT5, EFNA1, STAT5A, RORC, AURKA, AURKB, CLK1, PTPN20, PRKG2, ADORA1, MAP3K7, EPC1, ERO1LB, PSKH1, CRY2, WWP1, MAP3K9, GAB1, CLK4, TLK1, BCR, PAN3, ROCK2, SKP2, MECP2, WNK1, PTPRS, PIM3, PTPRU, WNK2, SCYL3, MARK4, PTPRO, MARK1, MAPK1, PPP1CA, MGAT3, PRDM9, CAMK4, MAPK6, HUWE1, PIAS3, ASPHD2, SIAH1A, EIF2S1, MAPK4, NEK8, NEK9, MAPK7, MGAT5, EIF2AK3, NEK7, GNAI2, ERBB3, ERBB2, STK17B, DUSP10, RA…	2976	1260	14219	1.452326815582864	4.986011603591578E-13	3.83026943495679E-14	2.1094237467877974E-13
GOTERM_BP_ALL	GO:0048523~negative regulation of cellular process	365	8.869987849331713	1.963785688056968E-16	CDX2, VTCN1, STAT5A, STAT5B, EDN1, SNCA, MXI1, ADORA1, CTNNB1, MAP3K7, ZFP91, EPC1, BAK1, BDNF, INSIG2, WWP1, KIFAP3, SOSTDC1, NKX6-2, FOXF2, WDR77, INSIG1, RAB23, VNN1, RARA, RARB, PLD2, PHOX2B, A130010J15RIK, RARG, RCOR2, SKP2, MECP2, ZHX3, PROX1, VASH1, THY1, HRAS1, MAPK1, GRB10, MAD2L1, BACE2, JUN, FOXG1, VEGFA, CX3CR1, PRKRIP1, ATPIF1, LRCH4, ST18, EIF2AK3, EIF2C4, PALM, ZFP358, GNAI2, ERBB3…	2976	1192	14219	1.4630283317998125	9.972023207183156E-13	7.127631818093505E-14	4.218847493575595E-13
GOTERM_BP_ALL	GO:0048513~organ development	480	11.66464155528554	3.3063185304458537E-16	MEF2C, PGF, PTGS1, RORC, CITED1, CTNNB1, MAP3K7, CTGF, FOXF2, WDR77, A130010J15RIK, PHOX2B, ARC, CRYAB, PDPN, RXRB, RXRA, TMIE, TAF4A, MECP2, RXRG, MYH9, PROX1, BCL2L11, THY1, MAPK1, PPP1CA, TAGLN, JUN, FOXG1, ADAMTS1, EIF2AK3, ERBB3, ERBB2, PPT2, AHCTF1, ARF6, PPT1, WARS2, BCL2L2, CACNB4, BCL2L1, ARX, PFN1, PVRL1, HEXIM1, RAC1, ZAP70, VEZF1, KIF3A, MAP2K1, KLF10, TGFBR2, TNNI1, DVL1, TGFBR3, 261…	2976	1663	14219	1.379066203712684	1.4958034810774734E-12	9.969802761133906E-14	6.217248937900877E-13
GOTERM_BP_ALL	GO:0080090~regulation of primary metabolic process	717	17.424058323207777	3.4084070460112964E-16	MEF2C, TCFAP4, RORC, MXI1, CITED1, CTNNB1, EPC1, MED28, FOXF2, WDR77, TIGD5, TBPL1, A130010J15RIK, PHOX2B, RREB1, RXRB, PCBD1, RCOR2, RCOR1, RXRA, TAF4A, MECP2, RXRG, ZHX3, PROX1, MED19, MAPK1, PPP1CA, ASCC2, PTRF, EIF2S1, JUN, FOXG1, ATPIF1, ST18, EIF2AK3, CRTC2, GNAI2, CRTC1, AHCTF1, ADCYAP1, ARX, PFN1, HEXIM1, RAC1, YEATS4, DNMT3A, ESRRA, KLF12, PAIP2, KLF10, KLF16, ESRRG, UBE2L6, KLF14, KLF15…	2976	2672	14219	1.282090934059301	1.4958034810774734E-12	9.348077867343818E-14	6.217248937900877E-13
GOTERM_BP_ALL	GO:0051234~establishment of localization	644	15.650060753341432	3.573702973944207E-16	SCN3B, ITSN2, CTNNB1, ERO1LB, KCNK5, RAB27B, ARC, SCN2B, PDPN, MECP2, SPIRE1, MYH9, SIRPA, PCLO, YIF1A, ERGIC2, GLTP, PITPNM2, AAAS, TIMM8A1, NPC2, TRAPPC5, TRAPPC1, DOC2B, EIF2AK3, TRAPPC3, SH3GL2, SH3GL1, RAB6, AHCTF1, ARF6, PPT1, CACNB3, CHCHD4, CACNB4, ARF5, ATP12A, KCNJ2, SYPL2, ATP6V0B, RAB7, ATP6V0C, ATP6V0E, SLC29A2, SLC29A4, RAC1, RANBP17, LAPTM4A, RASEF, TGFBR2, ATP11B, ATP11A, KLF15, K…	2976	2358	14219	1.304902892920007	1.4958034810774734E-12	8.804068585277491E-14	6.217248937900877E-13
GOTERM_BP_ALL	GO:0006810~transport	640	15.552855407047387	3.7411820520216314E-16	SCN3B, ITSN2, CTNNB1, ERO1LB, KCNK5, RAB27B, ARC, SCN2B, PDPN, MECP2, SPIRE1, MYH9, SIRPA, PCLO, YIF1A, ERGIC2, GLTP, PITPNM2, AAAS, TIMM8A1, NPC2, TRAPPC5, TRAPPC1, DOC2B, EIF2AK3, TRAPPC3, SH3GL2, SH3GL1, RAB6, AHCTF1, ARF6, PPT1, CACNB3, CHCHD4, CACNB4, ARF5, ATP12A, KCNJ2, SYPL2, ATP6V0B, RAB7, ATP6V0C, ATP6V0E, SLC29A2, SLC29A4, RAC1, RANBP17, LAPTM4A, RASEF, TGFBR2, ATP11B, ATP11A, KLF15, K…	2976	2342	14219	1.305657328080953	1.4958034810774734E-12	8.304468224196171E-14	6.217248937900877E-13
GOTERM_BP_ALL	GO:0009653~anatomical structure morphogenesis	341	8.286755771567437	2.505188553224115E-15	MEF2C, CDX2, PGF, EFNA1, STAT5A, EDN1, VPS33A, CITED1, CTNNB1, ACTG1, MAP3K7, ZFP91, BAK1, BDNF, CD44, INSIG2, CTGF, APOE, SOSTDC1, FOXF2, INSIG1, RAB23, RARB, PITX1, TBPL1, PITX2, CD3G, RARG, PDPN, TMIE, RXRA, YY1, KIF5C, EFNB2, MYH9, TBR1, PROX1, VASH1, BCL2L11, THY1, MAPK1, PPP1CA, FOXG1, VEGFA, EFNA5, BIN3, ADAMTS1, PMP22, ZFP358, ERBB2, HOXA11, WARS2, NRN1, PXN, EPHB2, AHSG, SLC11A2, ARX, PF…	2976	1114	14219	1.4625317923399161	1.146782668826063E-11	6.035172361862351E-13	4.807265696626928E-12
GOTERM_BP_ALL	GO:0043412~biopolymer modification	392	9.526123936816525	2.6382510686787495E-15	RORC, CLK1, MAP3K7, EPC1, ERO1LB, MAP3K9, CLK4, TLK1, ROCK2, MECP2, SKP2, PTPRS, PTPRU, SCYL3, MARK4, PTPRO, MARK1, MAPK1, PPP1CA, MAPK6, MAPK4, EIF2S1, MAPK7, EIF2AK3, GNAI2, ERBB3, ERBB2, RAB6, DUSP10, PPT2, PPT1, 2610018G03RIK, DUSP14, ZAP70, DNMT3A, YEATS4, MAP2K1, MAP2K4, TGFBR2, UBE2L6, CDC42BPG, TGFBR3, CDC42BPB, HTATIP2, NUAK2, UBE2G1, UBE2G2, INSRR, ST6GALNAC5, ST6GALNAC6, ST6GALNAC3, AD…	2976	1320	14219	1.4188884815900946	1.1966427848619787E-11	5.982991879704969E-13	5.0182080713057076E-12
GOTERM_BP_ALL	GO:0048522~positive regulation of cellular process	391	9.501822600243013	4.5940322888755764E-15	MEF2C, PGF, RAD9, CTNNB1, MAP3K7, EPC1, WDR77, VNN1, PHOX2B, ICOSL, ROCK2, PDPN, PCBD1, RXRB, RXRA, RXRG, MECP2, SKP2, PROX1, SIRPA, BCL2L11, THY1, JUN, FOXG1, EIF2AK3, GNAI2, CRTC1, PPT2, AHCTF1, PPT1, BCL2L1, RAC1, ZAP70, DIABLO, ESRRA, KLF12, MAP2K1, KLF10, TGFBR2, ESRRG, KLF15, EI24, MAB21L2, FOXI1, GM98, FGF5, HTATIP2, MARCKSL1, SMAP1, MAPT, FGF1, MYC, SERTAD1, FGF4, IHH, SH3PXD2B, BRF1, ARH…	2976	1320	14219	1.4152688681166503	2.044264757472547E-11	9.734435479913373E-13	8.559819519859957E-12
GOTERM_CC_ALL	GO:0005634~nucleus	1094	26.585662211421628	5.990384570852726E-15	MEF2C, JUB, PPP2R5A, C230052I12RIK, TCFAP4, SYNCRIP, RORC, RAD9, WTAP, EPC1, MED28, PGAM5, FOXF2, TBPL1, STAG1, RREB1, PCBD1, PTBP1, TAF4A, MECP2, LIG3, ISG20L2, MYH9, PROX1, MED19, MAPK1, PPP1CA, PTRF, SAPS3, JUN, FOXG1, PRKRIP1, MAPK7, CRTC2, RAD23B, CRTC1, DUSP10, AHCTF1, BCL2L2, RCC1, ARX, PFN1, ARIH2, SLC29A2, SFRS16, DUSP14, PABPC1, SFRS12, SPOP, DHX8, ZC3H14, YEATS4, ESRRA, ESRRG, SEPT10, …	3358	4315	15855	1.1970769722362742	3.872901999102396E-12	4.840572387365683E-13	8.948397578478762E-12
GOTERM_MF_ALL	GO:0003700~transcription factor activity	249	6.051032806804374	2.591864071449861E-14	MEF2C, CDX1, CDX2, STAT5A, STAT5B, RORC, CITED1, CTNNB1, NKX6-2, FOXF2, NKX6-3, CREB3L2, RARA, CREB3L4, CREB3L3, RARB, PITX1, PITX2, PHOX2B, A130010J15RIK, RARG, RCOR2, RXRB, RXRA, YY1, EMX2, TAF4A, MECP2, RXRG, ZHX3, TBR1, PROX1, JUN, FOXG1, MNT, ST18, ZFP358, HOXA11, AHCTF1, NR1H2, ARX, TCF21, LHX2, LHX4, LHX5, LHX9, NKX2-2, KLF5, ESRRA, KLF7, KLF12, SMAD7, KLF16, ESRRG, EN1, KLF15, SMAD1, ZFP4…	3186	776	15404	1.5514056341856446	4.069067305323415E-11	1.0172640507732922E-11	4.3232084578903596E-11
GOTERM_CC_ALL	GO:0005794~Golgi apparatus	228	5.540704738760631	4.176153439604896E-14	B3GALT5, VAPB, UXS1, SLC35A2, 3110056O03RIK, SLC35A3, HS2ST1, HOOK3, SLC35A4, ACBD3, PSKH1, PICALM, IFT20, APOE, RAB27B, SPIRE1, SCYL3, TMEM130, YIF1A, ERGIC2, HRAS1, MGAT3, BACE2, BACE1, RAB14, SURF4, TRAPPC5, RAB12, PDE4DIP, RAB13, MGAT5, TRAPPC1, RAB10, TRAPPC3, MFNG, CNIH, RAB6, RER1, PPT1, ARF6, PRRC1, ARF5, OCRL, TJAP1, RAB7, STX12, 2610018G03RIK, ZDHHC9, STX16, TMED10, HIP1, TRPC2, ST6GAL1…	3358	682	15855	1.5784688903288686	2.6966873178935202E-11	2.9962698988583725E-12	6.227240945122503E-11
GOTERM_CC_ALL	GO:0044444~cytoplasmic part	1058	25.710814094775213	5.450931414572703E-14	JUB, SC5D, RCE1, TMEM143, OGDH, D17H6S56E-3, BTBD1, CYP7A1, PDHA1, RAB27B, TMEM14C, HIGD1A, ARC, PIK3CB, UGCG, MECP2, SCYL3, MYH9, TMEM130, MARK4, THY1, MAPK1, TIMM8A1, NPC2, PTRF, BACE2, BACE1, ARL8A, ARL8B, DOC2B, EIF2AK3, SH3GL1, CYP1B1, RIC8, RAB6, RER1, BCL2L2, WARS2, ARF6, CHCHD4, BCL2L1, PRRC1, ARF5, RIC3, RAB7, PFN1, RAC1, ZAP70, PPP2R2B, MOBP, FOXRED2, SEPT10, VDAC1, ARF1, LASP1, MLYCD, …	3358	4184	15855	1.1939318735430473	3.521472002887549E-11	3.521516411808534E-12	8.132383655379272E-11
GOTERM_BP_ALL	GO:0060255~regulation of macromolecule metabolic process	706	17.15674362089915	1.1605157648143753E-13	MEF2C, TCFAP4, RORC, MXI1, CITED1, CTNNB1, EPC1, MED28, FOXF2, WDR77, TIGD5, TBPL1, A130010J15RIK, PHOX2B, ICOSL, RREB1, RXRB, PCBD1, RCOR2, RCOR1, RXRA, TAF4A, SKP2, MECP2, RXRG, ZHX3, PROX1, MED19, MAPK1, PPP1CA, ASCC2, PTRF, EIF2S1, JUN, BACE2, FOXG1, ST18, EIF2AK3, CRTC2, XIST, CRTC1, AHCTF1, ARX, PFN1, HEXIM1, YEATS4, DNMT3A, ESRRA, KLF12, PAIP2, KLF10, KLF16, ESRRG, UBE2L6, KLF14, KLF15, TG…	2976	2688	14219	1.2549070640520994	5.210382125753199E-10	2.3683499605908764E-11	2.1829205110179828E-10
GOTERM_BP_ALL	GO:0048519~negative regulation of biological process	386	9.380315917375457	1.2093448650281647E-13	VTCN1, MXI1, CTNNB1, MAP3K7, EPC1, WDR77, FOXF2, VNN1, A130010J15RIK, PHOX2B, RCOR2, MECP2, SKP2, ZHX3, PROX1, THY1, MAPK1, GRB10, BACE2, JUN, FOXG1, PRKRIP1, ADAMTS1, ATPIF1, ST18, EIF2AK3, GNAI2, ERBB3, ERBB2, PPT1, BCL2L1, ADCYAP1, PFN1, HEXIM1, UBASH3A, DNMT3A, KLF12, PAIP2, TGFBR2, RGS9BP, EI24, RGS1, RGS2, RGS3, RGS4, RGS6, TGFBR3, RGS8, NUAK2, DYNLL1, MAPT, SNPH, MYC, SERTAD1, FGF4, IHH, E…	2976	1326	14219	1.3908487609270341	5.429766636311228E-10	2.3607671373326866E-11	2.2748469774569458E-10
GOTERM_BP_ALL	GO:0043687~post-translational protein modification	319	7.752126366950182	1.3661008435389196E-13	EFNA1, STAT5A, RORC, AURKA, AURKB, PTPN20, PRKG2, CLK1, ADORA1, MAP3K7, EPC1, ERO1LB, PSKH1, CRY2, WWP1, MAP3K9, GAB1, CLK4, TLK1, BCR, PAN3, ROCK2, SKP2, MECP2, WNK1, PTPRS, PIM3, PTPRU, WNK2, SCYL3, MARK4, PTPRO, MARK1, MAPK1, PPP1CA, PRDM9, HUWE1, MAPK6, CAMK4, PIAS3, SIAH1A, EIF2S1, MAPK4, NEK8, NEK9, MAPK7, EIF2AK3, NEK7, GNAI2, ERBB3, ERBB2, STK17B, DUSP10, RAB6, CHEK1, ADRBK1, CHEK2, PXN, …	2976	1055	14219	1.4446889491922745	6.132794272417641E-10	2.5553337223982453E-11	2.56938914589E-10
GOTERM_BP_ALL	GO:0050793~regulation of developmental process	192	4.665856622114217	4.712499805958388E-13	EDN3, CDX2, STAR, PGF, EFNA1, STAT5A, STAT5B, VPS33A, CTNNB1, EPC1, ZFP91, BDNF, NKX6-2, WDR77, INSIG1, VNN1, PHOX2B, PDPN, RXRA, MECP2, CD40, MYH9, PROX1, VASH2, BCL2L11, VASH1, THY1, MAPK1, FOXG1, CX3CR1, ADAMTS1, MAPK7, EIF2AK3, PALM, ZFP358, HOXA11, ERBB2, AHSG, EPHB2, TAL1, CDC42EP2, ZAP70, LHX5, CDC42EP4, NKX2-2, MAP2K1, KLF10, TGFBR2, GAS2, SMAD1, GAS7, ABCG1, DLX2, NOTCH1, DLX1, KRT36, SF…	2976	568	14219	1.6150613357564743	2.116561925724625E-9	8.466249923344549E-11	8.86757334228605E-10
GOTERM_BP_ALL	GO:0048518~positive regulation of biological process	423	10.279465370595382	5.896433457805568E-13	MEF2C, PGF, RAD9, CTNNB1, MAP3K7, EPC1, WDR77, VNN1, PHOX2B, ICOSL, ROCK2, PDPN, PCBD1, RXRB, RXRA, RXRG, MECP2, SKP2, PROX1, SIRPA, BCL2L11, THY1, MAPK1, JUN, FOXG1, EIF2AK3, GNAI2, CRTC1, PPT2, AHCTF1, PPT1, CACNB3, CACNB4, BCL2L1, ARX, RAC1, ZAP70, DIABLO, ESRRA, KLF12, MAP2K1, KLF10, TGFBR2, ESRRG, KLF15, EI24, MAB21L2, FOXI1, FGF5, GM98, HTATIP2, MARCKSL1, SMAP1, MAPT, FGF1, MYC, SERTAD1, FG…	2976	1493	14219	1.353682102499838	2.648070762667487E-9	1.0184886267694537E-10	1.1094347662776727E-9
GOTERM_BP_ALL	GO:0031326~regulation of cellular biosynthetic process	650	15.795868772782503	9.141749448296833E-13	MEF2C, TCFAP4, RORC, MXI1, CITED1, CTNNB1, EPC1, MED28, FOXF2, WDR77, TIGD5, TBPL1, A130010J15RIK, PHOX2B, ICOSL, RREB1, PCBD1, RCOR2, RXRB, RCOR1, RXRA, TAF4A, MECP2, RXRG, ZHX3, PROX1, MED19, MAPK1, PPP1CA, ASCC2, PTRF, EIF2S1, JUN, BACE2, FOXG1, ST18, EIF2AK3, CRTC2, GNAI2, CRTC1, AHCTF1, ADCYAP1, ARX, PFN1, HEXIM1, YEATS4, DNMT3A, ESRRA, KLF12, PAIP2, KLF10, KLF16, ESRRG, KLF14, KLF15, TGFBR3…	2976	2467	14219	1.2588684070592029	4.105481954397305E-9	1.5205492420733435E-10	1.7200352253610163E-9
GOTERM_BP_ALL	GO:0044267~cellular protein metabolic process	562	13.657351154313488	1.0552688939528686E-12	RORC, MYLIP, CLK1, MAP3K7, EPC1, ERO1LB, BTBD1, MAP3K9, CLK4, TLK1, CDCA3, ROCK2, SKP2, MECP2, PTPRS, PTPRU, SCYL3, MYH9, MARK4, PTPRO, BRAP, MARK1, MAPK1, PPP1CA, MAPK6, EIF2S1, BACE2, MAPK4, EIF2S2, MAPK7, EIF2AK3, RAD23B, GNAI2, ERBB3, ERBB2, RAB6, DUSP10, PPT2, PPT1, WARS2, ARIH2, 2610018G03RIK, DUSP14, CACYBP, ZAP70, RPS20, SPOP, YEATS4, NPLOC4, MAP2K1, FOXRED2, MAP2K4, TGFBR2, RPS9, UBE2L6,…	2976	2088	14219	1.2860029018868702	4.739204029213795E-9	1.6925727486238884E-10	1.9855339594698762E-9
GOTERM_BP_ALL	GO:0009889~regulation of biosynthetic process	651	15.820170109356013	1.3471416662923987E-12	MEF2C, TCFAP4, RORC, MXI1, CITED1, CTNNB1, EPC1, MED28, FOXF2, WDR77, TIGD5, TBPL1, A130010J15RIK, PHOX2B, ICOSL, RREB1, PCBD1, RCOR2, RXRB, RCOR1, RXRA, TAF4A, MECP2, RXRG, ZHX3, PROX1, MED19, MAPK1, PPP1CA, ASCC2, PTRF, EIF2S1, JUN, BACE2, FOXG1, ST18, EIF2AK3, CRTC2, GNAI2, CRTC1, AHCTF1, ADCYAP1, ARX, PFN1, HEXIM1, YEATS4, DNMT3A, ESRRA, KLF12, PAIP2, KLF10, KLF16, ESRRG, KLF14, KLF15, TGFBR3…	2976	2476	14219	1.256222233441034	6.050026479798021E-9	2.0862156446810332E-10	2.534716880830956E-9
GOTERM_BP_ALL	GO:0051171~regulation of nitrogen compound metabolic process	627	15.236938031591738	1.377159653789765E-12	MEF2C, TCFAP4, RORC, MXI1, CITED1, CTNNB1, EPC1, MED28, FOXF2, WDR77, TIGD5, TBPL1, A130010J15RIK, PHOX2B, RREB1, PCBD1, RCOR2, RXRB, RCOR1, RXRA, TAF4A, MECP2, RXRG, ZHX3, PROX1, MED19, MAPK1, ASCC2, PTRF, JUN, FOXG1, ATPIF1, ST18, CRTC2, GNAI2, CRTC1, AHCTF1, ADCYAP1, ARX, PFN1, HEXIM1, YEATS4, DNMT3A, ESRRA, KLF12, KLF10, KLF16, ESRRG, KLF14, KLF15, TGFBR3, FOXI1, RERE, KCNH1, HLF, GM98, ELF2,…	2976	2372	14219	1.2629582188706958	6.184648793094993E-9	2.061549819742936E-10	2.591116210481914E-9
GOTERM_BP_ALL	GO:0010468~regulation of gene expression	640	15.552855407047387	1.4186732451863395E-12	MEF2C, TCFAP4, RORC, MXI1, CITED1, CTNNB1, EPC1, MED28, FOXF2, WDR77, TIGD5, TBPL1, A130010J15RIK, PHOX2B, RREB1, PCBD1, RCOR2, RXRB, RCOR1, RXRA, TAF4A, SKP2, MECP2, RXRG, ZHX3, PROX1, MED19, MAPK1, PPP1CA, ASCC2, PTRF, EIF2S1, JUN, FOXG1, ST18, EIF2AK3, CRTC2, XIST, CRTC1, AHCTF1, ARX, PFN1, HEXIM1, YEATS4, DNMT3A, ESRRA, KLF12, PAIP2, KLF10, KLF16, ESRRG, KLF14, KLF15, TGFBR3, FOXI1, RERE, KCN…	2976	2429	14219	1.2588923270340022	6.371125627069318E-9	2.0552015644881294E-10	2.6692426047247864E-9
GOTERM_BP_ALL	GO:0019219~regulation of nucleobase, nucleoside, nucleotide and nucleic acid metabolic process	622	15.11543134872418	1.814971065179255E-12	MEF2C, TCFAP4, RORC, MXI1, CITED1, CTNNB1, EPC1, MED28, FOXF2, WDR77, TIGD5, TBPL1, A130010J15RIK, PHOX2B, RREB1, PCBD1, RCOR2, RXRB, RCOR1, RXRA, TAF4A, MECP2, RXRG, ZHX3, PROX1, MED19, MAPK1, ASCC2, PTRF, JUN, FOXG1, ATPIF1, ST18, CRTC2, GNAI2, CRTC1, AHCTF1, ADCYAP1, ARX, PFN1, HEXIM1, YEATS4, DNMT3A, ESRRA, KLF12, KLF10, KLF16, ESRRG, KLF14, KLF15, TGFBR3, FOXI1, RERE, KCNH1, HLF, GM98, ELF2,…	2976	2353	14219	1.2630035895607987	8.151131769551512E-9	2.5472290943184817E-10	3.4149905125957503E-9
GOTERM_CC_ALL	GO:0044464~cell part	3205	77.88578371810449	4.505442582229721E-12	SCN3B, TCFAP4, RCE1, AMOTL1, AMOTL2, LPHN2, PPAPDC3, BTBD1, PDHA1, HIGD1A, LPHN1, HIGD1B, SCN2B, PCBD1, TMIE, LRRC1, UGCG, GEM, PPP1CA, TAGLN, DOC2B, EIF2AK3, ADSS, RALGPS2, RALGPS1, DUSP10, CACNB3, CACNB4, RCC1, DUSP14, ZAP70, DHX8, SPPL3, ESRRA, BRI3BP, PAIP2, ESRRG, CDC42BPG, LASP1, POP5, POP7, CDC42BPB, 0610007P14RIK, UBE2G2, SMAP1, IL1RAP, TICAM2, ANP32A, ERRFI1, PARVG, ANP32B, CAR14, ARHGEF…	3358	14723	15855	1.0278205019863131	2.9104858523254507E-9	2.645895724739944E-10	6.721379008922668E-9
GOTERM_CC_ALL	GO:0005623~cell	3205	77.88578371810449	4.505442582229721E-12	SCN3B, TCFAP4, RCE1, AMOTL1, AMOTL2, LPHN2, PPAPDC3, BTBD1, PDHA1, HIGD1A, LPHN1, HIGD1B, SCN2B, PCBD1, TMIE, LRRC1, UGCG, GEM, PPP1CA, TAGLN, DOC2B, EIF2AK3, ADSS, RALGPS2, RALGPS1, DUSP10, CACNB3, CACNB4, RCC1, DUSP14, ZAP70, DHX8, SPPL3, ESRRA, BRI3BP, PAIP2, ESRRG, CDC42BPG, LASP1, POP5, POP7, CDC42BPB, 0610007P14RIK, UBE2G2, SMAP1, IL1RAP, TICAM2, ANP32A, ERRFI1, PARVG, ANP32B, CAR14, ARHGEF…	3358	14723	15855	1.0278205019863131	2.9104858523254507E-9	2.645895724739944E-10	6.721379008922668E-9
GOTERM_BP_ALL	GO:0006796~phosphate metabolic process	265	6.439854191980558	5.213110383803679E-12	EFNA1, STAT5A, SNCA, RORC, AURKA, AURKB, PRKG2, PTPN20, CLK1, ADORA1, MAP3K7, PSKH1, MAP3K9, GAB1, CLK4, TLK1, BCR, PAN3, PIK3CB, ROCK2, MECP2, WNK1, PTPRS, PIM3, PTPRU, WNK2, SCYL3, PTPRO, MARK4, MARK1, MAPK1, PPP1CA, MAPK6, CAMK4, EIF2S1, MAPK4, NEK8, NEK9, MAPK7, EIF2AK3, NEK7, GNAI2, ERBB3, ERBB2, DUSP10, STK17B, CHEK1, ADRBK1, CHEK2, OCRL, PXN, ATP6V0B, UHMK1, EPHB2, ATP6V0C, CAMKV, ATP6V0E,…	2976	866	14219	1.4620563429685367	2.341231586378001E-8	7.094641540916768E-10	9.808809320333012E-9
GOTERM_BP_ALL	GO:0006793~phosphorus metabolic process	265	6.439854191980558	5.213110383803679E-12	EFNA1, STAT5A, SNCA, RORC, AURKA, AURKB, PRKG2, PTPN20, CLK1, ADORA1, MAP3K7, PSKH1, MAP3K9, GAB1, CLK4, TLK1, BCR, PAN3, PIK3CB, ROCK2, MECP2, WNK1, PTPRS, PIM3, PTPRU, WNK2, SCYL3, PTPRO, MARK4, MARK1, MAPK1, PPP1CA, MAPK6, CAMK4, EIF2S1, MAPK4, NEK8, NEK9, MAPK7, EIF2AK3, NEK7, GNAI2, ERBB3, ERBB2, DUSP10, STK17B, CHEK1, ADRBK1, CHEK2, OCRL, PXN, ATP6V0B, UHMK1, EPHB2, ATP6V0C, CAMKV, ATP6V0E,…	2976	866	14219	1.4620563429685367	2.341231586378001E-8	7.094641540916768E-10	9.808809320333012E-9
GOTERM_BP_ALL	GO:0044238~primary metabolic process	1463	35.55285540704739	9.831523607990203E-12	MEF2C, SC5D, C230052I12RIK, SYNCRIP, RORC, RAD9, MYLIP, WTAP, OGDH, MAP3K7, EPC1, MED28, BTBD1, CYP7A1, MAP3K9, FOXF2, PDHA1, TBPL1, ICOSL, RREB1, PIK3CB, PDPN, UGCG, PTBP1, TAF4A, MECP2, LIG3, SCYL3, MYH9, MARK4, PROX1, MARK1, BRAP, MED19, BC051665, MAPK1, PPP1CA, PTRF, ASCC2, MAPK6, TMPRSS11E, MAPK4, JUN, BACE2, BACE1, FOXG1, TMPRSS11F, MAPK7, EIF2AK3, CRTC2, ADSS, RAD23B, CYP1B1, CRTC1, RAB6, …	2976	6211	14219	1.1254311311183938	4.415312615524414E-8	1.2986214326105028E-9	1.8498369502850665E-8
GOTERM_BP_ALL	GO:0008104~protein localization	235	5.710814094775213	1.1741567778835952E-11	CHMP6, CHMP7, RAB1B, VPS33A, HOOK3, CTNNB1, KIF13A, CRY2, APOE, KIFAP3, RAB23, RAB24, RAB27B, CD3G, MECP2, SYNJ2BP, MYH9, YIF1A, TIMM8A1, RAB14, RAB15, BIN3, RAB12, RAB13, RAB10, PALM, RAB6, AKAP12, AHCTF1, PPT1, AKAP10, ARF6, CHCHD4, ARF5, RAB7, PFN1, STX12, SPNB2, STX17, STX16, NUP50, TMED10, TRAM1, RANBP17, RASEF, ARF1, ARF3, RAB1, ARF4, NUTF2, GOSR2, SYTL1, AP1B1, RAB5C, TIMM17A, ZMAT3, GYPA,…	2976	753	14219	1.4911077018092505	5.273155867513424E-8	1.5066160541366003E-9	2.209238347816722E-8
GOTERM_BP_ALL	GO:0010556~regulation of macromolecule biosynthetic process	623	15.139732685297691	1.2645530428830696E-11	MEF2C, TCFAP4, RORC, MXI1, CITED1, CTNNB1, EPC1, MED28, FOXF2, WDR77, TIGD5, TBPL1, A130010J15RIK, PHOX2B, ICOSL, RREB1, PCBD1, RCOR2, RXRB, RCOR1, RXRA, TAF4A, MECP2, RXRG, ZHX3, PROX1, MED19, MAPK1, PPP1CA, ASCC2, PTRF, EIF2S1, JUN, BACE2, FOXG1, ST18, EIF2AK3, CRTC2, CRTC1, AHCTF1, ARX, PFN1, HEXIM1, YEATS4, DNMT3A, ESRRA, KLF12, PAIP2, KLF10, KLF16, ESRRG, KLF14, KLF15, TGFBR3, FOXI1, RERE, K…	2976	2381	14219	1.2501576379762727	5.6791169100733896E-8	1.5775325490352543E-9	2.3793200742971976E-8
GOTERM_BP_ALL	GO:0016192~vesicle-mediated transport	160	3.8882138517618468	1.267437211945501E-11	CHMP7, SNCA, ITSN2, TXLNA, VPS33A, HOOK3, CTNNB1, GATA2, PACSIN1, DAB2, PICALM, PACSIN3, PACSIN2, LGI3, SAR1A, SCAMP1, PLD2, ARC, MYO6, GOLT1B, SPIRE1, SYNJ2BP, RPH3A, PCLO, YIF1A, SIRPA, ERGIC2, HRAS1, GAPVD1, FNBP1L, LRP11, TRAPPC5, VAMP2, VAMP1, TRAPPC1, STX5A, ANKFY1, SH3GL2, TRAPPC3, SH3GL1, PACS1, CAV2, CAV1, NAPG, CNIH, COPZ1, RAB6, CDC42SE1, ARF6, PPT1, NAPA, ARF5, NAPB, LMAN1, SRC, LLGL2…	2976	466	14219	1.640477179380682	5.692080540242728E-8	1.538400185019384E-9	2.384751285333664E-8
GOTERM_BP_ALL	GO:0045449~regulation of transcription	587	14.264884568651276	1.6479760075020397E-11	MEF2C, TCFAP4, RORC, MXI1, CITED1, CTNNB1, EPC1, MED28, FOXF2, WDR77, TIGD5, TBPL1, A130010J15RIK, PHOX2B, RREB1, PCBD1, RCOR2, RXRB, RCOR1, RXRA, TAF4A, MECP2, RXRG, ZHX3, PROX1, MED19, MAPK1, ASCC2, PTRF, JUN, FOXG1, ST18, CRTC2, CRTC1, AHCTF1, ARX, PFN1, HEXIM1, DNMT3A, YEATS4, ESRRA, KLF12, KLF10, KLF16, ESRRG, KLF14, KLF15, TGFBR3, FOXI1, RERE, KCNH1, HLF, GM98, ELF2, HTATIP2, ELF3, FOXA3, E…	2976	2227	14219	1.259371937028936	7.401035906351439E-8	1.9476410484386975E-9	3.100734113914427E-8
GOTERM_BP_ALL	GO:0016043~cellular component organization	508	12.345078979343864	2.6379393556213956E-11	JUB, ITSN2, CTNNB1, ACTG1, EPC1, CDCA8, FOXF2, TLK1, LSM2, PLS3, TBPL1, STAG1, CDCA3, H1F0, ARC, ROCK2, PDPN, PCBD1, RCOR1, KIF5C, TAF4A, MECP2, MYH9, MARK4, PROX1, PCLO, SIRPA, MARK1, THY1, TIMM8A1, TAGLN, PTRF, FOXG1, ARL8A, ATPIF1, ARL8B, SIP1, PMP22, EIF2AK3, SH3GL2, SH3GL1, ERBB2, AHCTF1, ACP2, PPT1, CACNB4, BCL2L1, RCC1, DAAM2, ATP6V0C, ARX, PFN1, PFN2, RAC3, RAC1, DULLARD, NUDC, RANBP17, D…	2976	1891	14219	1.2835367587269637	1.1846962311157228E-7	3.0376827719891253E-9	4.963397470802988E-8
GOTERM_BP_ALL	GO:0015031~protein transport	207	5.0303766707168895	3.550036214230119E-11	CHMP6, CHMP7, RAB1B, VPS33A, HOOK3, KIF13A, CRY2, RAB23, RAB24, RAB27B, CD3G, SYNJ2BP, MYH9, YIF1A, TIMM8A1, RAB14, RAB15, RAB12, RAB13, RAB10, RAB6, AKAP12, AHCTF1, PPT1, ARF6, ARF5, CHCHD4, RAB7, STX12, SPNB2, STX17, NUP50, STX16, TMED10, TRAM1, RANBP17, RASEF, ARF1, ARF3, RAB1, ARF4, NUTF2, GOSR2, SYTL1, AP1B1, RAB5C, ZMAT3, TIMM17A, TIMM17B, VPS37A, AP3S2, VPS37B, VPS37C, VPS37D, AP1S3, AP2B1…	2976	651	14219	1.5192368440612456	1.5943219577874146E-7	3.985805241413232E-9	6.679563568923186E-8
GOTERM_MF_ALL	GO:0016301~kinase activity	248	6.026731470230863	3.753654448863505E-11	AURKA, AURKB, PRKG2, CLK1, MAP3K7, PSKH1, MAP3K9, CLK4, TLK1, BCR, PAN3, PIK3CB, ROCK2, SKP2, WNK1, PIM3, SCYL3, WNK2, MARK4, MARK1, MAPK1, MAPK6, CAMK4, MAPK4, NEK8, NEK9, MAPK7, EIF2AK3, NEK7, LY6G6E, CDK5R2, NAGS, PFKFB4, ERBB3, PFKFB2, ERBB2, STK17B, AKAP12, CHEK1, ADRBK1, CHEK2, UHMK1, TK2, EPHB2, CAMKV, VRK2, 2610018G03RIK, ZAP70, CNKSR2, GIT1, MAP2K1, TGFBR2, MAP2K4, EPHA2, EPHA3, RPS6KL1,…	3186	821	15404	1.460482179572169	5.904495903319429E-8	1.1808992117501305E-8	6.272675712182263E-8
GOTERM_MF_ALL	GO:0004674~protein serine/threonine kinase activity	145	3.523693803159174	4.299382217950818E-11	PRPF4B, STK38, CASK, RPS6KB2, RPS6KB1, AURKA, AURKB, PRKG2, CLK1, CSNK2A2, MAP3K7, PSKH1, MAP3K9, CLK4, PRKACA, TLK1, PRKACB, BCR, STK25, CSNK1G2, STK24, ROCK2, PNCK, PRKAB2, WNK1, PIM3, WNK2, MARK4, CDKL2, MARK1, STK3, WEE1, MAP4K3, MAPK1, MAPK6, CAMK4, RIOK3, MAPK4, NEK8, BMP2K, TESK2, NEK9, MAPK7, CSNK1G3, EIF2AK3, NEK7, LY6G6E, STK11, STK10, MAPKAPK3, STK17B, CHEK1, ADRBK1, CHEK2, MAPKAPK2, U…	3186	421	15404	1.6652277705460201	6.7629293387661E-8	1.1271549249514123E-8	7.184637329515908E-8
GOTERM_MF_ALL	GO:0003677~DNA binding	476	11.567436208991493	6.23202166247517E-11	MEF2C, XRCC3, C230052I12RIK, RORC, MXI1, CITED1, CTNNB1, FOXF2, BAHCC1, TIGD5, TBPL1, H1F0, A130010J15RIK, PHOX2B, RREB1, RCOR2, RXRB, RXRA, RCOR1, TAF4A, MECP2, LIG3, RXRG, ZHX3, PROX1, JUN, FOXG1, ST18, RAD23B, AHCTF1, ARX, SGIP1, DNMT3A, ESRRA, KLF12, KLF10, KLF16, ESRRG, PPFIBP1, KLF14, KLF15, H3F3A, H3F3B, FOXI1, RERE, BTBD11, HLF, GM98, ELF2, ELF3, FOXA3, ELF5, PHF20, YBX1, FBXL19, SPIB, GA…	3186	1781	15404	1.2922030796582324	9.802976430606236E-8	1.4004252646415694E-8	1.0414249462797898E-7
GOTERM_BP_ALL	GO:0006468~protein amino acid phosphorylation	203	4.933171324422844	7.141558202223397E-11	EFNA1, STAT5A, RORC, AURKA, PRKG2, CLK1, AURKB, ADORA1, MAP3K7, PSKH1, MAP3K9, CLK4, GAB1, TLK1, BCR, PAN3, ROCK2, WNK1, PIM3, SCYL3, WNK2, MARK4, MARK1, MAPK1, MAPK6, CAMK4, MAPK4, EIF2S1, NEK8, NEK9, MAPK7, EIF2AK3, NEK7, GNAI2, ERBB3, ERBB2, STK17B, CHEK1, ADRBK1, CHEK2, PXN, UHMK1, EPHB2, CAMKV, VRK2, 2610018G03RIK, SPNB2, ZAP70, MDFI, MAP2K1, SMAD7, TGFBR2, MAP2K4, EPHA2, RPS6KL1, EPHA3, EPH…	2976	640	14219	1.5154869161626343	3.2072713940234365E-7	7.822614334074274E-9	1.3437170265362397E-7
GOTERM_BP_ALL	GO:0045184~establishment of protein localization	207	5.0303766707168895	7.634523237811563E-11	CHMP6, CHMP7, RAB1B, VPS33A, HOOK3, KIF13A, CRY2, RAB23, RAB24, RAB27B, CD3G, SYNJ2BP, MYH9, YIF1A, TIMM8A1, RAB14, RAB15, RAB12, RAB13, RAB10, RAB6, AKAP12, AHCTF1, PPT1, ARF6, ARF5, CHCHD4, RAB7, STX12, SPNB2, STX17, NUP50, STX16, TMED10, TRAM1, RANBP17, RASEF, ARF1, ARF3, RAB1, ARF4, NUTF2, GOSR2, SYTL1, AP1B1, RAB5C, ZMAT3, TIMM17A, TIMM17B, VPS37A, AP3S2, VPS37B, VPS37C, VPS37D, AP1S3, AP2B1…	2976	656	14219	1.5076572949449252	3.428665193982994E-7	8.16348988408322E-9	1.436472163440783E-7
GOTERM_BP_ALL	GO:0007399~nervous system development	256	6.221142162818955	1.3094459771600622E-10	MEF2C, EDN3, STAR, EFNA1, CTNNB1, MAP3K7, ZFP91, BDNF, HTRA2, SERPINE2, NKX6-2, RAB23, RARB, EIF2B2, PITX1, PITX2, PHOX2B, BCR, MDGA1, EMX2, EFNB2, KIF5C, MECP2, TBR1, MARK4, THY1, NAV1, ABT1, CX3CR1, VEGFA, FOXG1, EFNA5, PMP22, DBN1, ZFP358, ERBB3, ERBB2, PPT2, PPT1, NRN1, AHSG, EPHB2, SLC11A2, ARX, PFN1, RAC3, DMD, LHX2, NUP50, RAC1, NGRN, LHX4, LHX5, NKX2-2, GNAT1, KLF7, KIF3A, SCD2, MAP2K1, T…	2976	854	14219	1.432247991740324	5.880719741169216E-7	1.3676096366488366E-8	2.4637841766761426E-7
GOTERM_BP_ALL	GO:0045935~positive regulation of nucleobase, nucleoside, nucleotide and nucleic acid metabolic process	168	4.082624544349939	1.5548875475325878E-10	MEF2C, MYOD1, CDX1, THRA, STAT5A, STAT5B, ZXDC, TGFB3, FOXO1, CASK, TNFSF12, CNOT7, PNP, ZXDA, CTNNB1, FNTB, GATA2, EPC1, MYD88, MYOCD, TRP63, RARA, CREB3L4, RARB, MLL1, MYST3, PITX2, RARG, PCBD1, RXRB, RELA, MTA2, RXRA, MLXIPL, RXRG, MECP2, CD40, SIX4, TBR1, PPARGC1A, AHR, HOXD9, PTHLH, PRDM9, ZFP462, JUN, SIX1, VEGFA, HMGB1, CNBP, CRTC1, SOX2, SOX5, AHCTF1, SOX8, SRF, HOXA1, TCF21, TEF, RNF168,…	2976	510	14219	1.5738931056293486	6.982996560989108E-7	1.5870452174659988E-8	2.925593878266852E-7
GOTERM_BP_ALL	GO:0043170~macromolecule metabolic process	1218	29.59902794653706	1.5864747711354476E-10	MEF2C, C230052I12RIK, SYNCRIP, RORC, RAD9, MYLIP, WTAP, MAP3K7, EPC1, MED28, BTBD1, MAP3K9, FOXF2, TBPL1, ICOSL, RREB1, PTBP1, TAF4A, MECP2, LIG3, SCYL3, MYH9, MARK4, PROX1, MARK1, BRAP, MED19, BC051665, MAPK1, PPP1CA, PTRF, MAPK6, ASCC2, TMPRSS11E, BACE2, JUN, MAPK4, FOXG1, BACE1, TMPRSS11F, MAPK7, EIF2AK3, CRTC2, RAD23B, CRTC1, DUSP10, RAB6, AHCTF1, BCL2L2, WARS2, ARX, ARIH2, SFRS16, DUSP14, ZA…	2976	5110	14219	1.1388394829871853	7.124853477202819E-7	1.583301323382358E-8	2.9850262261987837E-7
GOTERM_BP_ALL	GO:0016310~phosphorylation	221	5.370595382746051	2.1067225182358695E-10	EFNA1, STAT5A, SNCA, RORC, AURKA, AURKB, PRKG2, CLK1, ADORA1, MAP3K7, PSKH1, MAP3K9, CLK4, GAB1, TLK1, BCR, PAN3, PIK3CB, ROCK2, WNK1, MECP2, PIM3, SCYL3, WNK2, MARK4, MARK1, MAPK1, MAPK6, CAMK4, EIF2S1, MAPK4, NEK8, NEK9, MAPK7, EIF2AK3, NEK7, GNAI2, ERBB3, ERBB2, STK17B, CHEK1, ADRBK1, CHEK2, ATP6V0B, PXN, UHMK1, EPHB2, CAMKV, ATP6V0C, ATP6V0E, VRK2, 2610018G03RIK, SPNB2, ZAP70, MDFI, MAP2K1, S…	2976	718	14219	1.4706318140294126	9.461286605283448E-7	2.0568023839651062E-8	3.963897876602118E-7
GOTERM_BP_ALL	GO:0048869~cellular developmental process	443	10.765492102065613	2.2069401628993392E-10	MEF2C, PGF, PTGS1, RORC, CITED1, CTNNB1, ACTG1, SERPINE2, CTGF, WDR77, TBPL1, A130010J15RIK, PHOX2B, PDPN, RXRB, RXRA, KIF5C, MECP2, PTPRU, MYH9, PROX1, THY1, JUN, FOXG1, MAPK7, PMP22, EIF2AK3, ERBB3, ERBB2, WARS2, CACNB4, BCL2L1, ARX, RAC3, RAC1, ZAP70, PPP2R2B, VEZF1, KIF3A, MAP2K1, TGFBR2, GAS7, DVL1, RGS2, TGFBR3, 2610109H07RIK, PAPPA2, BMP8A, TLL1, FGF5, GM98, HTATIP2, ELF3, USH1G, ELF5, MAP…	2976	1636	14219	1.2937684442122144	9.911363465509027E-7	2.1088017554404814E-8	4.152462040885041E-7
GOTERM_BP_ALL	GO:0030154~cell differentiation	427	10.376670716889429	2.398734307033654E-10	MEF2C, PGF, PTGS1, RORC, CITED1, CTNNB1, ACTG1, SERPINE2, CTGF, WDR77, TBPL1, A130010J15RIK, PHOX2B, RXRB, RXRA, KIF5C, MECP2, PTPRU, MYH9, PROX1, THY1, JUN, FOXG1, MAPK7, EIF2AK3, ERBB3, ERBB2, WARS2, CACNB4, BCL2L1, ARX, RAC3, RAC1, ZAP70, PPP2R2B, VEZF1, MAP2K1, TGFBR2, GAS7, DVL1, RGS2, TGFBR3, 2610109H07RIK, PAPPA2, BMP8A, TLL1, FGF5, GM98, HTATIP2, ELF3, USH1G, ELF5, MAPT, SPIB, ANGPT1, FGF…	2976	1569	14219	1.300292503615069	1.0772711037665417E-6	2.244315988608747E-8	4.5133321524559733E-7
GOTERM_BP_ALL	GO:0009887~organ morphogenesis	189	4.592952612393682	2.625277917694774E-10	MEF2C, FGF18, HMX2, ENAH, THRA, PLXNA1, EFNA1, PGF, LMO4, STAT5A, EDN1, TGFB3, JAG1, GDNF, TGFB2, CTNNB1, MAP3K7, BAK1, ZFP91, WNT1, PRKAR2B, WNT3, INSIG2, CD44, CTGF, SOSTDC1, INSIG1, TRP63, PRKACA, RARB, WNT6, FRS2, PITX2, MYO6, RARG, TMIE, RELA, RXRA, YY1, EFNB2, VAX2, SIX4, PROX1, BCL2L11, THY1, TNNT2, HOXD9, PTHLH, MAPK1, SIX1, FOXG1, VEGFA, HOXD4, ADAMTS1, EDA, SMARCA4, WNT5A, FRAS1, COBL, …	2976	594	14219	1.5202376588465298	1.1790115529430878E-6	2.406147414646398E-8	4.939583964080896E-7
GOTERM_BP_ALL	GO:0006357~regulation of transcription from RNA polymerase II promoter	194	4.714459295261239	3.8493548212918693E-10	MEF2C, CDX1, CDX2, STAT5A, STAT5B, MXI1, CTNNB1, EPC1, MYD88, NKX6-2, WDR77, RARA, CREB3L4, RARB, PITX2, RARG, RXRB, RXRA, TAF4A, RXRG, PPARGC1A, TBR1, MED19, PRDM9, ZFP462, JUN, VEGFA, ST18, CRTC1, TXN1, NR1H2, TAL1, PFN1, HEXIM1, DRAP1, MAML3, NKX2-2, MDFI, DNMT3A, ESRRA, KLF12, MAML1, SRA1, RYBP, KLF16, SMAD1, DLX2, NOTCH1, DLX1, RNF2, BCL6B, NCOR1, NCOR2, HTATIP2, ELF2, EVX1, MITF, KCNIP3, AE…	2976	616	14219	1.5047250296746264	1.7287439618707268E-6	3.4574908491791234E-8	7.242743516044925E-7
GOTERM_CC_ALL	GO:0009898~internal side of plasma membrane	107	2.600243013365735	4.971463474947213E-10	RAB9B, RAB1B, EIF5A, VPS33A, CBX6, ACBD3, DIRAS1, PACSIN3, RAB28, RAB23, RRAS, RALA, GNG2, GNG3, GNG4, IRS4, STMN2, GEM, SYNJ2BP, HRAS1, RND2, FNBP1L, RAB14, RAB15, RAB13, RAB10, ADD2, LITAF, STAM2, MRAS, COPZ1, PDE6A, STX12, DMD, SPNB2, RAC1, RHEBL1, AP2M1, RAB8A, PTPN3, RGS3, RHEB, PLA2G4E, RHOJ, CLTA, CLTB, GM2A, AP1B1, RAB5C, SMCP, AP3S2, RHOU, MCF2L, MBP, AP1S3, CDC42, AP2B1, AP1S1, FRMD6, A…	3358	287	15855	1.760303025901015	3.2115647385921875E-7	2.6763043448063684E-8	7.416680047889201E-7
GOTERM_BP_ALL	GO:0045941~positive regulation of transcription	157	3.8153098420413123	5.035103560297598E-10	MEF2C, MYOD1, CDX1, THRA, STAT5A, STAT5B, ZXDC, TGFB3, FOXO1, CASK, CNOT7, ZXDA, CTNNB1, FNTB, GATA2, EPC1, MYD88, MYOCD, TRP63, RARA, CREB3L4, RARB, MLL1, MYST3, PITX2, RARG, PCBD1, RXRB, RELA, MTA2, RXRA, MLXIPL, RXRG, MECP2, SIX4, TBR1, PPARGC1A, AHR, HOXD9, PRDM9, ZFP462, JUN, SIX1, VEGFA, HMGB1, CNBP, CRTC1, SOX2, SOX5, AHCTF1, SOX8, SRF, HOXA1, TCF21, TEF, MAML3, NKX2-2, TFDP1, SREBF1, KLF5…	2976	475	14219	1.5792183078664404	2.2612624012152693E-6	4.433852762719681E-8	9.473784645663841E-7
GOTERM_MF_ALL	GO:0016773~phosphotransferase activity, alcohol group as acceptor	212	5.151883353584448	6.100528625445571E-10	AURKA, PRKG2, CLK1, AURKB, MAP3K7, PSKH1, MAP3K9, CLK4, TLK1, BCR, PAN3, PIK3CB, ROCK2, WNK1, PIM3, SCYL3, WNK2, MARK4, MARK1, MAPK1, MAPK6, CAMK4, MAPK4, NEK8, NEK9, MAPK7, EIF2AK3, NEK7, LY6G6E, PFKFB4, ERBB3, ERBB2, PFKFB2, STK17B, CHEK1, ADRBK1, CHEK2, UHMK1, TK2, EPHB2, CAMKV, VRK2, 2610018G03RIK, ZAP70, MAP2K1, TGFBR2, MAP2K4, EPHA2, RPS6KL1, EPHA3, EPHA7, CDC42BPG, NTRK1, NTRK2, TGFBR3, CD…	3186	697	15404	1.4705873346536722	9.596127469313487E-7	1.1995164372891054E-7	1.0194506239180612E-6
GOTERM_BP_ALL	GO:0010628~positive regulation of gene expression	160	3.8882138517618468	6.482690091421942E-10	MEF2C, MYOD1, CDX1, THRA, STAT5A, STAT5B, ZXDC, TGFB3, FOXO1, CASK, CNOT7, ZXDA, CTNNB1, FNTB, GATA2, EPC1, MYD88, MYOCD, TRP63, RARA, CREB3L4, RARB, MLL1, MYST3, PITX2, RARG, PCBD1, RXRB, RELA, MTA2, RXRA, MLXIPL, RXRG, MECP2, SIX4, TBR1, PPARGC1A, AHR, HOXD9, PRDM9, ZFP462, JUN, SIX1, VEGFA, HMGB1, CNBP, CRTC1, SOX2, SOX5, AHCTF1, SOX8, SRF, HOXA1, TCF21, TEF, MAML3, NKX2-2, TFDP1, SREBF1, KLF5…	2976	488	14219	1.5665212409659792	2.911371815184083E-6	5.59879994588286E-8	1.2197486909393263E-6
GOTERM_MF_ALL	GO:0004672~protein kinase activity	183	4.447144592952612	6.954036890153098E-10	RNASEL, PRPF4B, STK38, RPS6KB2, CASK, AURKA, RPS6KB1, AURKB, PRKG2, CLK1, CSNK2A2, MAP3K7, PSKH1, MAP3K9, CLK4, PRKACA, TLK1, PRKACB, BCR, PAN3, STK25, CSNK1G2, STK24, ROCK2, PNCK, PRKAB2, WNK1, PIM3, SCYL3, WNK2, MARK4, CDKL2, WEE1, MARK1, STK3, MAP4K3, MAPK1, MAPK6, CAMK4, RIOK3, MAPK4, NEK8, BMP2K, TESK2, NEK9, MAPK7, CSNK1G3, EIF2AK3, NRBP2, NEK7, LY6G6E, FGR, STK11, ERBB3, ERBB2, BLK, STK10,…	3186	583	15404	1.517645272682049	1.0938694766648993E-6	1.2154111206363893E-7	1.1620791773303552E-6
GOTERM_BP_ALL	GO:0051173~positive regulation of nitrogen compound metabolic process	169	4.106925880923451	1.1392195674569735E-9	MEF2C, MYOD1, CDX1, THRA, STAT5A, STAT5B, ZXDC, TGFB3, FOXO1, CASK, TNFSF12, CNOT7, PNP, ZXDA, CTNNB1, FNTB, GATA2, EPC1, MYD88, MYOCD, TRP63, RARA, CREB3L4, RARB, MLL1, MYST3, PITX2, RARG, PCBD1, RXRB, RELA, MTA2, RXRA, MLXIPL, RXRG, MECP2, CD40, SIX4, TBR1, PPARGC1A, AHR, HOXD9, PTHLH, PRDM9, ZFP462, JUN, SIX1, VEGFA, HMGB1, CNBP, CRTC1, SOX2, SOX5, AHCTF1, SOX8, SRF, HOXA1, TCF21, TEF, RNF168,…	2976	526	14219	1.5351014708287338	5.116222172474316E-6	9.653273613796642E-8	2.1434954144972096E-6
GOTERM_BP_ALL	GO:0033036~macromolecule localization	263	6.391251518833537	1.4898577282308622E-9	STAR, CHMP6, STAT5A, CHMP7, STAT5B, RAB1B, VPS33A, HOOK3, CTNNB1, KIF13A, CRY2, APOE, KIFAP3, RAB23, RAB24, RAB27B, APOM, CD3G, MECP2, SYNJ2BP, MYH9, YIF1A, GLTP, TIMM8A1, NPC2, RAB14, RAB15, BIN3, RAB12, RAB13, RAB10, PALM, RAB6, AKAP12, AHCTF1, PPT1, AKAP10, ARF6, CHCHD4, ARF5, RAB7, PFN1, STX12, SPNB2, STX17, STX16, NUP50, TMED10, TRAM1, RANBP17, OSBPL5, OSBPL2, OSBPL9, RASEF, OSBPL7, ATP11B, …	2976	902	14219	1.3931097709987363	6.690928468944257E-6	1.2390648962412598E-7	2.803237475479392E-6
GOTERM_MF_ALL	GO:0005525~GTP binding	122	2.964763061968408	1.6268115390006384E-9	SEPT5, GNA13, SEPT3, SEPT2, RAB9B, GNA12, EIF5, EIF5B, RAB1B, ARL11, DIRAS1, ARL10, RAB28, RAB23, RRAS, RAB24, RALA, MX1, EIF2B2, RAB27B, SAR1A, GTPBP2, GBP6, GTPBP3, SUCLG2, GEM, HRAS1, RND2, REM2, RAB14, REM1, RAB15, RAB12, ARL8A, ARL8B, RAB13, SEPT6, RAB10, SEPT7, SEPT9, ADSS, GNAI2, MRAS, ARFRP1, RAB6, ARF6, ARF5, RRAGB, RAB7, RAC3, RAC1, RHEBL1, MOCS1, GNAT1, RAB8A, RASEF, AK3, DOCK8, SEPT10…	3186	354	15404	1.6662659020219108	2.5589713343876497E-6	2.558974281363646E-7	2.718541403101682E-6
GOTERM_BP_ALL	GO:0048468~cell development	190	4.6172539489671935	1.8449623756567493E-9	FGF18, EDN3, ENAH, CDX2, UTRN, EDN1, RPS6KB1, GDNF, TGFB2, CTNNB1, ACTG1, GATA2, ZFP91, BDNF, DAB2, HTRA2, ATG5, ROBO1, NKX6-2, GALR2, TRP63, LGI4, DND1, EIF2B2, CHRNA1, SS18L1, TBPL1, MYST3, PHOX2B, A130010J15RIK, MYO6, KIF5C, MECP2, VAX2, MYH9, TBR1, PROX1, THY1, HOXD9, TNNT2, PTHLH, NDEL1, MTAP1B, FOXG1, VEGFA, EFNA5, EIF2AK3, ZFP358, CAV2, DRD2, ERBB2, SOX2, BCL2L1, CACNB4, NRN1, SOX8, ITGB1,…	2976	611	14219	1.4857595075937562	8.285691842302434E-6	1.5064955538601765E-7	3.471383747122303E-6
GOTERM_BP_ALL	GO:0009893~positive regulation of metabolic process	208	5.054678007290401	2.0691042094206606E-9	MEF2C, CDX1, STAT5A, STAT5B, ADORA1, CTNNB1, EPC1, ZFP91, MYD88, APOE, RARA, CREB3L4, RARB, PITX2, ICOSL, RARG, PCBD1, RXRB, RXRA, RXRG, MECP2, CD40, TBR1, PPARGC1A, PRDM9, ZFP462, PIAS3, JUN, VEGFA, CRTC1, AHCTF1, TCF21, RAC1, MAML3, NKX2-2, KLF5, KLF7, ESRRA, KLF12, MAML1, SRA1, ESRRG, KLF15, SMAD1, DDX5, ABCG4, ABCG1, DLX2, NOTCH1, KLF2, GHSR, NCOR1, FOXI1, GM98, HTATIP2, EVX1, TBX21, MITF, TB…	2976	683	14219	1.4550528188416063	9.292303893682075E-6	1.6593475526960333E-7	3.893117128672685E-6
GOTERM_BP_ALL	GO:0031325~positive regulation of cellular metabolic process	198	4.811664641555286	2.2615077717663306E-9	MEF2C, CDX1, STAT5A, STAT5B, ADORA1, CTNNB1, EPC1, ZFP91, MYD88, APOE, RARA, CREB3L4, RARB, PITX2, ICOSL, RARG, PCBD1, RXRB, RXRA, RXRG, MECP2, CD40, PPARGC1A, TBR1, PRDM9, ZFP462, PIAS3, JUN, VEGFA, CRTC1, AHCTF1, TCF21, MAML3, NKX2-2, KLF5, KLF7, ESRRA, KLF12, MAML1, SRA1, ESRRG, KLF15, SMAD1, DDX5, DLX2, NOTCH1, KLF2, GHSR, NCOR1, FOXI1, GM98, HTATIP2, EVX1, TBX21, MITF, TBX20, FGF1, MYC, SERT…	2976	644	14219	1.4689785363654577	1.015637978007966E-5	1.781829903624299E-7	4.255133445596471E-6
GOTERM_BP_ALL	GO:0048646~anatomical structure formation involved in morphogenesis	125	3.0376670716889427	3.2036337803176852E-9	GNA13, FGF18, ENAH, CDX2, EFNA1, PGF, LMO4, EDN1, TNFSF12, VPS33A, CTNNB1, ACTG1, MAP3K7, WNT3, CTGF, TRP63, PRKACA, FRS2, TBPL1, PITX2, MYH9, PROX1, BCL2L11, VASH1, THY1, PTHLH, TNNT2, VEGFA, ADAMTS1, PMP22, EDA, SMARCA4, COBL, TNFRSF12A, GRB2, SOX2, ITGB1, SRF, MEIS1, PFN1, HOXA1, HOXA3, MTPN, NUP50, NKX3-1, LHX5, ADRA2B, TRAF6, PLXND1, VEZF1, AXIN2, HECTD1, COL18A1, KLF5, B4GALT1, TGFBR2, SMAD…	2976	365	14219	1.6362636249815876	1.4387415931071956E-5	2.4806064902183067E-7	6.027787957663122E-6
GOTERM_MF_ALL	GO:0019001~guanyl nucleotide binding	123	2.98906439854192	4.406268760199071E-9	SEPT5, GNA13, SEPT3, SEPT2, RAB9B, GNA12, EIF5, EIF5B, RAB1B, PRKG2, ARL11, DIRAS1, ARL10, RAB28, RAB23, RRAS, RAB24, RALA, MX1, EIF2B2, RAB27B, SAR1A, GTPBP2, GBP6, GTPBP3, SUCLG2, GEM, HRAS1, RND2, REM2, RAB14, REM1, RAB15, RAB12, ARL8A, ARL8B, RAB13, SEPT6, RAB10, SEPT7, SEPT9, ADSS, GNAI2, MRAS, ARFRP1, RAB6, ARF6, ARF5, RRAGB, RAB7, RAC3, RAC1, RHEBL1, MOCS1, GNAT1, RAB8A, RASEF, AK3, DOCK8,…	3186	363	15404	1.6382728154685011	6.931036808932589E-6	6.300962404059973E-7	7.363252185754732E-6
GOTERM_MF_ALL	GO:0032561~guanyl ribonucleotide binding	123	2.98906439854192	4.406268760199071E-9	SEPT5, GNA13, SEPT3, SEPT2, RAB9B, GNA12, EIF5, EIF5B, RAB1B, PRKG2, ARL11, DIRAS1, ARL10, RAB28, RAB23, RRAS, RAB24, RALA, MX1, EIF2B2, RAB27B, SAR1A, GTPBP2, GBP6, GTPBP3, SUCLG2, GEM, HRAS1, RND2, REM2, RAB14, REM1, RAB15, RAB12, ARL8A, ARL8B, RAB13, SEPT6, RAB10, SEPT7, SEPT9, ADSS, GNAI2, MRAS, ARFRP1, RAB6, ARF6, ARF5, RRAGB, RAB7, RAC3, RAC1, RHEBL1, MOCS1, GNAT1, RAB8A, RASEF, AK3, DOCK8,…	3186	363	15404	1.6382728154685011	6.931036808932589E-6	6.300962404059973E-7	7.363252185754732E-6
GOTERM_BP_ALL	GO:0010604~positive regulation of macromolecule metabolic process	194	4.714459295261239	4.449775054899623E-9	MEF2C, CDX1, STAT5A, STAT5B, ADORA1, CTNNB1, EPC1, ZFP91, MYD88, RARA, CREB3L4, RARB, PITX2, ICOSL, RARG, PCBD1, RXRB, RXRA, RXRG, MECP2, CD40, PPARGC1A, TBR1, PRDM9, ZFP462, PIAS3, JUN, VEGFA, CRTC1, AHCTF1, TCF21, MAML3, NKX2-2, KLF5, KLF7, ESRRA, KLF12, MAML1, SRA1, ESRRG, KLF15, SMAD1, DDX5, DLX2, NOTCH1, KLF2, NCOR1, FOXI1, GM98, HTATIP2, EVX1, TBX21, MITF, TBX20, FGF1, MYC, SERTAD1, IHH, BR…	2976	633	14219	1.464313772953507	1.998374035871997E-5	3.38710790748209E-7	8.372461446359836E-6
GOTERM_BP_ALL	GO:0009790~embryonic development	203	4.933171324422844	5.220534942844961E-9	CDX2, EFNA1, EDN1, CITED1, CTNNB1, MAP3K7, INSIG2, GAB1, INSIG1, FOXF2, RAB23, RARB, PITX2, RARG, PIK3CB, TMIE, MECP2, MYH9, SFRS1, PROX1, BCL2L11, PGM3, MAPK1, VEGFA, FOXG1, ZFP358, HOXA11, RIC8, BCL2L1, PFN1, TPI1, NUP50, AMD1, MDFI, DNMT3A, KIF3A, MAP2K1, TGFBR2, EN1, SMAD1, EPHA2, DLX2, DLX1, NOTCH1, SFRP1, DLX5, RNF2, TGFBR3, FOXI1, MAB21L2, NCOR2, EVX1, ELF3, USH1G, TBX20, GJA1, YBX1, ANKRD…	2976	670	14219	1.4476292930508747	2.344514742513848E-5	3.9075696145474126E-7	9.822682223159518E-6
GOTERM_BP_ALL	GO:0006350~transcription	466	11.324422843256379	5.373919733419447E-9	MEF2C, RORC, MXI1, CTNNB1, EPC1, MED28, PPP1R1B, FOXF2, TBPL1, A130010J15RIK, RREB1, RCOR2, RXRB, RXRA, RCOR1, TAF4A, MECP2, RXRG, ZHX3, PROX1, MED19, ASCC2, PTRF, JUN, FOXG1, ST18, CRTC2, CRTC1, AHCTF1, ARX, HEXIM1, DNMT3A, YEATS4, ESRRA, KLF12, KLF10, KLF16, ESRRG, KLF14, KLF15, FOXI1, RERE, HLF, GM98, ELF2, ELF3, FOXA3, ELF5, PHF20, YBX1, ANP32A, SPIB, MYC, SERTAD1, BRF1, GMEB2, TLE4, MXD1, MX…	2976	1772	14219	1.2564879457025655	2.413398244915932E-5	3.956437525376444E-7	1.011128304417852E-5
GOTERM_BP_ALL	GO:0008152~metabolic process	1608	39.076549210206565	6.511959294102951E-9	MEF2C, SYNCRIP, RORC, WTAP, MAP3K7, BTBD1, MAP3K9, FOXF2, VNN1, PDHA1, TBPL1, ICOSL, PCBD1, UGCG, PTBP1, SCYL3, MARK4, MARK1, BRAP, PPP1CA, PTRF, ASCC2, JUN, FOXG1, EIF2AK3, ADSS, CYP1B1, DUSP10, WARS2, CACNB4, ATP12A, ARX, ARIH2, DUSP14, ZAP70, SPOP, DHX8, ESRRA, ESRRG, ATP11B, UBE2L6, ATP11A, CDC42BPG, POP5, FOXI1, POP7, CDC42BPB, HTATIP2, NUAK2, 0610007P14RIK, FOXA3, UBE2G1, GNPNAT1, UBE2G2, M…	2976	7020	14219	1.0944226174064884	2.924478169752387E-5	4.7169681349767956E-7	1.2252557923808638E-5
GOTERM_BP_ALL	GO:0009058~biosynthetic process	760	18.469015795868774	6.91469901858837E-9	MEF2C, SC5D, PTGS1, RORC, MXI1, CTNNB1, ACBD3, EPC1, MED28, CTGF, PPP1R1B, FOXF2, TBPL1, A130010J15RIK, RREB1, RXRB, PCBD1, RCOR2, RCOR1, RXRA, UGCG, TAF4A, MECP2, RXRG, LIG3, ZHX3, PROX1, MED19, ASCC2, PTRF, EIF2S1, JUN, EIF2S2, FOXG1, ST18, EIF2AK3, CRTC2, ADSS, NAGS, CRTC1, AHCTF1, WARS2, ATP12A, ATP6V0B, ATP6V0C, ARX, ATP6V0E, HEXIM1, PEMT, RPS20, YEATS4, GPD1, DNMT3A, ESRRA, KLF12, KLF10, PH…	2976	3076	14219	1.180492924759148	3.105343130838101E-5	4.929191400604438E-7	1.3010331634255579E-5
GOTERM_BP_ALL	GO:0010557~positive regulation of macromolecule biosynthetic process	167	4.058323207776428	6.9627764930289295E-9	MEF2C, MYOD1, CDX1, THRA, STAT5A, STAT5B, ZXDC, TGFB3, FOXO1, EIF5A, CASK, CNOT7, ZXDA, CTNNB1, FNTB, GATA2, EPC1, MYD88, MYOCD, TRP63, RARA, CREB3L4, RARB, MLL1, MYST3, PITX2, ICOSL, RARG, PCBD1, RXRB, RELA, MTA2, RXRA, MLXIPL, MECP2, RXRG, SIX4, TBR1, PPARGC1A, AHR, HOXD9, PRDM9, ZFP462, JUN, SIX1, VEGFA, HMGB1, CNBP, CRTC1, SOX2, SOX5, AHCTF1, SOX8, SRF, HOXA1, TCF21, TEF, MAML3, TRAF6, NKX2-2…	2976	530	14219	1.505486026577399	3.1269340323936134E-5	4.885909622442952E-7	1.3100791573794623E-5
GOTERM_MF_ALL	GO:0016740~transferase activity	449	10.911300121506683	1.0117880116447939E-8	CLK1, MAP3K7, EPC1, MAT1A, MAP3K9, CLK4, TLK1, ROCK2, PIK3CB, UGCG, SKP2, SCYL3, MARK4, MARK1, MAPK1, MAPK6, MAPK4, MAPK7, EIF2AK3, LY6G6E, NAGS, ERBB3, ERBB2, SULT4A1, 2610018G03RIK, ZDHHC9, ZAP70, PEMT, GIT1, DNMT3A, MAP2K1, MAP2K4, TGFBR2, CDC42BPG, TGFBR3, CDC42BPB, KCNH1, HTATIP2, NUAK2, GNPNAT1, RG9MTD2, RG9MTD3, INSRR, ST6GALNAC5, ST6GALNAC6, ST6GALNAC3, ST6GALNAC4, ADCK2, XYLT2, ADCK4, CD…	3186	1724	15404	1.2592060974419699	1.5915298811286505E-5	1.3262845756090158E-6	1.690784262597944E-5
GOTERM_BP_ALL	GO:0009891~positive regulation of biosynthetic process	172	4.179829890643985	2.0274222869930737E-8	MEF2C, MYOD1, CDX1, THRA, STAT5A, STAT5B, ZXDC, TGFB3, FOXO1, EIF5A, CASK, CNOT7, ZXDA, CTNNB1, FNTB, GATA2, EPC1, MYD88, MYOCD, TRP63, RARA, CREB3L4, RARB, MLL1, MYST3, PITX2, ICOSL, RARG, PCBD1, RXRB, RELA, MTA2, RXRA, MLXIPL, MECP2, RXRG, SIX4, TBR1, PPARGC1A, AHR, HOXD9, PTHLH, PRDM9, ZFP462, JUN, SIX1, VEGFA, HMGB1, CNBP, CRTC1, SOX2, SOX5, AHCTF1, SOX8, SRF, HOXA1, TCF21, TEF, MAML3, TRAF6,…	2976	557	14219	1.4753986409528774	9.104739070453505E-5	1.400791876937646E-6	3.814689985004449E-5
GOTERM_MF_ALL	GO:0016772~transferase activity, transferring phosphorus-containing groups	268	6.512758201701094	2.2792949167139656E-8	AURKA, AURKB, PRKG2, CLK1, MAP3K7, PSKH1, MAP3K9, CLK4, TLK1, CRLS1, BCR, PAN3, PIK3CB, ROCK2, SKP2, WNK1, PIM3, WNK2, SCYL3, MARK4, ESCO2, MARK1, MAPK1, MAPK6, CAMK4, MAPK4, NEK8, NEK9, MAPK7, EIF2AK3, NEK7, LY6G6E, CDK5R2, NAGS, PFKFB4, ERBB3, PFKFB2, ERBB2, AKAP12, STK17B, CHEK1, ADRBK1, CHEK2, TK2, UHMK1, EPHB2, CAMKV, VRK2, 2610018G03RIK, ZAP70, POLM, CNKSR2, GIT1, UAP1, MAP2K1, TGFBR2, MAP2…	3186	957	15404	1.3539748416039084	3.585266676964238E-5	2.7579430809110406E-6	3.808896292811781E-5
GOTERM_BP_ALL	GO:0031328~positive regulation of cellular biosynthetic process	170	4.131227217496963	3.032779776646204E-8	MEF2C, MYOD1, CDX1, THRA, STAT5A, STAT5B, ZXDC, TGFB3, FOXO1, EIF5A, CASK, CNOT7, ZXDA, CTNNB1, FNTB, GATA2, EPC1, MYD88, MYOCD, TRP63, RARA, CREB3L4, RARB, MLL1, MYST3, PITX2, ICOSL, RARG, PCBD1, RXRB, RELA, MTA2, RXRA, MLXIPL, MECP2, RXRG, SIX4, TBR1, PPARGC1A, AHR, HOXD9, PTHLH, PRDM9, ZFP462, JUN, SIX1, VEGFA, HMGB1, CNBP, CRTC1, SOX2, SOX5, AHCTF1, SOX8, SRF, HOXA1, TCF21, TEF, MAML3, TRAF6,…	2976	552	14219	1.471451564204457	1.3619286652455376E-4	2.0636666829831896E-6	5.706316670295308E-5
GOTERM_BP_ALL	GO:0010646~regulation of cell communication	224	5.4434993924665855	3.9003547950629094E-8	STAR, EFNA1, IL6ST, SNCA, EDN1, ITSN2, ADORA1, CTNNB1, MAP3K7, ZFP91, BDNF, MYD88, GBF1, SOSTDC1, GAB1, RAB23, RAPGEF5, RAPGEF2, TBC1D9B, PLD2, DAB2IP, BCR, SIPA1L2, MECP2, SKP2, HRAS1, THY1, GRB10, GAPVD1, VEGFA, EIF2AK3, GNAI2, RIC8, ADRBK1, CDC37, PXN, AHSG, EPHB2, ZAP70, UBASH3A, IQSEC3, IQSEC1, FBXO8, MDFI, CNKSR2, GIT1, MAP2K1, SMAD7, CNKSR3, TAX1BP3, RGS9BP, RGS1, RGS2, RGS3, RGS4, NTRK2, …	2976	771	14219	1.3881288091153787	1.7514959676390163E-4	2.6143986309179468E-6	7.338698996273152E-5
GOTERM_MF_ALL	GO:0043565~sequence-specific DNA binding	169	4.106925880923451	4.080132877868469E-8	MEF2C, MYOD1, HMX2, CDX1, CDX2, THRA, FOXO1, RORC, LASS5, LASS6, BATF, GATA2, NKX6-2, FOXF2, HOXC5, NKX6-3, TRP63, CREB3L2, RARA, CREB3L4, RARB, CREB3L3, PITX1, PITX2, PHOX2B, RARG, RXRB, RELA, MTA2, RXRA, EMX2, RXRG, MECP2, ZHX3, VAX2, SIX4, PROX1, HOXD9, JUN, SIX1, FOXG1, HOXD4, EDF1, NFE2L1, TSHZ3, TSHZ1, HOXA11, SOX2, MEIS1, SRF, NR2C2, NR1H2, ARX, TAL1, HOXA1, VDR, TCF21, POLE4, FOXQ1, HOXA3…	3186	556	15404	1.4696017197541402	6.417843192518813E-5	4.584310309807549E-6	6.818249210782668E-5
GOTERM_BP_ALL	GO:0009888~tissue development	191	4.641555285540705	4.116924345317199E-8	MEF2C, MYOD1, FGF18, EDN3, ENAH, THRA, PLXNA1, TUFT1, PGF, LMO4, STAT5A, UTRN, EDN1, PTGS1, JAG1, GDNF, TGFB2, CTNNB1, MAP3K7, WNT3, CD44, ATG5, CTGF, GAB1, WDR77, TRP63, PRKACA, RARA, RARB, CHRNA1, FRS2, PITX1, PITX2, A130010J15RIK, F11R, ARC, RARG, RXRB, RELA, RXRA, RXRG, SIX4, PROX1, HOXD9, TNNT2, PTHLH, JUN, SIX1, VEGFA, EDA, EIF2AK3, SMARCA4, WNT5A, FRAS1, CAV2, COBL, ZFAND5, CAV1, ERBB2, HO…	2976	638	14219	1.4303713932989517	1.848739848775427E-4	2.7189827179752157E-6	7.746184532697598E-5
GOTERM_BP_ALL	GO:0044249~cellular biosynthetic process	732	17.78857837181045	4.1228057853469536E-8	MEF2C, SC5D, PTGS1, RORC, MXI1, CTNNB1, EPC1, MED28, CTGF, PPP1R1B, FOXF2, TBPL1, A130010J15RIK, RREB1, RXRB, PCBD1, RCOR2, RCOR1, RXRA, TAF4A, MECP2, RXRG, LIG3, ZHX3, PROX1, MED19, ASCC2, PTRF, EIF2S1, JUN, EIF2S2, FOXG1, ST18, EIF2AK3, CRTC2, ADSS, NAGS, CRTC1, AHCTF1, WARS2, ATP12A, ATP6V0B, ATP6V0C, ARX, ATP6V0E, HEXIM1, PEMT, RPS20, YEATS4, GPD1, DNMT3A, ESRRA, KLF12, KLF10, PHB, KLF16, ESR…	2976	2980	14219	1.1736293028794111	1.8513807148223815E-4	2.6834052642144E-6	7.757250730655585E-5
GOTERM_MF_ALL	GO:0032553~ribonucleotide binding	461	11.202916160388822	4.535775064773452E-8	KIFC2, XRCC3, CLK1, ACTG1, MAP3K7, DIRAS1, MAT1A, MAP3K9, CLK4, DHX34, TLK1, DHX35, RAB27B, GBP6, MAGI1, ROCK2, PIK3CB, KIF5C, LIG3, SCYL3, GEM, MYH9, MARK4, MARK1, MAPK1, MAPK6, MAPK4, ARL8A, MAPK7, ARL8B, MYO18A, EIF2AK3, ADSS, GNAI2, ERBB3, ERBB2, RAB6, WARS2, ARF6, ARF5, ATP12A, RAB7, 2610018G03RIK, RAC3, RAC1, ZAP70, DHX8, KIF3B, RECQL5, KIF3A, MAP2K1, RASEF, MAP2K4, TGFBR2, ATP11B, ATP11A, …	3186	1796	15404	1.2410301472058296	7.134519822682428E-5	4.756504915603976E-6	7.579665810553138E-5
GOTERM_MF_ALL	GO:0032555~purine ribonucleotide binding	461	11.202916160388822	4.535775064773452E-8	KIFC2, XRCC3, CLK1, ACTG1, MAP3K7, DIRAS1, MAT1A, MAP3K9, CLK4, DHX34, TLK1, DHX35, RAB27B, GBP6, MAGI1, ROCK2, PIK3CB, KIF5C, LIG3, SCYL3, GEM, MYH9, MARK4, MARK1, MAPK1, MAPK6, MAPK4, ARL8A, MAPK7, ARL8B, MYO18A, EIF2AK3, ADSS, GNAI2, ERBB3, ERBB2, RAB6, WARS2, ARF6, ARF5, ATP12A, RAB7, 2610018G03RIK, RAC3, RAC1, ZAP70, DHX8, KIF3B, RECQL5, KIF3A, MAP2K1, RASEF, MAP2K4, TGFBR2, ATP11B, ATP11A, …	3186	1796	15404	1.2410301472058296	7.134519822682428E-5	4.756504915603976E-6	7.579665810553138E-5
GOTERM_BP_ALL	GO:0046907~intracellular transport	138	3.3535844471445926	5.545609102071197E-8	GRPEL2, GRPEL1, ENAH, CHMP7, TGFB3, CASK, SRP19, HOOK3, BAK1, ANKRD54, CRY2, TIMM9, SAR1A, MYO6, SPIRE1, SYNJ2BP, RPH3A, MYH9, ERGIC2, NDEL1, NPC2, TIMM8A1, AAAS, CAMK4, SLC25A37, RAB13, VPS26B, TRAPPC1, RAB10, STX5A, SEC61G, TRAPPC3, PACS1, ARL6IP1, DERL2, STX8, DERL1, NAPG, STAM2, COPZ1, AKAP12, RAB6, DSCR3, GIPC1, NAPA, NAPB, LMAN1, RAB7, STX12, SPNB2, STX17, NUP50, STX16, TMED10, SEC61A1, HAP…	2976	431	14219	1.529811578474665	2.490223006215153E-4	3.5578981252282205E-6	1.0434319991370344E-4
GOTERM_BP_ALL	GO:0060537~muscle tissue development	57	1.3851761846901578	6.063474131079588E-8	MEF2C, SCHIP1, MYOD1, UTRN, PTEN, TGFB2, ATG5, TRP63, RARA, RARB, CHRNA1, PITX1, IHH, PITX2, METTL8, RXRB, RXRA, RXRG, CACNG2, SIX4, MBNL1, PROX1, CDK5, HOXD9, TNNT2, SIX1, DOK7, ZFAND5, CAV2, CAV1, ERBB2, TIPARP, FHL2, EGLN1, FKBP1A, CACNB4, ITGB1, GPHN, DMD, MYOG, MYF6, SMAD7, NF1, AFG3L2, HOMER1, CACNA1S, TNNI1, DVL1, TSC1, MAPK14, PLN, PTCD2, P2RX2, TGFBR3, LRP4, MYH10, F2R	2976	136	14219	2.002497924573055	2.7227355843428835E-4	3.835353653558471E-6	1.1408706466209395E-4
GOTERM_BP_ALL	GO:0022008~neurogenesis	164	3.985419198055893	1.0056649946078485E-7	EDN3, ENAH, STAR, EFNA1, JAG1, GDNF, TGFB2, CTNNB1, GATA2, ZFP91, WNT1, BDNF, DAB1, HTRA2, TIAM1, ROBO1, NKX6-2, GALR2, LGI4, RARB, EIF2B2, FRS2, SS18L1, PHOX2B, MYO6, SOCS2, PLXNB2, MDGA1, EMX2, KIF5C, MECP2, VAX2, TBR1, TACC1, THY1, HOXD9, NDEL1, NAV1, ABT1, SIX1, FOXG1, VEGFA, MTAP1B, EFNA5, SMARCA4, ERBB3, DRD2, TNFRSF12A, ERBB2, SOX2, SOX5, NAPA, TIMP2, NRN1, MEIS1, EPHB2, ARX, SLC11A2, HOXA…	2976	537	14219	1.459169319797361	4.5154219591481137E-4	6.272816045149732E-6	1.892204434694733E-4
GOTERM_BP_ALL	GO:0001944~vasculature development	89	2.1628189550425274	1.0218574908700058E-7	MEF2C, GNA13, FGF18, CDX2, HTATIP2, PGF, TBX20, EDN1, WASF2, PRRX1, FOXO1, GJA1, TNFSF12, GJA4, PTEN, CITED1, CTNNB1, TGFB2, MAP3K7, BAK1, MYOCD, ATG5, HEY1, APOE, CTGF, HEY2, TGFA, RHOB, ANGPT1, SOX18, FGF1, PITX2, CYR61, IHH, EGFL7, PDPN, SOCS3, EFNB2, MYH9, PROX1, VASH1, THY1, PROK2, MAPK1, CRKL, PSEN1, EREG, VEGFA, ZFP697, ACVR1, SMARCA4, ZFAND5, CAV1, TNFRSF12A, TIPARP, WARS2, SRF, MEIS1, ZF…	2976	250	14219	1.7009287634408603	4.588109366430171E-4	6.286503836938628E-6	1.922671325149672E-4
GOTERM_BP_ALL	GO:0007154~cell communication	143	3.4750911300121508	1.103956797444385E-7	SYT1, GRIK1, SNCA, JAG1, ADORA1, GDNF, CTNNB1, WNT1, BDNF, WNT3, FNTA, ATG5, MYOCD, NKX6-2, TRP63, LGI4, WNT6, CHRNA1, EIF2B2, FRS2, PLD2, MYO6, ATG9A, MECP2, RPH3A, PCLO, IRS1, LYNX1, CAMK4, SIX1, VAMP2, PMP22, EIF2AK3, WNT5A, CLCN1, FRAS1, SNX6, DRD2, ERBB2, DRD5, HOXA11, SOX2, GIPC1, PPT1, CACNB4, SNX3, HNMT, DMD, LHX5, GAD1, GAL3ST1, SREBF1, SCD2, LIN7C, AFG3L2, VDAC1, LIN7A, DVL1, P2RX4, P2R…	2976	455	14219	1.5016225038402458	4.956641428602859E-4	6.699802217569051E-6	2.0771447504230878E-4
GOTERM_BP_ALL	GO:0008284~positive regulation of cell proliferation	98	2.3815309842041312	1.229074888973319E-7	EDN3, FGF18, HMX2, PDGFB, IL6ST, STAT5A, STAT5B, EDN1, TNFSF12, PNP, CTNNB1, TGFB2, FNTB, ZFP91, MYD88, MYOCD, WDR77, TRP63, RARA, ICOSL, MECP2, CD40, IRS1, PROX1, VASH2, HRAS1, SUZ12, PTHLH, TNS3, VEGFA, FOXG1, CDCA7L, HMGB1, DERL2, CNBP, GNAI2, DRD2, SOX2, ST8SIA1, PPT2, CNTFR, BCL2L1, ITGB1, HOXA3, FBXW4, ZAP70, LHX5, KLF5, COL18A1, B4GALT1, TGFBR2, ICMT, FOXP3, KITL, NOTCH1, CDKN1A, CDKN1B, D…	2976	284	14219	1.6487084469180675	5.51825254769045E-4	7.359673802276312E-6	2.3125598526130275E-4
GOTERM_CC_ALL	GO:0005783~endoplasmic reticulum	240	5.83232077764277	1.4372070735223303E-7	SC5D, GDF1, VAPA, VAPB, PTGS1, AQP5, RCE1, TPD52, ADORA1, SSR1, BAK1, ERO1LB, BDNF, PSKH1, DNAJB11, INSIG2, CYP7A1, INSIG1, CREB3L2, CREB3L4, CREB3L3, S100A1, B3GALTL, PLD3, UGCG, YIF1A, ERGIC2, 1110002B05RIK, PTRF, BACE2, ASPHD2, TXNDC5, BACE1, RAB14, SURF4, TRAPPC5, TRAPPC1, EIF2AK3, TRAPPC3, CYP1B1, CNIH, RIC3, VRK2, CAML, STX17, ZDHHC9, PEMT, DULLARD, TRAM1, TRPC2, RHBDF2, NPLOC4, SCD2, GUSB,…	3358	838	15855	1.3522368838139533	9.283927377812251E-5	7.141788621156664E-6	2.1440959961926964E-4
GOTERM_MF_ALL	GO:0017076~purine nucleotide binding	474	11.518833535844472	1.6256291890240293E-7	KIFC2, XRCC3, CLK1, ACTG1, MAP3K7, DIRAS1, ERO1LB, MAT1A, MAP3K9, CLK4, DHX34, TLK1, DHX35, RAB27B, GBP6, MAGI1, ROCK2, PIK3CB, KIF5C, LIG3, SCYL3, GEM, MYH9, MARK4, MARK1, MAPK1, MAPK6, MAPK4, ARL8A, MAPK7, ARL8B, MYO18A, EIF2AK3, ADSS, GNAI2, ERBB3, ERBB2, RAB6, ARF6, WARS2, ARF5, ATP12A, RAB7, 2610018G03RIK, RAC3, RAC1, ZAP70, DHX8, KIF3B, RECQL5, KIF3A, MAP2K1, RASEF, MAP2K4, TGFBR2, FOXRED2,…	3186	1871	15404	1.2248764721927807	2.556788008234445E-4	1.5981840552847792E-5	2.716562100046893E-4
GOTERM_BP_ALL	GO:0006813~potassium ion transport	63	1.5309842041312272	1.7303356373319893E-7	KCNH1, KCNJ15, KCNC1, KCNC4, ATP1B1, KCNAB3, KCNAB2, ATP1B3, KCNAB1, ATP1B2, ATP1B4, KCNJ10, KCNJ12, KCNJ11, KCNJ14, KCNIP4, KCNIP3, SLC24A3, KCNK5, KCNG3, KCNG4, KCNQ1, NSF, SLC12A7, KCND2, KCND1, KCTD20, TMEM38B, KCNH2, KCNH3, TNFAIP1, KCNA2, KCNA1, ATP12A, KCNJ2, KCNA7, KCNMB2, KCNS2, HCN3, KCNE4, SLC12A2, SLC12A5, KCTD1, KCTD3, KCTD2, KCNK1, KCTD5, KCTD4, KCTD7, KCTD6, KCTD8, KCTD9, KCTD10, K…	2976	160	14219	1.8812941028225807	7.767919426140413E-4	1.0224866170527314E-5	3.255703111659791E-4
GOTERM_BP_ALL	GO:0006996~organelle organization	294	7.144592952612394	1.9973718778309189E-7	PDLIM7, SNCA, AURKB, HOOK3, ACTG1, EPC1, BAK1, CDCA8, PICALM, HTRA2, TLK1, TBPL1, PLS3, CDCA3, STAG1, ANAPC1, H1F0, ROCK2, RCOR1, MECP2, MYH9, PROX1, PCLO, SIRPA, MARK4, MARK1, THY1, MAD2L1, PRDM9, TIMM8A1, HUWE1, NAV1, TAGLN, NEK9, ARL8A, ARL8B, DBN1, EIF2AK3, PALM, AHCTF1, ITGA10, PPT1, ACP2, BCL2L1, RCC1, CAPZB, DAAM2, TK2, PXN, ATP6V0C, PFN1, PFN2, RAC3, RAC1, DULLARD, NUDC, HIP1, YEATS4, AEB…	2976	1078	14219	1.3030608504398826	8.966175979552293E-4	1.1649539935043585E-5	3.758142728016445E-4
GOTERM_BP_ALL	GO:0016044~membrane organization	94	2.284325637910085	2.1053395411478164E-7	AP1B1, HIP1R, SNCA, WASF2, PEX5, EPS15L1, ITSN2, GDNF, ASGR1, AP1S3, BAK1, GATA2, ASGR2, DAB2, PACSIN1, CTTN, AP1S1, PICALM, AP1S2, PACSIN3, PACSIN2, TIMM9, SNPH, NECAP1, CAP1, TIE1, CLINT1, PLD2, ARC, MYO6, STX2, STXBP1, PRKCI, SYNJ2BP, LDLRAP1, SIRPA, ELMO2, HRAS1, ELMO1, MFN2, MFN1, NDEL1, GAPVD1, TIMM8A1, BNIP1, FNBP1L, LRP11, RIN2, SORT1, RIN1, VAMP2, STEAP2, ANKFY1, SH3GL2, EPN1, SGCB, SH3G…	2976	272	14219	1.651182499209361	9.450612357327914E-4	1.212182508980586E-5	3.9612882382078496E-4
GOTERM_BP_ALL	GO:0051239~regulation of multicellular organismal process	222	5.394896719319562	2.1198174347273898E-7	EDN3, STAR, PGF, EFNA1, EDN2, STAT5A, SNCA, EDN1, STAT5B, ADORA1, CTNNB1, ZFP91, BDNF, MYD88, HTRA2, APOE, NKX6-2, WDR77, VNN1, PHOX2B, ICOSL, RXRA, MECP2, CD40, VASH2, PROX1, VASH1, HRAS1, THY1, SIAH1A, CX3CR1, VEGFA, FOXG1, ADAMTS1, MAPK7, EIF2AK3, GNAI2, ERBB2, HOXA11, ADRBK1, AHSG, EPHB2, TAL1, ZAP70, LHX5, UBASH3A, NKX2-2, SMAD7, KLF10, TGFBR2, SMAD1, AFG3L2, DLX2, DLX1, NOTCH1, KRT36, SFRP1…	2976	778	14219	1.363356725267435	9.515570930719308E-4	1.2050688287690292E-5	3.9885289749852504E-4
GOTERM_BP_ALL	GO:0051641~cellular localization	193	4.6901579586877284	2.8921888815374626E-7	SYT1, CHMP7, VPS33A, CTNNB1, HOOK3, BAK1, BDNF, CRY2, APOE, MECP2, SPIRE1, SYNJ2BP, MYH9, PCLO, ERGIC2, AAAS, TIMM8A1, NPC2, CAMK4, RAB13, TRAPPC1, RAB10, EIF2AK3, TRAPPC3, RAB6, AKAP12, PPT1, RAB7, RIMS3, STX12, SPNB2, STX17, NUP50, STX16, TMED10, HAP1, TRPC2, RANBP17, DVL1, MLX, RAB1, NTRK2, NUTF2, GOSR2, GHSR, SYTL1, HTATIP2, AP1B1, TIMM17A, WASF2, GYPA, TIMM17B, AP3S2, MLH1, AP1S3, BLZF1, GOL…	2976	662	14219	1.3929497409284346	0.0012980390322118174	1.6235895879068707E-5	5.441775800640869E-4
GOTERM_BP_ALL	GO:0042127~regulation of cell proliferation	162	3.9368165249088696	3.204947467102175E-7	FGF18, EDN3, HMX2, PDGFB, IL6ST, STAT5A, EDN1, PTGS1, STAT5B, TGFB3, FOXO1, TNFSF12, ADORA1, PNP, TGFB2, CTNNB1, FNTB, ZFP91, BDNF, MYD88, CDKN2B, MYOCD, KIFAP3, WDR77, TRP63, RARA, RARB, ASPH, FRS2, MLL1, PITX2, A130010J15RIK, ICOSL, RARG, MECP2, CD40, VASH2, PROX1, IRS1, VASH1, HRAS1, SUZ12, PTHLH, TNS3, JUN, FOXG1, VEGFA, ATPIF1, CDCA7L, WNT5A, CAV2, HMGB1, CAV1, CNBP, DERL2, GNAI2, STK11, DRD…	2976	538	14219	1.4386954371027703	0.0014383067821756024	1.7769498148578755E-5	6.030242638010996E-4
GOTERM_MF_ALL	GO:0022832~voltage-gated channel activity	67	1.6281895504252735	3.8892954590467314E-7	KCNH1, KCNJ15, KCNC1, KCNC4, KCNAB3, KCNAB2, SCN3B, KCNAB1, KCNJ10, KCNJ12, KCNJ11, KCNJ14, KCNIP4, KCNIP3, KCNG3, KCNG4, KCNQ1, TRPM4, TRPM5, KCND2, KCND1, SCN2B, KCTD20, CLIC1, CACNG2, CLIC4, CLIC5, KCNH2, KCNH3, TNFAIP1, CLCN1, KCNA2, KCNA1, CACNB3, CACNB4, KCNJ2, KCNA7, TPCN2, TMEM37, KCNS2, SCN9A, SCN5A, HCN3, KCNE4, CLCN4-2, KCTD1, KCTD3, KCTD2, KCNK1, KCTD5, KCTD4, CACNA1S, KCTD7, VDAC1, K…	3186	179	15404	1.8097121835404197	6.115991915980334E-4	3.5986781558805525E-5	6.499325875486406E-4
GOTERM_MF_ALL	GO:0005244~voltage-gated ion channel activity	67	1.6281895504252735	3.8892954590467314E-7	KCNH1, KCNJ15, KCNC1, KCNC4, KCNAB3, KCNAB2, SCN3B, KCNAB1, KCNJ10, KCNJ12, KCNJ11, KCNJ14, KCNIP4, KCNIP3, KCNG3, KCNG4, KCNQ1, TRPM4, TRPM5, KCND2, KCND1, SCN2B, KCTD20, CLIC1, CACNG2, CLIC4, CLIC5, KCNH2, KCNH3, TNFAIP1, CLCN1, KCNA2, KCNA1, CACNB3, CACNB4, KCNJ2, KCNA7, TPCN2, TMEM37, KCNS2, SCN9A, SCN5A, HCN3, KCNE4, CLCN4-2, KCTD1, KCTD3, KCTD2, KCNK1, KCTD5, KCTD4, CACNA1S, KCTD7, VDAC1, K…	3186	179	15404	1.8097121835404197	6.115991915980334E-4	3.5986781558805525E-5	6.499325875486406E-4
GOTERM_BP_ALL	GO:0006886~intracellular protein transport	94	2.284325637910085	4.457948786190625E-7	GRPEL2, GRPEL1, CLTA, CLTB, AP1B1, TIMM17A, TIMM17B, AP3S2, TGFB3, PEX5, CASK, SRP19, AP1S3, AP2B1, BLZF1, AP1S1, AP1S2, CRY2, SRPR, TIMM9, KPNB1, SAR1A, STX6, STX1A, STX3, MYO6, STX2, IPO9, SYNJ2BP, IPO8, RPH3A, M6PR, CDK5, MFN2, TIMM8A1, ATG4B, ATG4A, TOMM20, KPNA6, KPNA4, RAB13, RAB10, STX5A, KPNA1, SEC61G, SEC23B, H47, PACS1, BID, ARL6IP1, DERL2, YWHAZ, STX8, DERL1, NAPG, STAM2, COPZ1, AKAP12…	2976	276	14219	1.6272523180613994	0.002000062450076112	2.4415131773869447E-5	8.387807636234257E-4
GOTERM_MF_ALL	GO:0022892~substrate-specific transporter activity	233	5.662211421628189	4.711709417605849E-7	ATP1B1, SLC36A2, STAR, ATP1B3, ATP1B2, SCN3B, CHMP7, ATP1B4, AQP5, AQP4, SLC35A2, SLC35A3, SLC35A4, ATP2B1, APOE, KCNK5, CHRNA1, SLC12A7, SCN2B, PDPN, GLTP, SURF1, SLC2A12, CLCN1, CACNB3, SFXN1, CACNB4, ATP12A, KCNJ2, ATP6V0B, SFXN5, KCNMB2, ATP6V0C, SLC11A2, ATP6V0E, SLC29A2, SLC29A4, COX6B1, TRPC2, RANBP17, TRPC3, ATP11B, ATP11A, KCNK1, VDAC1, ATP13A1, KCNJ6, LASP1, ATP2A3, COX6A1, NUTF2, CHRND…	3186	840	15404	1.3411099154037007	7.408774805582885E-4	4.117426708938332E-5	7.873640732958265E-4
GOTERM_BP_ALL	GO:0031324~negative regulation of cellular metabolic process	149	3.6208991494532197	4.7309982248932194E-7	CDX2, THRA, CCDC85B, IMPACT, EDN1, CBX2, MXI1, MAF1, RBM9, CBX5, CTNNB1, BAK1, EPC1, EIF4EBP1, EIF4EBP2, INSIG2, ATG5, MYOCD, NKX6-2, TIA1, WWP1, FOXF2, INSIG1, TRP63, RAB23, RARA, RARB, MYST3, RARG, RCOR2, MTA2, PKIG, MECP2, MLXIPL, ZHX3, VAX2, PKIA, SUZ12, PA2G4, BACE2, JUN, PRKRIP1, ATPIF1, ST18, LRCH4, EIF2AK3, SMARCA4, EIF2C4, PALM, CAV1, STRAP, SOX2, GIPC1, TXN1, VDR, TCF21, TRIM66, DRAP1, …	2976	489	14219	1.4558396277239043	0.0021224362457274992	2.5598368809442995E-5	8.901558832929979E-4
GOTERM_BP_ALL	GO:0051649~establishment of localization in cell	179	4.3499392466585665	5.15161215964623E-7	SYT1, GRPEL2, ENAH, GRPEL1, CHMP7, TGFB3, CASK, TXLNA, SRP19, VPS33A, HOOK3, BAK1, ANKRD54, BDNF, CRY2, TIMM9, LGI3, SAR1A, SCAMP1, MYO6, ERP29, MECP2, SPIRE1, SYNJ2BP, RPH3A, MYH9, PCLO, IRS1, ERGIC2, NDEL1, AAAS, NPC2, TIMM8A1, CAMK4, SLC25A37, VAMP2, RAB13, VPS26B, TRAPPC1, RAB10, STX5A, EIF2AK3, SEC61G, TRAPPC3, PACS1, ARL6IP1, STX8, DERL2, DERL1, NAPG, STAM2, COPZ1, RAB6, AKAP12, DSCR3, GIPC…	2976	610	14219	1.4020365106645516	0.0023109153314175845	2.754235423907403E-5	9.692956826956589E-4
GOTERM_BP_ALL	GO:0014706~striated muscle tissue development	52	1.2636695018226003	5.867183896062955E-7	MEF2C, MYOD1, UTRN, PTEN, TGFB2, ATG5, RARA, RARB, CHRNA1, PITX1, PITX2, METTL8, RXRB, RXRA, RXRG, CACNG2, SIX4, MBNL1, PROX1, CDK5, HOXD9, TNNT2, DOK7, SIX1, CAV2, CAV1, ERBB2, FHL2, FKBP1A, EGLN1, CACNB4, ITGB1, GPHN, DMD, MYOG, MYF6, SMAD7, NF1, AFG3L2, HOMER1, CACNA1S, TNNI1, DVL1, TSC1, MAPK14, PLN, PTCD2, P2RX2, TGFBR3, LRP4, F2R, MYH10	2976	127	14219	1.956301329269325	0.0026314846191527463	3.099896729741314E-5	0.001103932559098908
GOTERM_BP_ALL	GO:0042692~muscle cell differentiation	49	1.1907654921020656	5.93466018626129E-7	MEF2C, MYOD1, UTRN, ACTG1, ATG5, MYOCD, RARA, RARB, CHRNA1, PITX1, RXRB, RXRA, CACNG2, MBNL1, RB1, FLNC, MYH9, PROX1, TNNT2, SDC1, DOK7, SORT1, TBX18, ACVR1, CAV2, TCAP, ERBB2, FHL2, CACNB4, ITGB1, GPHN, AGT, MTPN, MYOG, LGALS1, CAPN2, CSRP2, HOMER1, AFG3L2, CACNA1S, DVL1, NRAS, TSC1, PTCD2, P2RX2, LRP4, TMOD1, F2R, MYH10	2976	117	14219	2.0009965766014153	0.0026617080374723434	3.099087652491672E-5	0.001116628407937803
GOTERM_BP_ALL	GO:0045893~positive regulation of transcription, DNA-dependent	130	3.1591737545565004	6.217260068933134E-7	MEF2C, MYOD1, CDX1, THRA, STAT5A, STAT5B, TGFB3, FOXO1, CASK, CNOT7, CTNNB1, GATA2, EPC1, MYD88, MYOCD, TRP63, RARA, CREB3L4, RARB, MLL1, PITX2, RARG, RXRB, RELA, RXRA, MTA2, RXRG, MECP2, MLXIPL, SIX4, TBR1, PPARGC1A, AHR, HOXD9, PRDM9, ZFP462, JUN, SIX1, VEGFA, HMGB1, CNBP, CRTC1, SOX2, SOX5, SOX8, SRF, HOXA1, TCF21, TEF, MAML3, NKX2-2, TFDP1, SREBF1, ESRRA, KLF7, KLF12, MAFB, MAML1, SRA1, ESRRG…	2976	416	14219	1.493090557795699	0.0027882778772487793	3.209342022469919E-5	0.001169800333400417
GOTERM_BP_ALL	GO:0070727~cellular macromolecule localization	100	2.4301336573511545	6.875702171191555E-7	GRPEL2, GRPEL1, TGFB3, CASK, SRP19, CTNNB1, CRY2, TIMM9, SAR1A, MYO6, SYNJ2BP, RPH3A, TIMM8A1, RAB13, RAB10, STX5A, SEC61G, ARL6IP1, PACS1, DERL2, STX8, DERL1, NAPG, STAM2, COPZ1, AKAP12, RAB6, NAPA, GIPC1, NAPB, RAB7, STX12, STX17, SPNB2, STX16, TMED10, SEC61A1, AP2M1, RANBP17, CASC3, RAB1, NUTF2, GOSR2, XPO7, SYTL1, CLTA, CLTB, AP1B1, TIMM17A, TIMM17B, AP3S2, PEX5, AP1S3, CDC42, AP2B1, AP1S1, B…	2976	301	14219	1.5873387989854606	0.0030831163118361093	3.5088917398451436E-5	0.0012936878762026538
GOTERM_MF_ALL	GO:0000166~nucleotide binding	539	13.09842041312272	7.005013588482713E-7	KIFC2, XRCC3, SYNCRIP, CLK1, MAP3K7, ACTG1, DIRAS1, ERO1LB, MAT1A, MAP3K9, CLK4, DHX34, TLK1, DHX35, RAB27B, GBP6, MAGI1, ROCK2, PIK3CB, KIF5C, PTBP1, MECP2, LIG3, SCYL3, GEM, MYH9, MARK4, MARK1, MAPK1, MAPK6, MAPK4, ARL8A, MAPK7, ARL8B, MYO18A, EIF2AK3, ADSS, GNAI2, ERBB3, ERBB2, PABPC4, RAB6, ARF6, WARS2, BCL2L2, ARF5, ATP12A, RAB7, 2610018G03RIK, RAC3, RAC1, ZAP70, PABPC1, SFRS11, SFRS12, DHX8…	3186	2183	15404	1.193775792454333	0.0011012821665491446	5.79924774944951E-5	0.001170591309418434
GOTERM_BP_ALL	GO:0051252~regulation of RNA metabolic process	386	9.380315917375457	7.186911956468299E-7	MEF2C, RORC, MXI1, CTNNB1, EPC1, WDR77, FOXF2, TBPL1, A130010J15RIK, PHOX2B, RXRB, RXRA, TAF4A, RXRG, MECP2, ZHX3, MED19, JUN, FOXG1, ST18, CRTC1, ARX, PFN1, HEXIM1, DNMT3A, YEATS4, ESRRA, KLF12, ESRRG, KLF16, KLF15, FOXI1, RERE, KCNH1, GM98, HLF, HTATIP2, ELF2, ELF3, FOXA3, ELF5, YBX1, CREG1, BRD7, SPIB, GATAD1, MYC, IHH, CSDC2, BRF1, TLE4, FOSB, MYCN, BRWD1, KCNH2, KCNH3, NSD1, CLOCK, FHL2, TCF…	2976	1488	14219	1.239425710342236	0.003222440078454736	3.62649976852758E-5	0.0013522427320222796
GOTERM_MF_ALL	GO:0005249~voltage-gated potassium channel activity	43	1.0449574726609963	7.423076385802465E-7	KCNH1, KCNJ15, KCNC1, KCNC4, KCNAB3, KCNAB2, KCNAB1, KCNA2, KCNA1, KCNJ10, KCNJ2, KCNJ12, KCNJ11, KCNA7, KCNJ14, KCNS2, KCNG3, KCNG4, HCN3, KCNQ1, KCNE4, KCND2, KCND1, KCTD1, KCTD20, KCTD3, KCTD2, KCTD5, KCTD4, KCTD7, KCTD6, KCTD8, KCTD9, KCTD10, KCNJ6, KCNF1, KCTD15, KCNH2, KCNH3, SCN4A, TNFAIP1, KCTD11, KCTD12	3186	99	15404	2.10000824313442	0.0011669689104476522	5.83808132171848E-5	0.0012404523907716403
GOTERM_BP_ALL	GO:0048598~embryonic morphogenesis	115	2.7946537059538272	7.604147716865245E-7	ENAH, HMX2, EFNA1, LMO4, GNA12, EDN1, TGFB3, CTNNB1, MAP3K7, WNT1, WNT3, INSIG2, INSIG1, TRP63, RAB23, PRKACA, RARB, FRS2, MYO6, RARG, SOCS3, TMIE, VAX2, SIX4, PROX1, HOXD9, FOXG1, HOXD4, SIX1, ZFP697, SMARCA4, WNT5A, COBL, ZFP358, LMBR1, TSHZ1, GRB2, HOXA11, ARFRP1, SOX2, HOXA1, PFN1, HOXA3, NUP50, FBXW4, HOXA9, TRAF6, HECTD1, MDFI, MAFB, TGFBR2, EN1, SMAD1, NR4A3, FOXP4, EPHA2, SHANK3, HOXB4, D…	2976	359	14219	1.530521797406176	0.003409199475783109	3.7943991643474284E-5	0.0014307465743157444
GOTERM_BP_ALL	GO:0031327~negative regulation of cellular biosynthetic process	133	3.2320777642770353	8.521904678649868E-7	CDX2, THRA, CCDC85B, EDN1, CBX2, MXI1, MAF1, RBM9, CBX5, CTNNB1, EPC1, EIF4EBP1, EIF4EBP2, INSIG2, MYOCD, NKX6-2, TIA1, WWP1, INSIG1, FOXF2, TRP63, RARA, RARB, MYST3, RARG, RCOR2, MTA2, PKIG, MECP2, MLXIPL, ZHX3, VAX2, PKIA, SUZ12, PA2G4, BACE2, ST18, LRCH4, EIF2AK3, SMARCA4, EIF2C4, PALM, CAV1, STRAP, SOX2, TXN1, VDR, TCF21, TRIM66, DRAP1, HEXIM1, MDFI, DNMT3A, EHMT1, KLF12, PAIP2, RFX5, SUV39H1…	2976	430	14219	1.4778124218554638	0.0038198746681122886	4.205613783458961E-5	0.0016034243956797312
GOTERM_BP_ALL	GO:0009890~negative regulation of biosynthetic process	134	3.256379100850547	8.594064354034521E-7	CDX2, THRA, CCDC85B, EDN1, CBX2, MXI1, MAF1, RBM9, CBX5, CTNNB1, EPC1, EIF4EBP1, EIF4EBP2, INSIG2, MYOCD, NKX6-2, TIA1, WWP1, FOXF2, INSIG1, TRP63, RARA, RARB, MYST3, RARG, RCOR2, MTA2, PKIG, MECP2, MLXIPL, ZHX3, VAX2, PKIA, SUZ12, PA2G4, BACE2, ST18, LRCH4, EIF2AK3, SMARCA4, EIF2C4, PALM, CAV1, STRAP, SOX2, TXN1, VDR, TCF21, TRIM66, DRAP1, HEXIM1, MDFI, DNMT3A, EHMT1, KLF12, PAIP2, RFX5, SUV39H1…	2976	434	14219	1.4752009935087458	0.0038521572923106984	4.195125001771327E-5	0.0016170013719229992
GOTERM_CC_ALL	GO:0012505~endomembrane system	161	3.912515188335358	8.613791797403302E-7	SYT1, VAPB, LMAN2L, CHMP6, ATP1B4, LEMD2, EIF5A, LEMD3, ADORA1, SLC35A2, SLC35A3, SLC35A4, ST3GAL1, EPC1, ERO1LB, ST3GAL3, DAB2, PICALM, ST3GAL2, H13, JSRP1, ST3GAL4, ELOVL6, ASPH, SCAMP1, MYO6, SCAMP2, PNPLA7, NDEL1, AAAS, 1110002B05RIK, ASPHD2, RAB14, VAMP2, VPS26B, EDA, STX5A, EIF2AK3, TRAPPC3, ARL6IP1, CAV1, MFNG, DERL2, DERL1, CNIH, GRB2, COPZ1, ST8SIA1, AHCTF1, DSCR3, GIPC1, ST8SIA3, EXTL1,…	3358	535	15855	1.42088080911535	5.562963995330295E-4	3.974572367382301E-5	0.001285041286558375
GOTERM_BP_ALL	GO:0009059~macromolecule biosynthetic process	593	14.410692588092344	9.009267865845867E-7	MEF2C, RORC, MXI1, CTNNB1, EPC1, MED28, CTGF, PPP1R1B, FOXF2, TBPL1, A130010J15RIK, RREB1, RCOR2, RXRB, RCOR1, RXRA, TAF4A, MECP2, LIG3, RXRG, ZHX3, PROX1, MED19, ASCC2, PTRF, EIF2S1, JUN, EIF2S2, FOXG1, ST18, EIF2AK3, CRTC2, CRTC1, AHCTF1, WARS2, ARX, HEXIM1, RPS20, DNMT3A, YEATS4, ESRRA, KLF12, KLF10, PHB, KLF16, ESRRG, RPS9, KLF14, KLF15, FOXI1, RERE, HLF, GM98, ELF2, ELF3, FOXA3, ELF5, PHF20,…	2976	2406	14219	1.1775929519838397	0.004037889732553701	4.3505118370146256E-5	0.0016951226465722335
GOTERM_BP_ALL	GO:0006355~regulation of transcription, DNA-dependent	380	9.234507897934387	9.019476742407665E-7	MEF2C, CDX1, CDX2, STAT5A, SNIP1, STAT5B, ZFP334, RORC, MXI1, CTNNB1, ZFP92, EPC1, MYD88, NKX6-2, FOXF2, WDR77, NKX6-3, CREB3L2, CREB3L4, RARA, CREB3L3, RARB, PITX1, TBPL1, PITX2, A130010J15RIK, PHOX2B, RARG, ZFP324, RXRB, RXRA, YY1, TAF4A, EMX2, MECP2, RXRG, ZHX3, TBR1, PPARGC1A, MED19, PRDM9, ZFP462, JUN, FOXG1, VEGFA, MNT, ST18, CRTC1, HOXA11, TXN1, ARX, NR1H2, PFN1, TAL1, TCF21, DRAP1, HEXIM1…	2976	1465	14219	1.239316121692539	0.004042456019456964	4.309108039990406E-5	0.0016970434638885479
GOTERM_BP_ALL	GO:0006897~endocytosis	69	1.6767922235722963	9.189963274011511E-7	AP1B1, HIP1R, WASF2, SNCA, EPS15L1, ITSN2, ASGR1, AP1S3, GATA2, ASGR2, DAB2, PACSIN1, AP1S1, CTTN, PICALM, AP1S2, PACSIN3, PACSIN2, NECAP1, CAP1, CLINT1, PLD2, ARC, MYO6, STXBP1, SYNJ2BP, LDLRAP1, SIRPA, ELMO2, HRAS1, ELMO1, GAPVD1, FNBP1L, LRP11, RIN2, SORT1, RIN1, STEAP2, ANKFY1, SH3GL2, EPN1, SH3GL1, CAV2, CAV1, SNX17, CDC42SE1, PPT1, CD24A, AMPH, ARR3, RAC1, EHD1, EHD2, ELMOD2, HIP1, DNM3, CE…	2976	188	14219	1.7535872083047357	0.004118709158317468	4.3443418440758386E-5	0.0017291207887626392
GOTERM_BP_ALL	GO:0010324~membrane invagination	69	1.6767922235722963	9.189963274011511E-7	AP1B1, HIP1R, WASF2, SNCA, EPS15L1, ITSN2, ASGR1, AP1S3, GATA2, ASGR2, DAB2, PACSIN1, AP1S1, CTTN, PICALM, AP1S2, PACSIN3, PACSIN2, NECAP1, CAP1, CLINT1, PLD2, ARC, MYO6, STXBP1, SYNJ2BP, LDLRAP1, SIRPA, ELMO2, HRAS1, ELMO1, GAPVD1, FNBP1L, LRP11, RIN2, SORT1, RIN1, STEAP2, ANKFY1, SH3GL2, EPN1, SH3GL1, CAV2, CAV1, SNX17, CDC42SE1, PPT1, CD24A, AMPH, ARR3, RAC1, EHD1, EHD2, ELMOD2, HIP1, DNM3, CE…	2976	188	14219	1.7535872083047357	0.004118709158317468	4.3443418440758386E-5	0.0017291207887626392
GOTERM_BP_ALL	GO:0034645~cellular macromolecule biosynthetic process	591	14.362089914945322	9.376250711879049E-7	MEF2C, RORC, MXI1, CTNNB1, EPC1, MED28, CTGF, PPP1R1B, FOXF2, TBPL1, A130010J15RIK, RREB1, RCOR2, RXRB, RCOR1, RXRA, TAF4A, MECP2, LIG3, RXRG, ZHX3, PROX1, MED19, ASCC2, PTRF, EIF2S1, JUN, EIF2S2, FOXG1, ST18, EIF2AK3, CRTC2, CRTC1, AHCTF1, WARS2, ARX, HEXIM1, RPS20, DNMT3A, YEATS4, ESRRA, KLF12, KLF10, PHB, KLF16, ESRRG, RPS9, KLF14, KLF15, FOXI1, RERE, HLF, GM98, ELF2, ELF3, FOXA3, ELF5, PHF20,…	2976	2398	14219	1.1775366400764078	0.004202022860635868	4.386233144271223E-5	0.0017641710693072632
GOTERM_BP_ALL	GO:0051254~positive regulation of RNA metabolic process	130	3.1591737545565004	9.538969121014035E-7	MEF2C, MYOD1, CDX1, THRA, STAT5A, STAT5B, TGFB3, FOXO1, CASK, CNOT7, CTNNB1, GATA2, EPC1, MYD88, MYOCD, TRP63, RARA, CREB3L4, RARB, MLL1, PITX2, RARG, RXRB, RELA, RXRA, MTA2, RXRG, MECP2, MLXIPL, SIX4, TBR1, PPARGC1A, AHR, HOXD9, PRDM9, ZFP462, JUN, SIX1, VEGFA, HMGB1, CNBP, CRTC1, SOX2, SOX5, SOX8, SRF, HOXA1, TCF21, TEF, MAML3, NKX2-2, TFDP1, SREBF1, ESRRA, KLF7, KLF12, MAFB, MAML1, SRA1, ESRRG…	2976	419	14219	1.48240017194036	0.004274790037949838	4.416348946112425E-5	0.001794786789888203
GOTERM_BP_ALL	GO:0001568~blood vessel development	84	2.0413122721749697	1.18218960550634E-6	MEF2C, GNA13, FGF18, CDX2, HTATIP2, PGF, TBX20, EDN1, WASF2, PRRX1, FOXO1, GJA1, TNFSF12, GJA4, PTEN, CITED1, CTNNB1, TGFB2, MAP3K7, BAK1, MYOCD, ATG5, HEY1, APOE, CTGF, HEY2, TGFA, RHOB, ANGPT1, SOX18, FGF1, PITX2, CYR61, IHH, EGFL7, SOCS3, MYH9, PROX1, VASH1, THY1, PROK2, MAPK1, CRKL, PSEN1, EREG, VEGFA, ZFP697, ACVR1, SMARCA4, CAV1, TNFRSF12A, TIPARP, WARS2, SRF, MEIS1, ZFP36L1, HOXA3, DHCR7, …	2976	244	14219	1.644847303014278	0.0052951476754211635	5.417421269515721E-5	0.0022243220891393634
GOTERM_BP_ALL	GO:0050794~regulation of cellular process	1417	34.43499392466586	1.2153722836216123E-6	MEF2C, JUB, PPP2R5A, PPP2R5D, TCFAP4, RORC, ITSN2, RAD9, MAP3K7, LPHN2, EPC1, DIRAS1, MED28, FOXF2, VNN1, RAB27B, TBPL1, LPHN1, ICOSL, RREB1, PIK3CB, PCBD1, PDPN, TAF4A, MECP2, SIPA1L2, GEM, MYH9, PROX1, MARK1, BRAP, THY1, MED19, MAPK1, PPP1CA, SAPS1, PTRF, ASCC2, SSTR1, SAPS3, JUN, BACE2, FOXG1, PRKRIP1, ARL8A, PPP2R5E, ARL8B, EIF2AK3, CRTC2, RALGPS2, RALGPS1, IGFBPL1, CRTC1, RIC8, RAB6, AHCTF1,…	2976	6224	14219	1.0877682881215964	0.005443371114626894	5.51322199866533E-5	0.0022867555298899944
GOTERM_BP_ALL	GO:0019226~transmission of nerve impulse	79	1.919805589307412	1.298646521939493E-6	SYT1, GM98, GRIK1, AGTPBP1, SNCA, ADORA1, CTNNB1, MBP, FNTA, NKX6-2, SLC22A3, LGI4, CHRNA1, EIF2B2, GABRG1, EGR3, STX1A, MYO6, UGT8A, STXBP1, MECP2, CACNG2, RPH3A, PCLO, CDK5, LYNX1, CHRM3, CAMK4, PSEN1, NAB2, CHRM1, GRM6, NAB1, VAMP2, PMP22, MYO5A, CLCN1, CPLX1, DRD2, ERBB2, DRD5, TH, GIPC1, PPT1, CLDN11, CACNB4, CD24A, CD9, SYN1, HNMT, DMD, SYN2, PAFAH1B1, GAD1, APBA1, GAL3ST1, PLP1, SCD2, NF1,…	2976	226	14219	1.6701473142068703	0.0058152509067229685	5.8320552462798325E-5	0.0024434364291114896
GOTERM_BP_ALL	GO:0045595~regulation of cell differentiation	121	2.9404617253948966	1.322254332180159E-6	FGF18, CDX2, STAR, LMO2, EFNA1, CCDC85B, STAT5A, STAT5B, TGFB3, JAG1, PNP, TGFB2, CTNNB1, ZFP91, EPC1, ANKRD54, BDNF, MYOCD, TIAM1, NKX6-2, INSIG1, TRP63, VNN1, RC3H1, MYST3, PHOX2B, SOCS2, SOCS3, PLXNB2, SOCS5, PROX1, THY1, PTHLH, MAPK1, FOXG1, SIX1, HMGB1, ZFP358, CAV1, HMGB3, DRD2, TNFRSF12A, ERBB2, HOXA11, SOX2, SOX5, TIMP2, ITGB1, SRF, MEIS1, EPHB2, VDR, TAL1, ZAP70, AXIN2, NKX2-2, MAFG, B4G…	2976	386	14219	1.497732290099727	0.005920651584245484	5.879280759124583E-5	0.0024878546005968616
GOTERM_MF_ALL	GO:0008092~cytoskeletal protein binding	127	3.086269744835966	1.3369715751897659E-6	ENAH, VAPB, UTRN, CAPZA1, MYLIP, KLHL2, HOOK3, PACSIN1, PACSIN3, MED28, PACSIN2, KIFAP3, 1110017D15RIK, PLS3, ARC, MYO6, ACTN4, BAIAP2, TMSB10, SPIRE1, RPH3A, MYH9, MARK4, BCL2L11, NDEL1, MIB2, MTAP1B, SNTG1, MFAP2, EPS8L2, DBN1, ADD2, MAP6D1, CDK5R2, GIPC1, ARPC4, ARPC5, DAAM2, MYO9A, CAPZB, CORO2A, PFN1, PFN2, ARPC3, DMD, SPNB2, SPNB1, CLASP2, HIP1, B4GALT1, OBSCN, DIXDC1, PHACTR1, GABARAPL1, P…	3186	414	15404	1.4831706348123281	0.002100847817303353	1.001405900581398E-4	0.002234170515758027
GOTERM_MF_ALL	GO:0022843~voltage-gated cation channel activity	51	1.2393681652490889	1.3927742263207256E-6	KCNH1, KCNJ15, KCNC1, KCNC4, KCNAB3, KCNAB2, KCNAB1, KCNJ10, KCNJ12, KCNJ11, KCNJ14, KCNG3, KCNG4, KCNQ1, KCND2, SCN2B, KCND1, KCTD20, CACNG2, KCNH2, KCNH3, TNFAIP1, KCNA2, KCNA1, CACNB3, CACNB4, KCNJ2, KCNA7, KCNS2, SCN9A, HCN3, SCN5A, KCNE4, KCTD1, KCTD3, KCTD2, KCTD5, KCTD4, CACNA1S, KCTD7, KCTD6, KCTD8, KCTD10, KCTD9, KCNJ6, KCNF1, KCTD15, CACNA1C, KCTD11, SCN4A, KCTD12	3186	128	15404	1.9264065442561207	0.0021884372553953035	9.957846826302852E-5	0.0023274195241729245
GOTERM_MF_ALL	GO:0022891~substrate-specific transmembrane transporter activity	205	4.981773997569866	1.4889826865902608E-6	ATP1B1, SLC36A2, ATP1B3, ATP1B2, SCN3B, ATP1B4, AQP5, AQP4, SLC35A2, SLC35A3, SLC35A4, ATP2B1, KCNK5, CHRNA1, SLC12A7, SCN2B, PDPN, SURF1, CLCN1, SLC2A12, CACNB3, SFXN1, CACNB4, ATP12A, KCNJ2, ATP6V0B, SFXN5, KCNMB2, SLC11A2, ATP6V0C, ATP6V0E, SLC29A2, SLC29A4, COX6B1, TRPC2, TRPC3, ATP11B, ATP11A, KCNK1, VDAC1, ATP13A1, KCNJ6, LASP1, ATP2A3, COX6A1, CHRND, 1810063B05RIK, CLCN5, KCNH1, KCNJ15, KC…	3186	734	15404	1.3503474841395684	0.002339430766228001	1.0182835904226639E-4	0.002488188459737195
GOTERM_BP_ALL	GO:0007517~muscle organ development	65	1.5795868772782502	1.5399856491368558E-6	MEF2C, SCHIP1, MYOD1, UTRN, PTEN, TGFB2, ZFP91, DES, ATG5, TRP63, RARA, RARB, CHRNA1, PITX1, PITX2, IHH, METTL8, CRYAB, RXRB, RXRA, RXRG, MBNL1, CACNG2, SIX4, CD164, PROX1, CDK5, HOXD9, TNNT2, TAGLN, SIX1, DOK7, CAV2, ZFAND5, CAV1, ERBB2, TIPARP, FHL2, EGLN1, FKBP1A, SMTNL1, CACNB4, TAGLN2, ITGB1, GPHN, DMD, ETV1, MYOG, MYF6, SMAD7, NF1, AFG3L2, HOMER1, CACNA1S, TNNI1, DVL1, CNTF, TSC1, PTCD2, PL…	2976	176	14219	1.7645615683040081	0.006892219828161017	6.78024157779733E-5	0.0028975159000799167
GOTERM_BP_ALL	GO:0030029~actin filament-based process	65	1.5795868772782502	1.5399856491368558E-6	RHOJ, ENAH, NUAK2, PDLIM7, PDGFB, CAPZA1, WASF2, RHOQ, RHOU, ACTG1, CAP1, RHOG, PLS3, ACTN4, ROCK2, ARHGEF18, PRKCI, ARHGEF17, TMSB10, MYH9, FLNC, PROX1, SIRPA, VASP, ELMO1, TNNT2, NCK2, NCK1, CFL1, TESK2, TMSB4X, WASL, DBN1, LCP1, MYO5A, TCAP, ARPC4, SRF, DAAM2, ITGB1, CAPZB, PFN1, PFN2, RAC3, RAC1, PALM2, CNN2, PAFAH1B1, EHD2, NF1, CSRP1, GAS7, CORO1C, NRAS, PPP1R9B, CDC42BPG, PPP1R9A, ANTXR1, …	2976	176	14219	1.7645615683040081	0.006892219828161017	6.78024157779733E-5	0.0028975159000799167
GOTERM_BP_ALL	GO:0050789~regulation of biological process	1483	36.03888213851762	1.6040880820567383E-6	MEF2C, JUB, PPP2R5A, PPP2R5D, TCFAP4, RORC, ITSN2, RAD9, MAP3K7, LPHN2, EPC1, DIRAS1, MED28, FOXF2, VNN1, RAB27B, TBPL1, LPHN1, ICOSL, RREB1, PIK3CB, PDPN, PCBD1, TAF4A, MECP2, SIPA1L2, GEM, MYH9, PROX1, MARK1, BRAP, THY1, MED19, MAPK1, PPP1CA, SAPS1, PTRF, ASCC2, SSTR1, SAPS3, JUN, BACE2, FOXG1, PRKRIP1, ARL8A, PPP2R5E, ARL8B, MAPK7, EIF2AK3, CRTC2, RALGPS2, RALGPS1, IGFBPL1, CRTC1, RIC8, RAB6, …	2976	6542	14219	1.0830954679112303	0.0071780789946618295	6.993896536322541E-5	0.0030181242737792324
GOTERM_BP_ALL	GO:0034613~cellular protein localization	98	2.3815309842041312	1.767109355631342E-6	GRPEL2, GRPEL1, TGFB3, CASK, SRP19, CTNNB1, CRY2, TIMM9, SAR1A, MYO6, SYNJ2BP, RPH3A, TIMM8A1, RAB13, RAB10, STX5A, SEC61G, ARL6IP1, PACS1, DERL2, STX8, DERL1, NAPG, STAM2, COPZ1, AKAP12, RAB6, NAPA, GIPC1, NAPB, RAB7, STX12, STX17, SPNB2, STX16, TMED10, SEC61A1, AP2M1, RANBP17, RAB1, NUTF2, GOSR2, XPO7, SYTL1, CLTA, CLTB, AP1B1, TIMM17A, TIMM17B, AP3S2, PEX5, AP1S3, CDC42, AP1S1, BLZF1, AP2B1, A…	2976	299	14219	1.565997320818499	0.007904687464784232	7.630569557304234E-5	0.0033248472796287842
GOTERM_MF_ALL	GO:0005267~potassium channel activity	51	1.2393681652490889	1.8220636460662218E-6	KCNH1, KCNJ15, KCNC1, KCNC4, KCNAB3, KCNAB2, KCNAB1, KCNJ10, KCNJ12, KCNJ11, KCNIP4, KCNJ14, KCNIP3, KCNK5, KCNG3, KCNG4, KCNQ1, KCND2, KCND1, KCTD20, TMEM38B, KCNH2, KCNH3, TNFAIP1, KCNA2, KCNA1, KCNJ2, KCNA7, KCNMB2, KCNS2, HCN3, KCNE4, KCTD1, KCTD3, KCTD2, KCNK1, KCTD5, KCTD4, KCTD7, KCTD6, KCTD8, KCTD10, KCNN4, KCTD9, KCNJ6, KCNN2, KCNF1, KCTD15, KCTD11, SCN4A, KCTD12	3186	129	15404	1.9114731601921198	0.0028620053579437865	1.194140665056187E-4	0.0030447807860434217
GOTERM_BP_ALL	GO:0048699~generation of neurons	148	3.5965978128797085	2.221115389476594E-6	EDN3, ENAH, STAR, EFNA1, JAG1, GDNF, TGFB2, GATA2, ZFP91, WNT1, BDNF, DAB1, HTRA2, TIAM1, ROBO1, NKX6-2, GALR2, LGI4, FRS2, SS18L1, PHOX2B, MYO6, SOCS2, PLXNB2, MDGA1, EMX2, KIF5C, MECP2, VAX2, TBR1, THY1, HOXD9, NDEL1, NAV1, ABT1, SIX1, FOXG1, VEGFA, MTAP1B, EFNA5, DRD2, TNFRSF12A, ERBB2, SOX2, SOX5, NAPA, TIMP2, NRN1, MEIS1, EPHB2, ARX, SLC11A2, HOXA1, RAC3, DMD, LHX2, MTPN, RAC1, NUMB, LMTK2, …	2976	497	14219	1.4227921291187988	0.00992545458778571	9.499587134076393E-5	0.00417905070311253
GOTERM_CC_ALL	GO:0044422~organelle part	778	18.90643985419198	2.3924344352188236E-6	JUB, PPP2R5A, SYNCRIP, OGDH, WTAP, EPC1, PDHA1, TBPL1, ARC, RREB1, TAF4A, KIF5C, MECP2, ISG20L2, MYH9, MARK4, MED19, PPP1CA, TIMM8A1, JUN, PRKRIP1, ARL8A, ARL8B, EIF2AK3, AHCTF1, WARS2, BCL2L2, BCL2L1, CHCHD4, SFRS16, RAC3, PABPC1, PPP2R2B, SFRS12, DHX8, YEATS4, KIF3B, KIF3A, FOXRED2, SEPT10, KIF3C, GAS7, VDAC1, LASP1, TSGA14, POP5, RERE, POP7, 2900092E17RIK, HTATIP2, ST6GALNAC5, ST6GALNAC6, ST6G…	3358	3216	15855	1.1422182935827117	0.0015443208014389587	1.0302899174408076E-4	0.003569095166977565
GOTERM_BP_ALL	GO:0065007~biological regulation	1556	37.81287970838396	2.660277083153489E-6	MEF2C, JUB, RORC, TCFAP4, LPHN2, MAP3K7, DIRAS1, FOXF2, VNN1, RAB27B, TBPL1, LPHN1, ICOSL, PCBD1, SIPA1L2, GEM, MARK1, BRAP, THY1, PPP1CA, ASCC2, PTRF, JUN, FOXG1, EIF2AK3, RALGPS2, CYP1B1, RALGPS1, IGFBPL1, CACNB3, CACNB4, ATP12A, ARX, PFN1, ZAP70, ESRRA, PAIP2, ESRRG, UBE2L6, GAS2, GAS7, EI24, CDC42BPG, RGS1, RGS2, RGS3, RGS4, RGS6, RGS8, FOXI1, CDC42BPB, HTATIP2, NUAK2, FOXA3, UBE2G1, UBE2G2, …	2976	6903	14219	1.0769805164966455	0.01187623441808805	1.1270421700770861E-4	0.005005318218553878
GOTERM_BP_ALL	GO:0051146~striated muscle cell differentiation	39	0.9477521263669502	2.740373442759708E-6	CAV2, MYOD1, TCAP, ERBB2, UTRN, FHL2, CACNB4, ITGB1, ACTG1, GPHN, ATG5, MTPN, MYOG, RARA, RARB, CHRNA1, RXRB, RXRA, RB1, CACNG2, MYH9, CAPN2, AFG3L2, HOMER1, FLNC, CACNA1S, PROX1, DVL1, TNNT2, NRAS, TSC1, PTCD2, P2RX2, DOK7, SORT1, LRP4, TMOD1, F2R, MYH10	2976	89	14219	2.0936820405944183	0.0122316121747017	1.1501239485900427E-4	0.005156016047702661
GOTERM_CC_ALL	GO:0005829~cytosol	162	3.9368165249088696	2.8957613289691486E-6	OCLN, THRA, STAR, SNCA, CASK, PDE3B, CALB1, PNP, CBX6, BAK1, PACSIN2, D17H6S56E-3, RRAS, RAB24, PRKACA, PDRG1, PRKACB, APOM, CDCA3, PIK3CB, RELA, RELB, MECP2, MLXIPL, PNPLA2, CDO1, MYH9, IRS1, THY1, PSMA2, MAPK1, GRB10, MAD2L1, GAPVD1, PTRF, PSMA5, MTAP1B, RAB14, SRXN1, TRAPPC3, ARL6IP1, CNBP, CAV1, GNAI2, RIC8, GIPC1, TXN1, PPT1, BCL2L2, BCL2L1, ATP6V1B2, CDC37, PFN1, PSMB6, RAC1, PLCH1, PSMB2, …	3358	549	15855	1.3932473466837207	0.0018689159246332299	1.1690969846600563E-4	0.004319956028808747
GOTERM_CC_ALL	GO:0044446~intracellular organelle part	772	18.760631834750914	3.001770353514295E-6	JUB, PPP2R5A, SYNCRIP, OGDH, WTAP, EPC1, PDHA1, TBPL1, ARC, RREB1, TAF4A, KIF5C, MECP2, ISG20L2, MYH9, MARK4, MED19, PPP1CA, TIMM8A1, JUN, PRKRIP1, ARL8A, ARL8B, EIF2AK3, AHCTF1, WARS2, BCL2L2, BCL2L1, CHCHD4, SFRS16, RAC3, PABPC1, PPP2R2B, SFRS12, DHX8, YEATS4, KIF3B, KIF3A, FOXRED2, SEPT10, KIF3C, GAS7, VDAC1, LASP1, TSGA14, POP5, RERE, POP7, 2900092E17RIK, HTATIP2, ST6GALNAC5, ST6GALNAC6, ST6G…	3358	3194	15855	1.141216239651252	0.0019372676288172963	1.1406093919186233E-4	0.00447809915804509
GOTERM_BP_ALL	GO:0030036~actin cytoskeleton organization	61	1.482381530984204	3.228172630447025E-6	RHOJ, ENAH, NUAK2, PDLIM7, PDGFB, WASF2, CAPZA1, RHOQ, RHOU, ACTG1, CAP1, RHOG, PLS3, ACTN4, ROCK2, ARHGEF18, PRKCI, ARHGEF17, TMSB10, MYH9, PROX1, SIRPA, VASP, ELMO1, TNNT2, NCK2, NCK1, CFL1, TESK2, TMSB4X, WASL, DBN1, LCP1, TCAP, ARPC4, DAAM2, ITGB1, CAPZB, SRF, PFN1, PFN2, RAC3, RAC1, PALM2, CNN2, PAFAH1B1, EHD2, NF1, CSRP1, GAS7, CORO1C, NRAS, PPP1R9B, CDC42BPG, PPP1R9A, ANTXR1, ABL1, GHSR, M…	2976	165	14219	1.76637137504073	0.014393160386355963	1.3422938565099685E-4	0.006073784435700613
GOTERM_CC_ALL	GO:0044459~plasma membrane part	419	10.182260024301337	3.393262001308573E-6	JUB, AMOTL1, AMOTL2, CTNNB1, ACBD3, DIRAS1, GNG2, GNG3, GNG4, ICOSL, ARC, MAGI1, PTPRU, GEM, MYH9, PCLO, SIRPA, THY1, PTRF, TMPRSS11E, ST14, TMPRSS11F, ERBB3, ERBB2, PPT2, CACNB3, CACNB4, SLC29A2, PVRL1, RAC1, ZAP70, CD8B1, PCDH10, TGFBR2, PKP1, LASP1, RGS3, RGS6, CHRND, SYTL1, CDC42BPB, GNAZ, GLRA2, AP3S2, AP1S3, AP1S1, SMAP1, AP1S2, MAPT, SNPH, TICAM2, SLC22A3, SLC22A5, KCNG3, KCNG4, CD200R1, I…	3358	1633	15855	1.211472032860081	0.0021896501827316506	1.2177319459394376E-4	0.005062120189791575
GOTERM_BP_ALL	GO:0009892~negative regulation of metabolic process	156	3.7910085054678007	3.87634792163987E-6	CDX2, THRA, CCDC85B, IMPACT, EDN1, CBX2, MXI1, MAF1, RBM9, ADORA1, CBX5, CTNNB1, BAK1, EPC1, EIF4EBP1, EIF4EBP2, INSIG2, ATG5, MYOCD, NKX6-2, TIA1, WWP1, FOXF2, INSIG1, TRP63, RAB23, RARA, RARB, MYST3, RARG, RCOR2, RELA, MTA2, PKIG, MECP2, MLXIPL, SKP2, ZHX3, VAX2, PKIA, SUZ12, PA2G4, BACE2, JUN, PRKRIP1, ATPIF1, ST18, LRCH4, EIF2AK3, EIF2C4, SMARCA4, PALM, CAV1, STRAP, SOX2, GIPC1, TXN1, LIN28B,…	2976	534	14219	1.3957880270629457	0.017258056135870725	1.5970020305333676E-4	0.007293279645292916
GOTERM_BP_ALL	GO:0010558~negative regulation of macromolecule biosynthetic process	127	3.086269744835966	4.198862197628644E-6	CDX2, THRA, CCDC85B, CBX2, MXI1, MAF1, RBM9, CTNNB1, CBX5, EPC1, EIF4EBP1, EIF4EBP2, MYOCD, NKX6-2, TIA1, WWP1, FOXF2, TRP63, RARA, RARB, MYST3, RARG, RCOR2, MTA2, PKIG, MECP2, MLXIPL, ZHX3, VAX2, PKIA, SUZ12, PA2G4, BACE2, ST18, LRCH4, EIF2AK3, SMARCA4, EIF2C4, STRAP, SOX2, TXN1, VDR, TCF21, TRIM66, DRAP1, HEXIM1, MDFI, DNMT3A, EHMT1, KLF12, PAIP2, RFX5, SUV39H1, RYBP, FOXP3, FOXP4, CDKN1C, HOXB…	2976	418	14219	1.451655508823378	0.01868044637135413	1.7141375897078426E-4	0.007900061821530802
GOTERM_BP_ALL	GO:0065008~regulation of biological quality	296	7.193195625759417	4.44499527156671E-6	EDN3, SYT1, STAR, EDN2, STAT5A, PTGS1, EDN1, SNCA, STAT5B, AQP4, ADORA1, CTNNB1, BAK1, BDNF, PPP1R1B, 2810407C02RIK, APOE, NKX6-2, EIF2B2, CHRNA1, TXNL1, SLC12A7, PIK3CB, PDPN, MECP2, WNK1, MYH9, PCLO, BCL2L11, HRAS1, NPC2, TXNDC5, VEGFA, BIN3, STC1, PMP22, EIF2AK3, PALM, CYP1B1, RBP1, TXN2, ERBB2, TXN1, SFXN1, ADRBK1, PPT1, CACNB4, ATP12A, CAPZB, SYPL2, AHSG, EPHB2, ATP6V0C, SLC11A2, PFN1, TAL1,…	2976	1123	14219	1.2593547429600054	0.019764586326528777	1.7982633499158407E-4	0.008363137154521194
GOTERM_MF_ALL	GO:0022836~gated channel activity	91	2.2114216281895507	4.548158133904784E-6	KCNH1, KCNJ15, KCNC1, KCNC4, KCNAB3, KCNAB2, GRIK1, GABRB2, SCN3B, KCNAB1, GRIK4, GLRA2, KCNJ10, KCNJ12, KCNJ11, KCNJ14, KCNIP4, KCNIP3, KCNG3, CHRNA1, KCNQ1, KCNG4, TRPM4, GABRG1, KCND2, TRPM5, KCND1, SCN2B, KCTD20, CLIC1, CACNG2, CLIC4, CLIC5, KCNH2, KCNH3, TNFAIP1, CLCN1, KCNA2, KCNA1, CACNB3, CACNB4, KCNJ2, KCNA7, TPCN2, KCNMB2, TMEM37, KCNS2, SCN9A, SCN5A, SCNN1A, HCN3, KCNE4, TRPC2, GABRA2,…	3186	281	15404	1.5657514079614328	0.007128738152594405	2.861298176132232E-4	0.007600090139436855
GOTERM_CC_ALL	GO:0005886~plasma membrane	706	17.15674362089915	4.691109301902203E-6	JUB, VTCN1, AMOTL1, AMOTL2, CTNNB1, CDH22, LPHN2, ACBD3, DIRAS1, HTR1A, VNN1, GNG2, GNG3, GNG4, LPHN1, ARC, ICOSL, MAGI1, PDPN, CRYAB, ROCK2, PTPRU, GEM, MYH9, SIRPA, PCLO, THY1, PTRF, SSTR1, TMPRSS11E, TMPRSS11F, ST14, RALGPS2, RALGPS1, GNAI2, ERBB3, ERBB2, RTP1, RIC8, PPT2, ARF6, CACNB3, CACNB4, ARF5, SLC29A2, PVRL1, SLC29A4, RAC1, ZAP70, LAPTM4A, CD8B1, TGFBR2, PCDH10, VDAC1, RGS1, PKP1, RGS3,…	3358	2906	15855	1.1470824774849184	0.0030258764969534058	1.594853712322264E-4	0.006998205449360029
GOTERM_BP_ALL	GO:0030182~neuron differentiation	122	2.964763061968408	4.699205200928798E-6	EDN3, ENAH, EFNA1, JAG1, GDNF, TGFB2, GATA2, ZFP91, WNT1, BDNF, HTRA2, ROBO1, NKX6-2, GALR2, LGI4, SS18L1, MYO6, KIF5C, EMX2, MECP2, VAX2, TBR1, THY1, HOXD9, NDEL1, ABT1, FOXG1, VEGFA, MTAP1B, EFNA5, DRD2, ERBB2, SOX2, SOX5, NAPA, NRN1, EPHB2, ARX, SLC11A2, HOXA1, RAC3, LHX2, MTPN, DMD, RAC1, NUMB, LHX4, LMTK2, LHX5, B3GNT2, NKX2-2, GNAT1, KLF7, MAP2K1, CELSR3, EN1, NEUROG2, AFG3L2, WHRN, GAS7, E…	2976	399	14219	1.4609086560487239	0.020883045289489255	1.8841242800582414E-4	0.008841406170478905
GOTERM_BP_ALL	GO:0009966~regulation of signal transduction	186	4.520048602673147	5.8954714726384955E-6	FGF18, PDGFB, EFNA1, IL6ST, TGFB3, RASGEF1B, ITSN2, RASGEF1C, JAG1, RGL1, CTNNB1, MAP3K7, ZFP91, D0H4S114, ANKRD54, MYD88, GBF1, RLN1, TIAM1, SOSTDC1, TBC1D14, GAB1, TBC1D13, RAB23, RAPGEF5, SPRED3, RAPGEF2, FRS2, TBC1D9B, PLD2, DAB2IP, BCR, SOCS2, SOCS3, SIPA1L2, SKP2, PSD3, SOCS5, PSD2, TBC1D22B, TBC1D22A, THY1, NCAM1, GRB10, NDEL1, GAPVD1, TRIM33, ARRB1, VEGFA, EDA, SPATA13, EIF2AK3, TRAF2, CA…	2976	661	14219	1.3444591527987897	0.026129207227201134	2.342791048413062E-4	0.011092025182912746
GOTERM_BP_ALL	GO:0015672~monovalent inorganic cation transport	97	2.3572296476306196	6.180515305099711E-6	KCNC1, ATP1B1, KCNC4, SLC36A2, ATP1B3, ATP1B2, SCN3B, ATP6AP1, ATP1B4, KCNK5, SLC12A7, KCND2, SCN2B, KCND1, SLC34A2, NNT, TNFAIP1, SLC38A2, KCNA2, KCNA1, ATP6V1B2, KCNJ2, ATP12A, KCNA7, ATP6V0B, KCNMB2, SLC11A2, ATP6V0C, ATP6V0E, KCNS2, SCN9A, HCN3, KCTD1, KCTD3, KCTD2, KCTD5, KCNK1, KCTD4, KCTD7, KCTD6, KCTD8, KCTD10, KCTD9, SLC4A10, CDKN1B, KCNJ6, TSC1, KCTD15, KCTD11, KCTD12, KCNH1, KCNJ15, KC…	2976	303	14219	1.5295554757088612	0.027375100147150278	2.4345088743349397E-4	0.011628290911369632
GOTERM_CC_ALL	GO:0045202~synapse	102	2.4787363304981778	6.531564917436395E-6	SEPT5, SYT1, ENAH, SEPT3, GRIK1, GABRB2, SYT2, UTRN, GRIK4, CASK, SYT9, RPS6KB1, ADORA1, PICALM, LGI3, PRKACA, CHRNA1, SCAMP1, ARC, MYO6, PSD3, PPP1CC, RPH3A, MYH9, PCLO, CBLN3, CBLN4, VAMP2, DOC2B, VAMP1, PPT1, GIPC1, ITGB1, SYPL2, EPHB2, RIMS3, DMD, GAD1, PHACTR1, GABRA2, GABRA1, GABRA4, GABRA3, GABRA6, SYT11, LIN7C, HOMER1, HOMER2, SHANK3, LIN7A, DVL1, HDAC4, P2RX1, PRKAR1A, NTRK2, CHRND, MYH1…	3358	319	15855	1.5097152544524748	0.004210515535029491	2.109479831629013E-4	0.009743675709328325
GOTERM_BP_ALL	GO:0048514~blood vessel morphogenesis	69	1.6767922235722963	7.3355553972910985E-6	GNA13, MEF2C, FGF18, HTATIP2, PGF, TBX20, WASF2, EDN1, PRRX1, GJA1, TNFSF12, PTEN, CITED1, CTNNB1, TGFB2, MAP3K7, BAK1, MYOCD, ATG5, HEY1, APOE, CTGF, HEY2, RHOB, TGFA, ANGPT1, SOX18, FGF1, PITX2, CYR61, IHH, EGFL7, MYH9, PROX1, VASH1, THY1, PROK2, EREG, VEGFA, ACVR1, SMARCA4, CAV1, TNFRSF12A, TIPARP, WARS2, SRF, MEIS1, ZFP36L1, HOXA3, TGM2, ZC3H12A, HS6ST1, ADRA2B, VEZF1, PLXND1, KLF5, B4GALT1, …	2976	198	14219	1.6650221977842945	0.032407353611064615	2.864294070993312E-4	0.013801291693404938
GOTERM_CC_ALL	GO:0043234~protein complex	504	12.247873633049817	7.998957507121031E-6	KIFC2, PPP2R5A, PPP2R5D, CTNNB1, ACTG1, EPC1, CDCA8, D17H6S56E-3, GNG2, GNG3, GNG4, TBPL1, RCOR2, PIK3CB, KIF5C, TAF4A, SKP2, MYH9, BRAP, MED19, TIMM8A1, AAAS, JUN, EIF2S1, TRAPPC5, PPP2R5E, TRAPPC1, MYO18A, TRAPPC3, RAD23B, AHCTF1, CACNB3, CACNB4, ATP6V0B, ATP6V0C, ATP6V0E, RAC3, ZAP70, PPP2R2B, NUDC, PPP2R2D, RANBP17, GPD1, YEATS4, KIF3B, KIF3A, TGFBR2, KIF3C, SEPT10, GAS7, VDAC1, RGS6, CHRND, …	3358	2018	15855	1.1792202518016826	0.005154019443998181	2.460338818579544E-4	0.011932584770790733
GOTERM_CC_ALL	GO:0005654~nucleoplasm	172	4.179829890643985	8.358135771993837E-6	MYOD1, CDX2, LMO4, CBX2, TBP, WTAP, CNOT7, CBX5, CTNNB1, NONO, TOP1, EPC1, GTF2E1, PSKH1, MYOCD, PRKACA, MYST2, MLL3, MLL1, TBPL1, MYST3, PITX2, NUDT16, RARG, RCOR2, RREB1, MTA2, YY1, TAF4A, MLXIPL, TCFAP2D, HDAC11, SFRS1, AHR, ELL2, SUZ12, MED19, TCFCP2, PPP1CA, PRDM9, ABT1, PIAS3, JUN, SIX1, LRCH4, SIP1, MCL1, HOXA11, TAF9B, SOX2, CHEK1, BOP1, DAZAP2, MEIS1, SFRS16, DDX3X, TFDP2, HOXA9, WDHD1, …	3358	599	15855	1.355773619124986	0.005384827829834848	2.4539617057572904E-4	0.012468364064155413
GOTERM_BP_ALL	GO:0016481~negative regulation of transcription	114	2.7703523693803156	8.832893802688198E-6	CDX2, THRA, CCDC85B, CBX2, MXI1, MAF1, RBM9, CTNNB1, CBX5, EPC1, MYOCD, WWP1, NKX6-2, FOXF2, TRP63, RARA, RARB, MYST3, RARG, RCOR2, MTA2, PKIG, MECP2, MLXIPL, ZHX3, VAX2, PKIA, SUZ12, PA2G4, ST18, LRCH4, SMARCA4, STRAP, SOX2, TXN1, VDR, TCF21, TRIM66, HEXIM1, DRAP1, MDFI, DNMT3A, EHMT1, KLF12, RFX5, SUV39H1, RYBP, FOXP3, FOXP4, CDKN1C, HOXB4, DLX2, HDAC4, DLX1, NR1I2, RNF2, BCL6B, FABP4, HDAC9, N…	2976	372	14219	1.4641920308706209	0.03889219978652103	3.4191309700160044E-4	0.016618198806428452
GOTERM_BP_ALL	GO:0051172~negative regulation of nitrogen compound metabolic process	121	2.9404617253948966	1.0320683838281357E-5	CDX2, THRA, CCDC85B, EDN1, CBX2, MXI1, MAF1, RBM9, CTNNB1, CBX5, EPC1, MYOCD, NKX6-2, WWP1, FOXF2, TRP63, RARA, RARB, MYST3, RARG, RCOR2, MTA2, PKIG, MECP2, MLXIPL, ZHX3, VAX2, PKIA, SUZ12, PA2G4, ATPIF1, ST18, LRCH4, SMARCA4, PALM, CAV1, STRAP, SOX2, TXN1, VDR, TCF21, TRIM66, HEXIM1, DRAP1, MDFI, DNMT3A, EHMT1, KLF12, RFX5, SUV39H1, RYBP, FOXP3, FOXP4, CDKN1C, HOXB4, DLX2, HDAC4, DLX1, NR1I2, RN…	2976	401	14219	1.4417073914675675	0.045292654819514055	3.9607906392147285E-4	0.019417068372984403
GOTERM_BP_ALL	GO:0051128~regulation of cellular component organization	103	2.503037667071689	1.0619560012108336E-5	GNA13, EFNA1, GNA12, CAPZA1, TGFB3, EIF5A, 1500035H01RIK, GATA2, PACSIN1, PACSIN3, MYOCD, TIAM1, PACSIN2, TLK1, MLL1, ACTN4, PDPN, ROCK2, PLXNB2, MECP2, TMSB10, SYNJ2BP, MYH9, SIRPA, PROX1, AHR, THY1, MAD2L1, MTAP1B, MAP6D1, PALM, CAV1, TNFRSF12A, CDC42SE1, PPT1, ARPC5, SRF, CAPZB, AHSG, EPHB2, PFN1, CDC42EP2, ARPC3, SPNB2, SPNB1, RAC1, HECTD3, CLASP2, CDC42EP4, FN1, HIP1, GAS2, FOXP3, GAS7, CDKN…	2976	330	14219	1.4912807510589767	0.04657326728197475	4.040937325724414E-4	0.019979313107587604
GOTERM_BP_ALL	GO:0019216~regulation of lipid metabolic process	28	0.6804374240583232	1.1006172517901609E-5	CAV1, STAR, STAT5A, ABHD5, SNCA, STAT5B, ADORA1, STUB1, CDC42, INSIG2, APOE, AGT, INSIG1, RAC1, ACSL4, SREBF1, VAV3, MLXIPL, PNPLA2, RB1, VAV2, IRS1, ABCG4, ABCG1, MLYCD, CD81, GHSR, EIF2AK3	2976	58	14219	2.3065674823878384	0.04822726153668333	4.152834332694644E-4	0.020706602659081863
GOTERM_MF_ALL	GO:0060589~nucleoside-triphosphatase regulator activity	111	2.697448359659781	1.3130372186669088E-5	GRPEL2, GRPEL1, RASGEF1B, ITSN2, RASGEF1C, RGL1, GBF1, TIAM1, TBC1D14, KIFAP3, TBC1D13, STARD8, RAPGEF5, EIF2B2, RAPGEF2, TBC1D9B, DAB2IP, BCR, PSD3, SIPA1L2, PSD2, RPH3A, RIC8B, TBC1D22B, TBC1D22A, AU040829, THY1, MAP4K3, GAPVD1, ATPIF1, SPATA13, ARHGDIG, RALGPS2, RALGPS1, RIC8, GIPC1, RCC1, MYO9A, FGD5, IQSEC3, FGD6, ARHGDIA, FBXO8, IQSEC1, GIT1, OBSCN, TBC1D2B, TBC1D10C, VAV3, RABIF, TBC1D10A,…	3186	367	15404	1.462327519409679	0.020442373782261658	7.940772862675693E-4	0.02193971315720411
GOTERM_BP_ALL	GO:0001763~morphogenesis of a branching structure	48	1.1664641555285542	1.3233298079403198E-5	WNT5A, GNA13, PDGFB, PLXNA1, PGF, GRB2, DRD2, HOXA11, TBX20, EDN1, FEM1B, GDNF, SRF, SRC, PXN, CTNNB1, TCF21, VDR, CD44, AGT, RSPO3, TRP63, TGM2, NKX3-1, SEMA3A, PLXND1, FRS2, IHH, PITX2, B4GALT1, IL6, TBX3, SOCS3, TGFBR2, ESR1, IGF1, GZF1, MYCN, DLX2, PPP1CA, EPHA7, NOTCH1, ADM, SFRP1, SIX1, VEGFA, AREG, ACVR1	2976	125	14219	1.8347096774193548	0.05769957704027551	4.951368368674158E-4	0.0248961397652514
GOTERM_MF_ALL	GO:0019904~protein domain specific binding	66	1.6038882138517618	1.3255856855365254E-5	ENAH, ZXDC, CASK, KCNJ12, PTEN, CBX6, WBP1, ZXDA, LNX1, WBP5, PICALM, DAB1, DYNLL1, PAK3, PCGF6, ARHGAP1, KIRREL3, RAP2B, SH3PXD2B, KHDRBS3, HSP90AA1, BAIAP2, SFRS1, SIRPA, IRS1, VASP, ELMO2, TACC1, ELMO1, NCK1, ADAM19, ADAM15, SHROOM2, YWHAZ, FUT8, LITAF, GRB2, GIPC1, STUB1, PXN, SRC, TRIM65, SQSTM1, DMD, TGM2, INPP5D, EHD2, SCNN1A, BAIAP2L1, DTX1, HPCAL4, ESRRG, YWHAB, EFS, YWHAE, DOCK4, YWHAG,…	3186	192	15404	1.6619978028876334	0.020635709568600058	7.719833872602555E-4	0.022149365322843284
GOTERM_BP_ALL	GO:0034641~cellular nitrogen compound metabolic process	736	17.885783718104495	1.3475910923359513E-5	MEF2C, XRCC3, LSM6, C230052I12RIK, RORC, SYNCRIP, RAD9, MXI1, WTAP, CTNNB1, EPC1, MED28, CTGF, PPP1R1B, FOXF2, SMOX, LSM2, LSM1, TBPL1, KRR1, A130010J15RIK, ICOSL, RREB1, RXRB, PCBD1, RCOR2, RCOR1, RXRA, PTBP1, TAF4A, MECP2, RXRG, LIG3, ZHX3, PROX1, MED19, MAPK1, ASCC2, PTRF, JUN, FOXG1, ST18, SIP1, CRTC2, RAD23B, ADSS, NAGS, CRTC1, AHCTF1, BCL2L2, PPT1, WARS2, CACNB4, ATP12A, ATP6V0B, ATP6V0C, A…	2976	3105	14219	1.132536837913182	0.05872573791032276	5.000462058116772E-4	0.025352518681720504
GOTERM_BP_ALL	GO:0022603~regulation of anatomical structure morphogenesis	65	1.5795868772782502	1.5239266988371803E-5	RHOJ, GNA13, MYOD1, HTATIP2, EFNA1, PGF, GNA12, TGFB3, RHOQ, ARHGAP15, GDNF, RHOU, GATA2, ZFP91, TNFRSF11B, BDNF, TIAM1, MAPT, RHOB, SEMA3A, TIE1, IL1A, LIMK1, PDPN, RXRA, ARHGEF18, PLXNB2, ESR1, FBLIM1, MYH9, PROX1, VASH2, VASH1, THY1, PSEN1, BTG1, CX3CR1, ADAMTS1, MAPK7, WNT5A, PALM, TNFRSF12A, CDC42SE1, EPHB2, VDR, CDC42EP2, PALM2, CDC42EP4, ETV5, FN1, B4GALT1, TGFBR2, NF1, GAS2, GAS7, YWHAH, …	2976	187	14219	1.6607638289920075	0.06615057554240777	5.60826854305807E-4	0.02866950774651489
GOTERM_BP_ALL	GO:0007265~Ras protein signal transduction	28	0.6804374240583232	1.627222208745176E-5	GNA13, RHOJ, GRB2, PTPLAD1, WASF2, GNA12, RHOU, MCF2L, CDC42, KIFAP3, CDC42EP4, ARHGDIA, RHOG, ROCK2, BAIAP2, NF1, PSD3, SYNJ2BP, TAX1BP3, BRAP, HRAS1, ELMO1, NRAS, DOK3, ULK1, RRAS2, SDCBP, EPS8L2	2976	59	14219	2.26747311827957	0.07047273936898923	5.939629160691684E-4	0.030612516019767888
GOTERM_BP_ALL	GO:0010605~negative regulation of macromolecule metabolic process	146	3.5479951397326857	1.6430517785473464E-5	CDX2, THRA, CCDC85B, IMPACT, CBX2, MXI1, MAF1, RBM9, CBX5, CTNNB1, BAK1, EPC1, EIF4EBP1, EIF4EBP2, ATG5, MYOCD, NKX6-2, TIA1, WWP1, FOXF2, TRP63, RAB23, RARA, RARB, MYST3, RARG, RCOR2, RELA, MTA2, PKIG, MECP2, MLXIPL, SKP2, ZHX3, VAX2, PKIA, SUZ12, PA2G4, BACE2, JUN, ST18, LRCH4, EIF2AK3, EIF2C4, SMARCA4, CAV1, STRAP, SOX2, GIPC1, TXN1, LIN28B, VDR, TCF21, TRIM66, DRAP1, HEXIM1, MDFI, DNMT3A, EHM…	2976	506	14219	1.378600609885673	0.07113332182445553	5.949041161122937E-4	0.030910270091855097
GOTERM_MF_ALL	GO:0030234~enzyme regulator activity	196	4.7630619684082625	1.6480496673480675E-5	PPP2R5A, PPP2R5D, ITSN2, GBF1, SERPINE2, APOE, PPP1R1B, KIFAP3, PPP1R1A, RAPGEF5, RAPGEF2, EIF2B2, PI16, TBC1D9B, DAB2IP, BCR, WNK1, SIPA1L2, RIC8B, AU040829, THY1, WFDC12, GAPVD1, SERPINF2, PRKRIP1, PPP2R5E, ATPIF1, WFDC3, RALGPS2, CDK5R2, RALGPS1, RIC8, RCC1, MYO9A, AHSG, HEXIM1, PPP2R2B, IQSEC3, PPP2R2D, FBXO8, IQSEC1, GIT1, CDC42BPG, RGS1, RGS2, RGS3, RGS4, RGS6, RGS8, SYTL1, NCOR1, CDC42BPB,…	3186	721	15404	1.3143424813656834	0.02559089210609722	9.254299142402722E-4	0.027536755962065396
GOTERM_BP_ALL	GO:0009792~embryonic development ending in birth or egg hatching	126	3.0619684082624543	1.6918785020353907E-5	GNA13, ENAH, CDX2, LMO4, EDN1, GNA12, TGFB3, CITED1, MAP3K7, GATA2, WNT1, DAB2, GAB1, HOXC5, PITX2, SOCS3, SIX4, CSDA, MYH9, SFRS1, BCL2L11, SLC34A2, ASCL2, HOXD9, MAPK1, NDEL1, HOXD4, SIX1, PYGO2, SMARCA4, ZFAND5, COBL, ZFP358, SYVN1, GRB2, RIC8, BCL2L1, SRF, ITGB1, SOX8, PFN1, HOXA3, ECE1, SMARCB1, NUP50, NKX3-1, HOXA9, AXIN2, AMD1, TRAF6, HECTD1, SETDB1, MDFI, MAFG, MAFF, KIF3A, MAP2K1, TGFBR2…	2976	425	14219	1.4165037950664134	0.07316795058444825	6.076785389405037E-4	0.031828695051971945
GOTERM_BP_ALL	GO:0006807~nitrogen compound metabolic process	755	18.347509113001216	1.7610605818278097E-5	MEF2C, XRCC3, LSM6, C230052I12RIK, RORC, SYNCRIP, RAD9, MXI1, WTAP, CTNNB1, EPC1, MED28, CTGF, PPP1R1B, FOXF2, VNN1, SMOX, LSM2, LSM1, TBPL1, KRR1, A130010J15RIK, ICOSL, RREB1, RXRB, PCBD1, RCOR2, RCOR1, RXRA, PTBP1, TAF4A, MECP2, RXRG, LIG3, ZHX3, PROX1, MED19, MAPK1, ASCC2, PTRF, JUN, FOXG1, ST18, SIP1, CRTC2, RAD23B, ADSS, NAGS, CRTC1, AHCTF1, BCL2L2, PPT1, WARS2, CACNB4, ATP12A, ATP6V0B, ATP6…	2976	3196	14219	1.1286942389344208	0.07604316808889444	6.275008733932497E-4	0.03312998820503843
GOTERM_BP_ALL	GO:0007519~skeletal muscle tissue development	32	0.7776427703523694	1.8112802520611785E-5	MEF2C, CAV2, MYOD1, CAV1, ERBB2, UTRN, CACNB4, GPHN, DMD, MYOG, CHRNA1, PITX1, PITX2, MYF6, METTL8, NF1, RXRG, SIX4, CACNG2, MBNL1, AFG3L2, HOMER1, CACNA1S, CDK5, DVL1, HOXD9, MAPK14, DOK7, SIX1, P2RX2, LRP4, F2R	2976	72	14219	2.1235065710872165	0.07812471732021775	6.403093460607412E-4	0.03407459435359472
GOTERM_BP_ALL	GO:0040008~regulation of growth	83	2.017010935601458	1.836299936093728E-5	MYOD1, CCDC85B, ZMAT3, SLC6A3, STAT5A, IGFBP6, G6PDX, STAT5B, PEX5, TGFB2, ACVR1C, EPC1, AGPAT6, WISP2, AES, MYD88, WISP1, HTRA2, MYOCD, PAK2, APOE, CTGF, MAPT, NMUR2, CREG1, HEY2, TRP63, SEMA3A, HTRA3, SERTAD1, CYR61, SOCS2, LIMK1, SOCS3, ADIPOR2, SOCS5, HMGA2, CSDA, PROX1, BCL2L11, SIAH1A, CD81, DCUN1D3, ALOX12, ING3, DERL2, ING2, IGFBPL1, TNFRSF12A, DRD2, PPT1, AHSG, TCFCP2L1, ARX, AGT, BRMS1L…	2976	256	14219	1.5490814537130377	0.07916000487124708	6.440814538823947E-4	0.034545198578328495
GOTERM_BP_ALL	GO:0016055~Wnt receptor signaling pathway	49	1.1907654921020656	1.886318480981317E-5	MITF, CTNNB1, CSNK2A2, WNT1, WNT3, WISP1, AES, SOSTDC1, RSPO3, RSPO2, BRD7, LRRFIP2, WNT6, PITX2, CSNK1G2, LEF1, TLE4, SLC9A3R1, UBE2B, CTNNBIP1, CCND1, SDC1, PYGO2, WNT11, CSNK1G3, WNT5A, STK11, CXXC4, TCF7L2, FBXW4, HBP1, AXIN2, WNT8A, BCL9, CSNK1A1, DIXDC1, FZD5, TAX1BP3, FRZB, FZD4, WNT2B, DVL1, DKK3, WNT7B, INVS, SFRP1, CSNK1D, KREMEN1, WNT7A	2976	130	14219	1.8008969189412738	0.08122623487246661	6.564926467789167E-4	0.035486009068264046
GOTERM_BP_ALL	GO:0045944~positive regulation of transcription from RNA polymerase II promoter	109	2.6488456865127583	1.925488383101484E-5	MEF2C, MYOD1, CDX1, THRA, STAT5A, STAT5B, TGFB3, CASK, FOXO1, CNOT7, CTNNB1, GATA2, EPC1, MYD88, MYOCD, TRP63, RARA, CREB3L4, RARB, MLL1, PITX2, RARG, RXRB, RXRA, MTA2, RXRG, MLXIPL, SIX4, PPARGC1A, TBR1, AHR, HOXD9, PRDM9, ZFP462, JUN, VEGFA, SIX1, HMGB1, CNBP, CRTC1, SOX2, SOX5, SOX8, SRF, HOXA1, TEF, MAML3, NKX2-2, SREBF1, ESRRA, KLF12, MAFB, MAML1, SRA1, NEUROG2, SMAD1, NR4A3, TEAD3, FOXP3, S…	2976	358	14219	1.4547206328467592	0.0828410784665985	6.649673943228684E-4	0.0362227590499975
GOTERM_BP_ALL	GO:0007049~cell cycle	171	4.155528554070473	2.0149551896253653E-5	ADCY3, SEPT5, JUB, SEPT3, SEPT2, PRC1, 2400003C14RIK, RBM7, AURKA, AURKB, WTAP, RCBTB1, ANKRD54, CDCA8, RAD21, CDKN2B, CDKN2D, TRP63, TLK1, STAG1, CDCA3, ANAPC1, PDPN, SKP2, LIG3, MND1, PIM3, PPP1CC, MYH9, PPP1CB, AHR, VASH1, WEE1, TACC1, ESCO2, MAPK1, PPP1CA, MAD2L1, PRDM9, MAPK6, MAPK4, SIAH1A, NEK9, ARL8A, BIN3, ARL8B, MAPK7, SEPT6, PMP22, SEPT7, SEPT9, BLCAP, STK11, AHCTF1, CHEK1, CHEK2, RCC1…	2976	611	14219	1.3371835568343804	0.08651886001497999	6.905442832645381E-4	0.0379055284519203
GOTERM_BP_ALL	GO:0006139~nucleobase, nucleoside, nucleotide and nucleic acid metabolic process	685	16.646415552855405	2.075899308075326E-5	MEF2C, XRCC3, LSM6, C230052I12RIK, RORC, SYNCRIP, RAD9, WTAP, MXI1, CTNNB1, EPC1, MED28, CTGF, PPP1R1B, FOXF2, LSM2, LSM1, TBPL1, KRR1, A130010J15RIK, ICOSL, RREB1, RXRB, RCOR2, RCOR1, RXRA, PTBP1, TAF4A, MECP2, RXRG, LIG3, ZHX3, PROX1, MED19, MAPK1, ASCC2, PTRF, JUN, FOXG1, ST18, SIP1, CRTC2, RAD23B, ADSS, CRTC1, AHCTF1, PPT1, WARS2, BCL2L2, CACNB4, ATP12A, ATP6V0B, ATP6V0C, ARX, ATP6V0E, SFRS16…	2976	2881	14219	1.1360133643485497	0.08901569082240635	7.060355304857602E-4	0.039051803005329955
GOTERM_BP_ALL	GO:0044262~cellular carbohydrate metabolic process	101	2.454434993924666	2.1040567750415043E-5	IL6ST, B3GALT5, OGDH, HIBADH, PDHB, HS2ST1, ST3GAL1, ST3GAL3, ST3GAL2, ST3GAL4, B3GALNT1, PPP1R1A, B3GALNT2, PDHA1, NANP, B3GALTL, MECP2, PPP1CC, PPP1CB, PGM3, PPP1CA, MGAT3, MGAT5, PFKFB4, PFKFB2, ALDOC, ST8SIA1, ST8SIA3, G6PC3, TPI1, B3GNT5, B3GNT7, GYS1, B3GNT2, B4GALT1, GPD1, ST6GAL1, GLT25D1, GALT, BPGM, SLC4A10, ATF4, GBE1, ST8SIA4, ALG12, FPGT, PTGES3, IMPA2, IMPA1, GNPNAT1, G6PDX, PTEN, S…	2976	327	14219	1.4757396583473086	0.09016697368793669	7.102302525469062E-4	0.0395814018003704
GOTERM_MF_ALL	GO:0015075~ion transmembrane transporter activity	180	4.374240583232078	2.1585309657955382E-5	KCNC1, KCNC4, ATP1B1, SLC36A2, ATP1B3, GRIK1, GABRB2, SCN3B, ATP1B2, SLC6A3, ATP6AP1, GRIK4, ATP1B4, SLC35A2, SLC35A3, SLC35A4, ATP2B1, SLC2A3, KCNK5, SLC2A1, CHRNA1, SLC4A3, SLC12A7, KCND2, KCND1, SCN2B, SLC34A2, SLC25A37, SURF1, TNFAIP1, CLCN1, SLC2A12, FXYD1, KCNA2, KCNA1, CACNB3, SFXN1, CACNB4, ATP6V1B2, ATP12A, KCNJ2, KCNA7, FXYD6, FXYD7, ATP6V0B, SFXN5, KCNMB2, ATP6V0C, SLC11A2, TTYH3, ATP6…	3186	656	15404	1.3266501309080887	0.03338408864370468	0.001170144451534072	0.03606478507582889
GOTERM_BP_ALL	GO:0035239~tube morphogenesis	60	1.4580801944106925	2.4572349423065624E-5	GNA13, ENAH, PGF, LMO4, TBX20, EDN1, GJA1, GDNF, LGR4, CTNNB1, MAP3K7, CD44, TRP63, IPMK, PITX2, IHH, PDPN, ESR1, BCL2L11, VASP, GZF1, MYCN, PTHLH, PPP1CA, PSEN1, ADM, SIX1, VEGFA, CFL1, EDA, ACVR1, WNT5A, COBL, HOXA11, SRF, PXN, SRC, TCF21, VDR, PFN1, AGT, NUP50, TGM2, NKX3-1, TRAF6, PLXND1, HECTD1, B4GALT1, TBX3, TGFBR2, IGF1, NR4A3, SHANK3, NOTCH1, TSC1, IFT172, GRLF1, APAF1, AREG, IFT52	2976	171	14219	1.6764525561214865	0.1044845252982669	8.23211550784686E-4	0.0462239161460376
GOTERM_BP_ALL	GO:0043009~chordate embryonic development	124	3.0133657351154315	2.7597870488608137E-5	GNA13, ENAH, CDX2, LMO4, GNA12, EDN1, TGFB3, CITED1, MAP3K7, GATA2, WNT1, DAB2, GAB1, HOXC5, PITX2, SOCS3, SIX4, CSDA, MYH9, SFRS1, BCL2L11, SLC34A2, ASCL2, HOXD9, MAPK1, NDEL1, HOXD4, SIX1, PYGO2, SMARCA4, ZFAND5, COBL, ZFP358, SYVN1, GRB2, RIC8, BCL2L1, SRF, ITGB1, SOX8, PFN1, HOXA3, ECE1, SMARCB1, NUP50, NKX3-1, HOXA9, AXIN2, AMD1, TRAF6, HECTD1, SETDB1, MDFI, MAFG, MAFF, KIF3A, MAP2K1, TGFBR2…	2976	421	14219	1.407264449722882	0.11657046465627574	9.176805006062549E-4	0.05191393185580706
GOTERM_BP_ALL	GO:0045934~negative regulation of nucleobase, nucleoside, nucleotide and nucleic acid metabolic process	118	2.867557715674362	2.826923898976391E-5	CDX2, THRA, CCDC85B, EDN1, CBX2, MXI1, MAF1, RBM9, CTNNB1, CBX5, EPC1, MYOCD, WWP1, NKX6-2, FOXF2, TRP63, RARA, RARB, MYST3, RARG, RCOR2, MTA2, PKIG, MECP2, MLXIPL, ZHX3, VAX2, PKIA, SUZ12, PA2G4, ATPIF1, ST18, LRCH4, SMARCA4, PALM, STRAP, SOX2, TXN1, VDR, TCF21, TRIM66, HEXIM1, DRAP1, MDFI, DNMT3A, EHMT1, KLF12, RFX5, SUV39H1, RYBP, FOXP3, FOXP4, CDKN1C, HOXB4, DLX2, HDAC4, DLX1, NR1I2, RNF2, BC…	2976	397	14219	1.420128449933642	0.11923016974974376	9.33086072057665E-4	0.05317651487387609
GOTERM_MF_ALL	GO:0015267~channel activity	109	2.6488456865127583	2.873594359418473E-5	KCNC1, KCNC4, GRIK1, GABRB2, SCN3B, GRIK4, AQP5, AQP4, KCNK5, CHRNA1, KCND2, KCND1, SCN2B, PDPN, TNFAIP1, FXYD1, CLCN1, KCNA2, KCNA1, CACNB3, CACNB4, KCNJ2, KCNA7, FXYD6, FXYD7, KCNMB2, TTYH3, KCNS2, TTYH1, SCN9A, HCN3, TRPC2, GABRA2, GABRA1, TRPC3, GABRA4, GABRA3, CLCN4-2, GABRA6, KCTD1, KCTD3, KCTD2, KCTD5, KCNK1, CACNA1S, KCTD4, KCTD7, KCTD6, VDAC1, KCTD8, KCTD9, KCTD10, P2RX4, KCNJ6, P2RX1, P…	3186	365	15404	1.443847655410228	0.04419588613611847	0.0015056083908012718	0.04800938402831356
GOTERM_MF_ALL	GO:0022803~passive transmembrane transporter activity	109	2.6488456865127583	2.873594359418473E-5	KCNC1, KCNC4, GRIK1, GABRB2, SCN3B, GRIK4, AQP5, AQP4, KCNK5, CHRNA1, KCND2, KCND1, SCN2B, PDPN, TNFAIP1, FXYD1, CLCN1, KCNA2, KCNA1, CACNB3, CACNB4, KCNJ2, KCNA7, FXYD6, FXYD7, KCNMB2, TTYH3, KCNS2, TTYH1, SCN9A, HCN3, TRPC2, GABRA2, GABRA1, TRPC3, GABRA4, GABRA3, CLCN4-2, GABRA6, KCTD1, KCTD3, KCTD2, KCTD5, KCNK1, CACNA1S, KCTD4, KCTD7, KCTD6, VDAC1, KCTD8, KCTD9, KCTD10, P2RX4, KCNJ6, P2RX1, P…	3186	365	15404	1.443847655410228	0.04419588613611847	0.0015056083908012718	0.04800938402831356
GOTERM_BP_ALL	GO:0050790~regulation of catalytic activity	134	3.256379100850547	2.876325650469157E-5	ADCY3, JUB, ADCY1, EFNA1, EDN2, EDN1, ADCY6, TGFB3, ADORA1, BAK1, ANKRD54, DAB1, TBC1D14, TBC1D13, GAB1, SPRED3, FRS2, TBC1D9B, PKIG, PKIA, IRS1, TBC1D22B, TBC1D22A, THY1, PTHLH, NDEL1, SAPS1, SAPS3, PRKRIP1, ATPIF1, EIF2AK3, PALM, CAV1, GNAI2, DRD2, DRD5, PPT1, PXN, ADCYAP1, VDR, HEXIM1, RAC1, DIABLO, HIP1, GIT1, MDFI, CFLAR, TBC1D2B, TBC1D10C, VAV3, MAP2K1, TBC1D10A, TGFBR2, VAV2, KITL, TBC1D24…	2976	462	14219	1.385794872690034	0.12118216394434422	9.424581089909623E-4	0.054105560023653965
GOTERM_MF_ALL	GO:0016563~transcription activator activity	82	1.9927095990279464	3.4784817099552385E-5	MEF2C, E2F1, MYOD1, E2F3, ELF2, THRA, PTGES2, ELF3, TBX20, MITF, ZXDC, FOXO1, CNOT7, CTNNB1, FNTB, LBH, MYOCD, WDR77, YAP1, RARB, FOSL1, SERTAD1, NR2F1, PSMD9, MYST3, CUTA, EGR1, ZBTB22, BRF1, PCBD1, MTA2, RELA, MLXIPL, LEF1, TCFAP2D, HMGA1, PPARGC1A, HOXD9, TCFCP2, CAMK4, H2-KE2, CARM1, ING4, ING2, CRTC1, GLIS2, NFYA, TEF, NKX3-1, ETV1, HOXA9, MYOG, MAML3, ING1, ETV5, MYSM1, NFATC1, TFDP1, SUB1,…	3186	259	15404	1.530741395148175	0.053247402844748826	0.0017635228072856446	0.05811252696076297
GOTERM_BP_ALL	GO:0060538~skeletal muscle organ development	32	0.7776427703523694	3.47854970037185E-5	MEF2C, CAV2, MYOD1, CAV1, ERBB2, UTRN, CACNB4, GPHN, DMD, MYOG, CHRNA1, PITX1, PITX2, MYF6, METTL8, NF1, RXRG, SIX4, CACNG2, MBNL1, AFG3L2, HOMER1, CACNA1S, CDK5, DVL1, HOXD9, MAPK14, DOK7, SIX1, P2RX2, LRP4, F2R	2976	74	14219	2.066114501598373	0.14463276208365905	0.0011314202162530096	0.0654302770658921
GOTERM_CC_ALL	GO:0031090~organelle membrane	219	5.321992709599028	3.48989442049846E-5	SYT1, VAPB, CHMP6, CHMP7, LEMD2, GCAT, STOML2, LEMD3, OGDH, SLC35A2, SLC35A3, SLC35A4, EPC1, BAK1, ERO1LB, ABCB10, CRLS1, SYNJ2BP, 1110002B05RIK, TIMM8A1, NNT, ASPHD2, ARL8A, ARL8B, EIF2AK3, SURF1, TRAPPC3, MPST, MFNG, BC002163, CNIH, ITGA10, BCL2L2, SFXN1, BCL2L1, ATP6V0B, TK2, SFXN5, SLC11A2, ATP6V0C, STX17, COX6B1, PEMT, TMED10, DULLARD, PPP2R2B, HIP1, TRPC2, ST6GAL1, PHB, AFG3L2, VDAC1, NIPSN…	3358	809	15855	1.2781480088138872	0.022292869498846457	9.797419721193634E-4	0.05205136565384905
GOTERM_BP_ALL	GO:0007420~brain development	90	2.187120291616039	3.81552324654774E-5	E2F1, CCKAR, HMX2, NDST1, STAR, PLXNA2, AGTPBP1, SLC6A3, PEX5, CTNNB1, GATA2, WNT1, DAB1, HTRA2, POU4F1, SEPP1, RARB, UNC5C, FRS2, PITX1, NR2F1, PITX2, AGPAT1, PHOX2B, BCR, OTX1, EMX2, MECP2, LEF1, TBR1, CDK5, TACC1, BBS1, GNAQ, PSEN1, CX3CR1, FOXG1, PYGO2, CLN5, SMARCA4, WNT5A, SHROOM2, DRD2, SOX2, PPT2, PPT1, NAPA, SRC, APLP2, TPM3, AHSG, ARX, HOXA1, LHX2, MTPN, RAC1, NUMB, LHX5, PAFAH1B1, DCX,…	2976	288	14219	1.493090557795699	0.15748045493426344	0.001232034796243342	0.0717664750321978
GOTERM_BP_ALL	GO:0048729~tissue morphogenesis	77	1.8712029161603887	4.105975166528393E-5	ENAH, PLXNA1, PGF, LMO4, STAT5A, JAG1, GDNF, CTNNB1, TGFB2, MAP3K7, WNT3, CD44, TRP63, PRKACA, SEMA3A, FRS2, IPMK, PITX2, RARG, RXRA, ESR1, LEF1, PROX1, VASP, GZF1, TNNT2, PTHLH, ADM, SIX1, CFL1, TXNRD1, TBX18, ACVR1, SMARCA4, WNT5A, FRAS1, COBL, KRT6A, HOXA11, EGLN1, FKBP1A, FEM1B, SRC, TCF21, VDR, PFN1, FOXQ1, AGT, NUP50, NKX3-1, TRAF6, PLXND1, HECTD1, NF2, TBX3, SMAD7, IGF1, NR4A3, SMAD1, SNAI…	2976	238	14219	1.545787871600253	0.16839950730146458	0.001316298136688654	0.07722760997210809
GOTERM_BP_ALL	GO:0050808~synapse organization	24	0.5832320777642771	4.138515429918244E-5	MYO5A, MYO6, ERBB2, UTRN, NFASC, MECP2, NLGN1, NLGN3, CACNB4, CACNG2, AFG3L2, CACNA1S, CTNNB1, DVL1, WNT7B, GPHN, TSC1, DRP2, DOK7, P2RX2, CHRNA1, WNT7A, LRP4, F2R	2976	49	14219	2.3401909150757074	0.16961395677317448	0.0013173200393012952	0.07783942089211182
GOTERM_MF_ALL	GO:0008324~cation transmembrane transporter activity	138	3.3535844471445926	4.207253670351317E-5	KCNC1, KCNC4, SLC36A2, SCN3B, ATP6AP1, SLC6A3, SLC35A2, SLC35A3, SLC35A4, ATP2B1, SLC2A3, KCNK5, SLC2A1, CHRNA1, SLC12A7, KCND2, KCND1, SCN2B, SLC25A37, SURF1, TNFAIP1, SLC2A12, KCNA2, KCNA1, CACNB3, SFXN1, CACNB4, ATP6V1B2, ATP12A, KCNJ2, KCNA7, ATP6V0B, SFXN5, KCNMB2, ATP6V0C, SLC11A2, ATP6V0E, KCNS2, COX6B1, SCN9A, HCN3, SLC30A9, TRPC2, TRPC3, SLC6A11, COX8A, KCTD1, SLC6A15, KCTD3, SLC6A17, KC…	3186	487	15404	1.3700545636646986	0.06403902098119596	0.0020660344459011437	0.07028357983341893
GOTERM_MF_ALL	GO:0019887~protein kinase regulator activity	27	0.6561360874848117	4.2212521127692196E-5	HMGB1, CDK5R2, 2310007A19RIK, TRIB3, FGF13, CD24A, TRIB2, TRIB1, AHSG, PRKAR2B, ANKRD54, PRKAR2A, HEXIM1, CABLES2, ELP4, CCNI, PKIG, WNK1, PKIA, CDKN1C, CCND1, CDKN1A, CDKN1B, TOM1L1, PRKAR1A, PRKRIP1, CKS2	3186	59	15404	2.2125825912094226	0.06424510137114003	0.0020101495812624437	0.07051735095908729
GOTERM_MF_ALL	GO:0022838~substrate specific channel activity	107	2.600243013365735	4.235504572250515E-5	KCNC1, KCNC4, GRIK1, GABRB2, SCN3B, GRIK4, AQP5, AQP4, KCNK5, CHRNA1, KCND2, KCND1, SCN2B, PDPN, TNFAIP1, FXYD1, CLCN1, KCNA2, KCNA1, CACNB3, CACNB4, KCNJ2, KCNA7, FXYD6, FXYD7, KCNMB2, TTYH3, KCNS2, TTYH1, SCN9A, HCN3, TRPC2, GABRA2, GABRA1, TRPC3, GABRA4, GABRA3, CLCN4-2, GABRA6, KCTD1, KCTD3, KCTD2, KCTD5, KCNK1, KCTD4, CACNA1S, KCTD7, KCTD6, VDAC1, KCTD8, KCTD9, KCTD10, P2RX4, KCNJ6, P2RX1, P…	3186	360	15404	1.4370405245169837	0.06445487472763822	0.0019576664988083525	0.07075536358952528
GOTERM_CC_ALL	GO:0044451~nucleoplasm part	147	3.572296476306197	4.352632764336444E-5	MYOD1, CDX2, LMO4, CBX2, TBP, CNOT7, CBX5, CTNNB1, NONO, EPC1, GTF2E1, PSKH1, MYOCD, MLL3, MYST2, MLL1, TBPL1, MYST3, PITX2, RARG, RCOR2, RREB1, YY1, MTA2, TAF4A, MLXIPL, TCFAP2D, HDAC11, SFRS1, AHR, ELL2, SUZ12, MED19, TCFCP2, ABT1, PIAS3, JUN, SIX1, LRCH4, SIP1, HOXA11, TAF9B, SOX2, DAZAP2, MEIS1, DDX3X, TFDP2, HOXA9, TFDP1, DDX42, YEATS4, SMAD7, MAFB, MAML1, WDR5, SRA1, RNPS1, CASC3, TEAD3, SM…	3358	513	15855	1.3529617671337368	0.02772697068893526	0.0011709230844667573	0.06491510941133427
GOTERM_BP_ALL	GO:0019538~protein metabolic process	623	15.139732685297691	4.519962260858603E-5	RORC, MYLIP, CLK1, MAP3K7, EPC1, ERO1LB, BTBD1, MAP3K9, CLK4, TLK1, CDCA3, ROCK2, SKP2, MECP2, PTPRS, PTPRU, SCYL3, MYH9, PTPRO, MARK4, BRAP, MARK1, MAPK1, BC051665, PPP1CA, MAPK6, EIF2S1, MAPK4, BACE2, TMPRSS11E, TMPRSS11F, ST14, EIF2S2, BACE1, ADAMTS1, MAPK7, EIF2AK3, RAD23B, GNAI2, ERBB3, ERBB2, DUSP10, RAB6, PPT2, PPT1, WARS2, ARIH2, 2610018G03RIK, DUSP14, CACYBP, ZAP70, RPS20, SPOP, YEATS4, …	2976	2615	14219	1.138288847426962	0.1837185692411586	0.001428528629805359	0.08501098946543939
GOTERM_BP_ALL	GO:0051174~regulation of phosphorus metabolic process	93	2.2600243013365735	4.523716719008842E-5	PDGFB, EFNA1, IMPACT, EDN1, TGFB3, ADORA1, SPRY4, PRKAR2B, BAK1, ZFP91, CDC42, PRKAR2A, ANKRD54, SPRY1, DAB1, SH2D1B1, GAB1, TGFA, SPRED3, PDGFD, FGF1, PPP1R14C, FRS2, CEACAM2, IRAK2, IRAK1, FECH, SOCS3, PKIG, RB1, PKIA, IRS1, CDK5, UBE2B, THY1, SAPS1, PSEN1, EREG, JUN, SAPS3, DOK7, CD81, GADD45G, ZFYVE28, PRKRIP1, GADD45B, GADD45A, HMGB1, CAV1, GNAI2, TRIB3, FKBP1A, KIT, CD24A, PXN, TRIB2, APLP2…	2976	301	14219	1.4762250830564785	0.18385619928961416	0.0014197234977293416	0.08508157448001707
GOTERM_BP_ALL	GO:0019220~regulation of phosphate metabolic process	93	2.2600243013365735	4.523716719008842E-5	PDGFB, EFNA1, IMPACT, EDN1, TGFB3, ADORA1, SPRY4, PRKAR2B, BAK1, ZFP91, CDC42, PRKAR2A, ANKRD54, SPRY1, DAB1, SH2D1B1, GAB1, TGFA, SPRED3, PDGFD, FGF1, PPP1R14C, FRS2, CEACAM2, IRAK2, IRAK1, FECH, SOCS3, PKIG, RB1, PKIA, IRS1, CDK5, UBE2B, THY1, SAPS1, PSEN1, EREG, JUN, SAPS3, DOK7, CD81, GADD45G, ZFYVE28, PRKRIP1, GADD45B, GADD45A, HMGB1, CAV1, GNAI2, TRIB3, FKBP1A, KIT, CD24A, PXN, TRIB2, APLP2…	2976	301	14219	1.4762250830564785	0.18385619928961416	0.0014197234977293416	0.08508157448001707
GOTERM_BP_ALL	GO:0007417~central nervous system development	110	2.67314702308627	4.716700569075826E-5	HMX2, STAR, PLXNA2, SLC6A3, CTNNB1, GATA2, WNT1, DAB1, HTRA2, NKX6-2, RAB23, UNC5C, RARB, EIF2B2, FRS2, PITX1, PITX2, PHOX2B, BCR, FMR1, EMX2, MECP2, TBR1, TACC1, NDEL1, ABT1, FOXG1, CX3CR1, PYGO2, SMARCA4, WNT5A, DRD2, SOX2, SOX5, PPT2, PPT1, NAPA, SRC, EPHB2, AHSG, ARX, HOXA1, B3GNT5, LHX2, MTPN, RAC1, NUMB, LHX4, LHX5, NKX2-2, MAFB, TGFBR2, EN1, NEUROG2, SMAD1, SALL3, DLX2, DLX1, NOTCH1, TSC1,…	2976	369	14219	1.4243031879243524	0.19089939978435733	0.0014699742108543745	0.08870966903307131
GOTERM_BP_ALL	GO:0030900~forebrain development	58	1.4094775212636694	4.7449985676959465E-5	E2F1, CCKAR, NDST1, SLC6A3, PEX5, CTNNB1, WNT1, GATA2, DAB1, HTRA2, RARB, FRS2, PITX1, PITX2, NR2F1, OTX1, EMX2, LEF1, CDK5, TACC1, BBS1, PSEN1, GNAQ, CX3CR1, FOXG1, SMARCA4, WNT5A, DRD2, SOX2, APLP2, SRC, AHSG, ARX, LHX2, NUMB, RAC1, PAFAH1B1, TBX3, CREB1, NF1, NEUROG2, LMX1A, ISL1, YWHAE, SALL3, DLX2, DLX1, NOTCH1, TSC1, GRLF1, 2610109H07RIK, ID4, APAF1, NCOR1, NCOR2, BMPR1A, MYH10, NFIB	2976	167	14219	1.6593868714184534	0.1919270513721013	0.001468596015077095	0.08924166065227279
GOTERM_MF_ALL	GO:0030695~GTPase regulator activity	107	2.600243013365735	4.7966882222705366E-5	RASGEF1B, RASGEF1C, ITSN2, RGL1, GBF1, TIAM1, TBC1D14, KIFAP3, TBC1D13, STARD8, RAPGEF5, EIF2B2, RAPGEF2, TBC1D9B, DAB2IP, BCR, PSD3, SIPA1L2, PSD2, RPH3A, RIC8B, TBC1D22B, TBC1D22A, AU040829, THY1, MAP4K3, GAPVD1, SPATA13, ARHGDIG, RALGPS2, RALGPS1, RIC8, GIPC1, RCC1, MYO9A, FGD5, IQSEC3, FGD6, ARHGDIA, FBXO8, IQSEC1, GIT1, OBSCN, TBC1D2B, TBC1D10C, VAV3, RABIF, TBC1D10A, DOCK8, VAV2, DOCK5, DOC…	3186	361	15404	1.4330598028424215	0.07267734969260708	0.0021534983278321818	0.08012657135224588
GOTERM_CC_ALL	GO:0034702~ion channel complex	56	1.3608748481166464	4.914511711374644E-5	KCNC1, KCNC4, GABRB2, GLRA2, KCNJ11, CHRNA1, KCNG3, KCNG4, KCNQ1, GABRG1, KCND2, KCND1, KCTD20, CFTR, CLIC1, CLIC4, CLIC5, TNFAIP1, FXYD1, CLCN1, KCNA2, KCNA1, PPM1A, CACNB3, CACNB4, KCNA7, TTYH3, KCNS2, TTYH1, SCN9A, SCNN1A, SCN5A, KCNE4, GABRA2, GABRA1, GABRA4, GABRA3, GABRA6, KCTD1, KCTD3, KCTD2, KCTD5, KCTD4, CACNA1S, KCTD7, KCTD6, KCTD8, KCTD10, KCTD9, KCNF1, KCTD15, CHRND, CACNA1C, KCTD11, …	3358	158	15855	1.673464464230517	0.03124983288072225	0.0012691349983036115	0.07329209909907597
GOTERM_BP_ALL	GO:0044257~cellular protein catabolic process	151	3.669501822600243	4.959006018760481E-5	MYLIP, OTUB2, LNX1, USP27X, BTBD1, WWP1, FBXO28, FBXO25, RNF149, CDCA3, ANAPC1, SOCS2, SOCS3, SKP2, SOCS5, MYH9, BRAP, PSMA2, ASB8, DCUN1D1, HUWE1, TRIM33, PSMA5, PIAS3, 1110018G07RIK, MIB2, SIAH1A, BACE2, CLPP, ASB1, FBXL5, FBXL7, FBXO10, ASB6, FBXO11, RAD23B, DERL2, SYVN1, DERL1, FBXO40, UBE2V1, PPT1, UBE2V2, ASB13, SKP1A, PSMB5, TRIM65, ARIH2, UBE2D3, UBE2D2, PSMB6, FBXW4, PSMB2, CACYBP, HECTD…	2976	537	14219	1.3435034590817163	0.19965667134633736	0.0015242787666253088	0.09326483255616136
GOTERM_BP_ALL	GO:0010629~negative regulation of gene expression	120	2.916160388821385	5.0837191902742627E-5	CDX2, THRA, CCDC85B, CBX2, MXI1, MAF1, RBM9, CTNNB1, CBX5, EPC1, MYOCD, NKX6-2, WWP1, FOXF2, TRP63, RARA, RARB, MYST3, RARG, RCOR2, MTA2, PKIG, MECP2, MLXIPL, SKP2, ZHX3, VAX2, PKIA, SUZ12, PA2G4, ST18, LRCH4, SMARCA4, EIF2C4, STRAP, SOX2, TXN1, LIN28B, VDR, TCF21, TRIM66, HEXIM1, DRAP1, MDFI, DNMT3A, EHMT1, KLF12, RFX5, SUV39H1, RYBP, FOXP3, FOXP4, CDKN1C, HOXB4, DLX2, HDAC4, DLX1, NR1I2, RNF2, …	2976	410	14219	1.3984067663257276	0.20412698308125332	0.0015519620264601297	0.09560927143409392
GOTERM_MF_ALL	GO:0030955~potassium ion binding	44	1.069258809234508	5.397580874570265E-5	KCNH1, KCNJ15, KCNC1, KCNC4, ATP1B1, KCNAB3, ATP1B3, KCNAB2, KCNAB1, ATP1B2, KCNA2, KCNA1, KCNJ10, ATP12A, KCNJ2, KCNJ12, KCNJ11, KCNA7, KCNJ14, KCNIP4, KCNIP3, KCNS2, SLC24A3, MAT1A, KCNG3, IMPDH1, KCNG4, HCN3, KCNQ1, KCNE4, BCKDHA, SLC12A7, KCND2, KCND1, MAT2A, SLC12A2, SLC12A5, KCNK1, TMEM38B, KCNJ6, KCNF1, KCNH2, KCNH3, SCN4A	3186	118	15404	1.802845074318789	0.08140159058074947	0.0023557275368121244	0.09015996389030168
GOTERM_BP_ALL	GO:0051603~proteolysis involved in cellular protein catabolic process	150	3.6452004860267313	5.560370230751274E-5	MYLIP, OTUB2, LNX1, USP27X, BTBD1, WWP1, FBXO28, FBXO25, RNF149, CDCA3, ANAPC1, SOCS2, SOCS3, SKP2, SOCS5, MYH9, BRAP, PSMA2, ASB8, DCUN1D1, HUWE1, TRIM33, PSMA5, PIAS3, 1110018G07RIK, MIB2, SIAH1A, BACE2, CLPP, ASB1, FBXL5, FBXL7, FBXO10, ASB6, FBXO11, RAD23B, DERL2, SYVN1, DERL1, FBXO40, UBE2V1, UBE2V2, SKP1A, ASB13, PSMB5, TRIM65, ARIH2, UBE2D3, UBE2D2, PSMB6, FBXW4, PSMB2, CACYBP, HECTD3, FBX…	2976	534	14219	1.342103872175909	0.2209835915806505	0.0016858959935820428	0.10456918604925258
GOTERM_MF_ALL	GO:0019207~kinase regulator activity	31	0.7533414337788579	5.668688277622627E-5	HMGB1, CDK5R2, 2310007A19RIK, TRIB3, FGF13, CD24A, TRIB2, TRIB1, AHSG, PRKAR2B, ANKRD54, PRKAR2A, HEXIM1, CABLES2, PIK3R3, PIK3R2, ELP4, CCNI, PKIG, MOBKL1A, WNK1, SOCS5, PKIA, CDKN1C, CCND1, CDKN1A, CDKN1B, TOM1L1, PRKAR1A, PRKRIP1, CKS2	3186	73	15404	2.053177858610874	0.08531084619581442	0.0024071250828942015	0.09468646401196157
GOTERM_BP_ALL	GO:0006928~cell motion	109	2.6488456865127583	6.0449283093677694E-5	JUB, EDN3, ENAH, LYPD3, PDGFB, PLXNA2, GDNF, TGFB2, 1500035H01RIK, BDNF, DAB1, ROBO1, CTGF, PHOX2B, PDPN, MDGA1, 1110034A24RIK, KIF5C, EMX2, SIX4, MYH9, SIRPA, TBR1, TNS3, NDEL1, NAV1, CD34, ST14, VEGFA, FOXG1, SIX1, CX3CR1, EFNA5, LAMC1, ZFAND5, TNFRSF12A, DRD2, ERBB2, ASTN1, GIPC1, SRF, ITGB1, PXN, SRC, EPHB2, ARX, HOXA1, LHX2, RAC1, LHX4, LMTK2, DNAJA1, STRBP, CLASP2, B3GNT2, B4GALT1, KLF7, VA…	2976	367	14219	1.4190462849022882	0.23775399639592332	0.001820394330551256	0.11367695441839576
GOTERM_BP_ALL	GO:0035295~tube development	83	2.017010935601458	6.221515214254466E-5	PTGES3, GNA13, FGF18, ENAH, PGF, LMO4, TBX20, EDN1, TGFB3, GJA1, GDNF, LGR4, CTNNB1, MAP3K7, BDNF, SPRY1, CD44, CTGF, WWP1, TRP63, RARA, RARB, FGF1, IPMK, PITX2, IHH, PDPN, ESR1, CFTR, VASP, BCL2L11, MYCN, GZF1, PTHLH, MAN2A1, TNS3, PPP1CA, PSEN1, ADM, VEGFA, SIX1, CFL1, ZFP697, EDA, ACVR1, WNT5A, COBL, HMGB1, HOXA11, PPP3R1, SRF, PXN, SRC, TCF21, VDR, PFN1, DHCR7, AGT, NUP50, TGM2, NKX3-1, HS6ST…	2976	264	14219	1.5021395914793092	0.2437754630449831	0.0018610457051735363	0.11699589176771275
GOTERM_BP_ALL	GO:0051094~positive regulation of developmental process	70	1.701093560145808	6.496944601075067E-5	MYOD1, FGF18, CDX2, STAR, STAT5A, STAT5B, TGFB3, GJA1, JAG1, PNP, CTNNB1, TGFB2, GATA2, EPC1, BDNF, ANKRD54, SMAP1, TIAM1, NKX6-2, MAPT, HEY2, RHOB, VNN1, IL1A, IHH, SH3PXD2B, PHOX2B, HSP90AA1, SOCS2, LIMK1, SOCS3, PLXNB2, MECP2, RB1, SOCS5, PROX1, VASH2, CD83, BTG1, FOXG1, GNAS, HMGB1, TNFRSF12A, DRD2, HOXA11, SOX2, SRF, EPHB2, VDR, TAL1, ZAP70, INPP5D, NKX2-2, B4GALT1, IL6, MAP2K1, IL7, KLF10, …	2976	214	14219	1.562861144608582	0.2530725801599698	0.0019305001482282647	0.12217235754846678
GOTERM_MF_ALL	GO:0022857~transmembrane transporter activity	215	5.224787363304982	6.786408795339641E-5	ATP1B1, SLC36A2, ATP1B3, ATP1B2, SCN3B, ATP1B4, AQP5, AQP4, SLC35A2, SLC35A3, SLC35A4, ATP2B1, KCNK5, ABCB10, CHRNA1, SLC12A7, SCN2B, PDPN, SURF1, CLCN1, SLC2A12, CACNB3, SFXN1, CACNB4, ATP12A, KCNJ2, ATP6V0B, SFXN5, KCNMB2, SLC11A2, ATP6V0C, ATP6V0E, SLC29A2, SLC29A4, COX6B1, TRPC2, TRPC3, ATP11B, ATP11A, KCNK1, VDAC1, ATP13A1, KCNJ6, LASP1, ATP2A3, COX6A1, CHRND, 1810063B05RIK, CLCN5, KCNH1, KC…	3186	819	15404	1.269235751344979	0.10125311220464261	0.0028053689660743064	0.11334626465743236
GOTERM_BP_ALL	GO:0045834~positive regulation of lipid metabolic process	15	0.3645200486026731	6.858007157740104E-5	SREBF1, VAV3, ABHD5, MLXIPL, PNPLA2, VAV2, ABCG4, IRS1, ABCG1, CDC42, APOE, AGT, CD81, RAC1, GHSR	2976	24	14219	2.9861811155913975	0.26508737400391125	0.002024288247700845	0.12895784263692311
GOTERM_MF_ALL	GO:0005261~cation channel activity	78	1.8955042527339003	7.01475411585136E-5	KCNH1, KCNJ15, KCNC1, KCNC4, KCNAB3, KCNAB2, SCN3B, KCNAB1, KCNJ10, KCNJ12, KCNJ11, KCNJ14, KCNIP4, KCNIP3, SLC24A2, KCNK5, KCNG3, CHRNA1, KCNQ1, KCNG4, TRPM4, KCND2, KCND1, SCN2B, KCTD20, CACNG2, TMEM38B, KCNH2, KCNH3, TNFAIP1, KCNA2, KCNA1, CACNB3, CACNB4, KCNJ2, KCNA7, KCNMB2, TPCN2, TMEM37, KCNS2, SCN9A, SCN5A, SCNN1A, HCN3, KCNE4, TRPC2, TRPC3, KCTD1, KCTD3, KCTD2, KCNK1, KCTD5, KCTD4, CACNA…	3186	248	15404	1.5206548812344327	0.1044757271926775	0.0028253844655513616	0.11715797566997921
GOTERM_MF_ALL	GO:0046983~protein dimerization activity	101	2.454434993924666	7.221848972771916E-5	GRPEL2, GRPEL1, THRA, VAPB, GDF6, LSM6, TPD52, GDNF, ADORA1, KLHL2, TGFB2, BATF, ROBO1, CREB3L2, CREB3L4, CREB3L3, GABPB2, CUTA, CD3G, ACTN4, SCUBE1, MLXIPL, MYH9, STK3, AHR, JUN, VEGFA, ATPIF1, NFE2L1, CAV2, SOX5, GIPC1, BCL2L1, MEIS1, TCF21, TRIM66, PVRL1, TEF, CREBL2, GPD1, S100A16, ARID3A, FOXP3, FOXP4, ATF6, ATF4, FAAH, SYT16, PRKRIR, SCHIP1, HLF, IMPA2, IMPA1, USH1G, GYPA, NR6A1, G6PDX, ASG…	3186	340	15404	1.436250507736051	0.10738844945905535	0.002836065409991484	0.12061483978299536
GOTERM_BP_ALL	GO:0007167~enzyme linked receptor protein signaling pathway	85	2.0656136087484813	7.355484437992512E-5	FGF5, FGF18, SCHIP1, NDST1, PDGFB, EFNA1, GDF6, STAT5A, STAT5B, TGFB3, FOXO1, PTEN, GDNF, TGFB2, INSRR, MAP3K7, EIF4EBP1, EIF4EBP2, MYD88, TIAM1, CTGF, GAB1, TGFA, ANGPT1, FGF1, FRS2, FGF4, SOCS5, IRS1, CDK5, GRB10, EREG, VEGFA, DOK7, PPM1L, EIF2AK3, ACVR1, ZFAND5, FUT8, GRB2, ERBB3, ERBB2, USP9X, TIPARP, KIT, STUB1, PDAP1, SRC, EPHB2, MSX2, PHIP, RGMB, UTP11L, CAML, PTK2B, SPNB2, PALM2, LMTK2, P…	2976	273	14219	1.4876213616132972	0.28132565789429975	0.0021568011831311074	0.13830626839144156
GOTERM_MF_ALL	GO:0005216~ion channel activity	103	2.503037667071689	8.062204729510371E-5	KCNC1, KCNC4, GRIK1, GABRB2, SCN3B, GRIK4, KCNK5, CHRNA1, KCND2, SCN2B, KCND1, TNFAIP1, FXYD1, CLCN1, KCNA2, KCNA1, CACNB3, CACNB4, KCNJ2, FXYD6, KCNA7, FXYD7, KCNMB2, TTYH3, KCNS2, TTYH1, SCN9A, HCN3, TRPC2, GABRA2, GABRA1, TRPC3, GABRA4, GABRA3, CLCN4-2, GABRA6, KCTD1, KCTD3, KCTD2, KCTD5, KCNK1, KCTD4, CACNA1S, KCTD7, KCTD6, VDAC1, KCTD8, KCTD10, P2RX4, KCTD9, KCNJ6, P2RX1, P2RX3, P2RX2, KCTD1…	3186	349	15404	1.4269197078191298	0.11911094598335348	0.0030884791676448753	0.13464105302086748
GOTERM_BP_ALL	GO:0044265~cellular macromolecule catabolic process	167	4.058323207776428	8.187940898015606E-5	LSM6, MYLIP, OTUB2, LNX1, DCPS, USP27X, APOE, BTBD1, WWP1, FBXO28, FBXO25, LSM2, RNF149, CDCA3, ANAPC1, PAN3, SOCS2, SOCS3, DFFB, SKP2, SOCS5, MYH9, BRAP, PSMA2, ASB8, DCUN1D1, HUWE1, TRIM33, PSMA5, PIAS3, 1110018G07RIK, MIB2, SIAH1A, BACE2, CLPP, ASB1, FBXL5, FBXL7, FBXO10, EIF2C4, ASB6, FBXO11, RAD23B, DERL2, SYVN1, DERL1, FBXO40, UBE2V1, PPT1, UBE2V2, ASB13, SKP1A, LIN28B, PSMB5, TRIM65, ARIH2…	2976	609	14219	1.3101930937373096	0.3076997158933501	0.0023850439853297933	0.15394765701570723
GOTERM_CC_ALL	GO:0031982~vesicle	147	3.572296476306197	8.34537212751084E-5	SEPT5, GNA13, SYT1, ATP1B3, 2400003C14RIK, SYT2, NSG2, TGFB3, SYT9, BDNF, PACSIN1, DAB2, PICALM, PACSIN2, SLC2A1, LGI3, DNAJC5, CREB3L4, SCAMP4, SCAMP1, ARC, MYO6, ATG9A, ERP29, RPH3A, RND2, FNBP1L, BACE1, RAB14, SDCBP, ADAMTS1, NEU1, VAMP2, RAB13, NRSN1, VAMP1, DOC2B, MAP6D1, PACS1, SRI, GRB2, COPZ1, GIPC1, PPT1, CXXC4, ATP6V1B2, ITGB1, SYPL2, RAB7, CAMKV, ECE1, ENTPD7, RAC1, TMED10, ENTPD4, HAP…	3358	519	15855	1.3373205906350807	0.052485798369867775	0.0020714421198598787	0.12442819784531656
GOTERM_BP_ALL	GO:0055002~striated muscle cell development	25	0.6075334143377886	8.488638901886015E-5	CAV2, TCAP, ERBB2, UTRN, CACNB4, ITGB1, ACTG1, GPHN, MYOG, CHRNA1, CACNG2, HOMER1, FLNC, AFG3L2, PROX1, CACNA1S, DVL1, TNNT2, PTCD2, DOK7, P2RX2, LRP4, F2R, TMOD1, MYH10	2976	54	14219	2.2119860115491834	0.31698670526543715	0.002456596676139955	0.1595970330466101
GOTERM_CC_ALL	GO:0044448~cell cortex part	31	0.7533414337788579	8.997084569848239E-5	SEPT5, GYPC, PRKCZ, SEPT3, SHROOM2, SEPT2, GM2A, CALD1, UTRN, CAPZA1, CAPZB, TPM4, DSTN, TPM3, SPNB2, SPNB1, CAP1, SCNN1A, ACTN4, 1700017B05RIK, MYH9, SEPT10, PPP1R9B, PPP1R9A, LASP1, CFL1, MAPRE1, SEPT6, SEPT7, TMOD1, SEPT9	3358	73	15855	2.0050462196186576	0.05646685134707563	0.0021504171656465676	0.13413904574473
GOTERM_BP_ALL	GO:0048732~gland development	65	1.5795868772782502	9.172090731666307E-5	PLXNA1, PDGFB, ELF3, SLC6A3, STAT5A, ELF5, STAT5B, TGFB3, PTEN, CTNNB1, GATA2, AGPAT6, RLN1, CD44, WDR77, TRP63, TGFA, SEMA3A, FRS2, PITX1, PITX2, RARG, SOCS2, RXRA, ESR1, LEF1, IRS1, BCL2L11, AHR, HOXD9, PTHLH, CCND1, CRKL, VEGFA, SIX1, EDA, EIF2AK3, WNT5A, CAV1, DRD2, SOX2, FEM1B, MDK, SRC, TCFCP2L1, VDR, HOXA3, XBP1, TGM2, NKX3-1, HOXA9, PLXND1, B4GALT1, IL6, TBX3, CREB1, NF1, TGFBR2, IGF1, IS…	2976	197	14219	1.576461096555865	0.3376343185696171	0.0026371415314744295	0.1724362865181961
GOTERM_BP_ALL	GO:0006486~protein amino acid glycosylation	36	0.8748481166464156	9.462416896550689E-5	GANAB, FUT9, FUT8, GALNT7, B3GALT5, ST8SIA1, ST8SIA3, ST6GALNAC5, ST3GAL1, STT3B, ST6GALNAC6, ST6GALNAC3, ST3GAL3, ST6GALNAC4, GALNT10, ST3GAL2, B3GNT5, ST3GAL4, B3GALNT1, B3GNT7, B3GALNT2, FUT4, CD4, B3GNT2, B4GALT1, ST6GAL1, KRTCAP2, ST6GALNAC2, MAN2A1, SLC4A10, MGAT3, PSEN1, ST8SIA4, MGAT5, DOLPP1, ALG12	2976	91	14219	1.8901542006380714	0.3462153412428367	0.002703201216911144	0.17788984989383083
GOTERM_BP_ALL	GO:0070085~glycosylation	36	0.8748481166464156	9.462416896550689E-5	GANAB, FUT9, FUT8, GALNT7, B3GALT5, ST8SIA1, ST8SIA3, ST6GALNAC5, ST3GAL1, STT3B, ST6GALNAC6, ST6GALNAC3, ST3GAL3, ST6GALNAC4, GALNT10, ST3GAL2, B3GNT5, ST3GAL4, B3GALNT1, B3GNT7, B3GALNT2, FUT4, CD4, B3GNT2, B4GALT1, ST6GAL1, KRTCAP2, ST6GALNAC2, MAN2A1, SLC4A10, MGAT3, PSEN1, ST8SIA4, MGAT5, DOLPP1, ALG12	2976	91	14219	1.8901542006380714	0.3462153412428367	0.002703201216911144	0.17788984989383083
GOTERM_BP_ALL	GO:0043413~biopolymer glycosylation	36	0.8748481166464156	9.462416896550689E-5	GANAB, FUT9, FUT8, GALNT7, B3GALT5, ST8SIA1, ST8SIA3, ST6GALNAC5, ST3GAL1, STT3B, ST6GALNAC6, ST6GALNAC3, ST3GAL3, ST6GALNAC4, GALNT10, ST3GAL2, B3GNT5, ST3GAL4, B3GALNT1, B3GNT7, B3GALNT2, FUT4, CD4, B3GNT2, B4GALT1, ST6GAL1, KRTCAP2, ST6GALNAC2, MAN2A1, SLC4A10, MGAT3, PSEN1, ST8SIA4, MGAT5, DOLPP1, ALG12	2976	91	14219	1.8901542006380714	0.3462153412428367	0.002703201216911144	0.17788984989383083
GOTERM_BP_ALL	GO:0060429~epithelium development	84	2.0413122721749697	9.64840311256329E-5	ENAH, E2F4, PLXNA1, ELF3, PGF, ELF5, STAT5A, LMO4, PTGS1, GJA1, JAG1, GDNF, CTNNB1, MAP3K7, AGPAT6, BARX1, CD44, SHARPIN, WDR77, TRP63, SEMA3A, FRS2, IPMK, F11R, A130010J15RIK, RARG, STX2, RXRA, ESR1, PROX1, VASP, GZF1, PTHLH, ADM, JUN, VEGFA, SIX1, CFL1, TBX18, SMARCA4, WNT5A, FRAS1, COBL, KRT6A, HOXA11, PPP3R1, FEM1B, SRC, TCFCP2L1, TCF21, VDR, 9030409G11RIK, PFN1, XBP1, AGT, NUP50, SPRR2B, NKX…	2976	271	14219	1.4809695274372099	0.35165394447152454	0.0027388418070575238	0.1813833158661904
GOTERM_CC_ALL	GO:0030136~clathrin-coated vesicle	40	0.9720534629404617	9.834221749402872E-5	SEPT5, SYT1, CLTA, RAB3B, CLTB, RAB3C, HIP1R, SYT2, TH, SYT9, GIPC1, PPT1, ATP6V1G1, SYPL2, AMPH, AP1S3, DAB2, AP1S1, PICALM, AP1S2, SYN1, SYN2, GOPC, NECAP1, LGI3, CLINT1, HIP1, SCAMP1, STX1A, SYT11, RPH3A, LDLRAP1, SLC17A7, SLC17A6, IGF2R, RAB14, SORT1, VAMP2, DOC2B, STEAP2	3358	104	15855	1.8159847894809182	0.06155609579575527	0.0022664347673185814	0.14661152434405356
GOTERM_BP_ALL	GO:0065009~regulation of molecular function	151	3.669501822600243	9.868945786757188E-5	ADCY3, JUB, ADCY1, THRA, EFNA1, EDN2, EDN1, ADCY6, TGFB3, ADORA1, BAK1, ANKRD54, MYD88, DAB1, TBC1D14, TBC1D13, GAB1, SPRED3, FRS2, TBC1D9B, PCBD1, RELA, PKIG, TBC1D22B, PKIA, IRS1, TBC1D22A, THY1, PTHLH, MAPK1, NDEL1, SAPS1, ZFP462, SAPS3, PRKRIP1, ATPIF1, EIF2AK3, PALM, CAV1, GNAI2, DRD2, DRD5, PPT1, PXN, ADCYAP1, VDR, HEXIM1, RAC1, DIABLO, HIP1, GIT1, MDFI, CFLAR, TBC1D2B, TBC1D10C, VAV3, MAP2…	2976	544	14219	1.3262157307479443	0.3580444580664508	0.002783767340352683	0.18552572191060657
GOTERM_BP_ALL	GO:0055001~muscle cell development	27	0.6561360874848117	1.0315496387671887E-4	CAV2, TCAP, ERBB2, UTRN, FHL2, CACNB4, ITGB1, ACTG1, GPHN, ATG5, MYOG, CHRNA1, CACNG2, AFG3L2, HOMER1, FLNC, PROX1, CACNA1S, DVL1, TNNT2, PTCD2, DOK7, P2RX2, LRP4, TMOD1, F2R, MYH10	2976	61	14219	2.114803675304072	0.3707916510024025	0.0028913920925006664	0.19391268823180097
GOTERM_BP_ALL	GO:0019941~modification-dependent protein catabolic process	142	3.450789793438639	1.1387214648327448E-4	MYLIP, OTUB2, LNX1, USP27X, BTBD1, WWP1, FBXO28, FBXO25, RNF149, CDCA3, ANAPC1, SOCS2, SOCS3, SKP2, SOCS5, BRAP, PSMA2, ASB8, DCUN1D1, TRIM33, HUWE1, PSMA5, 1110018G07RIK, PIAS3, SIAH1A, MIB2, ASB1, FBXL5, FBXL7, FBXO10, ASB6, FBXO11, RAD23B, DERL2, DERL1, SYVN1, FBXO40, UBE2V1, UBE2V2, SKP1A, ASB13, PSMB5, TRIM65, ARIH2, UBE2D3, UBE2D2, FBXW4, CACYBP, HECTD3, FBXO44, RNF11, RNF168, FBXO41, FBXO4…	2976	508	14219	1.3355518690204047	0.40036187406758117	0.0031715372164681233	0.21403862530335882
GOTERM_BP_ALL	GO:0043632~modification-dependent macromolecule catabolic process	142	3.450789793438639	1.1387214648327448E-4	MYLIP, OTUB2, LNX1, USP27X, BTBD1, WWP1, FBXO28, FBXO25, RNF149, CDCA3, ANAPC1, SOCS2, SOCS3, SKP2, SOCS5, BRAP, PSMA2, ASB8, DCUN1D1, TRIM33, HUWE1, PSMA5, 1110018G07RIK, PIAS3, SIAH1A, MIB2, ASB1, FBXL5, FBXL7, FBXO10, ASB6, FBXO11, RAD23B, DERL2, DERL1, SYVN1, FBXO40, UBE2V1, UBE2V2, SKP1A, ASB13, PSMB5, TRIM65, ARIH2, UBE2D3, UBE2D2, FBXW4, CACYBP, HECTD3, FBXO44, RNF11, RNF168, FBXO41, FBXO4…	2976	508	14219	1.3355518690204047	0.40036187406758117	0.0031715372164681233	0.21403862530335882
GOTERM_BP_ALL	GO:0048666~neuron development	89	2.1628189550425274	1.1398314665928638E-4	CCKAR, ENAH, PIP5K1C, PTEN, GDNF, TGFB2, ZFP91, EFHD1, BDNF, HTRA2, ROBO1, GALR2, LGI4, SEMA3A, SS18L1, IHH, MYO6, KIF5C, STXBP1, PRKCI, MECP2, VAX2, TBR1, CDK5, VASP, THY1, HOXD9, BBS1, NDEL1, GNAQ, PSEN1, CLIC5, VEGFA, MTAP1B, FOXG1, EFNA5, TUG1, DRD2, ERBB2, CTF1, TH, ABI2, NRN1, CD24A, EPHB2, ARX, SLC11A2, HOXA1, RAC3, DMD, LHX2, RAC1, NUMB, LHX4, LMTK2, ETV1, B3GNT2, DCX, GNAT1, KLF7, CREB1,…	2976	292	14219	1.4562746262336133	0.4006607542954631	0.0031550585298083522	0.2142470538750718
GOTERM_BP_ALL	GO:0045892~negative regulation of transcription, DNA-dependent	93	2.2600243013365735	1.1506597003414665E-4	CDX2, TBX20, NR6A1, PRRX1, CBX2, MXI1, MAF1, CTNNB1, CBX5, KCNIP3, EPC1, MYOCD, NKX6-2, PCGF6, FOXF2, PRMT6, TRP63, ZFP238, RARA, RARB, MYC, NR2F1, EGR1, TBL1XR1, CTBP1, RARG, CTBP2, SOX14, MTA2, PKIG, MLXIPL, MECP2, TLE4, LEF1, ZHX3, VAX2, RB1, RBBP7, PKIA, UBE2B, PURB, NRIP2, GZF1, SUZ12, CTNNBIP1, PA2G4, ST18, NSD1, SMARCA4, STRAP, SOX2, TXN1, TCFCP2L1, TCF21, TRIM66, HEXIM1, DRAP1, GM608, PER…	2976	308	14219	1.442674512987013	0.40356857392051626	0.0031654762422343996	0.21628028424593992
GOTERM_CC_ALL	GO:0030175~filopodium	14	0.3402187120291616	1.1915182086730185E-4	ENAH, NF2, PDPN, BAIAP2, FSCN1, ABI2, CDK5, VASP, CBX6, PPP1R9B, PPP1R9A, TTYH1, NGDN, ANTXR1	3358	22	15855	3.0046293789593372	0.07408853802588466	0.0026508479474609548	0.17760938604288734
GOTERM_BP_ALL	GO:0003002~regionalization	69	1.6767922235722963	1.2004951144249605E-4	CDX1, EVX1, TBX20, EDN1, CTNNB1, WNT1, BARX1, WNT3, NKX6-2, HOXC5, TRP63, RAB23, FRS2, MLL1, ARC, RARG, YY1, OTX1, EMX2, LEF1, VAX2, CTNNBIP1, HOXD9, CRKL, PSEN1, BTG2, HOXD4, FOXG1, TBX18, FKBP8, TSHZ1, TCAP, HOXA11, HOXA1, SF3B1, HOXA3, LHX2, CYP26B1, NKX3-1, HOXA9, AXIN2, MLLT3, MDFI, MYF6, KIF3A, TBX3, MAFB, EN1, HOXB4, DLX2, DLX1, NOTCH1, SFRP1, HOXB7, MEOX1, HOXB8, HOXB5, RNF2, HOXB6, IFT17…	2976	214	14219	1.5405345568284594	0.4167706188564506	0.00328225232791457	0.22563743370314082
GOTERM_BP_ALL	GO:0001558~regulation of cell growth	36	0.8748481166464156	1.2234663896254993E-4	DERL2, IGFBPL1, CCDC85B, TNFRSF12A, ZMAT3, IGFBP6, PPT1, AHSG, TGFB2, WISP2, WISP1, MYOCD, CTGF, MAPT, TRP63, SEMA3A, HTRA3, SERTAD1, CYR61, LIMK1, IL7, PSRC1, ADIPOR2, LMX1A, EI24, ULK1, BBC3, ULK2, CD81, IGFBP2, APBB2, DCUN1D3, APBB1, IGFBP4, IGFBP5, ALOX12	2976	92	14219	1.8696090462833097	0.42275723854915204	0.0033247176366387743	0.22995026460506107
GOTERM_CC_ALL	GO:0031252~cell leading edge	42	1.0206561360874848	1.232997619078502E-4	JUB, ENAH, PDLIM7, TNFRSF12A, WASF2, ABI2, ARPC5, CAPZB, ADORA1, PXN, MCF2L, CTNNB1, CTTN, ARPC3, ROBO1, RAC3, ARHGAP1, RAC1, PAFAH1B1, AKT2, TRPC2, MYO6, NF2, PDPN, SWAP70, BAIAP2, SRA1, SCYL3, MYH9, CDK5, GAS7, VASP, CDC42BPG, NDEL1, GNAS, WASL, ANTXR1, EPS8L2, APBB1, FBXO10, LCP1, CDC42BPB	3358	112	15855	1.7705851697438952	0.07656656141974061	0.0026516965954207494	0.18378706119197563
GOTERM_MF_ALL	GO:0003779~actin binding	87	2.114216281895504	1.2712967479794866E-4	ENAH, HIP1R, UTRN, CAPZA1, WASF2, KLHL2, DSTN, MED28, SNTB2, CAP1, PLS3, PARVG, ARC, MYO6, ACTN4, SPIRE1, TMSB10, MYH9, FLNC, PALLD, RPH3A, VASP, 2310014H01RIK, MIB2, CFL2, MTAP1B, CFL1, SNTG1, TMSB4X, WASL, DBN1, EPS8L2, LCP1, ADD2, MYO5A, ABLIM2, SHROOM2, CALD1, ABLIM3, ARPC4, GIPC1, ARPC5, TPM2, MYO9A, DAAM2, CAPZB, TPM4, TPM3, CORO2A, PFN1, PFN2, SYN1, ARPC3, DMD, SPNB2, SPNB1, CNN2, SCNN1A, …	3186	288	15404	1.4605435237497386	0.18125916903083805	0.004750293187332888	0.2122325447711959
GOTERM_BP_ALL	GO:0051093~negative regulation of developmental process	72	1.7496962332928312	1.275071293774032E-4	CDX2, LMO2, CCDC85B, STAT5A, STAT5B, JAG1, CTNNB1, TGFB2, ZFP91, BDNF, TNFRSF11B, NKX6-2, INSIG1, TRP63, PIWIL2, RHOC, SEMA3A, TIE1, RC3H1, IHH, FGF4, MYST3, PHOX2B, LEF1, SOCS5, CSDA, VASH1, THY1, PTHLH, MAPK1, CCND1, PSEN1, EREG, FOXG1, CX3CR1, ADAMTS1, WNT5A, CALCR, ZFP358, CAV1, HMGB3, SOX2, MEIS1, TCF7L2, ITGB1, CD24A, AHSG, EPHB2, INPP5D, AXIN2, NKX2-2, TBX3, NF1, TGFBR2, LMX1A, ISL1, ABCG1…	2976	226	14219	1.5221595775049956	0.4359830803920425	0.003443881662771542	0.23963838322705877
GOTERM_BP_ALL	GO:0009101~glycoprotein biosynthetic process	43	1.0449574726609963	1.2784068290061458E-4	GANAB, FUT9, GALNT7, FUT8, B3GALT5, ST8SIA1, ST8SIA3, HS2ST1, ST6GALNAC5, ST3GAL1, STT3B, ST6GALNAC6, ST6GALNAC3, ST3GAL3, ST6GALNAC4, GALNT10, ST3GAL2, B3GNT5, ST3GAL4, B3GALNT1, B3GNT7, B3GALNT2, FUT4, CD4, HS6ST1, B3GNT2, FKRP, PHLDA1, B4GALT1, ST6GAL1, IGF1, KRTCAP2, MAN1C1, ST6GALNAC2, MAN2A1, SLC4A10, MGAT3, PSEN1, ST8SIA4, CHSY1, MGAT5, DOLPP1, ALG12	2976	117	14219	1.7559765876298135	0.43682744668171647	0.003432235342702983	0.24026455393465485
GOTERM_BP_ALL	GO:0030163~protein catabolic process	153	3.718104495747266	1.3945833236375728E-4	MYLIP, OTUB2, LNX1, USP27X, BTBD1, WWP1, FBXO28, FBXO25, RNF149, CDCA3, ANAPC1, SOCS2, SOCS3, SKP2, SOCS5, MYH9, BRAP, PSMA2, ASB8, DCUN1D1, HUWE1, TRIM33, PSMA5, PIAS3, 1110018G07RIK, MIB2, SIAH1A, BACE2, CLPP, ASB1, FBXL5, FBXL7, FBXO10, ASB6, FBXO11, TRAF2, RAD23B, DERL2, SYVN1, DERL1, FBXO40, UBE2V1, PPT1, UBE2V2, ASB13, SKP1A, PSMB5, TRIM65, ARIH2, UBE2D3, UBE2D2, PSMB6, FBXW4, PSMB2, CACYBP…	2976	556	14219	1.3147790235553494	0.46546124631886276	0.003721338632424187	0.2620717206600509
GOTERM_CC_ALL	GO:0034703~cation channel complex	37	0.8991494532199271	1.4016735305890445E-4	KCNC1, KCNC4, KCNA2, KCNA1, PPM1A, CACNB3, CACNB4, KCNA7, KCNS2, SCN9A, KCNG3, SCNN1A, KCNG4, KCNQ1, SCN5A, KCNE4, KCND2, KCND1, KCTD1, KCTD20, KCTD3, KCTD2, KCTD5, KCTD4, CACNA1S, KCTD7, KCTD6, KCTD8, KCTD9, KCTD10, KCNF1, KCTD15, CACNA1C, SCN4A, TNFAIP1, KCTD11, KCTD12	3358	95	15855	1.8389235447164665	0.08657540946340059	0.00291684920867763	0.2089048864433063
GOTERM_CC_ALL	GO:0031410~cytoplasmic vesicle	143	3.4750911300121508	1.406201226733264E-4	SEPT5, GNA13, SYT1, ATP1B3, 2400003C14RIK, SYT2, NSG2, TGFB3, SYT9, BDNF, PACSIN1, DAB2, PICALM, PACSIN2, SLC2A1, LGI3, DNAJC5, CREB3L4, SCAMP4, SCAMP1, ARC, MYO6, ATG9A, ERP29, RPH3A, RND2, FNBP1L, BACE1, RAB14, SDCBP, ADAMTS1, NEU1, VAMP2, RAB13, NRSN1, VAMP1, DOC2B, MAP6D1, PACS1, COPZ1, GIPC1, PPT1, CXXC4, ATP6V1B2, ITGB1, SYPL2, RAB7, CAMKV, ECE1, ENTPD7, RAC1, TMED10, ENTPD4, HAP1, HIP1, AP…	3358	508	15855	1.3291006786004043	0.08684257469956025	0.002834942279422603	0.20957903232521335
GOTERM_MF_ALL	GO:0008373~sialyltransferase activity	13	0.3159173754556501	1.411020539397077E-4	ST6GAL1, ST8SIA1, ST8SIA3, ST6GALNAC2, ST6GALNAC5, ST3GAL1, ST6GALNAC6, ST6GALNAC3, ST3GAL3, ST6GALNAC4, ST3GAL2, ST3GAL4, ST8SIA4	3186	20	15404	3.1426867545511614	0.19905996017998884	0.005148773608873114	0.23553243706275762
GOTERM_BP_ALL	GO:0043549~regulation of kinase activity	63	1.5309842041312272	1.4185247352844533E-4	EFNA1, EDN1, TGFB3, ADORA1, SPRY4, CDC42, SPRY1, ANKRD54, DAB1, GAB1, SPRED3, TGFA, FRS2, CEACAM2, IRAK2, IRAK1, PKIG, RB1, CDK5, IRS1, PKIA, THY1, PSEN1, EREG, GADD45G, CD81, ZFYVE28, PRKRIP1, GADD45B, GADD45A, CAV1, GNAI2, TRIB3, KIT, CD24A, PXN, TRIB2, APLP2, TRIB1, DGKD, HEXIM1, DGKG, RAC1, CERK, MDFI, VAV3, DGKQ, NF2, MAP2K1, NF1, TGFBR2, DGKK, VAV2, KITL, CISH, CDC25B, CDKN1A, CDKN1B, TSC1,…	2976	192	14219	1.5677450856854838	0.4711786660195296	0.003762753019474485	0.26656513550313843
GOTERM_BP_ALL	GO:0007010~cytoskeleton organization	97	2.3572296476306196	1.4734581268754728E-4	ENAH, PDLIM7, PDGFB, CAPZA1, 1500035H01RIK, HOOK3, ACTG1, PLS3, ACTN4, ROCK2, TMSB10, MYH9, SIRPA, PROX1, MARK4, PCLO, TACC1, MARK1, THY1, TNNT2, NDEL1, NAV1, TAGLN, FGFR1OP, MTAP1B, TESK2, DBN1, PALM, ARPC4, SRF, ITGB1, DAAM2, CAPZB, PXN, PFN1, PFN2, RAC3, RAC1, CSRP1, GAS7, CORO1C, CDC42BPG, LASP1, ANTXR1, ABL1, GHSR, CDC42BPB, TMOD1, ARHGAP10, MYH10, RHOJ, NUAK2, GYPA, WASF2, MLH1, RHOQ, RHOU,…	2976	326	14219	1.4216420525760274	0.48406722404497626	0.0038852492896667146	0.2768745181001786
GOTERM_BP_ALL	GO:0042325~regulation of phosphorylation	88	2.138517618469016	1.4780784421056012E-4	PDGFB, EFNA1, IMPACT, EDN1, TGFB3, ADORA1, SPRY4, PRKAR2B, BAK1, ZFP91, CDC42, PRKAR2A, ANKRD54, SPRY1, DAB1, SH2D1B1, GAB1, TGFA, SPRED3, PDGFD, FGF1, PPP1R14C, FRS2, CEACAM2, IRAK2, IRAK1, FECH, SOCS3, PKIG, RB1, PKIA, IRS1, CDK5, UBE2B, THY1, PSEN1, EREG, JUN, CD81, GADD45G, ZFYVE28, PRKRIP1, DOK7, GADD45B, GADD45A, HMGB1, CAV1, GNAI2, TRIB3, FKBP1A, KIT, CD24A, PXN, TRIB2, APLP2, TRIB1, DGKD,…	2976	290	14219	1.449842417500927	0.4851368238416135	0.0038746617182039422	0.27774156943044526
GOTERM_BP_ALL	GO:0009100~glycoprotein metabolic process	51	1.2393681652490889	1.4819381512800757E-4	SGSH, B3GALT5, HS2ST1, ST6GALNAC5, ST3GAL1, ST6GALNAC6, ASGR2, ST3GAL3, ST6GALNAC3, ST3GAL2, ST6GALNAC4, ST3GAL4, B3GALNT1, B3GALNT2, KRTCAP2, ST6GALNAC2, MAN2A1, MGAT3, BGN, PSEN1, BACE1, CHSY1, MGAT5, DOLPP1, FUT9, GANAB, FUT8, SPOCK3, GALNT7, ST8SIA1, ST8SIA3, EDEM3, STT3B, GALNT10, B3GNT5, B3GNT7, FUT4, CD4, HS6ST1, B3GNT2, B4GALT7, FKRP, PHLDA1, B4GALT1, ST6GAL1, FBXO2, IGF1, MAN1C1, SLC4A10…	2976	147	14219	1.6576352315119596	0.4860286441260059	0.0038622185541772325	0.27846587946653845
GOTERM_BP_ALL	GO:0051253~negative regulation of RNA metabolic process	93	2.2600243013365735	1.483927998238479E-4	CDX2, TBX20, NR6A1, PRRX1, CBX2, MXI1, MAF1, CTNNB1, CBX5, KCNIP3, EPC1, MYOCD, NKX6-2, PCGF6, FOXF2, PRMT6, TRP63, ZFP238, RARA, RARB, MYC, NR2F1, EGR1, TBL1XR1, CTBP1, RARG, CTBP2, SOX14, MTA2, PKIG, MLXIPL, MECP2, TLE4, LEF1, ZHX3, VAX2, RB1, RBBP7, PKIA, UBE2B, PURB, NRIP2, GZF1, SUZ12, CTNNBIP1, PA2G4, ST18, NSD1, SMARCA4, STRAP, SOX2, TXN1, TCFCP2L1, TCF21, TRIM66, HEXIM1, DRAP1, GM608, PER…	2976	310	14219	1.433366935483871	0.48648781252207096	0.0038450829749806514	0.27883929066049307
GOTERM_BP_ALL	GO:0006812~cation transport	143	3.4750911300121508	1.5022833775330368E-4	KCNC1, KCNC4, ATP1B1, SLC36A2, ATP1B3, SCN3B, ATP1B2, ATP6AP1, ATP1B4, ATP2B1, KCNK5, SLC12A7, KCND2, KCND1, SCN2B, SLC34A2, NNT, SLC25A37, TNFAIP1, SRI, CAV1, SLC38A2, CYSLTR1, KCNA2, KCNA1, CACNB3, SFXN1, CACNB4, ATP6V1B2, ATP12A, KCNJ2, KCNA7, ATP6V0B, SFXN5, KCNMB2, ATP6V0C, SLC11A2, VDR, ATP6V0E, KCNS2, SCN9A, HCN3, SLC30A9, TRPC2, TRPC3, KCTD1, KCTD3, KCTD2, KCTD5, KCNK1, CACNA1S, KCTD4, AR…	2976	515	14219	1.326676192713227	0.4907041265975326	0.0038702277691661235	0.2822837665463207
GOTERM_BP_ALL	GO:0000122~negative regulation of transcription from RNA polymerase II promoter	73	1.7739975698663428	1.5050677680716646E-4	CDX2, NR6A1, PRRX1, CBX2, MXI1, CTNNB1, KCNIP3, EPC1, MYOCD, PCGF6, NKX6-2, TRP63, ZFP238, RARA, RARB, MYC, NR2F1, EGR1, CTBP1, RARG, SOX14, MTA2, PKIG, MLXIPL, LEF1, TLE4, VAX2, RB1, RBBP7, PKIA, NRIP2, GZF1, CTNNBIP1, SUZ12, ST18, NSD1, SMARCA4, STRAP, SOX2, TXN1, TCFCP2L1, HEXIM1, DRAP1, GM608, PER1, PER3, SIM2, FOXD3, MDFI, TXNIP, DNMT3A, EHMT1, KLF12, RFX5, TRIM27, RYBP, FOXP3, FOXP4, CDKN1C…	2976	231	14219	1.5098959060652608	0.49134068333877357	0.003855273878415888	0.2828062610850446
GOTERM_CC_ALL	GO:0042470~melanosome	34	0.8262454434993926	1.5314778127763825E-4	MYO5A, GNA13, YWHAZ, GANAB, ATP1B3, RAB5C, PDIA6, ATP6V1B2, ITGB1, CANX, RAB7, DCT, SLC1A4, TPP1, TMEM33, SLC2A1, RAC1, SEC22B, TMED10, DNAJC5, P4HB, HSP90AA1, ERP29, YWHAB, YWHAE, STOM, LAMP1, PPIB, RAB35, ATP6V0A1, SDCBP, CTSD, RAB38, SYTL1	3358	85	15855	1.8886241810601547	0.09420389071001511	0.0029937232769970956	0.22823025407077147
GOTERM_CC_ALL	GO:0048770~pigment granule	34	0.8262454434993926	1.5314778127763825E-4	MYO5A, GNA13, YWHAZ, GANAB, ATP1B3, RAB5C, PDIA6, ATP6V1B2, ITGB1, CANX, RAB7, DCT, SLC1A4, TPP1, TMEM33, SLC2A1, RAC1, SEC22B, TMED10, DNAJC5, P4HB, HSP90AA1, ERP29, YWHAB, YWHAE, STOM, LAMP1, PPIB, RAB35, ATP6V0A1, SDCBP, CTSD, RAB38, SYTL1	3358	85	15855	1.8886241810601547	0.09420389071001511	0.0029937232769970956	0.22823025407077147
GOTERM_MF_ALL	GO:0046873~metal ion transmembrane transporter activity	87	2.114216281895504	1.648508337693774E-4	KCNH1, KCNJ15, KCNC1, KCNC4, KCNAB3, KCNAB2, SCN3B, KCNAB1, KCNJ10, KCNJ12, KCNJ11, KCNJ14, KCNIP4, KCNIP3, ATP2B1, SLC24A2, KCNK5, KCNG3, CHRNA1, KCNQ1, KCNG4, TRPM4, KCND2, KCND1, SCN2B, KCTD20, CACNG2, TMEM38B, SLC25A37, KCNH2, KCNH3, TNFAIP1, SLC39A14, SLC39A11, SLC39A13, KCNA2, KCNA1, CACNB3, CACNB4, KCNJ2, KCNA7, TPCN2, KCNMB2, SLC11A2, TMEM37, KCNS2, SLC39A9, SCN9A, SCN5A, SCNN1A, HCN3, SL…	3186	290	15404	1.4504708097928436	0.22843297723437328	0.0058765681545907	0.2751234075479947
GOTERM_MF_ALL	GO:0005215~transporter activity	266	6.464155528554071	1.6654864155202427E-4	SYT1, ATP1B1, SLC36A2, STAR, ATP1B3, ATP1B2, SCN3B, SYT2, CHMP7, ATP1B4, AQP5, AQP4, SYT9, SLC35A2, SLC35A3, SLC35A4, ATP2B1, APOE, KCNK5, ABCB10, CHRNA1, SLC12A7, SCN2B, PDPN, GLTP, DOC2B, SURF1, SLC2A12, CLCN1, RBP1, CACNB3, SFXN1, CACNB4, ATP12A, KCNJ2, SYPL2, SFXN5, ATP6V0B, KCNMB2, ATP6V0C, SLC11A2, ATP6V0E, SLC29A2, SLC29A4, NUP50, COX6B1, TRPC2, RANBP17, TRPC3, ATP11B, ATP11A, KCNK1, VDAC1…	3186	1054	15404	1.2201936603570411	0.2304911554483412	0.005805368497696639	0.27795321272954254
GOTERM_BP_ALL	GO:0030030~cell projection organization	95	2.3086269744835968	1.6747884959060974E-4	CCKAR, JUB, ENAH, E2F4, PDGFB, WASF2, PIP5K1C, PTEN, GDNF, TGFB2, 1500035H01RIK, CDC42, EFHD1, BDNF, IFT20, ROBO1, GALR2, SEMA3A, SS18L1, MYO6, STX2, BAIAP2, KIF5C, STXBP1, MECP2, VAX2, MYH9, TBR1, CDK5, UBE2B, VASP, BBS1, NCK2, NDEL1, PRDX6, CLIC5, NCK1, MTAP1B, FOXG1, CFL1, EFNA5, WASL, DRD2, ERBB2, ABI2, NRN1, CAPZB, CD24A, PXN, EPHB2, ARX, SLC11A2, HOXA1, RAC3, LHX2, DMD, RAC1, NUMB, TTYH1, L…	2976	319	14219	1.4228825378366536	0.5286764626394524	0.004264803110917259	0.3146496842311497
GOTERM_BP_ALL	GO:0022604~regulation of cell morphogenesis	37	0.8991494532199271	1.7663043035110642E-4	GNA13, RHOJ, PALM, EFNA1, TNFRSF12A, GNA12, TGFB3, RHOQ, CDC42SE1, ARHGAP15, RHOU, EPHB2, CDC42EP2, TIAM1, MAPT, PALM2, SEMA3A, CDC42EP4, FN1, PDPN, LIMK1, PLXNB2, ARHGEF18, FBLIM1, GAS2, MYH9, GAS7, THY1, YWHAH, PSEN1, CDC42SE2, ULK1, ULK2, GRLF1, TGFBR3, WNT7A, MYH10	2976	97	14219	1.822494041680523	0.5476582617578183	0.004471989538380572	0.3318161107840889
GOTERM_CC_ALL	GO:0030863~cortical cytoskeleton	21	0.5103280680437424	1.8107607150767065E-4	GYPC, SHROOM2, ACTN4, CALD1, UTRN, CAPZA1, MYH9, CAPZB, TPM4, DSTN, TPM3, PPP1R9B, PPP1R9A, LASP1, SPNB2, SPNB1, CFL1, MAPRE1, CAP1, SCNN1A, TMOD1	3358	43	15855	2.305878360596701	0.11040211607688222	0.00343484426667906	0.2697982833122503
GOTERM_BP_ALL	GO:0006811~ion transport	189	4.592952612393682	1.889487186492889E-4	KCNC1, KCNC4, ATP1B1, SLC36A2, ATP1B3, GRIK1, GABRB2, SCN3B, ATP1B2, SLC22A15, ATP6AP1, GRIK4, ATP1B4, ATP2B1, SLC16A1, SLC25A22, KCNK5, CHRNA1, SLC4A3, SLC12A7, KCND2, KCND1, SCN2B, WNK1, SLC34A2, NNT, SLC25A37, TNFAIP1, MPST, CLCN1, SRI, FXYD1, CAV1, SLC38A2, CYSLTR1, KCNA2, KCNA1, SFXN1, CACNB3, CACNB4, ATP6V1B2, ATP12A, KCNJ2, FXYD6, KCNA7, FXYD7, SFXN5, ATP6V0B, KCNMB2, ATP6V0C, SLC11A2, TTY…	2976	712	14219	1.268288159206234	0.5720071861184143	0.004756342906154676	0.3549181903325871
GOTERM_CC_ALL	GO:0008076~voltage-gated potassium channel complex	29	0.7047387606318347	1.973365730840348E-4	KCNC1, KCNC4, KCNA2, KCNA1, KCNA7, KCNS2, KCNG3, KCNG4, KCNQ1, KCNE4, KCND2, KCND1, KCTD1, KCTD20, KCTD3, KCTD2, KCTD5, KCTD4, KCTD7, KCTD6, KCTD8, KCTD10, KCTD9, KCNF1, KCTD15, TNFAIP1, KCTD11, SCN4A, KCTD12	3358	69	15855	1.9844239583603078	0.11969954711070052	0.003636002420214446	0.2939927160223399
GOTERM_CC_ALL	GO:0034705~potassium channel complex	29	0.7047387606318347	1.973365730840348E-4	KCNC1, KCNC4, KCNA2, KCNA1, KCNA7, KCNS2, KCNG3, KCNG4, KCNQ1, KCNE4, KCND2, KCND1, KCTD1, KCTD20, KCTD3, KCTD2, KCTD5, KCTD4, KCTD7, KCTD6, KCTD8, KCTD10, KCTD9, KCNF1, KCTD15, TNFAIP1, KCTD11, SCN4A, KCTD12	3358	69	15855	1.9844239583603078	0.11969954711070052	0.003636002420214446	0.2939927160223399
GOTERM_BP_ALL	GO:0043067~regulation of programmed cell death	153	3.718104495747266	1.999869178690739E-4	STAT5A, SNCA, STAT5B, TGFB3, FOXO1, RAD9, ADORA1, PNP, GDNF, TGFB2, MAP3K7, BAK1, ZFP91, BDNF, 5730403B10RIK, HTRA2, ATG5, APOE, TRP63, VNN1, DNAJC5, RARB, API5, NMNAT3, CD3G, RARG, ACTN4, HRK, SKP2, MECP2, CSDA, BCL2L13, BCL2L12, BCL2L11, STK3, HRAS1, CX3CR1, VEGFA, MNT, DCUN1D3, EIF2AK3, TRAF2, SYVN1, MCL1, ERBB3, ADAMTSL4, STK17B, PPT1, BCL2L2, BCL2L1, RRM2B, SRC, VDR, 2610018G03RIK, LHX4, DIA…	2976	560	14219	1.3053877448156683	0.5927105098529748	0.005005481278483881	0.3756152458775808
GOTERM_BP_ALL	GO:0030855~epithelial cell differentiation	44	1.069258809234508	2.1148144756964212E-4	KRT6A, E2F4, ELF3, ELF5, STAT5A, PTGS1, PPP3R1, GJA1, FEM1B, CTNNB1, TCFCP2L1, TCF21, 9030409G11RIK, BARX1, AGPAT6, SHARPIN, XBP1, AGT, SPRR2B, WDR77, TRP63, KRT4, VEZF1, COL18A1, B4GALT1, F11R, A130010J15RIK, STX2, MAP2K1, PPHLN1, RXRA, ESR1, PROX1, PTHLH, NOTCH1, ID1, HOXB5, DLX5, JUN, SIX1, VEGFA, CNFN, ID3, SMARCA4	2976	123	14219	1.709163825509223	0.6132062306944013	0.005263121120923864	0.39716361254338306
GOTERM_CC_ALL	GO:0000267~cell fraction	163	3.961117861482381	2.248679852237805E-4	SEPT5, SEPT3, SEPT2, GDF1, PLXNA1, VAPA, VAPB, SYT2, GRIK4, SNCA, PTGS1, CASK, PDE3B, RPS6KB1, LASS5, CTNNB1, CYP7A1, ELOVL2, LRRC59, LGI3, PLD3, PCDHGA12, CRYAB, PKIG, PSD3, WNK1, IRS1, PKIA, BCL2L11, HRAS1, PNPLA7, PITPNM2, LYNX1, PTRF, SSTR1, CYP2B19, BACE1, RAB14, VAMP2, VAMP1, SEPT7, HMGB1, ARHGDIG, CAV1, CYP1B1, GNAI2, ARFRP1, ACP2, PPT1, ITGB1, VRK2, ECE1, DMD, PLCH1, RAC1, PCDHA10, TMED10…	3358	596	15855	1.2912992513121024	0.13522079035379297	0.004027452792518593	0.33494495147445846
GOTERM_BP_ALL	GO:0042981~regulation of apoptosis	151	3.669501822600243	2.2875106960371403E-4	STAT5A, SNCA, STAT5B, TGFB3, FOXO1, RAD9, ADORA1, PNP, GDNF, TGFB2, MAP3K7, BAK1, BDNF, 5730403B10RIK, HTRA2, ATG5, APOE, TRP63, VNN1, DNAJC5, RARB, API5, NMNAT3, RARG, CD3G, ACTN4, HRK, SKP2, MECP2, CSDA, BCL2L13, BCL2L12, BCL2L11, STK3, HRAS1, CX3CR1, VEGFA, MNT, DCUN1D3, EIF2AK3, TRAF2, SYVN1, MCL1, ERBB3, ADAMTSL4, STK17B, PPT1, BCL2L2, BCL2L1, RRM2B, SRC, VDR, 2610018G03RIK, LHX4, DIABLO, GL…	2976	553	14219	1.3046317495965312	0.6420774196262167	0.005660375562293152	0.4295300338895469
GOTERM_CC_ALL	GO:0031974~membrane-enclosed lumen	298	7.241798298906439	2.4331485993045685E-4	CDX2, STAR, WTAP, OGDH, CTNNB1, NONO, EPC1, CDCA8, BDNF, PSKH1, HTRA2, DNAJB11, MRPL36, PDHA1, TBPL1, PITX2, OXR1, NUDT16, KRR1, MRPL51, RARG, RCOR2, RREB1, BYSL, YY1, TAF4A, ISG20L2, SFRS1, MED19, PPP1CA, PRDM9, TIMM8A1, ABT1, PIAS3, TXNDC5, JUN, PRKRIP1, LRCH4, SIP1, NAGS, HOXA11, TAF9B, AHCTF1, WARS2, CHEK1, ACP2, CHCHD4, BOP1, SFRS16, CACYBP, COX6B1, DIABLO, WDHD1, ZFP346, YEATS4, DNMT3A, S10…	3358	1174	15855	1.198488087640388	0.1454673134476555	0.004239650035893994	0.36237540121752954
GOTERM_MF_ALL	GO:0005516~calmodulin binding	41	0.9963547995139732	2.4595434874224775E-4	KCNH1, MYO5A, ADCY3, SYT1, ADCY1, MARCKSL1, CALD1, CASK, ITPKC, CAMKK1, CAMKK2, PDE1B, SPNB2, CAMK2D, SNTB2, CNN2, CAMK2B, MTAP6, CAMK2A, TRPC2, TRPM4, CAMK1G, MYO6, PNCK, ESRRG, MYH9, DAPK1, KCNN4, INVS, CAMK4, KCNN2, REM1, EDF1, MARCKS, ATPIF1, VAMP2, MYLK, ADD2, MAP6D1, MYH10, CAMK1D	3186	114	15404	1.7388685146639355	0.3208639318255381	0.00837632528407195	0.41021762913792115
GOTERM_CC_ALL	GO:0005938~cell cortex	45	1.0935601458080195	2.4595689984940633E-4	SEPT5, GYPC, PRKCZ, SHROOM2, SEPT3, CAV1, SEPT2, GM2A, CALD1, UTRN, CAPZA1, CDC42SE1, CAPZB, TPM4, DSTN, TPM3, CTTN, SPNB2, SPNB1, CLASP2, CAP1, SCNN1A, ACTN4, FBLIM1, ZHX3, RAI14, ARHGEF9, 1700017B05RIK, MYH9, RIC8B, SEPT10, TCL1, ITPR2, PPP1R9B, PPP1R9A, FNBP1L, LASP1, CFL1, MARCKS, MAPRE1, SEPT6, SEPT7, MYH10, TMOD1, SEPT9	3358	126	15855	1.6862715902322811	0.14692490611195486	0.004173050114196886	0.36630353029939444
GOTERM_BP_ALL	GO:0007267~cell-cell signaling	87	2.114216281895504	2.465694350367053E-4	SYT1, GRIK1, AGTPBP1, SNCA, GJA1, ADORA1, GDNF, CTNNB1, WNT1, BDNF, SPRY1, BARX1, FNTA, WNT3, TRP63, SLC22A3, FGF1, CHRNA1, WNT6, FRS2, IHH, GABRG1, EGR3, STX1A, MYO6, STXBP1, MECP2, RPH3A, IRS1, CDK5, PCLO, LYNX1, CAMK4, PSEN1, CHRM3, EREG, CHRM1, GRM6, SIX1, WNT11, VAMP2, EIF2AK3, MYO5A, WNT5A, CPLX1, DRD2, HOXA11, SOX2, TH, GIPC1, PPT1, CACNB4, CD24A, HNMT, SYN1, DMD, SYN2, LHX5, PAFAH1B1, GAD…	2976	290	14219	1.433366935483871	0.6696094613210974	0.0060665778042306995	0.4629144619793246
GOTERM_BP_ALL	GO:0006916~anti-apoptosis	34	0.8262454434993926	2.585101475987428E-4	TRAF2, SYVN1, STAT5A, STAT5B, PRND, FOXO1, BCL2L1, GDNF, TRIAP1, PAK7, BDNF, TSC22D3, BAG1, TRP63, LHX4, DAD1, VNN1, GLO1, MYC, API5, CFLAR, TBX3, SGK3, GFRAL, IL7, ESR1, SKP2, IGF1, BIRC5, DAPK1, PROK2, VEGFA, PRNP, ALOX12	2976	88	14219	1.8460028714565007	0.6868644640221166	0.006324826983382881	0.48528060865756784
GOTERM_BP_ALL	GO:0010941~regulation of cell death	153	3.718104495747266	2.6090477087833096E-4	STAT5A, SNCA, STAT5B, TGFB3, FOXO1, RAD9, ADORA1, PNP, GDNF, TGFB2, MAP3K7, BAK1, ZFP91, BDNF, 5730403B10RIK, HTRA2, ATG5, APOE, TRP63, VNN1, DNAJC5, RARB, API5, NMNAT3, CD3G, RARG, ACTN4, HRK, SKP2, MECP2, CSDA, BCL2L13, BCL2L12, BCL2L11, STK3, HRAS1, CX3CR1, VEGFA, MNT, DCUN1D3, EIF2AK3, TRAF2, SYVN1, MCL1, ERBB3, ADAMTSL4, STK17B, PPT1, BCL2L2, BCL2L1, RRM2B, SRC, VDR, 2610018G03RIK, LHX4, DIA…	2976	563	14219	1.2984318598521745	0.6902148253443546	0.006348654020599032	0.4897654042386512
GOTERM_BP_ALL	GO:0007169~transmembrane receptor protein tyrosine kinase signaling pathway	62	1.5066828675577157	2.6281774877227746E-4	FGF5, FGF18, SCHIP1, NDST1, EFNA1, STAT5A, STAT5B, FOXO1, GDNF, PTEN, INSRR, EIF4EBP1, EIF4EBP2, CTGF, TIAM1, GAB1, TGFA, ANGPT1, FGF1, FRS2, FGF4, SOCS5, CDK5, IRS1, GRB10, EREG, VEGFA, DOK7, EIF2AK3, ZFAND5, ERBB3, GRB2, ERBB2, TIPARP, KIT, SRC, PDAP1, EPHB2, PHIP, UTP11L, CAML, PTK2B, LMTK2, PIK3R3, PIK3R2, TXNIP, PTPN2, FLT4, PTPRA, AXL, RAF1, IGF1, EPHA2, DVL1, EPHA3, EPHA7, TOM1L1, GSK3A, N…	2976	192	14219	1.5428602430555554	0.6928655381247244	0.006360602158148265	0.49334800764918585
GOTERM_CC_ALL	GO:0005768~endosome	78	1.8955042527339003	2.746680528258368E-4	RAB5C, GNPNAT1, NSG2, CHMP6, CHMP7, WASF2, VPS37A, VPS37B, VPS37C, VPS37D, VPS33A, SLA, RHOB, ATP6V0D2, SCAMP1, ARC, SCAMP2, STX2, SGK3, PRKCI, CD164, M6PR, LDLRAP1, RAB11FIP4, CHMP1B, GAPVD1, CCR5, BACE2, MIB2, IGF2R, ZFYVE28, BACE1, RAB14, SORT1, ARL8A, ARL8B, STEAP2, RAB11FIP1, ANKFY1, SH3GL1, PRKCZ, STAM2, SNX17, ARF6, ATP6V0B, RAB7, SLC11A2, SQSTM1, NUMB, RAB11A, CYBASC3, EHD1, EHD2, VPS39, …	3358	252	15855	1.4614353782013103	0.16260545072902177	0.004539918006629895	0.4089813502224926
GOTERM_BP_ALL	GO:0006469~negative regulation of protein kinase activity	23	0.5589307411907655	2.805966121645222E-4	CAV1, NF2, NF1, PKIG, TRIB3, RB1, PKIA, SPRY4, THY1, SPRY1, CDKN1A, CDKN1B, PSEN1, HEXIM1, ZFYVE28, PRKRIP1, GADD45G, SPRED3, FABP4, LIME1, GADD45B, DUSP9, GADD45A	2976	51	14219	2.1547346088973223	0.7164413266443348	0.006753095833008982	0.5266382209972331
GOTERM_BP_ALL	GO:0033673~negative regulation of kinase activity	23	0.5589307411907655	2.805966121645222E-4	CAV1, NF2, NF1, PKIG, TRIB3, RB1, PKIA, SPRY4, THY1, SPRY1, CDKN1A, CDKN1B, PSEN1, HEXIM1, ZFYVE28, PRKRIP1, GADD45G, SPRED3, FABP4, LIME1, GADD45B, DUSP9, GADD45A	2976	51	14219	2.1547346088973223	0.7164413266443348	0.006753095833008982	0.5266382209972331
GOTERM_BP_ALL	GO:0048167~regulation of synaptic plasticity	22	0.534629404617254	3.0325399140383985E-4	MYO6, GRIK1, STAR, DRD2, DRD5, NF1, SNCA, MECP2, STXBP1, GIPC1, ADORA1, CDK5, EPHB2, HRAS1, GRM5, NRAS, BDNF, YWHAG, PSEN1, SLC24A2, P2RX3, CAMK2A	2976	48	14219	2.1898661514336917	0.7438828238867705	0.007257600839156497	0.5690479781439661
GOTERM_BP_ALL	GO:0009057~macromolecule catabolic process	174	4.228432563791008	3.072921541503891E-4	LSM6, MYLIP, OTUB2, LNX1, DCPS, USP27X, APOE, BTBD1, WWP1, FBXO28, FBXO25, LSM2, RNF149, CDCA3, ANAPC1, PAN3, SOCS2, SOCS3, DFFB, SKP2, SOCS5, MYH9, BRAP, PSMA2, ASB8, DCUN1D1, BCLP2, HUWE1, TRIM33, PSMA5, PIAS3, 1110018G07RIK, MIB2, SIAH1A, BACE2, CLPP, ASB1, FBXL5, FBXL7, FBXO10, EIF2C4, ASB6, FBXO11, TRAF2, RAD23B, DERL2, SYVN1, DERL1, FBXO40, UBE2V1, PPT1, UBE2V2, ASB13, SKP1A, LIN28B, PSMB5,…	2976	654	14219	1.271181685903127	0.7484871373123525	0.007314929325909936	0.5766047554179754
GOTERM_CC_ALL	GO:0043005~neuron projection	76	1.8469015795868773	3.076084258282668E-4	SYT1, GRIK1, UTRN, CASK, GABBR2, KCNJ12, ADORA1, CBX6, TGFB2, MBP, PCDHGB1, ROBO1, MAPT, GOPC, CYGB, MYC, ARC, STX1A, MYO6, STMN2, KIF5C, ESR1, PSD2, DDN, MARK4, CDK5, THY1, NCAM1, NCAM2, PPP1CA, NDEL1, PSEN1, BACE1, CNTN2, NRSN1, SEZ6, HMGB1, CPLX1, DRD2, TH, PPM1A, ABI2, GIPC1, PPT1, KLC2, TPM3, RAC3, MTPN, TTYH1, GAD1, TRPC2, NGEF, CPNE5, SLC12A5, FBXO2, OMP, NFASC, DPYSL5, DPYSL3, DPYSL2, CDC…	3358	245	15855	1.464647324087467	0.18024159695180453	0.004956317039259361	0.45792470362046034
GOTERM_BP_ALL	GO:0007389~pattern specification process	85	2.0656136087484813	3.175104077568429E-4	GNA13, CDX1, CDX2, EVX1, TBX20, EDN1, CTNNB1, ACVR1C, WNT1, BARX1, WNT3, NKX6-2, SOSTDC1, HOXC5, TRP63, RAB23, ASPH, FRS2, MLL1, PITX2, IHH, ARC, RARG, OTX1, YY1, EMX2, LEF1, VAX2, CTNNBIP1, HOXD9, CRKL, PSEN1, BTG2, HOXD4, VEGFA, SIX1, FOXG1, TBX18, ACVR1, FKBP8, MFNG, TSHZ1, TCAP, HOXA11, SRF, HOXA1, SF3B1, HOXA3, LHX2, CYP26B1, NKX3-1, HOXA9, PLXND1, AXIN2, SIM2, MLLT3, MDFI, MYF6, KIF3A, TBX3…	2976	284	14219	1.4300022243677117	0.759771725619949	0.007517451624761584	0.5957241577745687
GOTERM_BP_ALL	GO:0007268~synaptic transmission	58	1.4094775212636694	3.2810447620656026E-4	SYT1, GRIK1, AGTPBP1, SNCA, ADORA1, CTNNB1, FNTA, SLC22A3, CHRNA1, GABRG1, STX1A, EGR3, MYO6, STXBP1, MECP2, RPH3A, PCLO, CDK5, LYNX1, CHRM3, CAMK4, PSEN1, CHRM1, GRM6, VAMP2, MYO5A, CPLX1, DRD2, TH, PPT1, GIPC1, CACNB4, CD24A, SYN1, HNMT, DMD, SYN2, PAFAH1B1, GAD1, APBA1, SLC12A5, NLGN1, LIN7C, NLGN3, GRIA4, VDAC1, DVL1, LIN7A, SLC17A7, P2RX4, SLC17A6, P2RX3, GLS, P2RX2, TMOD2, GHSR, CACNA1C, WN…	2976	178	14219	1.5568404917240546	0.7709371798680945	0.0077266212634540254	0.6155430725673372
GOTERM_BP_ALL	GO:0045596~negative regulation of cell differentiation	59	1.433778857837181	3.3627716034924485E-4	CDX2, LMO2, CCDC85B, STAT5A, STAT5B, JAG1, CTNNB1, TGFB2, ZFP91, BDNF, NKX6-2, INSIG1, TRP63, PIWIL2, RHOC, SEMA3A, RC3H1, IHH, FGF4, MYST3, PHOX2B, SOCS5, THY1, PTHLH, MAPK1, CCND1, EREG, PSEN1, FOXG1, ZFP358, CAV1, HMGB3, SOX2, TCF7L2, MEIS1, ITGB1, CD24A, EPHB2, INPP5D, AXIN2, NKX2-2, TBX3, NF1, LMX1A, ISL1, ABCG1, TCL1, HDAC4, DLX2, DLX1, NOTCH1, YWHAH, CNTF, ULK1, ULK2, TGFBR3, ID4, TOB2, NC…	2976	182	14219	1.5488763588561973	0.7791948654259211	0.007877056659271742	0.6308296121711798
GOTERM_CC_ALL	GO:0030135~coated vesicle	44	1.069258809234508	3.417196507602931E-4	SEPT5, PACS1, SYT1, RAB3B, CLTA, RAB3C, CLTB, HIP1R, SYT2, TH, COPZ1, SYT9, GIPC1, PPT1, ATP6V1G1, SYPL2, AMPH, AP1S3, DAB2, AP1S1, PACSIN1, PICALM, AP1S2, SYN1, SYN2, GOPC, NECAP1, LGI3, CLINT1, HIP1, SCAMP1, STX1A, SYT11, RPH3A, LDLRAP1, SLC17A7, SLC17A6, IGF2R, RAB14, SORT1, VAMP2, DOC2B, STEAP2, SEC23B	3358	124	15855	1.6753924186823956	0.19811383528264348	0.005370614707706278	0.5085840763615845
GOTERM_BP_ALL	GO:0001525~angiogenesis	46	1.117861482381531	3.538259733873604E-4	GNA13, FGF18, HTATIP2, TNFRSF12A, PGF, TBX20, EDN1, WASF2, TNFSF12, SRF, MEIS1, PTEN, CTNNB1, MAP3K7, CTGF, RHOB, TGFA, ZC3H12A, ANGPT1, HS6ST1, SOX18, ADRA2B, PLXND1, FGF1, VEZF1, IHH, CYR61, PITX2, COL18A1, KLF5, B4GALT1, EGFL7, TGFBR2, MYH9, FZD5, UBP1, VASH1, THY1, PROK2, NOTCH1, PKNOX1, EREG, MAPK14, VEGFA, HBEGF, ACVR1	2976	133	14219	1.6525032338911796	0.7959343724686339	0.008243509555859063	0.663646143913299
GOTERM_BP_ALL	GO:0007272~ensheathment of neurons	19	0.4617253948967193	3.635713086168765E-4	MYO5A, GM98, PLP1, SCD2, UGT8A, ERBB2, NF1, CLDN11, AFG3L2, MBP, CD9, TSC1, NAB2, NKX6-2, NAB1, LGI4, EIF2B2, PMP22, GAL3ST1	2976	39	14219	2.327689895230218	0.8046760151503232	0.00842593655602486	0.681865628546996
GOTERM_BP_ALL	GO:0008366~axon ensheathment	19	0.4617253948967193	3.635713086168765E-4	MYO5A, GM98, PLP1, SCD2, UGT8A, ERBB2, NF1, CLDN11, AFG3L2, MBP, CD9, TSC1, NAB2, NKX6-2, NAB1, LGI4, EIF2B2, PMP22, GAL3ST1	2976	39	14219	2.327689895230218	0.8046760151503232	0.00842593655602486	0.681865628546996
GOTERM_BP_ALL	GO:0051129~negative regulation of cellular component organization	35	0.850546780072904	3.659378577331989E-4	SHROOM2, CAPZA1, RHOQ, CAPZB, PTEN, EPHB2, PFN1, PACSIN1, PACSIN3, PACSIN2, SPNB2, MAPT, SNPH, SPNB1, CLASP2, SEMA3A, MTAP4, ESR1, MECP2, TMSB10, MID1IP1, FOXP3, MID1, UBE2B, THY1, YWHAH, MAD2L1, PSEN1, ULK1, ULK2, MTAP1B, TGFBR3, TMSB4X, MAPRE1, MAP6D1	2976	93	14219	1.7981305642270782	0.8067417088185089	0.008437029931917306	0.686289555570696
GOTERM_BP_ALL	GO:0045597~positive regulation of cell differentiation	57	1.3851761846901578	3.756207229330767E-4	FGF18, CDX2, STAR, STAT5A, STAT5B, TGFB3, JAG1, PNP, CTNNB1, TGFB2, EPC1, ANKRD54, BDNF, SMAP1, TIAM1, MAPT, NKX6-2, VNN1, IHH, SH3PXD2B, PHOX2B, HSP90AA1, SOCS2, LIMK1, SOCS3, PLXNB2, RB1, SOCS5, CD83, BTG1, FOXG1, GNAS, HMGB1, DRD2, TNFRSF12A, HOXA11, SOX2, SRF, EPHB2, TAL1, ZAP70, INPP5D, NKX2-2, IL6, MAP2K1, IL7, KLF10, TGFBR2, SMAD1, BAD, FOXP3, KITL, WNT7B, NOTCH1, ID2, DLX5, MAPK14	2976	175	14219	1.5562269585253456	0.8149685680176785	0.008615134513367595	0.7043883516548055
GOTERM_CC_ALL	GO:0044431~Golgi apparatus part	71	1.7253948967193196	3.80202207357913E-4	CLTA, CLTB, CLSTN2, AP1B1, AP3S2, SLC35A2, SLC35A3, SLC35A4, AP1S3, ST3GAL1, ST6GALNAC5, ST6GALNAC6, BLZF1, PACSIN1, GOLGA7, AP1S1, ST3GAL3, ST6GALNAC3, ST6GALNAC4, ST3GAL2, AP1S2, PLEKHB1, PACSIN3, ST3GAL4, PACSIN2, GOPC, GOLGA1, STX6, SCAMP1, SCAMP2, LIMK2, CHST2, LDLRAP1, ST6GALNAC2, MAN2A1, IGF2R, RAB14, TRAPPC5, SORT1, CHSY1, VAMP2, TRAPPC1, STEAP2, STX5A, TRAPPC3, SEC23B, MAP6D1, PACS1, CAV…	3358	227	15855	1.4767876305646583	0.21780978681075847	0.005831912009134577	0.5657065400925476
GOTERM_CC_ALL	GO:0005626~insoluble fraction	145	3.523693803159174	4.18139964340832E-4	SEPT5, SEPT3, SEPT2, GDF1, PLXNA1, VAPA, VAPB, SYT2, GRIK4, SNCA, PTGS1, CASK, PDE3B, RPS6KB1, LASS5, CTNNB1, CYP7A1, ELOVL2, LRRC59, LGI3, PLD3, PCDHGA12, CRYAB, PSD3, WNK1, IRS1, BCL2L11, HRAS1, PNPLA7, LYNX1, PTRF, SSTR1, CYP2B19, BACE1, RAB14, VAMP2, VAMP1, SEPT7, ARHGDIG, CAV1, CYP1B1, GNAI2, ARFRP1, ACP2, PPT1, ITGB1, ECE1, VRK2, DMD, PLCH1, RAC1, PCDHA10, TMED10, TRAF6, GNAT1, P4HB, FIBP, …	3358	528	15855	1.2966406546104283	0.23675401391903306	0.006263439725684106	0.6219903653500114
GOTERM_BP_ALL	GO:0051338~regulation of transferase activity	63	1.5309842041312272	4.229777188730382E-4	EFNA1, EDN1, TGFB3, ADORA1, SPRY4, CDC42, SPRY1, ANKRD54, DAB1, GAB1, SPRED3, TGFA, FRS2, CEACAM2, IRAK2, IRAK1, PKIG, RB1, CDK5, IRS1, PKIA, THY1, PSEN1, EREG, GADD45G, CD81, ZFYVE28, PRKRIP1, GADD45B, GADD45A, CAV1, GNAI2, TRIB3, KIT, CD24A, PXN, TRIB2, APLP2, TRIB1, DGKD, HEXIM1, DGKG, RAC1, CERK, MDFI, VAV3, DGKQ, NF2, MAP2K1, NF1, TGFBR2, DGKK, VAV2, KITL, CISH, CDC25B, CDKN1A, CDKN1B, TSC1,…	2976	199	14219	1.5125982736261954	0.850430601750687	0.009647017059620566	0.7928610371155775
GOTERM_CC_ALL	GO:0030665~clathrin coated vesicle membrane	18	0.4374240583232078	4.3786990779441014E-4	SCAMP1, SYT1, CLTA, STX1A, CLTB, HIP1R, LDLRAP1, SLC17A7, AP1S3, DAB2, AP1S1, SLC17A6, AP1S2, SYN1, SYN2, NECAP1, VAMP2, HIP1	3358	36	15855	2.3607802263251934	0.24642437977674547	0.006409505183736619	0.6512496314019733
GOTERM_BP_ALL	GO:0007507~heart development	69	1.6767922235722963	4.51840191860352E-4	MEF2C, TBX20, EDN1, GJA1, PTEN, CTNNB1, TGFB2, MYOCD, ATG5, GAB1, RARA, SLC22A5, RARB, PITX2, RXRB, RXRA, PROX1, TNNT2, CRKL, GNAQ, ADM, PSEN1, ZFP697, ADAMTS1, ADAM19, SMARCA4, ACVR1, IRX4, TCAP, ERBB3, ERBB2, TH, PPP3R1, FHL2, EGLN1, FKBP1A, ADRBK1, SRF, ITGB1, MSX2, HEXIM1, GYS1, NKX3-1, NFATC1, KIF3A, TBX3, SMAD7, TGFBR2, NF1, CENPF, ISL1, FOXP4, TNNI1, MNAT1, NOTCH1, TSC1, ID2, ID1, PTCD2, P…	2976	223	14219	1.4783605164183422	0.8686215093581113	0.010250014870789359	0.8467455066382801
GOTERM_BP_ALL	GO:0008283~cell proliferation	75	1.8226002430133657	4.6466341511331306E-4	PTGES3, COPS2, PDGFB, PGF, TBX20, DPH1, LGR4, CTNNB1, TGFB2, ACVR1C, ASAH2, PRKAR2B, BAK1, SBDS, TRP63, GNG2, MTAP7, IMPDH1, FRS2, IL1A, A130010J15RIK, RXRB, PDPN, RXRA, EMX2, ESR1, PURB, TACC1, HRAS1, PROK2, CD86, CCND1, NDEL1, CCND3, PSEN1, EREG, VEGFA, TXNRD1, FSHB, WNT5A, GNAI2, BCL2L2, FKBP1A, BOP1, BCL2L1, KIT, SRC, NR2C2, HDGFRP3, ARX, AGT, NUMB, RAC1, NKX3-1, PAFAH1B1, COL8A2, LHX9, GNAT1…	2976	247	14219	1.450776250489748	0.875977016297292	0.01048648982492828	0.8706767870345522
GOTERM_MF_ALL	GO:0019210~kinase inhibitor activity	13	0.3159173754556501	4.777426157720966E-4	PKIG, WNK1, TRIB3, SOCS5, PKIA, TRIB2, TRIB1, AHSG, CDKN1C, CDKN1A, CDKN1B, HEXIM1, PRKRIP1	3186	22	15404	2.856987958682874	0.5284210284940756	0.015865742890440737	0.7953597234350518
GOTERM_CC_ALL	GO:0019898~extrinsic to membrane	131	3.183475091130012	5.108349527091107E-4	GNA13, SEPT3, PNKD, PTGS1, GNA12, CASK, STOML2, MYLIP, NELF, APOE, CYP7A1, SPRED3, GNG2, GNG3, GNG4, PLD2, DAB2IP, MYO6, MAGI1, ROCK2, SCUBE1, BAIAP2, LRRC1, BCL2L11, PITPNM2, GAPVD1, CYP2B19, ST14, VEGFA, SDCBP, RAB13, VPS26B, DOC2B, ANKFY1, SH3GL2, SH3GL1, CYP1B1, NAPG, GIPC1, BCL2L2, NAPA, ATP6V1B2, NAPB, CAMKV, PEF1, CDC42EP2, RAC1, NUMB, PCYT1A, CDC42EP4, GNAT1, CNKSR2, P4HB, FIBP, PTPN3, LI…	3358	472	15855	1.3104330917313574	0.2811364349287806	0.007308356367473845	0.7593860975855571
GOTERM_CC_ALL	GO:0005624~membrane fraction	140	3.402187120291616	5.34806076480509E-4	SEPT5, SEPT3, SEPT2, GDF1, PLXNA1, VAPA, VAPB, SYT2, GRIK4, SNCA, PTGS1, CASK, PDE3B, RPS6KB1, LASS5, CTNNB1, CYP7A1, ELOVL2, LRRC59, LGI3, PLD3, PCDHGA12, PSD3, WNK1, IRS1, BCL2L11, HRAS1, PNPLA7, LYNX1, PTRF, SSTR1, CYP2B19, BACE1, RAB14, VAMP2, VAMP1, SEPT7, ARHGDIG, CAV1, CYP1B1, GNAI2, ARFRP1, ACP2, PPT1, ITGB1, ECE1, VRK2, DMD, RAC1, PLCH1, PCDHA10, TMED10, TRAF6, GNAT1, P4HB, FIBP, GUSB, L…	3358	510	15855	1.2961146340608904	0.2921882723308855	0.007484397921209807	0.7948880775974887
GOTERM_BP_ALL	GO:0051348~negative regulation of transferase activity	23	0.5589307411907655	5.380267046699714E-4	CAV1, NF2, NF1, PKIG, TRIB3, RB1, PKIA, SPRY4, THY1, SPRY1, CDKN1A, CDKN1B, PSEN1, HEXIM1, ZFYVE28, PRKRIP1, GADD45G, SPRED3, FABP4, LIME1, GADD45B, DUSP9, GADD45A	2976	53	14219	2.073423868938933	0.9108048109209528	0.012071910424174326	1.0074855692921325
GOTERM_BP_ALL	GO:0010467~gene expression	601	14.605103280680437	5.493566241544303E-4	MEF2C, LSM6, RORC, SYNCRIP, WTAP, MXI1, CTNNB1, EPC1, MED28, PPP1R1B, FOXF2, LSM2, LSM1, TBPL1, KRR1, A130010J15RIK, RREB1, RCOR2, RXRB, RCOR1, RXRA, TAF4A, PTBP1, MECP2, RXRG, ZHX3, PROX1, MED19, ASCC2, PTRF, EIF2S1, JUN, EIF2S2, FOXG1, ST18, SIP1, EIF2AK3, CRTC2, CRTC1, AHCTF1, WARS2, BCL2L2, ARX, SFRS16, HEXIM1, PABPC1, RPS20, SFRS12, DHX8, DNMT3A, YEATS4, ESRRA, KLF12, KLF10, KLF16, ESRRG, RP…	2976	2571	14219	1.1168851655980894	0.9152321150289788	0.012263376932361791	1.0285978018909625
GOTERM_BP_ALL	GO:0042552~myelination	18	0.4374240583232078	5.625454990385251E-4	MYO5A, GM98, PLP1, SCD2, UGT8A, ERBB2, NF1, AFG3L2, MBP, CD9, TSC1, NAB2, NKX6-2, NAB1, LGI4, EIF2B2, PMP22, GAL3ST1	2976	37	14219	2.324378814298169	0.9201098496055824	0.012493944711969518	1.0531686519603123
GOTERM_MF_ALL	GO:0008134~transcription factor binding	84	2.0413122721749697	5.749772486833066E-4	E2F1, MYOD1, COPS2, CDX2, ELF3, LMO4, RBM9, CTNNB1, AES, DIP2C, MYOCD, D17H6S56E-3, WDR77, CREG1, BRD7, YAP1, APOM, PSMD9, MYST3, PITX2, CUTA, ZBTB22, TBL1XR1, CTBP1, RARG, CTBP2, RCOR2, PCBD1, MLXIPL, MECP2, TLE4, RB1, HDAC11, CLIC1, HMGA1, PPARGC1A, PURB, H2-KE2, CARM1, NSD1, CLOCK, C1D, SMARCA4, ING4, CRTC1, TRIB3, NR1H2, SQSTM1, DRAP1, BCL11A, NKX3-1, GM608, MAML3, MYSM1, CHD4, MDFI, AEBP2, S…	3186	288	15404	1.4101799539652649	0.5953364621410779	0.01867139164045062	0.9565086250657329
GOTERM_CC_ALL	GO:0005667~transcription factor complex	72	1.7496962332928312	5.789381203828341E-4	E2F1, MYOD1, E2F2, E2F3, E2F4, E2F6, E2F7, LMO4, NR6A1, TBP, CNOT7, CTNNB1, GTF2E1, FOS, CREG1, HEY2, SPIB, YAP1, TBPL1, PITX2, CTBP1, BRF1, RARG, RCOR2, YY1, TAF4A, MLXIPL, LEF1, TCFAP2D, RB1, CDK4, AHR, TAF11, TCFCP2, ABT1, JUN, SIX1, CLOCK, IRX4, GLIS2, HOXA11, TAF9B, SOX2, NFYC, NFYB, NFYA, DAZAP2, TCFE3, MEIS1, TCF7L2, TCFCP2L1, TFAM, NPAS2, TFDP2, HOXA9, FOXD3, TFDP1, MAFB, SMAD7, CREB1, SR…	3358	234	15855	1.4527878315847345	0.3120934833673714	0.007928030058275914	0.8602180211616406
GOTERM_CC_ALL	GO:0031988~membrane-bounded vesicle	118	2.867557715674362	5.951792064610675E-4	SEPT5, GNA13, SYT1, ATP1B3, 2400003C14RIK, SYT2, TGFB3, SYT9, BDNF, PACSIN1, DAB2, PICALM, PACSIN2, SLC2A1, DNAJC5, LGI3, SCAMP4, SCAMP1, ARC, MYO6, ERP29, RPH3A, FNBP1L, RAB14, SDCBP, NEU1, VAMP2, NRSN1, RAB13, DOC2B, MAP6D1, PACS1, GRB2, COPZ1, GIPC1, PPT1, CXXC4, ATP6V1B2, ITGB1, SYPL2, RAB7, ECE1, RAC1, TMED10, HAP1, AP2M1, HIP1, P4HB, SYT11, DVL1, LAMP1, PPIB, ULK1, SYTL1, CLTA, CLTB, HIP1R,…	3358	420	15855	1.326533650982728	0.3192772868625562	0.007980490274192453	0.8842500662459507
GOTERM_BP_ALL	GO:0010648~negative regulation of cell communication	59	1.433778857837181	6.217004168041543E-4	GRIK1, TGFB3, ADORA1, PTEN, SPRY1, BARX1, SOSTDC1, SLC24A2, HEY2, IHH, PLD2, SOCS2, SOCS3, STXBP1, SOCS5, THY1, CTNNBIP1, GRB10, CCND1, TRIM33, ZFYVE28, SNX13, CAV1, GNAI2, STRAP, DRD2, DRD5, SOX2, CDC42SE1, ADRBK1, AHSG, NKX3-1, UBASH3A, DDIT4L, INPP5D, PHLDA3, MDFI, NF2, NF1, RGS19, IGF1, FRZB, RGS16, TAX1BP3, CISH, RGS14, RGS9BP, DKK3, SOST, RGS1, RGS2, RGS3, RGS4, RGS6, LIME1, ADRA1A, RGS8, N…	2976	186	14219	1.5155671898485372	0.9387581710358421	0.013731215494004245	1.1633031249568382
GOTERM_BP_ALL	GO:0060284~regulation of cell development	52	1.2636695018226003	6.295878267802414E-4	STAR, EFNA1, TGFB3, ZFP91, BDNF, MYOCD, TIAM1, MAPT, NKX6-2, RHOC, SEMA3A, PHOX2B, SOCS2, LIMK1, PLXNB2, PROX1, THY1, PSEN1, BTG1, FOXG1, SIX1, DRD2, TNFRSF12A, HOXA11, SOX2, SOX5, TIMP2, CD24A, MEIS1, EPHB2, VDR, NKX2-2, B4GALT1, TBX3, NF1, NLGN1, LMX1A, ISL1, HDAC4, DLX2, DLX1, NOTCH1, YWHAG, YWHAH, CNTF, ULK1, ULK2, NTRK2, TGFBR3, ID4, HDAC9, WNT7A, BMPR1A	2976	159	14219	1.5625803070264421	0.940890840115255	0.013836241081250145	1.177979111441252
GOTERM_BP_ALL	GO:0008360~regulation of cell shape	21	0.5103280680437424	6.495522745905006E-4	GNA13, RHOJ, PALM, PDPN, ARHGEF18, GNA12, FBLIM1, CDC42SE1, RHOQ, GAS2, MYH9, ARHGAP15, GAS7, RHOU, CDC42EP2, CDC42SE2, GRLF1, PALM2, CDC42EP4, FN1, MYH10	2976	47	14219	2.134801818805765	0.9459630438244362	0.014202527374649332	1.215117441951885
GOTERM_BP_ALL	GO:0051726~regulation of cell cycle	66	1.6038882138517618	6.688346513363271E-4	E2F1, E2F2, E2F4, STAT5A, STAT5B, RAD9, ZZEF1, PTEN, TGFB2, CSNK2A2, BAK1, CDC42, RHOB, CABLES2, TGFA, RANBP1, MYC, BCR, BRCC3, CCNI, ROCK2, SKP2, ESR1, RB1, CDK4, PROX1, UBE2B, CDK5, PKIA, HRAS1, CCND1, MAD2L1, CCND3, EREG, CCND2, JUN, GADD45G, FOXG1, MNT, MDM2, DCUN1D3, CHFR, GADD45B, GADD45A, HMGB1, CHEK1, BOP1, CCNG2, ITGB1, ADCYAP1, NUP214, HEXIM1, PPP2CA, HECTD3, TBX3, CENPF, BIRC5, NRAS, H…	2976	214	14219	1.4735547934880917	0.950448431745807	0.014550380015062814	1.250974422027873
GOTERM_BP_ALL	GO:0031175~neuron projection development	67	1.6281895504252735	6.726911013404788E-4	CCKAR, ENAH, PIP5K1C, PTEN, GDNF, TGFB2, EFHD1, BDNF, ROBO1, GALR2, SEMA3A, SS18L1, MYO6, KIF5C, STXBP1, MECP2, VAX2, CDK5, TBR1, VASP, BBS1, NDEL1, MTAP1B, FOXG1, EFNA5, DRD2, ERBB2, ABI2, NRN1, CD24A, EPHB2, ARX, SLC11A2, HOXA1, RAC3, DMD, LHX2, NUMB, RAC1, LMTK2, LHX4, ETV1, B3GNT2, DCX, KLF7, CREB1, DPYSL5, NFASC, CELSR3, NEUROG2, LMX1A, AFG3L2, ISL1, GAS7, DVL1, PPP1R9B, EPHA7, PPP1R9A, NOTC…	2976	218	14219	1.4684340164743022	0.9512998082093351	0.014563170048960683	1.2581442919296637
GOTERM_BP_ALL	GO:0012501~programmed cell death	129	3.1348724179829888	7.019394927624393E-4	MEF2C, EIF5A, TNFSF12, UBQLN1, TGFB2, CTNNB1, BAK1, RAD21, 5730403B10RIK, HTRA2, UNC5A, TIA1, TRP63, UNC5C, DAP, API5, DFFB, HRK, BCL2L13, BCL2L12, AHR, BCL2L11, STK3, SIAH1A, TNFAIP8, MAPK7, EIF2AK3, TRIM39, BLCAP, TRAF2, LITAF, MCL1, TNFRSF12A, ADAMTSL4, STK17B, ARF6, PPT1, BCL2L2, BCL2L1, PEG10, ECE1, 2610018G03RIK, DIABLO, TRAF6, PPP2R2B, HIP1, TFDP1, TRAF3, ZFP346, CFLAR, SRA1, RYBP, GAS2, K…	2976	473	14219	1.3030608504398828	0.9572983270624543	0.01511892635458234	1.312506539604652
GOTERM_BP_ALL	GO:0009056~catabolic process	260	6.318347509113001	7.205023919728583E-4	LSM6, MYLIP, OGDH, HIBADH, DCPS, BTBD1, APOE, CYP7A1, WWP1, RAB24, SMOX, LSM2, PDHA1, OXR1, CDCA3, ANAPC1, PLD3, PLD2, PAN3, SUCLG2, SKP2, MYH9, BRAP, HUWE1, PIAS3, SIAH1A, BACE2, FBXL5, FBXL7, 6530401N04RIK, PLA2G2E, EIF2C4, PLA2G2F, RAD23B, ALDOC, PPT1, ASB13, TPI1, ARIH2, CACYBP, FBXO8, SPOP, GPD1, NPLOC4, FBXO2, FOXRED2, UBE2L6, CDC26, AFG3L2, TULP4, RNF5, RNF2, PLA2G4E, UBE2G1, UBE2G2, MLH1,…	2976	1040	14219	1.1944724462365592	0.9607161778441653	0.015441757846439419	1.3469935963279944
GOTERM_BP_ALL	GO:0006915~apoptosis	127	3.086269744835966	7.292261087677365E-4	MEF2C, EIF5A, TNFSF12, UBQLN1, TGFB2, CTNNB1, BAK1, RAD21, 5730403B10RIK, HTRA2, UNC5A, TIA1, TRP63, UNC5C, DAP, API5, DFFB, HRK, BCL2L13, BCL2L12, AHR, BCL2L11, STK3, SIAH1A, TNFAIP8, MAPK7, EIF2AK3, TRIM39, BLCAP, TRAF2, LITAF, MCL1, TNFRSF12A, ADAMTSL4, STK17B, ARF6, PPT1, BCL2L2, BCL2L1, PEG10, ECE1, 2610018G03RIK, DIABLO, PPP2R2B, TRAF6, HIP1, TFDP1, TRAF3, ZFP346, CFLAR, SRA1, RYBP, GAS2, V…	2976	465	14219	1.3049290380390797	0.9622265621764295	0.015553135741643298	1.363196999761429
GOTERM_MF_ALL	GO:0003708~retinoic acid receptor activity	9	0.2187120291616039	7.328490988333132E-4	ZBTB22, CUTA, RARG, RXRB, RXRA, H2-KE2, RXRG, RARA, RARB	3186	12	15404	3.626177024482109	0.6843730317008008	0.02325979805852485	1.2176287271951303
GOTERM_MF_ALL	GO:0004860~protein kinase inhibitor activity	12	0.29161603888213855	7.529335476478588E-4	CDKN1C, CDKN1A, CDKN1B, HEXIM1, PKIG, PRKRIP1, WNK1, TRIB3, PKIA, TRIB2, AHSG, TRIB1	3186	20	15404	2.900941619585687	0.6941958969833786	0.02341766068502027	1.2508019670490755
GOTERM_MF_ALL	GO:0016757~transferase activity, transferring glycosyl groups	72	1.7496962332928312	8.118002305663165E-4	ZC3HAV1, B3GALT5, PNP, ST3GAL1, ST6GALNAC5, ST6GALNAC6, ST6GALNAC3, ST3GAL3, ST6GALNAC4, GLT25D2, ST3GAL2, XYLT2, ST3GAL4, B3GALNT1, B3GALNT2, PIGA, B3GALTL, WBSCR17, UGT8A, DFFB, UGCG, PARP11, GALNTL1, KRTCAP2, PIGP, ST6GALNAC2, MGAT3, PARP14, MTAP, CHSY1, HAS2, MGAT5, MFNG, FUT9, GALNT7, FUT8, TIPARP, ST8SIA1, ST8SIA3, EXTL1, STT3B, GALNT10, B3GNT5, B3GNT7, QTRTD1, B3GNT1, GYS1, DAD1, FUT4, FUT…	3186	242	15404	1.43848344772844	0.7212612629685877	0.024737520581547434	1.3479710257289224
GOTERM_BP_ALL	GO:0048747~muscle fiber development	18	0.4374240583232078	8.212773064835148E-4	CAV2, ERBB2, UTRN, CACNB4, CACNG2, HOMER1, AFG3L2, FLNC, CACNA1S, DVL1, GPHN, PTCD2, DOK7, P2RX2, MYOG, CHRNA1, LRP4, F2R	2976	38	14219	2.263210950764007	0.9750247962141597	0.01741735140657552	1.5340190884089888
GOTERM_MF_ALL	GO:0031420~alkali metal ion binding	63	1.5309842041312272	8.347480608158674E-4	KCNH1, KCNJ15, KCNC1, KCNC4, IMPA2, ATP1B1, IMPA1, KCNAB3, KCNAB2, ATP1B3, SCN3B, SLC20A2, ATP1B2, KCNAB1, KCNJ10, KCNJ12, KCNJ11, KCNJ14, KCNIP4, KCNIP3, SLC24A3, MAT1A, SLC22A5, KCNG3, IMPDH1, KCNG4, KCNQ1, SLC12A7, KCND2, KCND1, SCN2B, SLC34A2, TMEM38B, KCNH2, KCNH3, SLC38A2, KCNA2, KCNA1, ATP12A, KCNJ2, KCNA7, KCNS2, SCN9A, SCNN1A, HCN3, SCN5A, KCNE4, BCKDHA, SLC12A2, MAT2A, SLC12A5, KCNK1, A…	3186	206	15404	1.478635291536394	0.7311514425675982	0.02494526770611427	1.3858258040545857
GOTERM_MF_ALL	GO:0005085~guanyl-nucleotide exchange factor activity	48	1.1664641555285542	8.368670389062299E-4	RALGPS2, RALGPS1, RIC8, RASGEF1B, RASGEF1C, ITSN2, RCC1, RAB3IP, RGL1, MCF2L, GBF1, TIAM1, KIFAP3, PCP2, RAPGEF5, FGD5, RAPGEF2, EIF2B2, IQSEC3, DOCK11, FGD6, IQSEC1, FBXO8, E130112L23RIK, ALS2CL, OBSCN, NGEF, ARHGEF3, BCR, VAV3, WBSCR16, RABIF, ARHGEF7, ARHGEF18, PSD3, ARHGEF17, ARHGEF15, ARHGEF9, PSD2, DOCK8, VAV2, DOCK5, RIC8B, ARHGEF11, DOCK4, GAPVD1, SPATA13, RAPGEFL1	3186	147	15404	1.5787437385500338	0.7320468111447732	0.024541810864809444	1.3893205849634382
GOTERM_BP_ALL	GO:0008361~regulation of cell size	38	0.9234507897934386	8.736309963845118E-4	DERL2, E2F4, PDGFB, CCDC85B, TNFRSF12A, ZMAT3, TGFB3, PPT1, AHSG, TGFB2, MAPT, TRP63, SEMA3A, DCX, SERTAD1, HPN, LIMK1, IL7, CREB1, PSRC1, ESR1, ADIPOR2, SOCS5, CDK4, EI24, LEPRE1, TSC1, ULK1, BBC3, ULK2, CFL1, CD81, ADRA1A, BIN3, APBB2, DCUN1D3, APBB1, ALOX12	2976	108	14219	1.6811093687773797	0.9802616461306719	0.01843083980830973	1.631048356096898
GOTERM_BP_ALL	GO:0007243~protein kinase cascade	71	1.7253948967193196	8.815233121974974E-4	GNA13, NDST1, STK38, EFNA1, STAT5A, SNIP1, STAT5B, GNA12, EDN1, TGFB3, RPS6KB2, RPS6KB1, FGF13, FGF12, ADORA1, MAP3K7, MYD88, DAB1, GAB1, TGFA, SPRED3, FRS2, AGPAT1, IRAK2, SRPK2, SOCS5, IRS1, CDK5, STK3, BRAP, MARK1, DAPK1, MAP4K3, MAPK1, PSEN1, CD81, GADD45G, PPM1L, GADD45B, WNT5A, AVPR2, CAV1, GNAI2, GRB2, PTPLAD1, STK17B, MKNK2, PPT2, MKNK1, KIT, PXN, AZI2, MAP3K3, ADRA2B, CNKSR2, MDFI, MAP2K…	2976	236	14219	1.437415994623656	0.980949599650153	0.018508958116927765	1.6456676578522123
GOTERM_BP_ALL	GO:0030001~metal ion transport	121	2.9404617253948966	8.964343655793287E-4	KCNC1, ATP1B1, KCNC4, ATP1B3, SCN3B, ATP1B2, ATP1B4, ATP2B1, KCNK5, SLC12A7, KCND2, KCND1, SCN2B, SLC34A2, SLC25A37, TNFAIP1, SRI, CAV1, SLC38A2, CYSLTR1, KCNA2, KCNA1, CACNB3, SFXN1, CACNB4, ATP12A, KCNJ2, KCNA7, SFXN5, KCNMB2, SLC11A2, VDR, KCNS2, SCN9A, SLC30A9, HCN3, TRPC2, TRPC3, KCTD1, KCTD3, KCTD2, KCTD5, KCNK1, CACNA1S, KCTD4, ARMC1, KCTD7, KCTD6, KCTD8, KCTD9, KCTD10, P2RX4, SLC4A10, CDK…	2976	442	14219	1.3079743528925216	0.9821846046205897	0.018731693209694256	1.673282477187965
GOTERM_BP_ALL	GO:0046467~membrane lipid biosynthetic process	13	0.3159173754556501	9.072250283368652E-4	GDF1, UGT8A, LASS5, LASS6, ST6GALNAC6, ST6GALNAC4, P2RX1, B3GNT5, LASS4, LASS2, B4GALT6, GAL3ST1, SMPD2	2976	23	14219	2.7005464001870028	0.9830281110685867	0.018867388904130977	1.6932618790421405
GOTERM_BP_ALL	GO:0007528~neuromuscular junction development	13	0.3159173754556501	9.072250283368652E-4	ERBB2, UTRN, CACNB4, CACNG2, AFG3L2, CACNA1S, DVL1, GPHN, DOK7, P2RX2, CHRNA1, LRP4, F2R	2976	23	14219	2.7005464001870028	0.9830281110685867	0.018867388904130977	1.6932618790421405
GOTERM_BP_ALL	GO:0048741~skeletal muscle fiber development	16	0.3888213851761847	9.109809116569449E-4	CAV2, ERBB2, UTRN, CACNB4, CACNG2, HOMER1, AFG3L2, CACNA1S, DVL1, GPHN, DOK7, P2RX2, MYOG, CHRNA1, LRP4, F2R	2976	32	14219	2.3889448924731185	0.9833122425676535	0.01885751077179565	1.7002151656101194
GOTERM_CC_ALL	GO:0031981~nuclear lumen	226	5.492102065613609	9.118403552711622E-4	CDX2, WTAP, CTNNB1, NONO, EPC1, CDCA8, PSKH1, TBPL1, PITX2, OXR1, NUDT16, KRR1, RARG, RCOR2, RREB1, YY1, BYSL, TAF4A, ISG20L2, SFRS1, MED19, PPP1CA, PRDM9, ABT1, PIAS3, JUN, PRKRIP1, LRCH4, SIP1, HOXA11, TAF9B, AHCTF1, CHEK1, BOP1, SFRS16, WDHD1, ZFP346, YEATS4, DNMT3A, S100A16, SMAD7, MAML1, SRA1, RYBP, SMAD1, DDX5, U2AF1L4, RNF2, POP5, NCOR2, RERE, RPP40, POP7, 2900092E17RIK, ZMAT3, UTP15, GNL3…	3358	883	15855	1.2084628112106313	0.4452943088689588	0.01195485566902632	1.3517310441972685
GOTERM_BP_ALL	GO:0008610~lipid biosynthetic process	83	2.017010935601458	9.377659593268954E-4	PTGES3, CYB5R1, SC5D, GDF1, PTGES2, STAR, 0610007P14RIK, EDN2, RNPEPL1, PTGS1, PEX5, LSS, LASS5, LASS6, SC4MOL, ELOVL1, PIGK, ACBD3, ST6GALNAC6, AGPAT6, ST6GALNAC4, GLT25D2, CYP39A1, INSIG2, AGPS, ELOVL5, ELOVL4, PIGG, INSIG1, ELOVL2, ALOX12B, ELOVL7, ELOVL6, PCYT2, PTDSS1, AGPAT3, PIGA, PTDSS2, AGPAT1, CRLS1, UGT8A, PRKAB2, UGCG, CFTR, CDS1, PIGP, DGAT2, CD81, AKR1D1, DEGS2, ALOX12, MYO5A, CYP51…	2976	285	14219	1.3914556215808338	0.9852052495826116	0.019317837320377174	1.7497889650477716
GOTERM_CC_ALL	GO:0043233~organelle lumen	284	6.901579586877278	9.455857433144699E-4	CDX2, WTAP, OGDH, CTNNB1, NONO, EPC1, CDCA8, BDNF, PSKH1, DNAJB11, MRPL36, PDHA1, TBPL1, PITX2, OXR1, NUDT16, KRR1, MRPL51, RARG, RCOR2, RREB1, BYSL, YY1, TAF4A, ISG20L2, SFRS1, MED19, PPP1CA, PRDM9, ABT1, PIAS3, TXNDC5, JUN, PRKRIP1, LRCH4, SIP1, NAGS, HOXA11, TAF9B, AHCTF1, WARS2, CHEK1, ACP2, BOP1, SFRS16, WDHD1, ZFP346, YEATS4, DNMT3A, S100A16, SMAD7, MAML1, FOXRED2, SRA1, RYBP, SMAD1, DDX5, …	3358	1136	15855	1.1803901131625967	0.45726677446669783	0.012148353173620507	1.4014272595905153
GOTERM_BP_ALL	GO:0032989~cellular component morphogenesis	99	2.405832320777643	9.669046423013734E-4	ENAH, CTNNB1, TGFB2, ACTG1, BAK1, BDNF, DAB2, ROBO1, TBPL1, CD3G, PDPN, KIF5C, VAX2, MYH9, PROX1, TBR1, TNNT2, NDEL1, FOXG1, BIN3, EFNA5, PMP22, DRD2, ERBB2, NRN1, ITGB1, EPHB2, ARX, SLC11A2, HOXA1, LHX2, DMD, NUMB, RAC1, LHX4, LMTK2, CLASP2, B3GNT2, COL18A1, KLF7, KIF3A, CELSR3, NEUROG2, AFG3L2, GAS7, DVL1, NOTCH1, EPHA7, ULK1, DLX5, ULK2, 2610109H07RIK, ANTXR1, TMOD1, MYH10, CCKAR, E2F4, PIP5K1…	2976	351	14219	1.3476099393438103	0.9870216076465335	0.019821515104591958	1.803691991793055
GOTERM_BP_ALL	GO:0043085~positive regulation of catalytic activity	77	1.8712029161603887	9.774490527340997E-4	ADCY3, ADCY1, GM2A, EFNA1, EDN2, ADCY6, EDN1, TGFB3, ADORA1, BAK1, CDC42, DAB1, GAB1, TGFA, MYC, FRS2, CEACAM2, IRAK2, IRAK1, CYCS, IRS1, CDK5, THY1, UBE2N, PTHLH, NDEL1, GNAQ, PSEN1, CHRM3, EREG, BTG1, CD81, GADD45G, GNAS, GADD45B, EIF2AK3, CALCR, CAV1, APH1A, GNAI2, DRD2, DRD5, APH1B, ABHD5, KIT, CD24A, PXN, ADCYAP1, DGKD, DGKG, RAC1, TGM2, DIABLO, CERK, HIP1, MDFI, VAV3, DGKQ, MAP2K1, NF1, TGF…	2976	261	14219	1.40956901701479	0.9876224441742596	0.019944616141287286	1.8231909705820226
GOTERM_BP_ALL	GO:0044057~regulation of system process	62	1.5066828675577157	9.840174898991696E-4	EDN3, GM98, THRA, STAR, GRIK1, EDN2, EDN1, SNCA, GJA1, ADORA1, GDNF, TGFB2, APOA4, BDNF, SLC24A2, PRKACA, SEMA3A, STX1A, MYO6, STXBP1, MECP2, CDK5, HRAS1, GRM5, INHBB, TNNT2, PROK2, CHRM3, PSEN1, CASQ1, EIF2AK3, CAV1, GNAI2, DRD2, DRD5, CALD1, TH, GIPC1, ADRBK1, SMTNL1, EPHB2, CAMK2A, SMAD7, NF1, NLGN1, NLGN3, NRAS, HDAC4, YWHAG, P2RX1, GLS, P2RX3, PLN, NTRK2, USP46, HBEGF, ADRA1A, PBX3, GHSR, CA…	2976	201	14219	1.4737769485903813	0.9879825830706487	0.019986599272732608	1.8353356301921475
GOTERM_CC_ALL	GO:0070013~intracellular organelle lumen	283	6.8772782503037675	0.0010086384302772893	CDX2, WTAP, OGDH, CTNNB1, NONO, EPC1, CDCA8, BDNF, PSKH1, DNAJB11, MRPL36, PDHA1, TBPL1, PITX2, OXR1, NUDT16, KRR1, MRPL51, RARG, RCOR2, RREB1, BYSL, YY1, TAF4A, ISG20L2, SFRS1, MED19, PPP1CA, PRDM9, ABT1, PIAS3, TXNDC5, JUN, PRKRIP1, LRCH4, SIP1, NAGS, HOXA11, TAF9B, AHCTF1, WARS2, CHEK1, ACP2, BOP1, SFRS16, WDHD1, ZFP346, YEATS4, DNMT3A, S100A16, SMAD7, MAML1, FOXRED2, SRA1, RYBP, SMAD1, DDX5, …	3358	1133	15855	1.1793482860547746	0.4789499890964346	0.012701184740243399	1.4942212090747864
GOTERM_BP_ALL	GO:0044248~cellular catabolic process	215	5.224787363304982	0.0010203208325856345	LSM6, MYLIP, DCPS, BTBD1, APOE, WWP1, RAB24, SMOX, LSM2, CDCA3, ANAPC1, PAN3, SUCLG2, SKP2, MYH9, BRAP, HUWE1, PIAS3, SIAH1A, BACE2, FBXL5, FBXL7, 6530401N04RIK, EIF2C4, RAD23B, PPT1, ASB13, ARIH2, CACYBP, FBXO8, SPOP, NPLOC4, FOXRED2, FBXO2, UBE2L6, CDC26, TULP4, RNF5, RNF2, PLA2G4E, UBE2G1, UBE2G2, MLH1, SENP5, FBXL19, CYP39A1, NT5M, GPX3, FBXL12, USP11, FBXL14, MYC, D2ERTD391E, USP13, FBXL20, …	2976	848	14219	1.211375358211605	0.9897921693106844	0.02062345813661759	1.9024327536533159
GOTERM_CC_ALL	GO:0005905~coated pit	16	0.3888213851761847	0.001039192913447159	CLTA, CLTB, MYO6, HIP1R, EPS15L1, AP4S1, LDLRAP1, AP1S3, DAB2, AP1S1, AP2B1, PICALM, AP1S2, NECAP1, EPN1, AP2M1	3358	32	15855	2.360780226325194	0.4891440765399787	0.012833623753588097	1.539158593901202
GOTERM_CC_ALL	GO:0031225~anchored to membrane	64	1.5552855407047388	0.001049230819298961	GNA13, GNAZ, LYPD1, LYPD4, LYPD3, HFE2, EFNA1, VTCN1, RAB5C, CHMP6, EFNA3, GNA12, RHOQ, RHOU, KCNIP3, GOLGA7, GPC2, PSKH1, PAK2, GPC6, RAB24, RHOB, VNN1, DNAJC5, RAB6B, RAB27B, GPC1, FRS2, HYAL2, MDGA1, THY1, HRAS1, NCAM1, NCAM2, LYNX1, CD59A, CNTN2, RAB12, EFNA5, PRNP, PALM, CPM, PRND, RAB6, CD109, CDC42SE1, CNTFR, NRN1, CD24A, RGMB, PPP1R16B, LY6D, RAC3, DNAJA1, GUCA1A, HCK, RGS19, UBL3, RAB33B…	3358	207	15855	1.4598061302880425	0.49244943834231814	0.012713938022107296	1.5539174655502141
GOTERM_CC_ALL	GO:0016023~cytoplasmic membrane-bounded vesicle	115	2.7946537059538272	0.0010913265740027573	SEPT5, GNA13, SYT1, ATP1B3, 2400003C14RIK, SYT2, TGFB3, SYT9, BDNF, PACSIN1, DAB2, PICALM, PACSIN2, SLC2A1, DNAJC5, LGI3, SCAMP4, SCAMP1, ARC, MYO6, ERP29, RPH3A, FNBP1L, RAB14, SDCBP, NEU1, VAMP2, NRSN1, RAB13, DOC2B, MAP6D1, PACS1, COPZ1, GIPC1, PPT1, CXXC4, ATP6V1B2, ITGB1, SYPL2, RAB7, ECE1, RAC1, TMED10, HAP1, AP2M1, HIP1, P4HB, SYT11, DVL1, LAMP1, PPIB, ULK1, SYTL1, CLTA, CLTB, HIP1R, RAB5C…	3358	414	15855	1.311544570180663	0.5060801084901807	0.012977682622190345	1.6157889605087794
GOTERM_BP_ALL	GO:0045859~regulation of protein kinase activity	58	1.4094775212636694	0.0010973621500759152	EFNA1, EDN1, TGFB3, ADORA1, SPRY4, SPRY1, ANKRD54, DAB1, GAB1, SPRED3, TGFA, FRS2, CEACAM2, IRAK2, IRAK1, PKIG, RB1, CDK5, PKIA, THY1, PSEN1, EREG, GADD45G, CD81, ZFYVE28, PRKRIP1, GADD45B, GADD45A, CAV1, GNAI2, TRIB3, KIT, CD24A, APLP2, PXN, TRIB2, TRIB1, DGKD, HEXIM1, DGKG, CERK, MDFI, DGKQ, NF2, MAP2K1, TGFBR2, NF1, DGKK, KITL, CISH, CDC25B, CDKN1A, CDKN1B, TSC1, LIME1, FABP4, DUSP9, F2R	2976	186	14219	1.489879610359579	0.9927804267553241	0.02206496119531076	2.0446794135536517
GOTERM_BP_ALL	GO:0019229~regulation of vasoconstriction	10	0.24301336573511542	0.001102035348255949	EDN3, CAV1, P2RX1, EDN2, EDN1, ADRA1A, SMTNL1, CACNA1C, HTR2C, F2R	2976	15	14219	3.1852598566308243	0.9929305307554851	0.022059227503677392	2.053301573647237
GOTERM_MF_ALL	GO:0004879~ligand-dependent nuclear receptor activity	23	0.5589307411907655	0.0011046006546941698	CUTA, ZBTB22, ESRRA, THRA, RARG, RXRB, RXRA, NR6A1, ESRRG, ESR1, RXRG, RORC, NR4A3, AHR, NR2C2, NR1H2, VDR, NR1I2, H2-KE2, RARA, RARB, NR5A2, NR2F1	3186	56	15404	1.9857636086449646	0.8242156253816728	0.03168166975633302	1.8299517785296593
GOTERM_BP_ALL	GO:0044092~negative regulation of molecular function	44	1.069258809234508	0.0011413449372748414	PALM, CAV1, THRA, GNAI2, DRD2, TRIB3, ADORA1, SPRY4, SPRY1, HRH3, HEXIM1, SPRED3, MYC, MDFI, IRAK2, CFLAR, TNFSF4, NF2, IL7, CEBPG, PKIG, NF1, BIRC5, RB1, FOXP3, PKIA, THY1, PTHLH, CDKN1A, CDKN1B, ZFP462, PSEN1, ZFYVE28, GADD45G, GRM6, PRKRIP1, LIME1, FABP4, ATPIF1, PPP2R4, DUSP9, GADD45B, GADD45A, OPRD1	2976	132	14219	1.5926299283154124	0.9940757873243031	0.022736234313999515	2.1258002462419823
GOTERM_BP_ALL	GO:0046777~protein amino acid autophosphorylation	26	0.6318347509113001	0.0011698004446198801	HTATIP2, KIT, CLK1, UHMK1, CAMKK2, INSRR, VRK2, MAP3K3, PAK2, CLK4, LMTK2, CAMK2D, ZAP70, CAMK2B, PRKACA, CAMK2A, IRAK2, IRAK1, MOBKL1A, ULK1, EIF2S1, NTRK2, MAPK15, DYRK1A, EIF2AK3, MAP3K13	2976	66	14219	1.8821990061909415	0.9947872566743251	0.023193970099830152	2.1782490306779256
GOTERM_CC_ALL	GO:0044428~nuclear part	307	7.460510328068044	0.0011699360781982433	CDX2, ATP1B4, LEMD2, LEMD3, SYNCRIP, WTAP, CTNNB1, NONO, EPC1, CDCA8, PSKH1, LSM2, TBPL1, PITX2, OXR1, NUDT16, KRR1, RARG, 1110054O05RIK, RCOR2, RREB1, BYSL, YY1, TAF4A, ISG20L2, SFRS1, MED19, PPP1CA, AAAS, PRDM9, ABT1, PIAS3, JUN, PRKRIP1, LRCH4, SIP1, CDK5R2, HOXA11, TAF9B, AHCTF1, CHEK1, BOP1, SFRS16, CACYBP, NUP50, DULLARD, PABPC1, WDHD1, SFRS12, TRPC2, DHX8, ZFP346, RANBP17, YEATS4, DNMT3A, …	3358	1241	15855	1.1680250273679844	0.5305629922026642	0.013655383294530865	1.7312305143868723
GOTERM_BP_ALL	GO:0045927~positive regulation of growth	23	0.5589307411907655	0.00129912144776242	MYOD1, DERL2, IL7, DRD2, TNFRSF12A, LIMK1, CREB1, SLC6A3, STAT5A, TGFBR2, STAT5B, PEX5, CSDA, PROX1, TGFB2, TCFCP2L1, ARX, DIO3, AGT, MAPT, CD81, GHSR, ALOX12	2976	56	14219	1.9623475902457757	0.9970857636755679	0.025613583123027972	2.416276535455264
GOTERM_MF_ALL	GO:0004842~ubiquitin-protein ligase activity	36	0.8748481166464156	0.0013669467882642464	UBE2Z, SYVN1, UBE2G1, UBE2G2, SKP1A, CBLL1, FEM1A, STUB1, LNX1, UBE2D3, UBE2D2, WWP1, RNF168, HECTD1, UBE2A, UBE4B, SKP2, UBE2L6, UBE2H, UBE2Q2, UBE2C, TRIM63, UBE2B, BRAP, UBE2N, UBE2O, HUWE1, SIAH1A, RNF2, MIB2, UBE2M, MDM2, SIAH2, CHFR, UBE2E2, FBXO11	3186	104	15404	1.6736201651455889	0.8837111675886402	0.038366062124043365	2.259920229971246
GOTERM_BP_ALL	GO:0010498~proteasomal protein catabolic process	15	0.3645200486026731	0.001418919389621329	RAD23B, TBL1XR1, DERL2, NPLOC4, DERL1, FBXO2, FOXRED2, UBE2G2, MAN1B1, EDEM3, TRIM63, STUB1, PSMB5, UBE2D3, TBL1X	2976	30	14219	2.388944892473118	0.9982996007413097	0.02782197418024801	2.636286542614197
GOTERM_BP_ALL	GO:0043161~proteasomal ubiquitin-dependent protein catabolic process	15	0.3645200486026731	0.001418919389621329	RAD23B, TBL1XR1, DERL2, NPLOC4, DERL1, FBXO2, FOXRED2, UBE2G2, MAN1B1, EDEM3, TRIM63, STUB1, PSMB5, UBE2D3, TBL1X	2976	30	14219	2.388944892473118	0.9982996007413097	0.02782197418024801	2.636286542614197
GOTERM_BP_ALL	GO:0030148~sphingolipid biosynthetic process	12	0.29161603888213855	0.0014259580030981304	ST6GALNAC6, ST6GALNAC4, GDF1, LASS4, B3GNT5, P2RX1, LASS2, B4GALT6, LASS5, LASS6, GAL3ST1, SMPD2	2976	21	14219	2.7302227342549923	0.9983525845918501	0.027836702796570578	2.6491984010682312
GOTERM_BP_ALL	GO:0006631~fatty acid metabolic process	57	1.3851761846901578	0.0014402758792804629	PTGES3, ACOX1, SC5D, PTGES2, EDN2, STAT5A, STAT5B, PTGS1, SNCA, RNPEPL1, PEX5, ECHDC2, SC4MOL, ELOVL1, PRKAR2B, AGPAT6, ELOVL5, PTGES, ELOVL4, ACOT11, ELOVL2, ALOX12B, ELOVL7, ELOVL6, PDPN, PRKAB2, ADIPOR2, ADIPOR1, LYPLA2, LYPLA1, ANKRD23, SLC27A3, DEGS2, ALOX12, MYO5A, ABHD5, ECHS1, TNFRSF1A, TPI1, PRKAA1, ACSL4, ACSL3, CPT1C, CPT1B, PLP1, SCD2, TBXAS1, FADS1, FADS3, CRAT, CYB5, CPT1A, OXSM, ML…	2976	184	14219	1.4801071616409536	0.9984553246255997	0.027990882398655548	2.6754585693954946
GOTERM_CC_ALL	GO:0030140~trans-Golgi network transport vesicle	11	0.267314702308627	0.001443489680529729	AP1S3, CLTA, AP1S1, CLTB, AP1S2, IGF2R, GOPC, RAB14, SORT1, STEAP2, LDLRAP1	3358	18	15855	2.885398054397459	0.6066942599103972	0.016525642678919983	2.1319718163100188
GOTERM_BP_ALL	GO:0016568~chromatin modification	70	1.701093560145808	0.0014500943962235005	CBX2, CBX7, CBX6, RCBTB1, EPC1, SMARCD2, PRMT8, RTF1, PRMT6, SETMAR, SMARCD1, TLK1, MYST2, MLL3, MLL1, MYST3, METTL8, TBL1XR1, RBBP4, BRCC3, MTA2, RCOR1, MECP2, BANP, RB1, HDAC11, RBBP7, UBE2B, UBE2N, SUZ12, PRDM9, SMARCE1, HUWE1, ASH1L, USP22, CARM1, NSD1, SMARCA4, ING5, ING4, ING3, ING2, CHD1L, TSPYL2, SMARCB1, RNF168, ASF1B, MYSM1, CHD4, SETDB1, YEATS4, DNMT3A, AEBP2, EHMT1, L3MBTL2, CEBPG, SU…	2976	236	14219	1.4171706989247312	0.9985220514706165	0.028057811550778577	2.6934626640823245
GOTERM_BP_ALL	GO:0007266~Rho protein signal transduction	14	0.3402187120291616	0.0014635352224852075	RHOJ, GNA13, ROCK2, BAIAP2, PTPLAD1, GNA12, SYNJ2BP, TAX1BP3, MCF2L, CDC42, KIFAP3, CDC42EP4, ARHGDIA, RHOG	2976	27	14219	2.477424332935086	0.9986087478332359	0.028192994503371538	2.7181038298787707
GOTERM_BP_ALL	GO:0042592~homeostatic process	153	3.718104495747266	0.0014747882747061414	GRIK1, STAT5A, SNCA, EDN1, STAT5B, AQP4, PDE3B, ADORA1, TGFB2, CTNNB1, BAK1, APOE, 2810407C02RIK, NKX6-2, LGI4, CHRNA1, EIF2B2, IL1A, TXNL1, SLC12A7, FECH, PIK3CB, MECP2, MLXIPL, BCL2L11, PTHLH, NPC2, TXNDC5, VEGFA, STC1, PMP22, CAV1, TXN2, DRD2, STK11, ERBB2, TXN1, PPT1, SFXN1, CACNB4, ATP12A, 1810046J19RIK, SYPL2, SRF, ATP6V0C, SLC11A2, VDR, TAL1, DMD, RAC1, GAL3ST1, TRPC2, MAFG, P4HB, SEPW1, S…	2976	584	14219	1.2517416731109148	0.9986774094297025	0.02828560105271838	2.738729589271338
GOTERM_BP_ALL	GO:0001501~skeletal system development	82	1.9927095990279464	0.0014782919240649397	MEF2C, SCHIP1, FGF18, THRA, NDST1, PDLIM7, EDN1, TGFB3, PRRX1, CTNNB1, TGFB2, AES, INSIG2, CTGF, INSIG1, HOXC5, ANKRD11, TRP63, MYC, PITX1, FGF4, IHH, RARG, SIX4, HOXD9, PTHLH, GNAQ, PSEN1, NAB2, HOXD4, SIX1, NAB1, ZFP697, SORT1, GNAS, EIF2AK3, WNT5A, ZFAND5, HOXA11, TIPARP, SOX5, FHL2, ACP2, AHSG, COL9A1, VDR, HOXA3, FBXW4, HOXA9, MYOG, AXIN2, TRAF6, MN1, MDFI, BMP1, TBX3, WDR5, KLF10, NF1, TGFB…	2976	285	14219	1.374691096019619	0.9986980876659747	0.02823142148405522	2.7451505952844735
GOTERM_BP_ALL	GO:0044255~cellular lipid metabolic process	129	3.1348724179829888	0.0015398979699613859	SC5D, GDF1, STAR, STAT5A, EDN2, SNCA, STAT5B, PTGS1, LASS5, LASS6, ELOVL1, PRKAR2B, INSIG2, ELOVL5, ELOVL4, INSIG1, ELOVL2, ELOVL7, ELOVL6, CRLS1, PIK3CB, PDPN, TAZ, PRKAB2, UGCG, MECP2, LYPLA2, LYPLA1, PNPLA2, PNPLA7, PLA2G2E, PLA2G2F, ARV1, CAV1, RBP1, ST8SIA1, OCRL, NR1H2, TPI1, B3GNT5, PEMT, GALC, PCYT1A, PCYT1B, B4GALT6, GAL3ST1, GLT25D1, SCD2, CRAT, LASS4, P2RX1, MLYCD, LASS2, FAAH, FABP4, …	2976	482	14219	1.2787298387096775	0.999013169215929	0.029267088639468808	2.8579881166264753
GOTERM_BP_ALL	GO:0048608~reproductive structure development	43	1.0449574726609963	0.001549948294970439	WNT5A, STAT5A, STAT5B, BCL2L2, BCL2L1, FEM1B, PTEN, SRC, CTNNB1, AHSG, BAK1, TCF21, RLN1, CD44, AGT, WDR77, TRP63, NKX3-1, SLC22A5, FANCG, MTAP7, PCYT1B, EIF2B2, FRS2, LHX9, RARG, RXRA, TAF4A, ESR1, IGF1, CSDA, BCL2L11, AHR, NOTCH1, EREG, SFRP1, VEGFA, ADAMTS1, BIK, KLHL10, BMPR1B, FSHB, WNT7A	2976	130	14219	1.580378928866832	0.9990567864351553	0.029331395221337764	2.8763845086758555
GOTERM_BP_ALL	GO:0032535~regulation of cellular component size	51	1.2393681652490889	0.0015642545692395036	E2F4, PDGFB, CCDC85B, ZMAT3, CAPZA1, TGFB3, DSTN, TGFB2, MAPT, TRP63, SEMA3A, SERTAD1, LIMK1, ADIPOR2, ESR1, TMSB10, SOCS5, CDK4, CFL1, CD81, BIN3, TMSB4X, DCUN1D3, ALOX12, SHROOM2, DERL2, TNFRSF12A, PPT1, ARPC5, CAPZB, AHSG, PFN1, ARPC3, SPNB2, RAC1, SPNB1, DCX, HPN, IL7, CREB1, PSRC1, EI24, LEPRE1, TSC1, ULK1, BBC3, ULK2, ADRA1A, APBB2, WNT7A, APBB1	2976	161	14219	1.5134930374674413	0.9991155702791094	0.02947421556282781	2.9025654179402394
GOTERM_BP_ALL	GO:0043550~regulation of lipid kinase activity	7	0.1701093560145808	0.0015782986815204192	CDC42, VAV3, RAC1, CD81, RB1, VAV2, IRS1	2976	8	14219	4.180653561827957	0.9991697127824423	0.02961095983571449	2.9282600630770594
GOTERM_BP_ALL	GO:0048568~embryonic organ development	71	1.7253948967193196	0.0016256220357222348	HMX2, NDST1, EFNA1, USH1G, EDN1, TGFB3, PRRX1, CITED1, GATA2, WNT1, INSIG2, RSPO3, GAB1, INSIG1, FOXF2, RARB, MYC, FRS2, MLL1, PITX2, CYR61, IHH, MYST3, MYO6, RARG, SOCS3, TMIE, OTX1, LEF1, VAX2, SIX4, PROX1, HOXD9, MAPK1, ADM, CLIC5, SIX1, VEGFA, HOXD4, FOXG1, GNAS, TSHZ1, TCAP, GRB2, TH, SOX2, MUTED, EGLN1, TCF7L2, HOXA1, HOXA3, HS6ST1, FOXD3, MDFI, MAP2K1, MAFB, TGFBR2, NR4A3, EPHA2, HOXB4, DL…	2976	241	14219	1.4075940860215053	0.9993289111833553	0.030359189111036966	3.0147939235785737
GOTERM_BP_ALL	GO:0007611~learning or memory	32	0.7776427703523694	0.0016320089629480292	ADCY1, GM2A, DRD2, DRD5, RIC8, TH, ABI2, PPT1, EPHB2, AMPH, SLC11A2, PRKAR2B, BDNF, PDE1B, CHST10, SLC24A2, PAFAH1B1, EGR1, NF1, MECP2, NLGN3, CDK5, VDAC1, ACCN2, GRM5, NRAS, AAAS, PSEN1, TMOD2, NEUROD2, CACNA1C, APBB1	2976	89	14219	1.7178929563851637	0.9993479175532675	0.03035063713763686	3.0264672437420703
GOTERM_BP_ALL	GO:0007612~learning	23	0.5589307411907655	0.0017034198978456067	DRD2, DRD5, NF1, RIC8, TH, MECP2, PPT1, NLGN3, CDK5, EPHB2, AMPH, VDAC1, ACCN2, GRM5, PRKAR2B, NRAS, AAAS, CHST10, PDE1B, SLC24A2, NEUROD2, CACNA1C, APBB1	2976	57	14219	1.9279204395397096	0.9995270788101862	0.03152819357610226	3.156893705102648
GOTERM_BP_ALL	GO:0005975~carbohydrate metabolic process	122	2.964763061968408	0.0017683765814723367	IL6ST, B3GALT5, OGDH, HIBADH, PDHB, HS2ST1, ST3GAL1, ST3GAL3, ST3GAL2, ST3GAL4, PPP1R1A, B3GALNT1, B3GALNT2, PDHA1, NANP, B3GALTL, MECP2, PPP1CC, PPP1CB, PGM3, PPP1CA, MGAT3, BCLP2, MGAT5, PFKFB4, PFKFB2, ALDOC, ST8SIA1, ST8SIA3, G6PC3, TPI1, B3GNT5, B3GNT7, NAGA, GALC, GYS1, B3GNT2, B4GALT6, AI464131, B4GALT7, B4GALT1, GPD1, ST6GAL1, GLT25D1, B4GALT2, GUSB, GALT, BPGM, B3GAT2, ATF4, SLC4A10, RPE…	2976	454	14219	1.2839263298754204	0.9996469177569353	0.032577576547240805	3.2753877113983587
GOTERM_BP_ALL	GO:0043086~negative regulation of catalytic activity	35	0.850546780072904	0.0019410707356204795	PALM, CAV1, GNAI2, DRD2, TRIB3, ADORA1, SPRY4, SPRY1, HRH3, HEXIM1, SPRED3, CFLAR, NF2, IL7, PKIG, NF1, BIRC5, RB1, PKIA, THY1, CDKN1A, CDKN1B, PSEN1, ZFYVE28, GADD45G, GRM6, PRKRIP1, LIME1, FABP4, PPP2R4, ATPIF1, DUSP9, GADD45B, GADD45A, OPRD1	2976	101	14219	1.6557043809219631	0.999837660402032	0.0355590988022878	3.589749166528622
GOTERM_CC_ALL	GO:0031301~integral to organelle membrane	32	0.7776427703523694	0.0019970112135780354	FKBP8, MFNG, DERL2, DERL1, ST8SIA1, LEMD2, LEMD3, ITGA10, ST8SIA3, PEX3, ST6GALNAC5, ST3GAL1, ST6GALNAC6, PIGK, ST3GAL3, ST6GALNAC3, AGPAT6, ST3GAL2, ST6GALNAC4, ST3GAL4, ASPH, ELOVL6, ST6GAL1, RRBP1, ST6GALNAC2, ASPHD2, ST8SIA4, DPM2, STEAP2, DOLPP1, H47, SSR3	3358	89	15855	1.697639713312499	0.7251030841027245	0.02240071588898973	2.9381915631467748
GOTERM_BP_ALL	GO:0021537~telencephalon development	27	0.6561360874848117	0.002102958464967444	DRD2, SOX2, PEX5, AHSG, ARX, DAB1, LHX2, RAC1, PAFAH1B1, RARB, NF1, EMX2, LEF1, LMX1A, CDK5, YWHAE, TACC1, SALL3, BBS1, DLX2, DLX1, TSC1, PSEN1, CX3CR1, ID4, NCOR2, MYH10	2976	72	14219	1.791708669354839	0.9999216505012526	0.038314190887433486	3.8835606020419022
GOTERM_BP_ALL	GO:0009968~negative regulation of signal transduction	53	1.287970838396112	0.0021249530997714907	TGFB3, PTEN, SPRY1, BARX1, SOSTDC1, HEY2, IHH, PLD2, SOCS2, SOCS3, SOCS5, THY1, CTNNBIP1, GRB10, CCND1, TRIM33, ZFYVE28, SNX13, CAV1, STRAP, DRD2, SOX2, CDC42SE1, ADRBK1, AHSG, NKX3-1, UBASH3A, DDIT4L, INPP5D, PHLDA3, MDFI, NF2, NF1, RGS19, IGF1, FRZB, RGS16, TAX1BP3, CISH, RGS14, RGS9BP, DKK3, SOST, RGS1, RGS2, RGS3, RGS4, RGS6, LIME1, ADRA1A, RGS8, NCOR1, LRP4	2976	171	14219	1.48086642457398	0.9999290346015988	0.038551297052507705	3.923413374625917
GOTERM_BP_ALL	GO:0051325~interphase	21	0.5103280680437424	0.0021745815032310355	E2F4, ANP32B, E2F6, SKP2, CENPF, BIRC5, CHEK1, RB1, RHOU, ITGB1, CCND1, CCND2, KRT7, CAMK2D, MDM2, ID4, CAMK2B, GADD45A, CAMK2A, NFATC1, TFDP1	2976	51	14219	1.9673663820366856	0.9999432400440106	0.03927623675554903	4.013279171367657
GOTERM_BP_ALL	GO:0045637~regulation of myeloid cell differentiation	21	0.5103280680437424	0.0021745815032310355	HMGB1, HMGB3, LMO2, KLF10, STAT5A, NF1, MITF, STAT5B, JAG1, RB1, TCFE3, KITL, CTNNB1, TAL1, ANKRD54, SMAP1, ID2, MAPK14, GNAS, INPP5D, TOB2	2976	51	14219	1.9673663820366856	0.9999432400440106	0.03927623675554903	4.013279171367657
GOTERM_BP_ALL	GO:0051246~regulation of protein metabolic process	97	2.3572296476306196	0.002180955052286088	PDGFB, IMPACT, TGFB3, EIF5A, UBQLN1, ADORA1, PRKAR2B, ZFP91, BAK1, PRKAR2A, EIF4EBP1, EIF4EBP2, MYOCD, ATG5, TIA1, GAB1, RAB23, PDGFD, MLL1, FECH, SOCS3, RELA, MECP2, PA2G4, PPP1CA, PIAS3, JUN, EIF2S1, EIF2AK3, EIF2C4, HMGB1, EIF4E3, CAV1, UBE2V1, IGF2BP1, UBE2V2, GIPC1, UBE2D3, UBE2D2, MDFI, PAIP2, FBXO2, UBE2L6, CASC3, FOXP3, KITL, HDAC4, EIF4E, PRKAR1A, NCOR1, EIF4E2, UBE2E2, IL22RA2, UBE2G1, …	2976	351	14219	1.3203854961247434	0.9999448451327554	0.039231602147151934	4.024814456303338
GOTERM_BP_ALL	GO:0032879~regulation of localization	110	2.67314702308627	0.0022457466668207512	SEPT5, GNA13, JUB, EDN3, SEPT2, GRIK1, PDGFB, EDN1, SNCA, TGFB3, PDE3B, ADORA1, GDNF, APOA4, BAK1, GATA2, PACSIN1, PACSIN3, PACSIN2, GAB1, RRAS, PRKACA, LGI3, UNC5C, PITX2, ACTN4, PDPN, PKIG, PNPLA2, CD40, SYNJ2BP, PPP1CC, PKIA, IRS1, SIRPA, PCLO, THY1, GRB10, GAPVD1, VAMP2, EDA, TRAF2, ARHGDIG, HMGB1, CAV1, GNAI2, DRD2, TXN1, PPT1, ENSA, UHMK1, AHSG, RAC1, TRAF6, ARHGDIA, HIP1, COL18A1, B4GALT1,…	2976	406	14219	1.2945021584829706	0.9999587966160409	0.04021374992914584	4.14200428103112
GOTERM_BP_ALL	GO:0019217~regulation of fatty acid metabolic process	11	0.267314702308627	0.0022481095679825164	SREBF1, CAV1, INSIG2, MLYCD, AGT, SNCA, INSIG1, MLXIPL, GHSR, ACSL4, EIF2AK3	2976	19	14219	2.766146717600453	0.9999592325201465	0.04009558018844828	4.146275543525113
GOTERM_BP_ALL	GO:0019725~cellular homeostasis	95	2.3086269744835968	0.002257177855091575	GM98, E2F4, PTGES2, GRIK1, FOXA3, SNCA, EDN1, PDIA6, PRDX5, ADORA1, MBP, BAK1, GSR, SLC24A3, APOE, 2810407C02RIK, SLC24A2, NKX6-2, MT1, LGI4, CHRNA1, EIF2B2, XCR1, TRPM4, TXNL1, SLC12A7, CCKBR, PIK3CB, UGT8A, MECP2, CACNG2, SLC9A3R1, CDK5, GNAQ, PSEN1, PRDX6, TXNDC5, NAB2, NAB1, STC1, TXNRD1, PRNP, KCNH2, PMP22, CLN5, MYO5A, CALCR, CAV1, GLRX5, TXN2, ERBB2, PRND, TXN1, FKBP1A, PPT1, CLDN11, CACNB…	2976	343	14219	1.3233222436440015	0.9999608630483303	0.04009517789087447	4.16266602255001
GOTERM_CC_ALL	GO:0015629~actin cytoskeleton	62	1.5066828675577157	0.0022628302167464536	ENAH, SEPT2, PDLIM7, SGPP1, USH1G, UTRN, CAPZA1, RHOU, KLHL2, DSTN, ACTG1, DYNLL2, CAP1, STX1A, MYO6, ACTN4, MYH9, RPH3A, PALLD, FLNC, TNNT2, CLIC5, CFL1, WASL, DBN1, MYO18A, LCP1, MYO5A, ABLIM2, SHROOM2, MYL4, CALD1, STK17B, ARPC4, ARPC5, TPM2, MYO9A, CAPZB, TPM4, TPM3, PFN1, PFN2, ARPC3, RAC3, SPNB2, SPNB1, SCNN1A, OBSCN, MYOZ1, CSRP1, CDC26, GAS7, WHRN, GABARAP, PKNOX2, HDAC4, PPP1R9B, PPP1R9A…	3358	205	15855	1.4279841368991415	0.7685623352911891	0.024916143797638846	3.3231581563571755
GOTERM_BP_ALL	GO:0045639~positive regulation of myeloid cell differentiation	13	0.3159173754556501	0.002295102221675782	HMGB1, STAT5A, KLF10, RB1, JAG1, KITL, TAL1, ANKRD54, SMAP1, ID2, MAPK14, GNAS, INPP5D	2976	25	14219	2.484502688172043	0.9999670048627985	0.040595376668226435	4.231183682201811
GOTERM_BP_ALL	GO:0002064~epithelial cell development	13	0.3159173754556501	0.002295102221675782	B4GALT1, COL18A1, E2F4, ESR1, GJA1, FEM1B, TCFCP2L1, AGPAT6, XBP1, ID1, AGT, TRP63, VEZF1	2976	25	14219	2.484502688172043	0.9999670048627985	0.040595376668226435	4.231183682201811
GOTERM_BP_ALL	GO:0051960~regulation of nervous system development	47	1.1421628189550426	0.002310014318136988	GM98, STAR, EFNA1, TNFRSF12A, DRD2, SOX2, SOX5, TIMP2, CD24A, MEIS1, EPHB2, ZFP91, BDNF, TIAM1, MAPT, NKX6-2, LHX5, RHOC, SEMA3A, NKX2-2, PHOX2B, SOCS2, LIMK1, PLXNB2, NF1, NLGN1, MECP2, IGF1, LMX1A, ISL1, THY1, DLX2, DLX1, NOTCH1, YWHAG, YWHAH, CNTF, PSEN1, ULK1, ULK2, FOXG1, SIX1, NTRK2, ID4, GHSR, EIF2AK3, WNT7A, BMPR1A	2976	148	14219	1.5173028371113049	0.9999691469562262	0.040693930908968	4.258112544843085
GOTERM_BP_ALL	GO:0016477~cell migration	70	1.701093560145808	0.0023208155084660123	EDN3, CCKAR, JUB, SCHIP1, PDGFB, PLXNA2, WASF2, PEX5, GJA1, PTEN, GDNF, TGFB2, EDNRB, DAB1, CTGF, POU4F1, CAP1, NR2F1, PHOX2B, MDGA1, EMX2, SIX4, MYH9, CDK5, TNS3, NCK2, NDEL1, NAV1, PSEN1, CD34, NCK1, ST14, SIX1, VEGFA, CX3CR1, CFL1, CNTN2, LAMC1, ACVR1, ZFAND5, SHROOM2, FUT8, TNFRSF12A, DRD2, ASTN1, ABI2, GIPC1, KIT, SRF, ITGB1, CD24A, SRC, ARX, RAC1, PAFAH1B1, CLASP2, DCX, B4GALT1, VAV3, PODXL…	2976	240	14219	1.3935511872759856	0.9999706111695283	0.04072097310722833	4.277613290634363
GOTERM_BP_ALL	GO:0051301~cell division	80	1.9441069258809234	0.0023228737025523575	SEPT5, SEPT3, SEPT2, PRC1, 2400003C14RIK, AURKB, SENP5, DSTN, TGFB2, TOP1, CDC42, CDCA8, RAD21, SEH1L, MTAP9, CABLES2, CDCA3, STAG1, ANAPC1, CDC7, STX2, PIK3CB, ROCK2, LIG3, CDK6, RB1, 1700017B05RIK, MYH9, HMGA2, CDK4, UBE2C, PPP1CC, PPP1CB, CDK5, MCM5, WEE1, TACC1, ARL3, CDK3, PPP1CA, CCND1, CHMP1B, MAD2L1, CCND3, CCND2, CFL1, NEK9, BIN3, MAPRE2, ARL8A, MAPRE1, ARL8B, SEPT6, CHFR, SEPT7, SEPT9, …	2976	281	14219	1.3602533195576474	0.9999708821955161	0.04059797792750386	4.28132878035663
GOTERM_MF_ALL	GO:0008565~protein transporter activity	25	0.6075334143377886	0.0023417032689850795	AP1B1, TIMM17A, TIMM17B, CHMP7, AP3S2, AP1S3, AP1S1, AP2B1, AP1S2, TNPO2, KPNB1, TNPO1, SEC61A1, RANBP17, IPO9, IPO8, AP4S1, TIMM22, TOMM20, KPNA6, NUTF2, KPNA4, XPO7, SEC61G, KPNA1	3186	66	15404	1.8314025376172272	0.9749734700298833	0.06373236398594628	3.84202325884333
GOTERM_BP_ALL	GO:0000904~cell morphogenesis involved in differentiation	63	1.5309842041312272	0.0024299983666685072	CCKAR, ENAH, PIP5K1C, CTNNB1, TGFB2, DAB2, BDNF, ROBO1, SEMA3A, KIF5C, STXBP1, LEF1, VAX2, MYH9, PROX1, CDK5, TBR1, VASP, BBS1, NDEL1, CLIC5, FOXG1, EFNA5, DRD2, ERBB2, PPP3R1, NRN1, EPHB2, ARX, SLC11A2, HOXA1, LHX2, NUMB, RAC1, LMTK2, LHX4, ETV1, B3GNT2, DCX, NFATC1, COL18A1, KLF7, CREB1, DPYSL5, NFASC, CELSR3, NEUROG2, LMX1A, AFG3L2, ISL1, DVL1, EPHA7, NOTCH1, ULK1, ID1, ULK2, DLX5, 2610109H07R…	2976	212	14219	1.4198446059038343	0.9999820227523548	0.04226807322603987	4.474523786709861
GOTERM_CC_ALL	GO:0031594~neuromuscular junction	12	0.29161603888213855	0.002563628040438095	HDAC4, DOK7, UTRN, PRKAR1A, CAMK2D, PRKACA, MYH9, CHRNA1, CDK5, ITGB1, MYH10, F2R	3358	22	15855	2.5753966105365746	0.8095242075319025	0.02771430813501019	3.757063852606146
GOTERM_CC_ALL	GO:0030864~cortical actin cytoskeleton	12	0.29161603888213855	0.002563628040438095	PPP1R9B, SHROOM2, PPP1R9A, LASP1, SPNB2, CALD1, SPNB1, CFL1, UTRN, CAP1, SCNN1A, DSTN	3358	22	15855	2.5753966105365746	0.8095242075319025	0.02771430813501019	3.757063852606146
GOTERM_MF_ALL	GO:0032559~adenyl ribonucleotide binding	345	8.383961117861482	0.0025637802938895367	ADCY3, KIFC2, XRCC3, ADCY1, ADCY6, AURKA, AURKB, PRKG2, CLK1, ACTG1, KIF13A, ATP2B1, MAP3K7, PSKH1, MAT1A, MAP3K9, CLK4, DHX34, ABCB10, TLK1, DHX35, EIF2B2, BCR, PAN3, MAGI1, PIK3CB, SUCLG2, ROCK2, KIF5C, WNK1, LIG3, PIM3, WNK2, SCYL3, MYH9, 4931409K22RIK, MARK4, MARK1, MAPK1, NAV1, MAPK6, CAMK4, MAPK4, NEK8, NEK9, MAPK7, EIF2AK3, MYO18A, NEK7, PFKFB4, ERBB3, PFKFB2, ERBB2, STK17B, WARS2, CHEK1, …	3186	1460	15404	1.1424941310012124	0.9823673837439955	0.06839110334459853	4.199087687960635
GOTERM_BP_ALL	GO:0032228~regulation of synaptic transmission, GABAergic	8	0.19441069258809235	0.002581969970792397	NRAS, GRIK1, DRD2, NF1, STXBP1, ADRA1A, USP46, ADORA1	2976	11	14219	3.4748289345063545	0.9999909307658675	0.04468209887807861	4.747965109797492
GOTERM_BP_ALL	GO:0055012~ventricular cardiac muscle cell differentiation	8	0.19441069258809235	0.002581969970792397	ATG5, RXRB, RXRA, FHL2, RARA, RARB, PROX1, MYH10	2976	11	14219	3.4748289345063545	0.9999909307658675	0.04468209887807861	4.747965109797492
GOTERM_MF_ALL	GO:0043167~ion binding	877	21.312272174969625	0.002588097531870206	JUB, GDA, SC5D, SCN3B, RORC, MYLIP, ITSN2, MAP3K7, CDH22, CYP7A1, DHX34, CAB39, SCN2B, RREB1, LIG3, MARK1, BRAP, OGFOD2, PPP1CA, TIMM8A1, DOC2B, CHORDC1, ADSS, CYP1B1, CACNB3, CACNB4, ATP12A, ARIH2, SGIP1, ZC3H14, ESRRA, ESRRG, ATP11B, ATP11A, CDC42BPG, LASP1, HPCA, RERE, CDC42BPB, KCNAB3, KCNAB2, NUAK2, KCNAB1, SLC20A2, RNF185, RNF186, MMP28, RNF183, STAC2, SMAP1, SLC22A5, GATAD1, USP13, CAR10, …	3186	3934	15404	1.0778367227489611	0.9830307890523925	0.06786905715162628	4.238110115909011
GOTERM_CC_ALL	GO:0030054~cell junction	126	3.0619684082624543	0.0026007509680986756	SYT1, JUB, SEPT3, ENAH, OCLN, GRIK1, GABRB2, SYT2, UTRN, GRIK4, SYT9, RPS6KB1, AMOTL1, AMOTL2, CTNNB1, STARD8, LGI3, CHRNA1, PCDHGA12, F11R, ARC, MAGI1, PSD3, PTPRU, AJAP1, CSDA, RPH3A, MYH9, PCLO, CBLN3, TNS3, CBLN4, VAMP2, RAB13, VAMP1, CAPZB, TJAP1, PXN, RIMS3, PVRL1, DMD, DIXDC1, PHACTR1, GABRA2, GABRA1, GABRA4, GABRA3, SYT11, GABRA6, LIN7C, HOMER1, HOMER2, SHANK3, LIN7A, PKP1, LASP1, CHRND, …	3358	470	15855	1.2657800362424443	0.8140492940714685	0.02764848054649649	3.81048813684145
GOTERM_BP_ALL	GO:0006511~ubiquitin-dependent protein catabolic process	45	1.0935601458080195	0.002606111792661239	USP30, RAD23B, DERL2, DERL1, USP5, USP9X, UBE2G2, MAN1B1, SKP1A, EDEM3, STUB1, LNX1, PSMB5, UBE2D3, ARIH2, USP27X, RNF11, FBXL12, USP11, USP32, FBXO8, USP13, TBL1XR1, NPLOC4, FBXO2, UBE4B, FOXRED2, SKP2, TRIM63, PSMA2, UBE2N, USP28, PSMA5, SIAH1A, UCHL5, USP47, USP46, USP20, USP49, SIAH2, USP22, CUL4B, TBL1X, USP25, CHFR	2976	141	14219	1.5248584420041182	0.9999918649253329	0.0449180586869069	4.7913350243855675
GOTERM_MF_ALL	GO:0005524~ATP binding	341	8.286755771567437	0.00274010020532844	ADCY3, KIFC2, XRCC3, ADCY1, ADCY6, AURKA, AURKB, PRKG2, CLK1, ACTG1, ATP2B1, MAP3K7, KIF13A, PSKH1, MAT1A, MAP3K9, CLK4, DHX34, ABCB10, TLK1, DHX35, EIF2B2, BCR, PAN3, MAGI1, PIK3CB, SUCLG2, ROCK2, KIF5C, WNK1, LIG3, PIM3, WNK2, SCYL3, MYH9, 4931409K22RIK, MARK4, MARK1, MAPK1, NAV1, MAPK6, CAMK4, MAPK4, NEK8, NEK9, MAPK7, EIF2AK3, MYO18A, NEK7, PFKFB4, ERBB3, PFKFB2, ERBB2, STK17B, WARS2, CHEK1, …	3186	1443	15404	1.142551504133425	0.986648060070822	0.07054243707452634	4.481693834276412
GOTERM_BP_ALL	GO:0048562~embryonic organ morphogenesis	50	1.2150668286755772	0.0027505131692852763	HMX2, NDST1, EFNA1, USH1G, EDN1, PRRX1, TGFB3, WNT1, INSIG2, INSIG1, RARB, FRS2, MYC, IHH, RARG, MYO6, TMIE, OTX1, VAX2, SIX4, PROX1, HOXD9, CLIC5, FOXG1, SIX1, HOXD4, GNAS, TSHZ1, TCAP, TH, SOX2, MUTED, TCF7L2, HOXA1, HOXA3, MDFI, MAFB, TGFBR2, NR4A3, EPHA2, DLX2, HOXB4, HOXB7, HOXB8, DLX5, SP3, HOXB5, HOXB6, NEUROD1, FOXI1	2976	161	14219	1.4838167033994523	0.9999957541723647	0.04716987834937558	5.050356768510822
GOTERM_BP_ALL	GO:0019228~regulation of action potential in neuron	19	0.4617253948967193	0.0027547179556495632	MYO5A, GM98, PLP1, SCD2, UGT8A, ERBB2, NF1, CLDN11, AFG3L2, MBP, CD9, TSC1, NAB2, NKX6-2, NAB1, LGI4, EIF2B2, PMP22, GAL3ST1	2976	45	14219	2.0173312425328556	0.9999958338141656	0.047060934983391256	5.0578891490249305
GOTERM_BP_ALL	GO:0040007~growth	58	1.4094775212636694	0.0027954285158496863	PDGFB, GDF6, TGFB3, GJA1, PTEN, TGFB2, ACVR1C, ZFP91, SBDS, RLN1, ANKRD11, MTAP7, SEPP1, IHH, SOX10, RXRB, RXRA, ESR1, SOCS5, INHBB, BBS1, PTHLH, G6PC, NDEL1, ADM, PSEN1, EREG, PYGO2, BIN3, SMARCA4, MYO5A, WNT5A, FKBP8, HOXA11, NINJ1, BCL2L1, TIMP3, DHCR7, MTPN, ETNK2, DCX, APBA1, SETDB1, HPN, IGF1, ICMT, NOTCH1, LEPRE1, CNTF, ULK1, ULK2, TGFBR3, HBEGF, ADRA1A, AREG, BMPR1B, LRP4, BMPR1A, BMP8A	2976	193	14219	1.4358425260460193	0.9999965317122038	0.04755993600452957	5.130788080614945
GOTERM_CC_ALL	GO:0032991~macromolecular complex	593	14.410692588092344	0.002805337638299778	KIFC2, PPP2R5A, LSM6, PPP2R5D, SYNCRIP, CTNNB1, ACTG1, EPC1, CDCA8, D17H6S56E-3, BTBD1, GNG2, GNG3, LSM2, GNG4, LSM1, TBPL1, H1F0, KRR1, RCOR2, PIK3CB, KIF5C, TAF4A, SKP2, MYH9, BRAP, MED19, AAAS, TIMM8A1, EIF2S1, JUN, TRAPPC5, PPP2R5E, TRAPPC1, SIP1, MYO18A, TRAPPC3, RAD23B, AHCTF1, CACNB3, CACNB4, ATP6V0B, ATP6V0C, ATP6V0E, RAC3, ZAP70, PABPC1, RPS20, PPP2R2B, NUDC, PPP2R2D, SFRS12, DHX8, RANBP…	3358	2545	15855	1.1001514139181452	0.8371286840009771	0.02931253863026051	4.10441649538138
GOTERM_MF_ALL	GO:0008289~lipid binding	94	2.284325637910085	0.002816407922209393	SYT1, STAR, PLEKHM1, HIP1R, SYT2, PITPNA, SNCA, PTGS1, CALB1, MCF2L, ACBD4, APOA4, ACBD3, DAB1, PICALM, STARD4, STAC2, STAC, APOE, TIAM1, VNN1, CLINT1, SH3PXD2B, PLD2, SGK3, RXRB, ROCK2, RXRA, PCTP, PRKCI, ESR1, RXRG, PCLO, GLTP, THY1, PRKD2, PITPNM2, BSPRY, NPC2, FNBP1L, DEF8, ZFYVE28, VAMP2, SNX12, KSR1, DOC2B, SNX13, SNX10, SH3GL2, EPN1, SH3GL1, SNX11, PRKCZ, RBP1, SNX6, SNX17, PAQR7, PAQR8, S…	3186	345	15404	1.3173358079278	0.9881622303204415	0.07127351351497002	4.603756933991077
GOTERM_CC_ALL	GO:0044432~endoplasmic reticulum part	68	1.652490886998785	0.0028684251988421662	CLSTN2, VAPB, LMAN2L, PDIA6, PIGK, AGPAT6, BDNF, ERO1LB, GLT25D2, JSRP1, H13, DNAJB11, P4HA1, SRPR, SEP15, ASPH, ELOVL6, PIGA, 1110032A04RIK, ERP29, KRTCAP2, SACM1L, PNPLA7, 1110002B05RIK, TXNDC5, ASPHD2, FKBP10, DOLPP1, EDA, CASQ1, EIF2AK3, SEC23B, H47, ARL6IP1, CYP51, FKBP8, DERL2, DERL1, GANAB, SRL, FKBP1A, EDEM3, EXTL1, STT3B, STX17, ENTPD5, PEMT, TOR1B, SEC22B, DULLARD, CD4, PCYT1A, TRPC2, E…	3358	231	15855	1.389896583464183	0.8436511219955296	0.029486616965559986	4.194884812064526
GOTERM_MF_ALL	GO:0008047~enzyme activator activity	71	1.7253948967193196	0.0029572618054596912	GM2A, FGF13, ARHGAP15, ARHGAP20, SMAP1, APOE, TBC1D14, ARHGAP1, TBC1D13, PCP2, STARD8, RANBP1, TBC1D9B, ALS2CL, DAB2IP, BCR, SIPA1L2, CYB5B, ARHGEF15, TBC1D22B, TBC1D22A, AU040829, ARHGAP26, THY1, GAPVD1, RIN2, SRGAP3, RIN1, ARHGDIG, HMGB1, CAV1, RABGAP1, CDK5R2, RIC8, GIPC1, TIMP2, MYO9A, CD24A, STARD13, TBC1D5, RASA4, ARHGDIA, FN1, RASA2, GIT1, GUCA1B, GUCA1A, TBC1D2B, TBC1D10C, TBC1D10A, NF1, …	3186	249	15404	1.3786268741002932	0.9905208882628125	0.07352808979434877	4.828684069300026
GOTERM_MF_ALL	GO:0004683~calmodulin-dependent protein kinase activity	9	0.2187120291616039	0.0029821298838310006	CAMK1G, CAMK4, PNCK, CAMK2D, CAMK2B, CAMK2A, CAMKK1, CAMKK2, CAMK1D	3186	14	15404	3.1081517352703796	0.9908855905890256	0.07297297358237842	4.868343652120021
GOTERM_MF_ALL	GO:0004707~MAP kinase activity	9	0.2187120291616039	0.0029821298838310006	MAPK1, MAPK12, MAPK6, MAPK4, MAPK14, MAPK15, MAPK11, MAPK10, MAPK7	3186	14	15404	3.1081517352703796	0.9908855905890256	0.07297297358237842	4.868343652120021
GOTERM_BP_ALL	GO:0030031~cell projection assembly	26	0.6318347509113001	0.0030132818182925184	JUB, E2F4, PDGFB, WASF2, CAPZB, PXN, 1500035H01RIK, CDC42, RAC3, RAC1, TTYH1, KLF5, KIF3A, VAV3, STX2, BAIAP2L1, BAIAP2, VAV2, UBE2B, BBS1, NCK2, PRDX6, NCK1, IFT172, WASL, MYH10	2976	70	14219	1.774644777265745	0.9999986999119161	0.050982925623856756	5.519990345240833
GOTERM_BP_ALL	GO:0042391~regulation of membrane potential	39	0.9477521263669502	0.003169583866517218	MYO5A, GM98, CAV1, GRIK1, ERBB2, SNCA, EDN1, CLDN11, CACNB4, ADORA1, MBP, BAK1, CD9, NKX6-2, LGI4, CHRNA1, EIF2B2, GAL3ST1, TRPM4, PLP1, SCD2, UGT8A, SMAD7, NF1, MECP2, NLGN3, CACNG2, AFG3L2, CDK5, P2RX4, TSC1, PSEN1, GNAQ, NAB2, NAB1, ADRA1A, CHRND, PMP22, KCNH2	2976	119	14219	1.5658630387638928	0.9999993570557423	0.05335906163120385	5.798297231243454
GOTERM_BP_ALL	GO:0032268~regulation of cellular protein metabolic process	79	1.919805589307412	0.0032109507372872666	PDGFB, IMPACT, TGFB3, EIF5A, UBQLN1, ADORA1, PRKAR2B, BAK1, ZFP91, PRKAR2A, EIF4EBP1, EIF4EBP2, SH2D1B1, MYOCD, ATG5, TIA1, GAB1, RAB23, PIWIL2, PDGFD, FGF1, MLL1, IRAK1, FECH, SOCS3, MECP2, CDK4, UBE2B, CDK5, UBE2N, PPP1CA, PA2G4, PSEN1, PIAS3, JUN, EIF2S1, CD81, DOK7, PTMS, EIF5A2, EIF2AK3, EIF2C4, HMGB1, CAV1, EIF4E3, ATG10, NANOS2, MKNK2, IGF2BP1, MKNK1, GIPC1, FKBP1A, FEM1A, STUB1, CD24A, ZF…	2976	280	14219	1.3480474750384026	0.9999994663795424	0.05383602591337455	5.871823871382642
GOTERM_BP_ALL	GO:0051329~interphase of mitotic cell cycle	20	0.48602673147023084	0.0032289931486261052	E2F4, ANP32B, E2F6, SKP2, CENPF, BIRC5, CHEK1, RB1, RHOU, ITGB1, CCND1, CCND2, CAMK2D, MDM2, ID4, CAMK2B, GADD45A, CAMK2A, NFATC1, TFDP1	2976	49	14219	1.950159095896423	0.9999995080413782	0.0539297378415009	5.903875939355219
GOTERM_MF_ALL	GO:0004721~phosphoprotein phosphatase activity	47	1.1421628189550426	0.00324477926822839	STYXL1, PPP6C, CTDSPL, DUSP10, PPM1A, ACP2, PTPN20, PTEN, MTM1, MTMR1, PTPLB, DUSP14, PPP2CA, DULLARD, CTDSP1, CTDSP2, PPTC7, PTPN7, PTPN3, MAP2K1, PTPN2, PTPN5, PTPRA, PTPRS, PTPRU, PPP1CC, PTPRO, PPP1CB, CDC25A, CDC25B, PPM1F, MTMR12, DUSP4, PPP1CA, DUSP3, DUSP2, PTP4A3, PPM1J, DUSP1, PPM1K, PTP4A1, PTP4A2, PPM1L, PPM1M, DUSP9, UBLCP1, DUSP7	3186	152	15404	1.4950028083391151	0.9939780038208692	0.07794296582736182	5.286268998318533
GOTERM_CC_ALL	GO:0000139~Golgi membrane	44	1.069258809234508	0.0032507336524039672	MFNG, CAV1, CLTA, CLTB, CLSTN2, CNIH, FUT8, COPZ1, ST8SIA1, BET1, ST8SIA3, SLC35A2, SLC35A3, SLC35A4, ST6GALNAC5, ST3GAL1, AP1S3, ST6GALNAC6, AP1S1, ST6GALNAC3, ST3GAL3, GOLGA7, ST6GALNAC4, PLEKHB1, AP1S2, ST3GAL2, ST3GAL4, SEC22B, GAL3ST1, TRPC2, ST6GAL1, SCAMP2, CHST2, LDLRAP1, GABARAP, ST6GALNAC2, MAN2A1, ST8SIA4, CHSY1, GOSR2, STEAP2, STX5A, TRAPPC3, SEC23B	3358	137	15855	1.516413576033701	0.8779585554496517	0.03283601390532809	4.741418594638958
GOTERM_CC_ALL	GO:0019717~synaptosome	25	0.6075334143377886	0.0032538890655607667	SNAP29, SEPT5, PPFIA2, SEPT3, SEPT2, SNCA, CASK, RPS6KB1, ACP2, ITGB1, GOPC, SNPH, LGI3, SNAP23, STX1A, LIN7C, LIN7A, DVL1, SLC17A7, ACCN2, SLC17A6, CHN2, VAMP2, VAMP1, SEPT7	3358	66	15855	1.788469868428177	0.878207881037391	0.0323622570398483	4.745917327068161
GOTERM_BP_ALL	GO:0043066~negative regulation of apoptosis	69	1.6767922235722963	0.0032819288546224977	NUAK2, STAT5A, MITF, STAT5B, SNCA, TGFB3, FOXO1, ADORA1, PTEN, PNP, GDNF, MAP3K7, PAK7, TRIAP1, BDNF, BAG1, ATG5, TRP63, VNN1, DNAJC5, CASP2, MYC, API5, FGF4, IHH, SGK3, SKP2, MECP2, ESR1, CSDA, UBE2B, HRAS1, DAPK1, PROK2, BTG2, VEGFA, CX3CR1, PRNP, ALOX12, TRAF2, SYVN1, ERBB3, PRND, PPT1, BCL2L1, MSX2, TSC22D3, AGT, DAD1, LHX4, GLO1, CFLAR, TBX3, IL7, GFRAL, CENPF, IGF1, BIRC5, KITL, NRAS, DLX1,…	2976	239	14219	1.3793907747334324	0.9999996124348773	0.0545880609248377	5.997855783803008
GOTERM_BP_ALL	GO:0018193~peptidyl-amino acid modification	41	0.9963547995139732	0.003308054721540799	RAB3B, SPOCK3, STAT5A, RAB6, EIF5A, ABI2, ADRBK1, CLK1, SMTNL1, KIT, SRC, PXN, UHMK1, EPHB2, STT3B, SH2D1B1, PRMT8, P4HA1, MORC3, PRMT6, CLK4, TGM2, ZAP70, ASPH, PDK1, P4HB, PDK2, PADI3, KRTCAP2, CDK5, PADI1, MAPK1, BGN, RPS6KA2, ASPHD2, DYRK1A, DHPS, ABL1, PTMS, EIF5A2, MAP6D1	2976	127	14219	1.542468355770045	0.99999965547566	0.05480857624471691	6.044205795693158
GOTERM_BP_ALL	GO:0006066~alcohol metabolic process	98	2.3815309842041312	0.003379036297292159	SC5D, IL6ST, SLC6A3, SNCA, OGDH, HIBADH, PDHB, TGFB2, INSIG2, APOE, PPP1R1A, CYP7A1, INSIG1, B3GALNT2, PDHA1, NANP, B3GALTL, FECH, PCTP, MECP2, PPP1CC, PPP1CB, PNPLA7, PGM3, PPP1CA, PFKFB4, DRD2, PFKFB2, ALDOC, G6PC3, TPI1, MTPN, PEMT, GYS1, PCYT1A, B4GALT1, SREBF1, GPD1, GALT, BPGM, SREBF2, ATF4, GBE1, FPGT, PTGES3, IMPA2, CYB5R1, IMPA1, 0610007P14RIK, SGPP1, GNPNAT1, G6PDX, PTEN, SC4MOL, CYP39A…	2976	360	14219	1.3006477747909198	0.9999997497858731	0.055747878712511634	6.170025274123536
GOTERM_CC_ALL	GO:0030173~integral to Golgi membrane	15	0.3645200486026731	0.0033890331215641525	ST6GAL1, MFNG, ST8SIA1, ST8SIA3, ST6GALNAC2, ST6GALNAC5, ST3GAL1, ST6GALNAC6, ST6GALNAC3, ST3GAL3, ST3GAL2, ST6GALNAC4, ST3GAL4, ST8SIA4, STEAP2	3358	32	15855	2.213231462179869	0.8884222510314577	0.03317616691097025	4.938408833059427
GOTERM_CC_ALL	GO:0031228~intrinsic to Golgi membrane	15	0.3645200486026731	0.0033890331215641525	ST6GAL1, MFNG, ST8SIA1, ST8SIA3, ST6GALNAC2, ST6GALNAC5, ST3GAL1, ST6GALNAC6, ST6GALNAC3, ST3GAL3, ST3GAL2, ST6GALNAC4, ST3GAL4, ST8SIA4, STEAP2	3358	32	15855	2.213231462179869	0.8884222510314577	0.03317616691097025	4.938408833059427
GOTERM_BP_ALL	GO:0030850~prostate gland development	17	0.4131227217496963	0.0034494014645411702	RARG, STAT5A, RXRA, ESR1, IGF1, FEM1B, PTEN, AHR, CTNNB1, NOTCH1, SFRP1, CD44, RLN1, WDR77, TRP63, NKX3-1, FRS2	2976	39	14219	2.0826699062586163	0.9999998177782287	0.056669425318011	6.2945946541456905
GOTERM_MF_ALL	GO:0016791~phosphatase activity	68	1.652490886998785	0.0034550762658375387	IMPA2, IMPA1, SGPP1, CTDSPL, PTPN20, PTEN, BC018242, NT5M, CTDSP1, CTDSP2, NANP, PPAP2C, PDXP, PTPRS, PTPRU, LPIN2, PPP1CC, PTPRO, PPP1CB, SACM1L, PPM1F, MTMR12, PPP1CA, G6PC, PPM1J, PPM1K, PPM1L, PPM1M, PPP6C, STYXL1, PFKFB4, PFKFB2, DUSP10, PPM1A, ACP2, OCRL, G6PC3, MTM1, MTMR1, PTPLB, DUSP14, PPP2CA, D3BWG0562E, DULLARD, ENTPD3, INPP5D, PPAP2B, PPTC7, PTPN7, PTPN3, MAP2K1, PTPN2, PTPN5, PTPRA,…	3186	238	15404	1.3814007712312797	0.9956789010962945	0.08154864442782395	5.619646717813421
GOTERM_BP_ALL	GO:0048754~branching morphogenesis of a tube	32	0.7776427703523694	0.003553185651730669	GNA13, WNT5A, PGF, HOXA11, EDN1, TBX20, GDNF, SRF, SRC, PXN, CTNNB1, TCF21, VDR, CD44, AGT, NKX3-1, PLXND1, IHH, PITX2, B4GALT1, TBX3, TGFBR2, ESR1, IGF1, MYCN, GZF1, PPP1CA, NOTCH1, VEGFA, SIX1, AREG, ACVR1	2976	93	14219	1.6440050872933287	0.9999998858524379	0.05811473582748761	6.47804086702406
GOTERM_BP_ALL	GO:0010565~regulation of cellular ketone metabolic process	12	0.29161603888213855	0.003608465255605771	SREBF1, CAV1, GCK, INSIG2, MLYCD, AGT, SNCA, INSIG1, MLXIPL, GHSR, ACSL4, EIF2AK3	2976	23	14219	2.4928120617110796	0.9999999110264494	0.05877972873924564	6.575612799021158
GOTERM_BP_ALL	GO:0032844~regulation of homeostatic process	23	0.5589307411907655	0.0036111364370404043	CALCR, GM98, CAV1, LMO2, SMAD7, STAT5A, NF1, STAT5B, FKBP1A, KITL, CD24A, THY1, AHSG, BAK1, TAL1, ANKRD54, SMAP1, MAPK14, VEGFA, INPP5D, XCR1, EIF2AK3, F2R	2976	60	14219	1.831524417562724	0.9999999120912447	0.05860987967283504	6.580325157892409
GOTERM_BP_ALL	GO:0043069~negative regulation of programmed cell death	70	1.701093560145808	0.0036193148557297585	NUAK2, STAT5A, MITF, STAT5B, SNCA, TGFB3, FOXO1, ADORA1, PTEN, PNP, GDNF, MAP3K7, PAK7, TRIAP1, BDNF, BAG1, ATG5, TRP63, VNN1, DNAJC5, CASP2, MYC, API5, FGF4, IHH, SGK3, SKP2, MECP2, ESR1, CSDA, UBE2B, HRAS1, DAPK1, PROK2, BTG2, VEGFA, CX3CR1, PRNP, ALOX12, TRAF2, SYVN1, ERBB3, PRND, PPT1, BCL2L1, KIT, MSX2, TSC22D3, AGT, DAD1, LHX4, GLO1, CFLAR, TBX3, IL7, GFRAL, CENPF, IGF1, BIRC5, KITL, NRAS, …	2976	244	14219	1.3707060858452318	0.9999999152727851	0.05852781790893613	6.594751697921608
GOTERM_BP_ALL	GO:0021543~pallium development	21	0.5103280680437424	0.00369019730258905	NF1, SOX2, EMX2, PEX5, LEF1, LMX1A, YWHAE, CDK5, TACC1, AHSG, BBS1, ARX, DLX2, DLX1, DAB1, PSEN1, TSC1, RAC1, CX3CR1, PAFAH1B1, ID4	2976	53	14219	1.8931261412051126	0.9999999384446916	0.059427831896394	6.719698344240221
GOTERM_BP_ALL	GO:0035113~embryonic appendage morphogenesis	33	0.8019441069258809	0.0037019340692334597	WNT5A, ZFP358, LMBR1, HOXA11, GNA12, PRRX1, CTNNB1, MSX2, FBXW4, CYP26B1, TRP63, RAB23, HOXA9, RARB, FGF4, RARG, TBX3, LEF1, EN1, MBNL1, HOXD9, NOTCH1, PSEN1, GNAQ, DLX5, ZFP697, GNAS, SP8, IFT52, PBX2, WNT7A, LRP4, SMARCA4	2976	97	14219	1.6254676587961423	0.9999999416166508	0.05939891736882241	6.7403718223138505
GOTERM_BP_ALL	GO:0030326~embryonic limb morphogenesis	33	0.8019441069258809	0.0037019340692334597	WNT5A, ZFP358, LMBR1, HOXA11, GNA12, PRRX1, CTNNB1, MSX2, FBXW4, CYP26B1, TRP63, RAB23, HOXA9, RARB, FGF4, RARG, TBX3, LEF1, EN1, MBNL1, HOXD9, NOTCH1, PSEN1, GNAQ, DLX5, ZFP697, GNAS, SP8, IFT52, PBX2, WNT7A, LRP4, SMARCA4	2976	97	14219	1.6254676587961423	0.9999999416166508	0.05939891736882241	6.7403718223138505
GOTERM_BP_ALL	GO:0006325~chromatin organization	87	2.114216281895504	0.00378031512995255	HP1BP3, CBX2, NAP1L2, NAP1L5, CBX7, CBX6, CBX5, RCBTB1, EPC1, SMARCD2, PRMT8, RTF1, SMARCD1, SETMAR, PRMT6, TLK1, MYST2, MLL3, MLL1, MYST3, H1F0, METTL8, TBL1XR1, HIST1H1E, RBBP4, BRCC3, MTA2, RCOR1, MECP2, ARID1A, BANP, RB1, HDAC11, RBBP7, UBE2B, UBE2N, SUZ12, PRDM9, SMARCE1, HUWE1, ASH1L, USP22, CARM1, NSD1, SMARCA4, ING5, ING4, HIST1H2AC, ING3, ING2, TSPYL4, TSPYL5, CHD1L, TSPYL2, SET, CENPA, …	2976	315	14219	1.319607654889913	0.9999999589947736	0.060404770788671014	6.878323287620313
GOTERM_BP_ALL	GO:0030879~mammary gland development	30	0.7290400972053462	0.00390335192946904	WNT5A, CAV1, ELF3, STAT5A, ELF5, SLC6A3, STAT5B, TGFB3, SRC, VDR, AGPAT6, HOXA9, TGFA, B4GALT1, SOCS2, TBX3, CREB1, TGFBR2, ESR1, LEF1, IGF1, IRS1, BCL2L11, PTHLH, HOXD9, CCND1, VEGFA, HOXB9, AREG, EIF2AK3	2976	86	14219	1.6667057389347337	0.9999999764527218	0.06209172500637061	7.094479682957344
GOTERM_BP_ALL	GO:0032990~cell part morphogenesis	62	1.5066828675577157	0.0039280180475495955	CCKAR, ENAH, E2F4, PIP5K1C, TGFB2, BAK1, BDNF, ROBO1, SEMA3A, SSBP1, KIF5C, STXBP1, VAX2, CDK5, TBR1, VASP, BBS1, MFN2, MFN1, NDEL1, FOXG1, EFNA5, DRD2, ERBB2, NRN1, EPHB2, ARX, SLC11A2, HOXA1, DMD, LHX2, NUMB, RAC1, LMTK2, LHX4, ETV1, B3GNT2, DCX, KLF7, KIF3A, CREB1, DPYSL5, NFASC, CELSR3, NEUROG2, LMX1A, AFG3L2, ISL1, GAS7, DVL1, EPHA7, NOTCH1, ULK1, ULK2, DLX5, IFT172, POLDIP2, 2610109H07RIK, …	2976	212	14219	1.397307389937107	0.9999999789310743	0.062252376232861395	7.137756983657861
GOTERM_BP_ALL	GO:0060548~negative regulation of cell death	70	1.701093560145808	0.004028748942727529	NUAK2, STAT5A, MITF, STAT5B, SNCA, TGFB3, FOXO1, ADORA1, PTEN, PNP, GDNF, MAP3K7, PAK7, TRIAP1, BDNF, BAG1, ATG5, TRP63, VNN1, DNAJC5, CASP2, MYC, API5, FGF4, IHH, SGK3, SKP2, MECP2, ESR1, CSDA, UBE2B, HRAS1, DAPK1, PROK2, BTG2, VEGFA, CX3CR1, PRNP, ALOX12, TRAF2, SYVN1, ERBB3, PRND, PPT1, BCL2L1, KIT, MSX2, TSC22D3, AGT, DAD1, LHX4, GLO1, CFLAR, TBX3, IL7, GFRAL, CENPF, IGF1, BIRC5, KITL, NRAS, …	2976	245	14219	1.3651113671274961	0.9999999866220229	0.06357623013517044	7.314293711949748
GOTERM_MF_ALL	GO:0005083~small GTPase regulator activity	64	1.5552855407047388	0.0040986361701580406	ITSN2, ARHGAP15, MCF2L, ARL2BP, SMAP1, GBF1, TIAM1, KIFAP3, TBC1D14, ARHGAP1, TBC1D13, GOPC, RAPGEF5, RAPGEF2, DOCK11, E130112L23RIK, TBC1D9B, ALS2CL, ARHGEF3, BCR, WBSCR16, ARHGEF7, ARHGEF18, PSD3, ARHGEF17, ARHGEF9, PSD2, ARHGEF15, RPH3A, TBC1D22B, TBC1D22A, ARHGEF11, THY1, MAP4K3, KRIT1, WASL, SPATA13, ARHGDIG, RABGAP1, RCC1, TBC1D5, FGD5, IQSEC3, FGD6, VPS39, FBXO8, IQSEC1, ARHGDIA, GIT1, OBS…	3186	223	15404	1.3875953935237968	0.9984358350555885	0.09461120349686136	6.6330227480054464
GOTERM_MF_ALL	GO:0019208~phosphatase regulator activity	17	0.4131227217496963	0.004115599533676558	PHACTR1, PHACTR4, PPP2R5A, PPP2R5D, ANP32E, PPP1R11, SMTNL1, PPP1R2, PPP1R1B, PPP1R8, PPP1R1A, BMP2K, PPP2R5E, PPP2R4, PPP2R2B, PPP1R14C, PPP2R2D	3186	40	15404	2.0548336472065287	0.9984771879093947	0.09361476351601539	6.659595071749846
GOTERM_BP_ALL	GO:0048812~neuron projection morphogenesis	53	1.287970838396112	0.004124818166865302	CCKAR, ENAH, PIP5K1C, TGFB2, BDNF, ROBO1, SEMA3A, KIF5C, STXBP1, VAX2, CDK5, TBR1, VASP, NDEL1, FOXG1, EFNA5, DRD2, ERBB2, NRN1, EPHB2, SLC11A2, ARX, HOXA1, DMD, LHX2, NUMB, RAC1, LMTK2, LHX4, ETV1, B3GNT2, DCX, KLF7, CREB1, DPYSL5, NFASC, CELSR3, NEUROG2, LMX1A, AFG3L2, ISL1, GAS7, DVL1, EPHA7, NOTCH1, ULK1, ULK2, DLX5, 2610109H07RIK, BMPR1B, APBB2, APBB1, MYH10	2976	176	14219	1.4387963556940373	0.9999999913254205	0.06481786088796226	7.482364502421046
GOTERM_MF_ALL	GO:0016564~transcription repressor activity	61	1.482381530984204	0.004278304729458154	COPS2, THRA, CDX2, ELF3, E2F7, PRRX1, RBM9, MXI1, KCNIP3, CBX5, AES, PCGF6, ZFP238, RARA, TBL1XR1, CTBP1, CTBP2, SOX14, RCOR2, MTA2, MECP2, MLXIPL, RUNX1T1, TLE4, RB1, RBBP7, PURB, NAB2, NAB1, LRCH4, ST18, NSD1, C1D, NFKBIE, TRIB3, FHL2, TCFCP2L1, TRIM66, HEXIM1, DRAP1, BCL11A, ZFP219, GM608, SIM2, AEBP2, TBX3, RYBP, FOXP3, FOXP4, HOXB4, HDAC4, NR1I2, YAF2, RNF2, BCL6B, FABP4, HDAC9, TBL1X, DDX54…	3186	211	15404	1.3977680789472902	0.9988223219608674	0.0957594499906459	6.91410433338262
GOTERM_BP_ALL	GO:0007411~axon guidance	33	0.8019441069258809	0.004415226720839532	ENAH, ERBB2, EPHB2, TGFB2, ARX, HOXA1, BDNF, ROBO1, LHX2, RAC1, LMTK2, LHX4, ETV1, SEMA3A, B3GNT2, KLF7, KIF5C, NFASC, DPYSL5, NEUROG2, LMX1A, ISL1, CDK5, TBR1, VASP, EPHA7, FOXG1, 2610109H07RIK, EFNA5, BMPR1B, APBB2, APBB1, MYH10	2976	98	14219	1.608881254114549	0.9999999976589979	0.06898927767528851	7.988674365948523
GOTERM_BP_ALL	GO:0006605~protein targeting	42	1.0206561360874848	0.004538805324866495	ARL6IP1, BID, PACS1, GRPEL2, GRPEL1, YWHAZ, AKAP12, TGFB3, PEX5, GIPC1, POLA2, TIMM13, SRP19, NUP214, CRY2, SRPR, SPNB2, TIMM9, TNPO2, TNPO1, KPNB1, TXNIP, RANBP17, MYO6, YWHAB, IPO9, IPO8, SYNJ2BP, YWHAE, MFN2, YWHAG, TIMM8A1, ATG4B, ATG4A, TOMM20, KPNA6, NUTF2, KPNA4, XPO7, KPNA1, SEC61G, SSR3	2976	133	14219	1.5088073005093379	0.9999999986594343	0.07060963628933792	8.203329516342084
GOTERM_BP_ALL	GO:0045664~regulation of neuron differentiation	34	0.8262454434993926	0.0045569389815051636	EFNA1, TNFRSF12A, SOX2, SOX5, TIMP2, CD24A, MEIS1, EPHB2, ZFP91, BDNF, TIAM1, MAPT, RHOC, SEMA3A, NKX2-2, PHOX2B, SOCS2, LIMK1, PLXNB2, NLGN1, LMX1A, ISL1, THY1, NOTCH1, YWHAG, YWHAH, CNTF, PSEN1, ULK1, ULK2, FOXG1, SIX1, NTRK2, ID4, WNT7A	2976	102	14219	1.5926299283154122	0.9999999987647401	0.07063812792119795	8.23478762616917
GOTERM_MF_ALL	GO:0019888~protein phosphatase regulator activity	16	0.3888213851761847	0.004649962580241054	PHACTR1, PHACTR4, PPP2R5A, PPP2R5D, ANP32E, PPP1R11, SMTNL1, PPP1R2, PPP1R1B, PPP1R8, PPP1R1A, PPP2R5E, PPP2R4, PPP2R2B, PPP1R14C, PPP2R2D	3186	37	15404	2.0907687348365314	0.9993453762163341	0.1022067213848552	7.493019604799445
GOTERM_BP_ALL	GO:0007422~peripheral nervous system development	14	0.3402187120291616	0.004653827370598875	SOX10, EGR3, ERBB3, ERBB2, NF1, SOX8, CDK5, GDNF, HOXD9, EDNRB, NAB2, AGT, NAB1, POU4F1	2976	30	14219	2.229681899641577	0.9999999992021683	0.07184082920046397	8.402695863733378
GOTERM_BP_ALL	GO:0043062~extracellular structure organization	46	1.117861482381531	0.004674672865648875	MYO5A, ELF3, ERBB2, ADAMTSL4, UTRN, CACNB4, APLP2, CTNNB1, TGFB2, TNFRSF11B, GPHN, P4HA1, SMOC1, AGT, FOXF2, CHRNA1, VWA1, B4GALT7, CYR61, DPT, COL18A1, B4GALT1, MYO6, NF1, NLGN1, MECP2, NFASC, NLGN3, CACNG2, AFG3L2, COL5A3, ECM2, CACNA1S, DVL1, WNT7B, TSC1, DRP2, P2RX2, DOK7, LAMC1, APBB2, WNT7A, APBB1, LRP4, SMARCA4, F2R	2976	149	14219	1.4750532221981671	0.9999999992737881	0.07190502063289606	8.438783201836165
GOTERM_BP_ALL	GO:0002009~morphogenesis of an epithelium	52	1.2636695018226003	0.004691311601167283	ENAH, PLXNA1, PGF, LMO4, STAT5A, JAG1, GDNF, CTNNB1, MAP3K7, CD44, TRP63, SEMA3A, FRS2, IPMK, RARG, ESR1, PROX1, VASP, GZF1, PTHLH, ADM, SIX1, CFL1, TBX18, FRAS1, WNT5A, COBL, KRT6A, HOXA11, FEM1B, SRC, PFN1, VDR, TCF21, AGT, NUP50, NKX3-1, TRAF6, PLXND1, HECTD1, TBX3, IGF1, SHANK3, HOXB4, NOTCH1, SFRP1, TSC1, IFT172, GRLF1, AREG, IFT52, APAF1	2976	173	14219	1.43612872148673	0.9999999993263129	0.07190651259923841	8.467578213647853
GOTERM_BP_ALL	GO:0009952~anterior/posterior pattern formation	47	1.1421628189550426	0.004691341369887459	CDX1, TSHZ1, TCAP, HOXA11, CTNNB1, HOXA1, WNT1, SF3B1, BARX1, WNT3, HOXA3, HOXC5, NKX3-1, HOXA9, AXIN2, FRS2, MLL1, MLLT3, MYF6, ARC, KIF3A, RARG, TBX3, OTX1, YY1, EMX2, LEF1, EN1, HOXD9, CTNNBIP1, HOXB4, NOTCH1, CRKL, HOXB7, SFRP1, BTG2, PSEN1, MEOX1, HOXB8, HOXB5, RNF2, HOXB6, HOXD4, NEUROD1, HOXB9, TBX18, BMPR1A	2976	153	14219	1.4677177770749879	0.9999999993264034	0.07166305714674315	8.46762972373889
GOTERM_BP_ALL	GO:0051789~response to protein stimulus	30	0.7290400972053462	0.004706864196140152	DERL2, DERL1, SYVN1, VAPB, DEK, EDEM3, BCL2L1, MSX2, FOS, D17H6S56E-3, NMUR2, CREB3L2, CD4, CREB3L4, CREB3L3, APOM, CYR61, EGR1, HSP90AA1, KLF10, CLIC1, HERPUD2, VASH1, CCND1, ID2, ID1, EIF4A2, HSPA4L, ID3, EIF2AK3	2976	87	14219	1.647548201705599	0.9999999993719692	0.07164899068608266	8.49448579628479
GOTERM_BP_ALL	GO:0001508~regulation of action potential	21	0.5103280680437424	0.004727866913409996	MYO5A, GM98, PLP1, SCD2, UGT8A, ERBB2, NF1, CLDN11, AFG3L2, MBP, CD9, TSC1, GNAQ, NKX6-2, NAB2, NAB1, LGI4, ADRA1A, EIF2B2, PMP22, GAL3ST1	2976	54	14219	1.8580682497013141	0.9999999994287545	0.07171528716939402	8.530810762723561
GOTERM_MF_ALL	GO:0005543~phospholipid binding	38	0.9234507897934386	0.004766103624869886	SYT1, SNX6, HIP1R, SYT2, SNX17, PITPNA, SNX3, MCF2L, PICALM, DAB1, TIAM1, VNN1, SNX24, PHLDA3, HIP1, SH3PXD2B, WDFY3, PLD2, SGK3, SNX27, SYT11, PCTP, PRKCI, ANXA5, ANXA4, PCLO, THY1, ITPR2, PITPNM2, FAAH, ZFYVE28, SYT16, VAMP2, SNX12, DOC2B, SNX13, SNX10, SNX11	3186	119	15404	1.5439185090231948	0.9994551521111814	0.10319165331194602	7.673232170688172
GOTERM_MF_ALL	GO:0046872~metal ion binding	854	20.753341433778857	0.004976521960017025	JUB, GDA, SC5D, SCN3B, RORC, MYLIP, ITSN2, CDH22, MAP3K7, CYP7A1, DHX34, CAB39, SCN2B, RREB1, LIG3, MARK1, BRAP, OGFOD2, PPP1CA, TIMM8A1, DOC2B, CHORDC1, ADSS, CYP1B1, CACNB3, CACNB4, ATP12A, ARIH2, SGIP1, ZC3H14, ESRRA, ESRRG, ATP11B, ATP11A, CDC42BPG, LASP1, HPCA, RERE, CDC42BPB, KCNAB3, KCNAB2, NUAK2, KCNAB1, SLC20A2, RNF185, RNF186, MMP28, RNF183, STAC2, SMAP1, SLC22A5, GATAD1, USP13, CAR10, …	3186	3850	15404	1.0724693260286482	0.9996093162648287	0.10605296052554225	7.998891564973176
GOTERM_MF_ALL	GO:0030554~adenyl nucleotide binding	358	8.699878493317133	0.005050674539530502	ADCY3, KIFC2, XRCC3, ADCY1, ADCY6, AURKA, AURKB, CLK1, PRKG2, ACTG1, KIF13A, ATP2B1, MAP3K7, ERO1LB, PSKH1, AGPS, MAT1A, MAP3K9, CLK4, DHX34, ABCB10, TLK1, DHX35, EIF2B2, BCR, PAN3, MAGI1, PIK3CB, SUCLG2, ROCK2, KIF5C, WNK1, LIG3, PIM3, WNK2, SCYL3, MYH9, 4931409K22RIK, MARK4, MARK1, MAPK1, NAV1, MAPK6, CAMK4, MAPK4, NEK8, NEK9, MAPK7, EIF2AK3, MYO18A, NEK7, PFKFB4, ERBB3, PFKFB2, ERBB2, STK17B, …	3186	1535	15404	1.1276190008812987	0.9996525333737845	0.10611743576703658	8.11339815315032
GOTERM_BP_ALL	GO:0046513~ceramide biosynthetic process	8	0.19441069258809235	0.005081098302802911	GDF1, LASS4, P2RX1, LASS2, LASS5, LASS6, GAL3ST1, SMPD2	2976	12	14219	3.1852598566308243	0.9999999998839945	0.07661788309920892	9.139695309990826
GOTERM_BP_ALL	GO:0060525~prostate glandular acinus development	8	0.19441069258809235	0.005081098302802911	NOTCH1, SFRP1, RXRA, WDR77, TRP63, ESR1, IGF1, FRS2	2976	12	14219	3.1852598566308243	0.9999999998839945	0.07661788309920892	9.139695309990826
GOTERM_BP_ALL	GO:0045646~regulation of erythrocyte differentiation	8	0.19441069258809235	0.005081098302802911	TAL1, ANKRD54, SMAP1, LMO2, STAT5A, MAPK14, STAT5B, INPP5D	2976	12	14219	3.1852598566308243	0.9999999998839945	0.07661788309920892	9.139695309990826
GOTERM_BP_ALL	GO:0032787~monocarboxylic acid metabolic process	75	1.8226002430133657	0.005096066158890145	PTGES3, ACOX1, SC5D, PTGES2, STAR, EDN2, STAT5A, RNPEPL1, PTGS1, STAT5B, SNCA, PEX5, ECHDC2, ALDH1L2, SC4MOL, ELOVL1, PRKAR2B, MTHFD2, AGPAT6, CYP39A1, ELOVL5, PTGES, P4HA1, ELOVL4, ACOT11, ELOVL2, ALOX12B, ELOVL7, SLC22A5, ELOVL6, PDPN, PRKAB2, ADIPOR2, ADIPOR1, LYPLA2, LYPLA1, G6PC, ANKRD23, SLC27A3, AKR1D1, DEGS2, ALOX12, MYO5A, ME3, RBP1, ABHD5, ECHS1, G6PC3, GCH1, TNFRSF1A, AKR1A4, TPI1, CYP…	2976	268	14219	1.337096021906596	0.9999999998915734	0.07657893451151254	9.165411286389457
GOTERM_BP_ALL	GO:0021987~cerebral cortex development	16	0.3888213851761847	0.005222059462934329	NF1, SOX2, EMX2, PEX5, YWHAE, CDK5, TACC1, AHSG, BBS1, ARX, DAB1, PSEN1, TSC1, RAC1, CX3CR1, PAFAH1B1	2976	37	14219	2.066114501598373	0.9999999999386066	0.0781404000848539	9.381604890827733
GOTERM_BP_ALL	GO:0008219~cell death	131	3.183475091130012	0.005252272367365486	MEF2C, EIF5A, TNFSF12, UBQLN1, TGFB2, CTNNB1, BAK1, RAD21, 5730403B10RIK, HTRA2, UNC5A, TIA1, TRP63, UNC5C, DAP, API5, DFFB, HRK, BCL2L13, BCL2L12, AHR, BCL2L11, STK3, SIAH1A, TNFAIP8, MAPK7, EIF2AK3, TRIM39, BLCAP, TRAF2, LITAF, MCL1, TNFRSF12A, ADAMTSL4, STK17B, ARF6, PPT1, BCL2L2, BCL2L1, PEG10, ECE1, 2610018G03RIK, DIABLO, TRAF6, PPP2R2B, HIP1, TFDP1, TRAF3, ZFP346, CFLAR, SRA1, RYBP, GAS2, K…	2976	507	14219	1.2345237905876865	0.9999999999464346	0.07831534023260067	9.433375147518019
GOTERM_BP_ALL	GO:0044093~positive regulation of molecular function	84	2.0413122721749697	0.005270692049095376	ADCY3, ADCY1, GM2A, EFNA1, EDN2, EDN1, ADCY6, TGFB3, ADORA1, BAK1, CDC42, MYD88, DAB1, GAB1, TGFA, MYC, FRS2, CEACAM2, IRAK2, IRAK1, RELA, CYCS, IRS1, CDK5, THY1, UBE2N, PTHLH, NDEL1, GNAQ, PSEN1, CHRM3, EREG, BTG1, CD81, GADD45G, GNAS, GADD45B, EIF2AK3, CALCR, CAV1, APH1A, GNAI2, DRD2, DRD5, APH1B, ABHD5, KIT, CD24A, PXN, ADCYAP1, DGKD, DGKG, RAC1, TGM2, DIABLO, CERK, HIP1, MDFI, VAV3, DGKQ, MAP…	2976	306	14219	1.3115775880244571	0.999999999950709	0.07832043389059729	9.464923801014836
GOTERM_BP_ALL	GO:0003001~generation of a signal involved in cell-cell signaling	29	0.7047387606318347	0.005420572006113231	MYO5A, SYT1, CPLX1, PPT1, GIPC1, CACNB4, BDNF, SYN1, SYN2, APBA1, STX1A, IL6, MYO6, TBX3, NLGN1, LIN7C, RPH3A, IRS1, PCLO, LIN7A, DVL1, P2RX1, PSEN1, NTRK2, VAMP2, GHSR, CACNA1C, EIF2AK3, WNT7A	2976	84	14219	1.6495095686123913	0.9999999999749465	0.08019713960438135	9.721246953226714
GOTERM_BP_ALL	GO:0055085~transmembrane transport	120	2.916160388821385	0.005445979827996296	GRPEL2, KCNC1, GRPEL1, SLC22A15, ATP6AP1, SLC7A8, AQP5, AQP4, EIF5A, SLC7A4, SLC7A6, SLC16A1, SLC25A25, SLC2A3, SLC25A22, TIMM9, SLC2A1, ABCB10, SLC12A7, KCND2, KCND1, PDPN, MCART1, SLC25A32, TIMM8A1, SLC25A36, SLC25A37, SEC61G, CLCN1, SLC2A12, KCNA2, KCNA1, AHCTF1, SFXN1, ATP6V1B2, CHCHD4, KCNA7, ATP6V0B, SFXN5, SLC11A2, ATP6V0C, ATP6V0E, KCNS2, NUP50, SCN9A, TRAM1, SLC30A9, HCN3, SEC61A1, TRPC2…	2976	460	14219	1.24640603085554	0.9999999999776621	0.08029487201434982	9.764630974334876
GOTERM_BP_ALL	GO:0051969~regulation of transmission of nerve impulse	35	0.850546780072904	0.005514375765893692	GM98, GRIK1, GNAI2, STAR, DRD2, DRD5, SNCA, EDN1, GIPC1, GDNF, ADORA1, EPHB2, BDNF, SLC24A2, PRKACA, CAMK2A, STX1A, MYO6, NF1, STXBP1, NLGN1, MECP2, NLGN3, CDK5, HRAS1, GRM5, NRAS, YWHAG, PSEN1, P2RX3, NTRK2, ADRA1A, USP46, EIF2AK3, HTR2C	2976	107	14219	1.562861144608582	0.9999999999835977	0.08099894817689379	9.881319410480172
GOTERM_MF_ALL	GO:0003924~GTPase activity	40	0.9720534629404617	0.005611250606529931	GNAZ, RHOJ, GNA13, SEPT2, GNAI2, RAB5C, GNA12, ARFRP1, EIF5B, RHOQ, RHOU, CDC42, SRPR, RAC3, RAC1, GNG2, GNG3, GNG4, EHD1, MX1, EHD2, RHOG, GTPBP2, GNAT1, DNM3, EIF2S3X, GBP6, GTPBP3, HRAS1, MFN2, NRAS, MFN1, RAB37, GNAQ, REM2, GNAS, GNB3, RAB13, DNM1, DNM2	3186	128	15404	1.5109070935342122	0.9998568122822483	0.11567927697487079	8.974715888381969
GOTERM_MF_ALL	GO:0019992~diacylglycerol binding	22	0.534629404617254	0.005684196352045167	TRPC2, PRKCZ, DGKQ, VAV3, PLEKHM1, ROCK2, PRKCI, RAF1, VAV2, MYO9A, PRKD2, RASSF5, CDC42BPG, STAC2, STAC, DGKG, ARAF, DEF8, CHN1, CHN2, KSR1, CDC42BPB	3186	59	15404	1.802845074318789	0.9998724177694731	0.11558793168636883	9.086236274855208
GOTERM_BP_ALL	GO:0035108~limb morphogenesis	37	0.8991494532199271	0.005728010865869989	WNT5A, ZFP358, LMBR1, HOXA11, GNA12, PRRX1, CTNNB1, MSX2, BAK1, FBXW4, CYP26B1, TRP63, RAB23, HOXA9, ASPH, RARB, PITX1, FGF4, RARG, TBX3, LEF1, EN1, MBNL1, HOXD9, NOTCH1, PSEN1, GNAQ, DLX5, ZFP697, GNAS, SP8, IFT52, PBX2, WNT7A, LRP4, BMPR1A, SMARCA4	2976	115	14219	1.5372341047218325	0.9999999999937501	0.08373750427471072	10.244876981592766
GOTERM_BP_ALL	GO:0035107~appendage morphogenesis	37	0.8991494532199271	0.005728010865869989	WNT5A, ZFP358, LMBR1, HOXA11, GNA12, PRRX1, CTNNB1, MSX2, BAK1, FBXW4, CYP26B1, TRP63, RAB23, HOXA9, ASPH, RARB, PITX1, FGF4, RARG, TBX3, LEF1, EN1, MBNL1, HOXD9, NOTCH1, PSEN1, GNAQ, DLX5, ZFP697, GNAS, SP8, IFT52, PBX2, WNT7A, LRP4, BMPR1A, SMARCA4	2976	115	14219	1.5372341047218325	0.9999999999937501	0.08373750427471072	10.244876981592766
GOTERM_BP_ALL	GO:0051049~regulation of transport	79	1.919805589307412	0.005772306211098156	SEPT5, SEPT2, GRIK1, RAB5C, EDN1, SNCA, TGFB3, PDE3B, RHOQ, ADORA1, GDNF, ACVR1C, APOA4, BAK1, GATA2, PACSIN1, PACSIN3, PACSIN2, SNPH, PRKACA, YRDC, LGI3, PSMD9, AKT2, STX1A, ACTN4, PFKL, PKIG, PRKCI, CD40, SYNJ2BP, PPP1CC, PKIA, SIRPA, LDLRAP1, PCLO, CDK5, THY1, INHBB, GRB10, GAPVD1, VAMP2, EDA, LCP1, TRAF2, CAV1, RAB3B, RAB3C, GNAI2, DRD2, NNAT, TXN1, FKBP1A, PPT1, ENSA, CBLL1, UHMK1, AHSG, TRA…	2976	286	14219	1.3197667587788557	0.9999999999948834	0.08408607739493701	10.320083399897474
GOTERM_BP_ALL	GO:0007214~gamma-aminobutyric acid signaling pathway	10	0.24301336573511542	0.00580540759725672	GABRG1, GABRA2, GABRA1, SLC12A2, GNAI2, GABRA4, GABRA3, GABRA6, GABBR2, CACNB4	2976	18	14219	2.6543832138590204	0.999999999995594	0.08427630562812438	10.376245305876308
GOTERM_BP_ALL	GO:0060415~muscle tissue morphogenesis	10	0.24301336573511542	0.00580540759725672	TNNT2, SMAD7, RXRA, PTCD2, TGFBR3, FKBP1A, EGLN1, PROX1, TNNI1, PITX2	2976	18	14219	2.6543832138590204	0.999999999995594	0.08427630562812438	10.376245305876308
GOTERM_BP_ALL	GO:0055008~cardiac muscle tissue morphogenesis	10	0.24301336573511542	0.00580540759725672	TNNT2, SMAD7, RXRA, PTCD2, TGFBR3, FKBP1A, EGLN1, PROX1, TNNI1, PITX2	2976	18	14219	2.6543832138590204	0.999999999995594	0.08427630562812438	10.376245305876308
GOTERM_MF_ALL	GO:0001883~purine nucleoside binding	360	8.748481166464156	0.0059958702524744575	ADCY3, KIFC2, XRCC3, ADCY1, ADCY6, AURKA, AURKB, CLK1, PRKG2, ADORA1, ACTG1, KIF13A, ATP2B1, MAP3K7, ERO1LB, PSKH1, AGPS, MAT1A, MAP3K9, CLK4, DHX34, ABCB10, TLK1, DHX35, EIF2B2, BCR, PAN3, MAGI1, PIK3CB, SUCLG2, ROCK2, KIF5C, WNK1, LIG3, PIM3, WNK2, SCYL3, MYH9, 4931409K22RIK, MARK4, MARK1, MAPK1, NAV1, MAPK6, CAMK4, MAPK4, NEK8, NEK9, MAPK7, EIF2AK3, MYO18A, NEK7, PFKFB4, ERBB3, PFKFB2, ERBB2, …	3186	1548	15404	1.1243959765835998	0.9999220850317841	0.12000265171272217	9.561281969290981
GOTERM_BP_ALL	GO:0030099~myeloid cell differentiation	32	0.7776427703523694	0.006030016496250655	CSF3, CALCR, MITF, G6PDX, SFXN1, KIT, VPS33A, CTNNB1, SLC11A2, TAL1, SPIB, TCEA1, TRAF6, MYST3, FECH, CEBPE, CEBPG, RELB, TGFBR2, BPGM, RB1, MYH9, PKNOX1, HOXB7, PSEN1, ID2, SP3, VEGFA, TGFBR3, ATP6V0A1, IRF4, NCOR1	2976	96	14219	1.5926299283154122	0.9999999999984028	0.08711948468284425	10.756452249661397
GOTERM_BP_ALL	GO:0016569~covalent chromatin modification	32	0.7776427703523694	0.006030016496250655	ING5, ING4, ING3, EPC1, PRMT8, PRMT6, RTF1, RNF168, MLL3, MYST2, MYSM1, MYST3, YEATS4, DNMT3A, METTL8, EHMT1, BRCC3, MECP2, SUV39H1, UBE2B, SUZ12, UBE2N, HDAC3, PRDM9, HUWE1, RNF2, IRF4, RBM14, CARM1, APBB1, NSD1, SMARCA4	2976	96	14219	1.5926299283154122	0.9999999999984028	0.08711948468284425	10.756452249661397
GOTERM_CC_ALL	GO:0030130~clathrin coat of trans-Golgi network vesicle	6	0.14580801944106928	0.006057498201062402	AP1S3, CLTA, AP1S1, CLTB, AP1S2, LDLRAP1	3358	7	15855	4.047051816557475	0.9802587287884315	0.057736539408585696	8.665686276966333
GOTERM_BP_ALL	GO:0007409~axonogenesis	49	1.1907654921020656	0.006086556496910787	CCKAR, ENAH, PIP5K1C, TGFB2, BDNF, ROBO1, SEMA3A, KIF5C, STXBP1, VAX2, CDK5, TBR1, VASP, NDEL1, FOXG1, EFNA5, DRD2, ERBB2, NRN1, EPHB2, ARX, HOXA1, LHX2, RAC1, NUMB, LMTK2, LHX4, ETV1, B3GNT2, DCX, KLF7, CREB1, DPYSL5, NFASC, CELSR3, NEUROG2, LMX1A, ISL1, AFG3L2, NOTCH1, EPHA7, ULK1, ULK2, DLX5, 2610109H07RIK, BMPR1B, APBB2, APBB1, MYH10	2976	163	14219	1.436298156210832	0.9999999999987629	0.08762102986579312	10.851919504804929
GOTERM_BP_ALL	GO:0050804~regulation of synaptic transmission	33	0.8019441069258809	0.006192883579504977	GRIK1, STAR, GNAI2, DRD2, DRD5, SNCA, EDN1, GIPC1, GDNF, ADORA1, EPHB2, BDNF, SLC24A2, PRKACA, CAMK2A, STX1A, MYO6, NF1, STXBP1, NLGN1, MECP2, NLGN3, CDK5, HRAS1, GRM5, NRAS, YWHAG, PSEN1, P2RX3, NTRK2, ADRA1A, USP46, HTR2C	2976	100	14219	1.576703629032258	0.9999999999992348	0.08880260084360359	11.031189925791852
GOTERM_MF_ALL	GO:0042802~identical protein binding	79	1.919805589307412	0.0062025908996855466	SYT1, GRPEL2, SCHIP1, GRPEL1, IMPA2, IMPA1, SEPT2, THRA, VAPB, USH1G, GDF6, GYPA, NR6A1, G6PDX, SNCA, AMOTL1, TPD52, AMOTL2, GDNF, KLHL2, TGFB2, ASGR1, PLEKHB1, PRMT8, SHARPIN, S100A1, GABPB2, ALS2CL, HSP90AA1, ACTN4, ADIPOR2, RUNX1T1, ADIPOR1, KCTD20, MYH9, PPP1CC, INHBB, VEGFA, CLDN1, CLDN2, ATPIF1, MAP3K13, CRYBA1, LCP1, CAV2, PYCRL, TRA2A, TFG, HIATL1, GIPC1, CLDN11, PRRC1, STUB1, RGMB, TRIM6…	3186	290	15404	1.3170941836049959	0.9999438261675064	0.12233835254186665	9.875072198483515
GOTERM_MF_ALL	GO:0008276~protein methyltransferase activity	18	0.4374240583232078	0.006248502603634354	SETDB1, EHMT1, 4833442J19RIK, SUV39H1, ICMT, SUZ12, PRDM9, PRMT8, PRMT6, ASH1L, PCMTD2, SETMAR, PCMTD1, SETD8, MLL3, CARM1, NSD1, MLL1	3186	45	15404	1.9339610797237914	0.9999477636034342	0.12167035272968796	9.944624512372169
GOTERM_MF_ALL	GO:0043169~cation binding	860	20.899149453219927	0.006357923931060982	JUB, GDA, SC5D, SCN3B, RORC, MYLIP, ITSN2, CDH22, MAP3K7, CYP7A1, DHX34, CAB39, SCN2B, RREB1, LIG3, MARK1, BRAP, OGFOD2, PPP1CA, TIMM8A1, DOC2B, CHORDC1, ADSS, CYP1B1, CACNB3, CACNB4, ATP12A, ARIH2, SGIP1, ZC3H14, ESRRA, ESRRG, ATP11B, ATP11A, CDC42BPG, LASP1, HPCA, RERE, CDC42BPB, KCNAB3, KCNAB2, NUAK2, KCNAB1, SLC20A2, RNF185, RNF186, MMP28, RNF183, STAC2, SMAP1, SLC22A5, GATAD1, USP13, CAR10, …	3186	3885	15404	1.0702744714044148	0.9999560712955348	0.12216616367186073	10.110185085967982
GOTERM_MF_ALL	GO:0019787~small conjugating protein ligase activity	39	0.9477521263669502	0.006456835065234542	UBE2Z, SYVN1, UBE2G1, UBE2G2, UBE2V1, UBE2V2, SKP1A, CBLL1, STUB1, FEM1A, LNX1, UBE2D3, UBE2D2, WWP1, RNF168, HECTD1, UBE2A, UBE4B, SKP2, UBE2L6, UBE2H, TRIM63, UBE2Q2, UBE2C, UBE2B, BRAP, UBE2N, UBE2O, HUWE1, PIAS3, SIAH1A, RNF2, MIB2, UBE2M, MDM2, SIAH2, CHFR, UBE2E2, FBXO11	3186	125	15404	1.5084896421845573	0.9999624385815925	0.12246201801334289	10.259596862421638
GOTERM_BP_ALL	GO:0016265~death	133	3.2320777642770353	0.006687344770217157	MEF2C, EIF5A, TNFSF12, UBQLN1, TGFB2, CTNNB1, BAK1, RAD21, 5730403B10RIK, HTRA2, UNC5A, TIA1, TRP63, UNC5C, DAP, API5, DFFB, HRK, BCL2L13, BCL2L12, AHR, BCL2L11, STK3, SIAH1A, TNFAIP8, MAPK7, EIF2AK3, TRIM39, BLCAP, TRAF2, LITAF, MCL1, TNFRSF12A, ADAMTSL4, STK17B, ARF6, PPT1, BCL2L2, BCL2L1, PEG10, ECE1, 2610018G03RIK, DIABLO, TRAF6, PPP2R2B, HIP1, TFDP1, TRAF3, ZFP346, CFLAR, SRA1, RYBP, GAS2, A…	2976	519	14219	1.224391794600866	0.9999999999999182	0.09526398835125338	11.860389980439246
GOTERM_BP_ALL	GO:0000902~cell morphogenesis	84	2.0413122721749697	0.006902447244356072	CCKAR, ENAH, E2F4, PIP5K1C, CTNNB1, TGFB2, CDC42, DAB2, BDNF, ROBO1, SEMA3A, CAP1, MTAP7, CD3G, PDPN, KIF5C, STXBP1, PRKCI, LEF1, VAX2, MYH9, TBR1, PROX1, CDK5, VASP, BBS1, NDEL1, CLIC5, FOXG1, CFL1, BIN3, EFNA5, KLHL10, LIMS1, SHROOM2, DRD2, ERBB2, BRSK2, PPP3R1, NRN1, EPHB2, TCFCP2L1, ARX, SLC11A2, HOXA1, DMD, LHX2, NUMB, RAC1, LHX4, LMTK2, ETV1, B3GNT2, CLASP2, DCX, NFATC1, COL18A1, CSNK1A1, K…	2976	309	14219	1.2988438250339285	0.999999999999969	0.09787413040444148	12.21882310552964
GOTERM_BP_ALL	GO:0050767~regulation of neurogenesis	41	0.9963547995139732	0.006907682253506388	STAR, EFNA1, DRD2, TNFRSF12A, SOX2, SOX5, TIMP2, CD24A, MEIS1, EPHB2, ZFP91, BDNF, TIAM1, MAPT, NKX6-2, RHOC, SEMA3A, NKX2-2, PHOX2B, SOCS2, LIMK1, PLXNB2, NF1, NLGN1, LMX1A, ISL1, THY1, DLX2, DLX1, NOTCH1, YWHAG, YWHAH, CNTF, PSEN1, ULK1, ULK2, FOXG1, SIX1, NTRK2, ID4, WNT7A, BMPR1A	2976	132	14219	1.4840415241120886	0.9999999999999698	0.09763791719249193	12.227529165443551
GOTERM_MF_ALL	GO:0003707~steroid hormone receptor activity	19	0.4617253948967193	0.006963191680672828	ESRRA, THRA, RARG, RXRB, RXRA, NR6A1, ESRRG, RXRG, ESR1, RORC, NR4A3, NR2C2, NR1H2, VDR, NR1I2, RARA, RARB, NR5A2, NR2F1	3186	49	15404	1.8747581895281653	0.9999831542597403	0.12988666594909193	11.020831666116715
GOTERM_BP_ALL	GO:0000082~G1/S transition of mitotic cell cycle	13	0.3159173754556501	0.007187405052540837	E2F4, E2F6, SKP2, RB1, RHOU, ITGB1, CCND1, CCND2, CAMK2D, ID4, CAMK2B, CAMK2A, NFATC1	2976	28	14219	2.218305971582181	0.9999999999999915	0.10108171188041848	12.691533860542126
GOTERM_BP_ALL	GO:0031644~regulation of neurological system process	36	0.8748481166464156	0.007648456743041439	GM98, GRIK1, GNAI2, STAR, DRD2, DRD5, SNCA, EDN1, GIPC1, GDNF, ADORA1, EPHB2, BDNF, SLC24A2, PRKACA, CAMK2A, STX1A, MYO6, NF1, STXBP1, NLGN1, MECP2, NLGN3, CDK5, HRAS1, GRM5, NRAS, YWHAG, PSEN1, P2RX3, NTRK2, ADRA1A, USP46, EIF2AK3, HTR2C, F2R	2976	113	14219	1.5221595775049956	0.9999999999999989	0.10689693082142948	13.451262054941825
GOTERM_BP_ALL	GO:0031399~regulation of protein modification process	49	1.1907654921020656	0.007794129423950506	PDGFB, IMPACT, TGFB3, UBQLN1, ADORA1, ZFP91, BAK1, PRKAR2B, PRKAR2A, ATG5, MYOCD, SH2D1B1, GAB1, PDGFD, FGF1, MLL1, IRAK1, FECH, SOCS3, MECP2, UBE2B, CDK5, UBE2N, PSEN1, PIAS3, JUN, CD81, DOK7, HMGB1, CAV1, ATG10, FKBP1A, STUB1, FEM1A, CD24A, ARR3, CD4, MDFI, IL6, FBXO2, FOXP3, KITL, YWHAE, HDAC4, PPP1R9B, CNTF, PRKAR1A, PPP2R4, NCOR1, IL22RA2	2976	165	14219	1.4188884815900946	0.9999999999999994	0.10848982435038146	13.689999543274055
GOTERM_MF_ALL	GO:0005520~insulin-like growth factor binding	11	0.267314702308627	0.007801747420698557	WISP2, WISP1, IGFBPL1, CTGF, IGF2R, IGFBP6, HTRA3, IGFBP2, IGFBP4, CYR61, IGFBP5	3186	22	15404	2.4174513496547396	0.9999955395961725	0.14273088569019166	12.268143838819112
GOTERM_BP_ALL	GO:0009954~proximal/distal pattern formation	12	0.29161603888213855	0.007869747084872378	HOXD9, DLX2, DLX1, HOXA11, CYP26B1, TRP63, HOXA9, EN1, SP8, PBX2, LRP4, CTNNB1	2976	25	14219	2.2933870967741936	0.9999999999999996	0.10915005579507375	13.81368051035009
GOTERM_BP_ALL	GO:0016311~dephosphorylation	43	1.0449574726609963	0.007947979922835205	STYXL1, PPP6C, IMPA2, IMPA1, DUSP10, PPM1A, PTPN20, OCRL, PTEN, MTM1, MTMR1, PTPLB, DUSP14, PPP2CA, PTPN7, PTPN3, PTPN2, PTPN5, PTPRA, PTPRS, PTPRU, PPP1CC, PTPRO, PPP1CB, CDC25A, CDC25B, PPM1F, MTMR12, DUSP4, PPP1CA, G6PC, DUSP3, DUSP2, PTP4A3, PPM1J, DUSP1, PPM1K, PTP4A1, PTP4A2, PPM1L, PPM1M, DUSP9, DUSP7	2976	141	14219	1.4570869556928239	0.9999999999999998	0.1098398076733299	13.941462255697912
GOTERM_BP_ALL	GO:0008215~spermine metabolic process	5	0.12150668286755771	0.007966866125640137	SAT1, SAT2, SMOX, AMD1, SMS	2976	5	14219	4.777889784946237	0.9999999999999998	0.10975091524266767	13.972283178011157
GOTERM_BP_ALL	GO:0000045~autophagic vacuole formation	7	0.1701093560145808	0.008018084876562507	ATG9A, ATG5, ATG12, PSEN1, CTSD, ATG16L1, D2ERTD391E	2976	10	14219	3.3445228494623658	0.9999999999999998	0.11008289525655035	14.055815891728972
GOTERM_BP_ALL	GO:0010469~regulation of receptor activity	7	0.1701093560145808	0.008018084876562507	MYO5A, EREG, PSEN1, ZFYVE28, TGFA, LIME1, APLP2	2976	10	14219	3.3445228494623658	0.9999999999999998	0.11008289525655035	14.055815891728972
GOTERM_CC_ALL	GO:0030027~lamellipodium	23	0.5589307411907655	0.00814943302106081	JUB, ENAH, NF2, SWAP70, PDPN, WASF2, ABI2, ARPC5, SCYL3, CDK5, CAPZB, VASP, MCF2L, PXN, CTNNB1, CTTN, ARPC3, RAC3, RAC1, ANTXR1, WASL, APBB1, AKT2	3358	63	15855	1.7237442922374429	0.9949385510153615	0.07586494248668041	11.491842349128689
GOTERM_MF_ALL	GO:0005096~GTPase activator activity	55	1.336573511543135	0.008182878959770035	ARHGAP15, ARHGAP20, SMAP1, TBC1D14, TBC1D13, PCP2, STARD8, ARHGAP1, RANBP1, TBC1D9B, ALS2CL, DAB2IP, BCR, SIPA1L2, ARHGEF15, TBC1D22B, TBC1D22A, AU040829, ARHGAP26, THY1, GAPVD1, SRGAP3, RIN2, RIN1, ARHGDIG, RABGAP1, RIC8, GIPC1, MYO9A, STARD13, TBC1D5, RASA4, ARHGDIA, RASA2, GIT1, TBC1D2B, TBC1D10C, TBC1D10A, NF1, RGS16, RGS14, TBC1D24, TBC1D23, RGS1, RGS2, RGS3, SYDE1, RGS4, RGS6, CHN1, GRLF1, …	3186	192	15404	1.3849981690730278	0.9999975627039884	0.1474839356896862	12.82960854665558
GOTERM_BP_ALL	GO:0048667~cell morphogenesis involved in neuron differentiation	53	1.287970838396112	0.008482185209756476	CCKAR, ENAH, PIP5K1C, TGFB2, BDNF, ROBO1, SEMA3A, KIF5C, STXBP1, VAX2, CDK5, TBR1, VASP, BBS1, NDEL1, CLIC5, FOXG1, EFNA5, DRD2, ERBB2, NRN1, EPHB2, SLC11A2, ARX, HOXA1, LHX2, RAC1, NUMB, LMTK2, LHX4, ETV1, B3GNT2, DCX, KLF7, CREB1, DPYSL5, NFASC, CELSR3, NEUROG2, LMX1A, AFG3L2, ISL1, DVL1, EPHA7, NOTCH1, ULK1, ULK2, DLX5, 2610109H07RIK, BMPR1B, APBB2, APBB1, MYH10	2976	182	14219	1.391363508803025	1.0	0.11574478550064271	14.809224857507242
GOTERM_MF_ALL	GO:0005484~SNAP receptor activity	9	0.2187120291616039	0.008597763992419597	STX6, STX1A, STX8, STX12, STX3, STX2, STX17, STX16, STX5A	3186	16	15404	2.7196327683615817	0.9999987379301728	0.15265164146307408	13.436956206425844
GOTERM_MF_ALL	GO:0001882~nucleoside binding	360	8.748481166464156	0.008643088505612203	ADCY3, KIFC2, XRCC3, ADCY1, ADCY6, AURKA, AURKB, CLK1, PRKG2, ADORA1, ACTG1, KIF13A, ATP2B1, MAP3K7, ERO1LB, PSKH1, AGPS, MAT1A, MAP3K9, CLK4, DHX34, ABCB10, TLK1, DHX35, EIF2B2, BCR, PAN3, MAGI1, PIK3CB, SUCLG2, ROCK2, KIF5C, WNK1, LIG3, PIM3, WNK2, SCYL3, MYH9, 4931409K22RIK, MARK4, MARK1, MAPK1, NAV1, MAPK6, CAMK4, MAPK4, NEK8, NEK9, MAPK7, EIF2AK3, MYO18A, NEK7, PFKFB4, ERBB3, PFKFB2, ERBB2, …	3186	1558	15404	1.1171790576068115	0.9999988255056759	0.15169423047225283	13.503064890859573
GOTERM_BP_ALL	GO:0006643~membrane lipid metabolic process	23	0.5589307411907655	0.008658041895253276	ARV1, GDF1, GM2A, SGPP1, UGT8A, UGCG, ST8SIA1, KIT, LASS5, LASS6, ASAH2, ST6GALNAC6, ST6GALNAC4, LASS4, P2RX1, B3GNT5, LASS2, GALC, MTAP7, CERK, B4GALT6, GAL3ST1, SMPD2	2976	64	14219	1.7170541414650538	1.0	0.11765178155341771	15.093069072757048
GOTERM_CC_ALL	GO:0042175~nuclear envelope-endoplasmic reticulum network	48	1.1664641555285542	0.008700918376558174	ARL6IP1, CYP51, FKBP8, DERL2, DERL1, CLSTN2, VAPB, LMAN2L, FKBP1A, EXTL1, STT3B, PIGK, ERO1LB, AGPAT6, JSRP1, H13, SRPR, STX17, PEMT, SEC22B, DULLARD, CD4, PCYT1A, ASPH, ELOVL6, PIGA, TRPC2, EBP, NPLOC4, 1110032A04RIK, RRBP1, KRTCAP2, SACM1L, PNPLA7, 1110002B05RIK, PSEN1, ASPHD2, RAB14, DPM2, GOSR2, SPCS2, EDA, DOLPP1, EIF2AK3, ALG12, H47, SEC23B, SSR3	3358	160	15855	1.416468135795116	0.9964662267785864	0.07966765316451574	12.223177825669962
GOTERM_BP_ALL	GO:0051271~negative regulation of cell motion	14	0.3402187120291616	0.008888908638279548	ACTN4, PDGFB, EGFL7, DRD2, NF1, ADORA1, PTEN, THY1, CDKN1B, CLIC4, TGFBR3, RRAS, SEMA3A, TIE1	2976	32	14219	2.0903267809139785	1.0	0.12024379336254198	15.46434385981944
GOTERM_BP_ALL	GO:0016051~carbohydrate biosynthetic process	28	0.6804374240583232	0.00893966492702929	PTGES3, NDST1, GNPNAT1, G6PDX, G6PC3, HS2ST1, TPI1, GLT25D2, CHST10, B3GALNT1, MPDU1, GYS1, B4GALT7, AGL, NANP, B4GALT1, GPD1, GLT25D1, PMM1, B3GAT2, PGM3, G6PC, ATF4, GBE1, CHSY1, MAT2B, FPGT, ALG12	2976	83	14219	1.6118182407047545	1.0	0.12052920917717713	15.545762615067481
GOTERM_BP_ALL	GO:0021885~forebrain cell migration	10	0.24301336573511542	0.00900697582352751	ARX, DAB1, PSEN1, DRD2, RAC1, EMX2, CX3CR1, PEX5, PAFAH1B1, CDK5	2976	19	14219	2.51467883418223	1.0	0.1210221203160009	15.653622290814129
GOTERM_BP_ALL	GO:0001655~urogenital system development	44	1.069258809234508	0.009031056351662247	WNT5A, SCHIP1, APH1A, PGF, HOXA11, STAT5A, TIPARP, RRM2B, FEM1B, GDNF, PTEN, CTNNB1, TCF21, SPRY1, BDNF, RLN1, CD44, AGT, WDR77, TRP63, NKX3-1, RARA, RARB, FRS2, RARG, KIF3A, RXRA, NF1, ESR1, IGF1, ANXA4, AHR, BCL2L11, GZF1, NOTCH1, TSC1, INVS, SFRP1, PTCD2, SIX1, PYGO2, ADAMTS1, LRP4, ACVR1	2976	146	14219	1.4399119899837975	1.0	0.1209668607701655	15.692177490496316
GOTERM_BP_ALL	GO:0042310~vasoconstriction	8	0.19441069258809235	0.009035163668545274	EDN3, CAV1, EDN2, AGT, DRD5, EDN1, G6PDX, ADRA1A	2976	13	14219	2.9402398676592227	1.0	0.12066089685425818	15.69875202662302
GOTERM_BP_ALL	GO:0046520~sphingoid biosynthetic process	8	0.19441069258809235	0.009035163668545274	GDF1, LASS4, P2RX1, LASS2, LASS5, LASS6, GAL3ST1, SMPD2	2976	13	14219	2.9402398676592227	1.0	0.12066089685425818	15.69875202662302
GOTERM_BP_ALL	GO:0050805~negative regulation of synaptic transmission	8	0.19441069258809235	0.009035163668545274	GRIK1, GNAI2, DRD2, SLC24A2, DRD5, STXBP1, ADRA1A, ADORA1	2976	13	14219	2.9402398676592227	1.0	0.12066089685425818	15.69875202662302
GOTERM_BP_ALL	GO:0030032~lamellipodium assembly	9	0.2187120291616039	0.009254404083580723	NCK2, JUB, VAV3, NCK1, RAC1, WASF2, VAV2, CAPZB, PXN	2976	16	14219	2.687563004032258	1.0	0.12304986618997016	16.048984025450764
GOTERM_BP_ALL	GO:0005996~monosaccharide metabolic process	55	1.336573511543135	0.009273177366922479	PTGES3, IL6ST, GNPNAT1, G6PDX, OGDH, HIBADH, PDHB, PPP1R1A, B3GALNT2, PDHA1, MYC, NANP, B3GALTL, PFKL, CHST2, PPP1CC, PPP1CB, PMM1, PGM3, MAN2A1, PPP1CA, G6PC, XYLB, PFKFB4, ADPGK, ALDOC, PFKFB2, G6PC3, AKR1A4, TPI1, GYS1, PRKAA1, RPIA, GAPDH, AGL, ENO1, B4GALT1, PDK1, GPD1, PDK2, GALT, IGF2, BPGM, NPY1R, BAD, MAN1C1, CPT1A, ATF4, GBE1, PPP1R2, PYGM, GCK, MAPK14, FPGT, PYGB	2976	191	14219	1.3758321370264033	1.0	0.12292283394684134	16.07890983100113
GOTERM_BP_ALL	GO:0048738~cardiac muscle tissue development	21	0.5103280680437424	0.009361442845600778	SMAD7, RXRB, RXRA, FHL2, EGLN1, FKBP1A, PTEN, ITGB1, PROX1, TNNI1, TGFB2, TNNT2, ATG5, TSC1, PLN, PTCD2, TGFBR3, RARA, RARB, PITX2, MYH10	2976	57	14219	1.7602751839275608	1.0	0.12365972972737094	16.219475273919926
GOTERM_CC_ALL	GO:0030662~coated vesicle membrane	20	0.48602673147023084	0.009871396128594336	SCAMP1, SYT1, CLTA, STX1A, CLTB, HIP1R, COPZ1, LDLRAP1, AP1S3, SLC17A7, DAB2, AP1S1, SLC17A6, AP1S2, SYN1, SYN2, NECAP1, VAMP2, SEC23B, HIP1	3358	53	15855	1.781720925528448	0.9983526793143328	0.08869563290324123	13.756729637898491
GOTERM_BP_ALL	GO:0048489~synaptic vesicle transport	13	0.3159173754556501	0.009965314092461125	STX1A, CPLX1, SNCA, NLGN1, STXBP1, RPH3A, PCLO, CD24A, AMPH, LIN7A, CTNNB1, PSEN1, VAMP2	2976	29	14219	2.141812662217278	1.0	0.13074660446611608	17.175195477786097
GOTERM_CC_ALL	GO:0042995~cell projection	146	3.5479951397326857	0.010091340448250039	SYT1, JUB, ENAH, SEPT2, GRIK1, PDLIM7, UTRN, AQP5, CASK, ADORA1, CBX6, TGFB2, CTNNB1, 1500035H01RIK, IFT20, ROBO1, CYGB, PLD2, ARC, MYO6, ACTN4, PDPN, STMN2, BAIAP2, KIF5C, SCYL3, PSD2, MYH9, MARK4, SLC34A2, THY1, NCAM1, NCAM2, PPP1CA, NDEL1, BACE1, MFAP2, NRSN1, EPS8L2, FBXO10, HMGB1, DRD2, TNFRSF12A, DRD5, GIPC1, PPT1, ARPC4, ARPC5, CAPZB, PXN, SLC11A2, ARPC3, RAC3, MTPN, RAC1, TTYH1, GAD1, IFT…	3358	575	15855	1.1988657844990547	0.9985729154044094	0.08935463452659764	14.042094448739073
GOTERM_BP_ALL	GO:0001701~in utero embryonic development	73	1.7739975698663428	0.010233721443667633	GNA13, CDX2, GNA12, EDN1, TGFB3, GJA1, YBX1, CITED1, ACVR1C, GATA2, DAB2, SBDS, RSPO3, GAB1, ANKRD11, CYR61, PITX2, SOX10, UBE2A, SOCS3, LEF1, MBNL1, MYH9, SFRS1, CSDA, UBE2B, BCL2L11, SLC34A2, ASCL2, MFN2, MAN2A1, MAPK1, NDEL1, ADM, PYGO2, SMARCA4, ACVR1, ZFAND5, SYVN1, GRB2, RIC8, EGLN1, BCL2L1, SRF, SOX8, ITGB1, SMARCB1, DAD1, ETNK2, HS6ST1, AMD1, APBA1, ENO1, FOXD3, MAFG, MDFI, SETDB1, MAFF, …	2976	267	14219	1.3063144355845515	1.0	0.13365075859483866	17.596669728595028
GOTERM_BP_ALL	GO:0048736~appendage development	37	0.8991494532199271	0.010292139213648636	WNT5A, ZFP358, LMBR1, HOXA11, GNA12, PRRX1, CTNNB1, MSX2, BAK1, FBXW4, CYP26B1, TRP63, RAB23, HOXA9, ASPH, RARB, PITX1, FGF4, RARG, TBX3, LEF1, EN1, MBNL1, HOXD9, NOTCH1, PSEN1, GNAQ, DLX5, ZFP697, GNAS, SP8, IFT52, PBX2, WNT7A, LRP4, BMPR1A, SMARCA4	2976	119	14219	1.485562370109334	1.0	0.1339768722645639	17.688132399905008
GOTERM_BP_ALL	GO:0060173~limb development	37	0.8991494532199271	0.010292139213648636	WNT5A, ZFP358, LMBR1, HOXA11, GNA12, PRRX1, CTNNB1, MSX2, BAK1, FBXW4, CYP26B1, TRP63, RAB23, HOXA9, ASPH, RARB, PITX1, FGF4, RARG, TBX3, LEF1, EN1, MBNL1, HOXD9, NOTCH1, PSEN1, GNAQ, DLX5, ZFP697, GNAS, SP8, IFT52, PBX2, WNT7A, LRP4, BMPR1A, SMARCA4	2976	119	14219	1.485562370109334	1.0	0.1339768722645639	17.688132399905008
GOTERM_BP_ALL	GO:0006836~neurotransmitter transport	27	0.6561360874848117	0.01030797516567796	SYT1, CPLX1, SLC6A3, PPT1, RIMS3, SYN1, SYN2, SLC22A3, STX1A, STX3, SLC6A11, NLGN1, LIN7C, SLC6A15, SLC6A17, RPH3A, PCLO, LIN7A, DVL1, SLC17A7, SLC17A6, PSEN1, SLC6A8, SLC6A5, SLC6A6, VAMP2, WNT7A	2976	80	14219	1.612537802419355	1.0	0.13378444340955364	17.71290963414034
GOTERM_BP_ALL	GO:0032869~cellular response to insulin stimulus	17	0.4131227217496963	0.010397404844068545	STAR, PTPN2, PTPRA, PRKCI, PDE3B, RHOQ, FOXO1, IRS1, AHSG, PHIP, EIF4EBP1, EIF4EBP2, GSK3A, PIK3R3, GHSR, AKT2, PIK3R2	2976	43	14219	1.8889331707926984	1.0	0.13448302062288908	17.852700528419106
GOTERM_BP_ALL	GO:0043244~regulation of protein complex disassembly	17	0.4131227217496963	0.010397404844068545	SHROOM2, CAPZA1, MTAP4, EIF5A, MID1IP1, MID1, CAPZB, DSTN, MAPT, SPNB2, SPNB1, CFL1, MTAP1B, CLASP2, PTMS, EIF5A2, MAP6D1	2976	43	14219	1.8889331707926984	1.0	0.13448302062288908	17.852700528419106
GOTERM_BP_ALL	GO:0044264~cellular polysaccharide metabolic process	17	0.4131227217496963	0.010397404844068545	PTGES3, GLT25D1, IL6ST, PPP1CC, PPP1CB, HS2ST1, PPP1CA, G6PC, GLT25D2, PPP1R2, GBE1, PYGM, PPP1R1A, GYS1, MAT2B, AGL, PYGB	2976	43	14219	1.8889331707926984	1.0	0.13448302062288908	17.852700528419106
GOTERM_BP_ALL	GO:0008213~protein amino acid alkylation	17	0.4131227217496963	0.010397404844068545	RAB3B, EHMT1, 4833442J19RIK, SUV39H1, MECP2, RAB6, ICMT, ETF1, SUZ12, PRDM9, BTG2, PRMT8, BTG1, PRMT6, MLL3, CARM1, NSD1	2976	43	14219	1.8889331707926984	1.0	0.13448302062288908	17.852700528419106
GOTERM_BP_ALL	GO:0006479~protein amino acid methylation	17	0.4131227217496963	0.010397404844068545	RAB3B, EHMT1, 4833442J19RIK, SUV39H1, MECP2, RAB6, ICMT, ETF1, SUZ12, PRDM9, BTG2, PRMT8, BTG1, PRMT6, MLL3, CARM1, NSD1	2976	43	14219	1.8889331707926984	1.0	0.13448302062288908	17.852700528419106
GOTERM_BP_ALL	GO:0046883~regulation of hormone secretion	15	0.3645200486026731	0.010475916898315622	IL6, PFKL, DRD2, CREB1, EDN1, NNAT, PDE3B, ENSA, ADORA1, CPT1A, ACVR1C, INHBB, GCK, GHSR, PSMD9	2976	36	14219	1.9907874103942653	1.0	0.13504539229193846	17.97524028812969
GOTERM_BP_ALL	GO:0007269~neurotransmitter secretion	15	0.3645200486026731	0.010475916898315622	SYT1, STX1A, CPLX1, NLGN1, LIN7C, PPT1, RPH3A, PCLO, LIN7A, DVL1, SYN1, PSEN1, SYN2, VAMP2, WNT7A	2976	36	14219	1.9907874103942653	1.0	0.13504539229193846	17.97524028812969
GOTERM_CC_ALL	GO:0030133~transport vesicle	13	0.3159173754556501	0.010976620853207851	CLTA, CLTB, LDLRAP1, AP1S3, AP1S1, AP1S2, IGF2R, GOPC, RAB14, SORT1, STEAP2, SCAMP4, SEC23B	3358	29	15855	2.1165615822225874	0.999199361693937	0.09554611687708736	15.18180862648637
GOTERM_BP_ALL	GO:0016570~histone modification	30	0.7290400972053462	0.011086823953177062	ING5, ING4, ING3, EPC1, PRMT8, PRMT6, RTF1, RNF168, MLL3, MYST2, MYSM1, MYST3, YEATS4, METTL8, EHMT1, BRCC3, MECP2, SUV39H1, UBE2B, SUZ12, UBE2N, HDAC3, PRDM9, HUWE1, RNF2, IRF4, RBM14, CARM1, APBB1, NSD1	2976	92	14219	1.5580075385694248	1.0	0.14196998121241133	18.922834034015846
GOTERM_BP_ALL	GO:0002791~regulation of peptide secretion	12	0.29161603888213855	0.011104146032649202	INHBB, PFKL, GCK, DRD2, NNAT, PDE3B, ENSA, GHSR, ADORA1, CPT1A, PSMD9, ACVR1C	2976	26	14219	2.2051799007444166	1.0	0.1417752022676142	18.949551039087442
GOTERM_MF_ALL	GO:0046982~protein heterodimerization activity	37	0.8991494532199271	0.011283105772570978	THRA, VAPB, LSM6, SOX5, POLA2, BCL2L1, TPD52, TCFE3, MEIS1, ADORA1, FOS, PRMT8, ROBO1, DGKD, PPP2CA, TICAM2, KRT4, TLX1, SIM2, CUTA, ZBTB22, STX1A, CD3G, LIMK2, LIMK1, SCUBE1, CEBPG, MLXIPL, ADIPOR2, ADIPOR1, FOXP4, AHR, PKNOX1, H2-KE2, NEUROD1, TRPC4AP, SYT16	3186	121	15404	1.4784413212764524	0.9999999822913586	0.19143210915530384	17.272833645488916
GOTERM_CC_ALL	GO:0016585~chromatin remodeling complex	19	0.4617253948967193	0.011297759697594988	RBBP4, ING2, MTA2, SUV39H1, ARID1A, HDAC11, RBBP7, CBX5, HDAC4, HDAC3, SMARCB1, SMARCC1, PHF21A, HDAC9, MYSM1, NCOR2, RERE, CHD3, SMARCA4	3358	50	15855	1.794192972007147	0.9993508803233887	0.09691894227961806	15.591747871275807
GOTERM_BP_ALL	GO:0048589~developmental growth	32	0.7776427703523694	0.011429297973198598	MYO5A, WNT5A, HOXA11, GJA1, NINJ1, TIMP3, PTEN, ACVR1C, SBDS, RLN1, MTPN, DCX, SETDB1, SOX10, ESR1, IGF1, PTHLH, NOTCH1, NDEL1, EREG, ADM, PSEN1, ULK1, ULK2, PYGO2, HBEGF, BIN3, AREG, BMPR1B, LRP4, BMPR1A, SMARCA4	2976	100	14219	1.5289247311827958	1.0	0.1452220506038333	19.44951052342576
GOTERM_BP_ALL	GO:0032870~cellular response to hormone stimulus	21	0.5103280680437424	0.011539304047822265	STAR, PTPN2, STAT5A, PTPRA, STAT5B, PRKCI, ADIPOR2, ADIPOR1, PDE3B, FOXO1, RHOQ, IRS1, AHSG, PHIP, EIF4EBP1, EIF4EBP2, GSK3A, PIK3R3, GHSR, AKT2, PIK3R2	2976	58	14219	1.7299256117908788	1.0	0.14610968638653266	19.617995738149485
GOTERM_BP_ALL	GO:0010608~posttranscriptional regulation of gene expression	44	1.069258809234508	0.01158010428166965	CALCR, EIF4E3, IMPACT, NANOS2, MKNK2, EIF5A, IGF2BP1, MKNK1, GIPC1, MAPKAPK2, PTEN, LIN28B, 1500035H01RIK, ZFP36L1, ASGR2, EIF4EBP1, EIF4EBP2, MORC3, KRT7, TIA1, PIWIL2, TNRC6A, BRF1, PAIP2, STXBP1, ELAVL1, IPO9, CASC3, CDK4, MTRR, PPP1CA, PA2G4, EIF4E, EIF2S1, VEGFA, NGDN, PTMS, APBB2, MIF4GD, EIF2AK3, APBB1, EIF5A2, EIF4E2, EIF2C4	2976	148	14219	1.4204537198488814	1.0	0.14618043050956786	19.680400469150815
GOTERM_CC_ALL	GO:0005798~Golgi-associated vesicle	15	0.3645200486026731	0.011648781090747358	PACS1, CLTA, CLTB, COPZ1, LDLRAP1, AP1S3, PACSIN1, AP1S1, AP1S2, IGF2R, GOPC, RAB14, SORT1, STEAP2, MAP6D1	3358	36	15855	1.9673168552709948	0.9994839387778831	0.09849423160755566	16.03771779021208
GOTERM_CC_ALL	GO:0016528~sarcoplasm	15	0.3645200486026731	0.011648781090747358	SRI, NOL3, SRL, FKBP1A, CACNA1S, ITPR2, TRDN, TMEM109, JSRP1, PYGM, ATP2A3, PLN, CASQ1, SAR1A, S100A1	3358	36	15855	1.9673168552709948	0.9994839387778831	0.09849423160755566	16.03771779021208
GOTERM_BP_ALL	GO:0010721~negative regulation of cell development	16	0.3888213851761847	0.011926414401898918	NF1, CD24A, THY1, EPHB2, DLX2, BDNF, DLX1, YWHAH, PSEN1, ULK1, ULK2, NKX6-2, TGFBR3, ID4, SEMA3A, BMPR1A	2976	40	14219	1.9111559139784948	1.0	0.14981360278739186	20.208244327778235
GOTERM_BP_ALL	GO:0001505~regulation of neurotransmitter levels	22	0.534629404617254	0.012197516423350681	SYT1, STX1A, CPLX1, AGTPBP1, TH, NLGN1, LIN7C, PPT1, RPH3A, PCLO, DVL1, LIN7A, SLC17A7, SLC17A6, PSEN1, HNMT, SYN1, SYN2, SLC22A3, VAMP2, WNT7A, GAD1	2976	62	14219	1.6953802462712453	1.0	0.1525412637151563	20.619162639791433
GOTERM_BP_ALL	GO:0006665~sphingolipid metabolic process	22	0.534629404617254	0.012197516423350681	ARV1, GDF1, GM2A, SGPP1, UGCG, ST8SIA1, KIT, LASS5, LASS6, ASAH2, ST6GALNAC6, ST6GALNAC4, LASS4, P2RX1, B3GNT5, LASS2, GALC, MTAP7, CERK, B4GALT6, GAL3ST1, SMPD2	2976	62	14219	1.6953802462712453	1.0	0.1525412637151563	20.619162639791433
GOTERM_BP_ALL	GO:0006633~fatty acid biosynthetic process	27	0.6561360874848117	0.012228554173412925	PTGES3, MYO5A, SC5D, PTGES2, EDN2, PTGS1, RNPEPL1, SC4MOL, ELOVL1, TPI1, ELOVL5, ELOVL4, ELOVL2, ALOX12B, PRKAA1, ELOVL7, ELOVL6, PLP1, SCD2, TBXAS1, FADS1, PRKAB2, FADS3, OXSM, MLYCD, DEGS2, ALOX12	2976	81	14219	1.5926299283154124	1.0	0.15247935341516117	20.666079544789717
GOTERM_BP_ALL	GO:0009267~cellular response to starvation	11	0.267314702308627	0.012267010658559424	SREBF1, ATG9A, ATG5, ATG12, PSEN1, NUAK2, FOXA3, CTSD, ATG16L1, TNRC6A, D2ERTD391E	2976	23	14219	2.2850777232351565	1.0	0.15250315833268135	20.724174248543427
GOTERM_BP_ALL	GO:0048858~cell projection morphogenesis	57	1.3851761846901578	0.012377178676947029	CCKAR, ENAH, E2F4, PIP5K1C, TGFB2, BDNF, ROBO1, SEMA3A, KIF5C, STXBP1, VAX2, CDK5, TBR1, VASP, BBS1, NDEL1, FOXG1, EFNA5, DRD2, ERBB2, NRN1, EPHB2, ARX, SLC11A2, HOXA1, DMD, LHX2, NUMB, RAC1, LMTK2, LHX4, ETV1, B3GNT2, DCX, KLF7, KIF3A, CREB1, DPYSL5, NFASC, CELSR3, NEUROG2, LMX1A, AFG3L2, ISL1, GAS7, DVL1, EPHA7, NOTCH1, ULK1, ULK2, DLX5, IFT172, 2610109H07RIK, APBB2, BMPR1B, APBB1, MYH10	2976	202	14219	1.3482164244650272	1.0	0.1533488935568147	20.89037785116602
GOTERM_BP_ALL	GO:0019318~hexose metabolic process	49	1.1907654921020656	0.012426830218080689	PTGES3, IL6ST, G6PDX, OGDH, HIBADH, PDHB, PPP1R1A, PDHA1, MYC, B3GALTL, PFKL, PPP1CC, PPP1CB, PMM1, PGM3, MAN2A1, G6PC, PPP1CA, PFKFB4, ADPGK, ALDOC, PFKFB2, G6PC3, TPI1, GYS1, PRKAA1, RPIA, GAPDH, AGL, ENO1, B4GALT1, PDK1, GPD1, PDK2, GALT, IGF2, BPGM, BAD, NPY1R, MAN1C1, CPT1A, ATF4, GBE1, PPP1R2, PYGM, GCK, MAPK14, FPGT, PYGB	2976	169	14219	1.3853053222625182	1.0	0.15349790780632466	20.965176122544506
GOTERM_BP_ALL	GO:0007423~sensory organ development	70	1.701093560145808	0.012992474799001077	HMX2, USH1G, MITF, EDN1, PRRX1, JAG1, CTNNB1, TGFB2, BAK1, WNT1, BDNF, INSIG2, INSIG1, RARB, MYC, CRYGF, FRS2, PITX2, MYO6, RARG, CRYAB, TMIE, YY1, OTX1, PRKCI, VAX2, SIX4, PROX1, BCL2L11, THY1, MFN2, CLIC5, SIX1, VEGFA, FOXG1, PYGO2, CRYBA1, HMGB1, FKBP8, SHROOM2, TSHZ1, TCAP, TH, SOX2, MUTED, ABI2, MEIS1, EPHB2, MIP, HOXA1, PVRL1, COL8A2, GNAT1, MAFB, NF1, NR4A3, CACNA1S, WHRN, LIM2, CDKN1B, PK…	2976	257	14219	1.3013707585456675	1.0	0.15950312302920144	21.81258622089086
GOTERM_MF_ALL	GO:0003702~RNA polymerase II transcription factor activity	32	0.7776427703523694	0.013027650976220037	IRX4, MYOD1, LCORL, MITF, TBP, MEIS1, GTF2E1, HEY2, MYOG, TCEA1, TBPL1, MYF6, SOX10, RELA, TAF4A, TLE4, LEF1, 2210012G02RIK, SMAD1, FOXP3, PROX1, MED19, TAF11, ATF4, MED4, PKNOX1, ABT1, MED8, MED9, HEYL, SP6, USP49	3186	102	15404	1.5168322193912092	0.9999999988991137	0.2154714825969396	19.678569578319895
GOTERM_MF_ALL	GO:0016409~palmitoyltransferase activity	9	0.2187120291616039	0.013335684076177017	CPT1C, CPT1B, 1110032A04RIK, ZDHHC17, SPTLC1, 1110002B05RIK, SPTLC2, YKT6, CPT1A	3186	17	15404	2.559654370222665	0.9999999993262477	0.2177336415382356	20.09645586083806
GOTERM_CC_ALL	GO:0031201~SNARE complex	6	0.14580801944106928	0.013341749107468947	STX1A, CPLX1, BNIP1, NAPA, VAMP2, YKT6	3358	8	15855	3.54117033948779	0.9998295010152131	0.11064055509730575	18.157919943387668
GOTERM_CC_ALL	GO:0031300~intrinsic to organelle membrane	35	0.850546780072904	0.014027570346422373	FKBP8, MFNG, DERL2, DERL1, ST8SIA1, LEMD2, LEMD3, ITGA10, ST8SIA3, PEX3, EXTL1, ST6GALNAC5, ST3GAL1, ST6GALNAC6, PIGK, ST6GALNAC3, AGPAT6, ST3GAL3, ST6GALNAC4, ST3GAL2, ST3GAL4, ASPH, ELOVL6, ST6GAL1, RRBP1, ST6GALNAC2, MFN2, ASPHD2, ST8SIA4, DPM2, STEAP2, DOLPP1, ALG12, H47, SSR3	3358	112	15855	1.4754876414532458	0.9998911966824826	0.11456796955398796	19.002511097495546
GOTERM_CC_ALL	GO:0030427~site of polarized growth	19	0.4617253948967193	0.014080504469439915	NGEF, STMN2, UTRN, DPYSL3, CDC26, WHRN, CDK5, CBX6, THY1, TPM3, PCDHGB1, PPP1R9A, PSEN1, RAC3, MAPT, NTRK2, NRSN1, APBB1, MYH10	3358	51	15855	1.7590127176540657	0.9998949056048314	0.11355384095144039	19.067360438222526
GOTERM_CC_ALL	GO:0030426~growth cone	19	0.4617253948967193	0.014080504469439915	NGEF, STMN2, UTRN, DPYSL3, CDC26, WHRN, CDK5, CBX6, THY1, TPM3, PCDHGB1, PPP1R9A, PSEN1, RAC3, MAPT, NTRK2, NRSN1, APBB1, MYH10	3358	51	15855	1.7590127176540657	0.9998949056048314	0.11355384095144039	19.067360438222526
GOTERM_BP_ALL	GO:0035148~tube lumen formation	21	0.5103280680437424	0.014102313926514023	COBL, ENAH, LMO4, VASP, SHANK3, BCL2L11, MAP3K7, PFN1, ADM, TSC1, CFL1, NUP50, IFT172, GRLF1, TGM2, APAF1, IFT52, TRAF6, EDA, IPMK, HECTD1	2976	59	14219	1.7006048387096773	1.0	0.17151314288800779	23.450334481309543
GOTERM_CC_ALL	GO:0005789~endoplasmic reticulum membrane	45	1.0935601458080195	0.014159839963232144	ARL6IP1, CYP51, FKBP8, DERL2, DERL1, CLSTN2, VAPB, LMAN2L, FKBP1A, EXTL1, STT3B, PIGK, AGPAT6, ERO1LB, JSRP1, H13, SRPR, STX17, PEMT, SEC22B, DULLARD, CD4, PCYT1A, ASPH, ELOVL6, PIGA, TRPC2, EBP, 1110032A04RIK, RRBP1, KRTCAP2, SACM1L, PNPLA7, 1110002B05RIK, ASPHD2, DPM2, GOSR2, SPCS2, EDA, DOLPP1, EIF2AK3, ALG12, H47, SEC23B, SSR3	3358	152	15855	1.3978303971662331	0.9999002293367112	0.11276432077702958	19.164463272118304
GOTERM_MF_ALL	GO:0042054~histone methyltransferase activity	14	0.3402187120291616	0.014225695483477283	SETDB1, EHMT1, SUV39H1, SUZ12, PRDM9, PRMT8, PRMT6, ASH1L, SETMAR, SETD8, MLL3, CARM1, NSD1, MLL1	3186	34	15404	1.9908422879509617	0.9999999998370714	0.22821875271878866	21.29241470635195
GOTERM_BP_ALL	GO:0010001~glial cell differentiation	18	0.4374240583232078	0.014395790524214047	SOX10, FGF5, GM98, PLP1, DTX1, ERBB3, NF1, IGF1, CDK5, CTNNB1, NOTCH1, AGT, NAB2, NKX6-2, NAB1, EIF2B2, NKX2-2, SMARCA4	2976	48	14219	1.7917086693548385	1.0	0.17430797487935534	23.877945467294914
GOTERM_BP_ALL	GO:0007173~epidermal growth factor receptor signaling pathway	7	0.1701093560145808	0.014541422763816845	EREG, CAML, GAB1, TGFA, HBEGF, SOCS5, SRC	2976	11	14219	3.04047531769306	1.0	0.17545032633687796	24.089298785226653
GOTERM_BP_ALL	GO:0016236~macroautophagy	7	0.1701093560145808	0.014541422763816845	ATG9A, ATG5, ATG12, PSEN1, CTSD, ATG16L1, D2ERTD391E	2976	11	14219	3.04047531769306	1.0	0.17545032633687796	24.089298785226653
GOTERM_CC_ALL	GO:0045121~membrane raft	28	0.6804374240583232	0.0146201370004389	ADCY3, CAV2, CAV1, GNAI2, PRND, RHOQ, PPT1, CD24A, EFHD2, TNFRSF1A, RGMB, 2310061I04RIK, PRR3, SLC2A3, DMD, CD4, PAG1, FLOT2, MDGA1, TGFBR2, THY1, STOM, PTRF, PI4K2A, PRNP, CACNA1C, GHSR, SMPD2	3358	85	15855	1.5553375608730688	0.999926213120504	0.11483267580544321	19.725703369558346
GOTERM_BP_ALL	GO:0043068~positive regulation of programmed cell death	68	1.652490886998785	0.014784834413409473	HTATIP2, TGFB3, MLH1, RAD9, PTEN, TGFB2, ACVR1C, BAK1, 5730403B10RIK, HTRA2, APOE, TRP63, POU4F1, RARB, CASP2, MYC, RARG, ARHGEF7, CYCS, SKP2, LGALS12, MBD4, CDK5, STK3, BCL2L11, DAPK1, PSEN1, BNIP1, DCUN1D3, BID, ING4, ING3, ADAMTSL4, STK17B, BCL2L1, RRM2B, ITM2B, CD24A, SRC, GCH1, VDR, UTP11L, TGM2, DIABLO, INPP5D, TRAF6, PHLDA3, TEX261, B4GALT1, COL18A1, CEBPG, KLF10, NF1, MAL, SAP30BP, BAD, E…	2976	250	14219	1.2995860215053765	1.0	0.1776570444567589	24.441317554050435
GOTERM_BP_ALL	GO:0051970~negative regulation of transmission of nerve impulse	8	0.19441069258809235	0.01484423051663614	GRIK1, GNAI2, DRD2, SLC24A2, DRD5, STXBP1, ADRA1A, ADORA1	2976	14	14219	2.7302227342549923	1.0	0.17783722407590097	24.526980526937724
GOTERM_BP_ALL	GO:0006693~prostaglandin metabolic process	8	0.19441069258809235	0.01484423051663614	PTGES3, TNFRSF1A, PTGES2, TBXAS1, PDPN, PTGES, EDN2, PTGS1	2976	14	14219	2.7302227342549923	1.0	0.17783722407590097	24.526980526937724
GOTERM_BP_ALL	GO:0006692~prostanoid metabolic process	8	0.19441069258809235	0.01484423051663614	PTGES3, TNFRSF1A, PTGES2, TBXAS1, PDPN, PTGES, EDN2, PTGS1	2976	14	14219	2.7302227342549923	1.0	0.17783722407590097	24.526980526937724
GOTERM_CC_ALL	GO:0019897~extrinsic to plasma membrane	20	0.48602673147023084	0.015111364832601578	GNAT1, GNAZ, GNA13, GNA12, GNG11, GNG12, GPHN, GNAQ, APOE, ST14, RAC1, NUMB, RGS6, GNG2, GNAS, GNB3, RAB13, GNG3, GNG4, SYTL1	3358	55	15855	1.71693107369105	0.9999465332928961	0.11707237177150986	20.320645917130186
GOTERM_BP_ALL	GO:0000910~cytokinesis	12	0.29161603888213855	0.015262427009100507	SEPT2, PRC1, STX2, ROCK2, CFL1, AHCTF1, BIN3, BIRC5, AURKB, MYH9, MYH10, DSTN	2976	27	14219	2.123506571087216	1.0	0.18191639315751684	25.12751911241554
GOTERM_BP_ALL	GO:0051130~positive regulation of cellular component organization	37	0.8991494532199271	0.01539908085368694	CAV1, TNFRSF12A, TGFB3, EIF5A, PPT1, CBLL1, CD24A, SRF, DSTN, AHSG, GATA2, TIAM1, MAPT, RAC1, TGFA, RANBP1, HIP1, ACTN4, LIMK1, ROCK2, PLXNB2, PSRC1, MECP2, PRKCI, FOXP3, PROX1, SIRPA, LDLRAP1, AHR, UBE2N, CDKN1B, EREG, CFL1, PTMS, WNT7A, NCOR1, EIF5A2	2976	122	14219	1.4490321478935306	1.0	0.18291758111310918	25.32277400126761
GOTERM_BP_ALL	GO:0015992~proton transport	19	0.4617253948967193	0.015421252658060044	SLC36A2, ATP6AP1, ATP1B4, ATP5F1, ATP6V1B2, ATP6V1G1, ATP12A, ATP6V0B, ATP6V0C, SLC11A2, ATP6V1A, ATP6V0E, NNT, ATP5S, ATP6V1E1, ATP6V0A1, ATP6V0D2, ATP6V0A2, ATP5J	2976	52	14219	1.7457674214226635	1.0	0.1826793095291741	25.354408210096736
GOTERM_CC_ALL	GO:0030125~clathrin vesicle coat	7	0.1701093560145808	0.01542365813311617	AP1S3, CLTA, AP1S1, CLTB, AP1S2, NECAP1, LDLRAP1	3358	11	15855	3.0046293789593372	0.9999564377981384	0.1179587972384839	20.696733128409317
GOTERM_BP_ALL	GO:0006629~lipid metabolic process	170	4.131227217496963	0.01543455505829864	SC5D, GDF1, STAR, STAT5A, EDN2, SNCA, STAT5B, PTGS1, LASS5, LASS6, ELOVL1, ACBD3, PRKAR2B, INSIG2, AGPS, ELOVL5, APOE, ELOVL4, CYP7A1, ELOVL2, INSIG1, ELOVL7, ELOVL6, PLD3, PLD2, CRLS1, FECH, PIK3CB, PDPN, PCTP, UGCG, TAZ, PRKAB2, MECP2, LYPLA2, LYPLA1, PNPLA2, PNPLA7, PLA2G2E, PLA2G2F, ARV1, CAV1, CYP1B1, RBP1, ST8SIA1, PPT1, OCRL, NR1H2, SULT4A1, TPI1, B3GNT5, PLCH1, PEMT, GALC, PCYT1A, PCYT1B,…	2976	696	14219	1.1670133095414659	1.0	0.18234702224983879	25.373381671319972
GOTERM_BP_ALL	GO:0000165~MAPKKK cascade	35	0.850546780072904	0.015448064127002665	WNT5A, CAV1, NDST1, GNAI2, EFNA1, GRB2, PTPLAD1, TGFB3, FGF13, FGF12, ADORA1, PXN, MAP3K7, MYD88, GAB1, TGFA, SPRED3, ADRA2B, FRS2, MDFI, MAP2K1, MAP2K4, NF1, MAPK10, SMAD1, SHANK3, BRAP, MAPK1, PSEN1, GADD45G, CD81, PPM1L, DUSP9, GADD45B, F2R	2976	114	14219	1.4668959866063007	1.0	0.18201872852832524	25.39264523422926
GOTERM_BP_ALL	GO:0006470~protein amino acid dephosphorylation	35	0.850546780072904	0.015448064127002665	STYXL1, PPP6C, DUSP10, PPM1A, PTPN20, PTEN, DUSP14, PPP2CA, PTPN7, PTPN3, PTPN2, PTPN5, PTPRA, PTPRS, PTPRU, PPP1CC, PPP1CB, PTPRO, CDC25A, CDC25B, PPM1F, DUSP4, PPP1CA, DUSP3, DUSP2, PTP4A3, PPM1J, DUSP1, PPM1K, PTP4A1, PTP4A2, PPM1L, PPM1M, DUSP9, DUSP7	2976	114	14219	1.4668959866063007	1.0	0.18201872852832524	25.39264523422926
GOTERM_MF_ALL	GO:0030145~manganese ion binding	43	1.0449574726609963	0.015462373930259454	PPP6C, GALNT7, STK11, PPM1A, ACVR1C, SLC11A2, GALNT10, PPP2CA, REXO2, NUDT7, B3GNT2, B4GALT6, GALNT11, B4GALT7, PPTC7, GALNT14, B4GALT1, NUDT16, NUDT18, B4GALT2, NUDT4, WBSCR17, TGFBR2, NUDT10, GALNTL1, XPNPEP3, PPP1CC, PPP1CB, B3GAT2, PPM1F, B3GAT1, PPP1CA, B3GAT3, PRUNE, PPM1K, MPPED2, TESK2, PPM1L, PPM1M, BMPR1B, ABL1, BMPR1A, ACVR1	3186	148	15404	1.4047352437182945	0.9999999999773829	0.24311885197195582	22.926293888659664
GOTERM_BP_ALL	GO:0045621~positive regulation of lymphocyte differentiation	14	0.3402187120291616	0.015666312070746605	IL6, HSP90AA1, IL7, STAT5A, TGFBR2, STAT5B, SOCS5, BAD, FOXP3, PNP, CD83, ZAP70, VNN1, INPP5D	2976	34	14219	1.9673663820366858	1.0	0.1838792747119934	25.703209115420613
GOTERM_BP_ALL	GO:0007033~vacuole organization	14	0.3402187120291616	0.015666312070746605	ATG9A, ATG12, PPT1, ACP2, HOOK3, ATP6V0C, MAN2A1, ATG5, PSEN1, TPP1, CTSD, ATG16L1, CLN5, D2ERTD391E	2976	34	14219	1.9673663820366858	1.0	0.1838792747119934	25.703209115420613
GOTERM_BP_ALL	GO:0002573~myeloid leukocyte differentiation	14	0.3402187120291616	0.015666312070746605	CALCR, CSF3, CEBPE, RELB, TGFBR2, MITF, KIT, MYH9, CTNNB1, PSEN1, SP3, SPIB, IRF4, TRAF6	2976	34	14219	1.9673663820366858	1.0	0.1838792747119934	25.703209115420613
GOTERM_BP_ALL	GO:0051656~establishment of organelle localization	14	0.3402187120291616	0.015666312070746605	MYO5A, SHROOM2, NLGN1, CENPF, MLH1, BIRC5, MYH9, PCLO, CDC42, PSEN1, SEH1L, TMED10, YKT6, MYH10	2976	34	14219	1.9673663820366858	1.0	0.1838792747119934	25.703209115420613
GOTERM_CC_ALL	GO:0031105~septin complex	8	0.19441069258809235	0.015847589026889947	SEPT5, SEPT3, SEPT2, 1700017B05RIK, SEPT6, SEPT7, SEPT10, SEPT9	3358	14	15855	2.6980345443716502	0.9999670173882319	0.1196199639389236	21.204613210644872
GOTERM_CC_ALL	GO:0032156~septin cytoskeleton	8	0.19441069258809235	0.015847589026889947	SEPT5, SEPT3, SEPT2, 1700017B05RIK, SEPT6, SEPT7, SEPT10, SEPT9	3358	14	15855	2.6980345443716502	0.9999670173882319	0.1196199639389236	21.204613210644872
GOTERM_BP_ALL	GO:0034637~cellular carbohydrate biosynthetic process	20	0.48602673147023084	0.016317435255876627	PTGES3, B4GALT1, GPD1, GLT25D1, GNPNAT1, G6PDX, G6PC3, PMM1, HS2ST1, PGM3, ATF4, TPI1, G6PC, GLT25D2, GBE1, GYS1, MAT2B, FPGT, AGL, NANP	2976	56	14219	1.7063892089093702	1.0	0.19030938236118544	26.62249145311367
GOTERM_MF_ALL	GO:0008430~selenium binding	13	0.3159173754556501	0.016378184887508966	SEPW1, SEPX1, SELM, SELK, 1810046J19RIK, GPX2, 2810407C02RIK, DIO3, GPX3, SEP15, TXNRD1, SEPP1, H47	3186	31	15404	2.0275398416459103	0.9999999999947679	0.25313237833284197	24.115639093736274
GOTERM_MF_ALL	GO:0008378~galactosyltransferase activity	13	0.3159173754556501	0.016378184887508966	WDFY3, B4GALT1, B4GALT2, UGT8A, B3GALT5, B3GAT1, B3GNT5, B3GALNT1, B3GNT7, B3GALNT2, B3GNT2, B4GALT6, B4GALT7	3186	31	15404	2.0275398416459103	0.9999999999947679	0.25313237833284197	24.115639093736274
GOTERM_MF_ALL	GO:0003714~transcription corepressor activity	24	0.5832320777642771	0.016449871426248056	COPS2, TBL1XR1, AEBP2, CDX2, CTBP2, RCOR2, RYBP, TLE4, TRIB3, FOXP3, RBM9, HDAC4, AES, DRAP1, YAF2, BCL11A, GM608, DDX54, TBL1X, HDAC9, NSD1, NCOR1, NCOR2, C1D	3186	72	15404	1.6116342331031597	0.9999999999953345	0.2516602423468587	24.208005027639423
GOTERM_BP_ALL	GO:0031668~cellular response to extracellular stimulus	17	0.4131227217496963	0.016636640748486062	SREBF1, ATG9A, NUAK2, ATG12, FOXA3, AXL, ASGR1, FOS, AES, ATG5, MYOCD, PSEN1, CTSD, ATG16L1, TNRC6A, FOSL1, D2ERTD391E	2976	45	14219	1.8049805854241336	1.0	0.19317964248538966	27.069214715277546
GOTERM_BP_ALL	GO:0021915~neural tube development	27	0.6561360874848117	0.016930118029298932	COBL, ZFP358, ENAH, FKBP8, LMO4, TCF7L2, MAP3K7, PFN1, WNT1, NUP50, TRAF6, IPMK, HECTD1, KIF3A, NF1, EN1, VASP, EPHA2, NOTCH1, ADM, PSEN1, TSC1, CFL1, IFT172, GRLF1, IFT52, APAF1	2976	83	14219	1.5542533035367279	1.0	0.1957560854772764	27.4776585212382
GOTERM_BP_ALL	GO:0001569~patterning of blood vessels	11	0.267314702308627	0.017159944453910128	GNA13, EDN1, TBX20, TGFBR2, VEGFA, PLXND1, SRF, IHH, CTNNB1, ACVR1, PITX2	2976	24	14219	2.1898661514336917	1.0	0.1976498537290179	27.796003737801765
GOTERM_BP_ALL	GO:0021766~hippocampus development	11	0.267314702308627	0.017159944453910128	BBS1, DLX2, DLX1, TSC1, EMX2, LEF1, ID4, PAFAH1B1, LMX1A, CDK5, YWHAE	2976	24	14219	2.1898661514336917	1.0	0.1976498537290179	27.796003737801765
GOTERM_CC_ALL	GO:0016529~sarcoplasmic reticulum	14	0.3402187120291616	0.017268806391961013	SRI, SRL, FKBP1A, CACNA1S, ITPR2, TRDN, TMEM109, JSRP1, PYGM, ATP2A3, PLN, CASQ1, SAR1A, S100A1	3358	34	15855	1.944171951091336	0.9999870328948246	0.1282327999632692	22.885215160171747
GOTERM_MF_ALL	GO:0042578~phosphoric ester hydrolase activity	81	1.9684082624544348	0.017562934260847426	IMPA2, IMPA1, SGPP1, CTDSPL, PDE3B, PTPN20, PTEN, BC018242, NT5M, PDE4A, PDE4B, CTDSP1, PDE8B, CTDSP2, NANP, PLD3, PLD2, PPAP2C, PDXP, PTPRS, PTPRU, LPIN2, PPP1CC, PPP1CB, PTPRO, SACM1L, MTMR12, PPM1F, PPP1CA, G6PC, PPM1J, PPM1K, PPM1L, PPM1M, PPP6C, STYXL1, PFKFB4, PFKFB2, PPM1A, DUSP10, ACP2, OCRL, G6PC3, PDE6A, MTM1, PDE6D, MTMR1, PTPLB, PDE1B, DUSP14, PPP2CA, D3BWG0562E, PLCH1, DULLARD, ENTPD…	3186	311	15404	1.2592511853507005	0.9999999999992141	0.2638235462839541	25.62866025379369
GOTERM_BP_ALL	GO:0050768~negative regulation of neurogenesis	15	0.3645200486026731	0.01757480117869519	NF1, CD24A, THY1, EPHB2, DLX2, BDNF, DLX1, YWHAH, PSEN1, ULK1, ULK2, NKX6-2, ID4, SEMA3A, BMPR1A	2976	38	14219	1.8860091256366724	1.0	0.20143921374702856	28.36729752293705
GOTERM_BP_ALL	GO:0010942~positive regulation of cell death	68	1.652490886998785	0.01760611341690126	HTATIP2, TGFB3, MLH1, RAD9, PTEN, TGFB2, ACVR1C, BAK1, 5730403B10RIK, HTRA2, APOE, TRP63, POU4F1, RARB, CASP2, MYC, RARG, ARHGEF7, CYCS, SKP2, LGALS12, MBD4, CDK5, STK3, BCL2L11, DAPK1, PSEN1, BNIP1, DCUN1D3, BID, ING4, ING3, ADAMTSL4, STK17B, BCL2L1, RRM2B, ITM2B, CD24A, SRC, GCH1, VDR, UTP11L, TGM2, DIABLO, INPP5D, TRAF6, PHLDA3, TEX261, B4GALT1, COL18A1, CEBPG, KLF10, NF1, MAL, SAP30BP, BAD, E…	2976	252	14219	1.2892718467315243	1.0	0.20125517937682724	28.410243033480487
GOTERM_BP_ALL	GO:0051270~regulation of cell motion	33	0.8019441069258809	0.017673545246061583	GNA13, EDN3, HMGB1, JUB, PDGFB, DRD2, CBLL1, PTEN, ADORA1, RAC1, GAB1, RRAS, UNC5C, TIE1, SEMA3A, PITX2, COL18A1, B4GALT1, EGFL7, ACTN4, PDPN, NF1, IRS1, CDK5, THY1, BBS1, CDKN1B, CLIC4, RRAS2, PTP4A1, HBEGF, TGFBR3, TMSB4X	2976	107	14219	1.4735547934880917	1.0	0.2014426391466838	28.50264469263617
GOTERM_BP_ALL	GO:0009953~dorsal/ventral pattern formation	22	0.534629404617254	0.017760266063564734	MDFI, FKBP8, KIF3A, EVX1, HOXA11, TBX20, EDN1, VAX2, EN1, CTNNB1, PSEN1, NKX6-2, LHX2, FOXG1, IFT172, RAB23, SP8, IFT52, BMPR1B, WNT7A, LRP4, BMPR1A	2976	64	14219	1.642399613575269	1.0	0.20182625546275412	28.62131201000182
GOTERM_BP_ALL	GO:0006914~autophagy	13	0.3159173754556501	0.017929802311678178	ATG10, ATG9A, ATG12, TMEM74, PSEN1, ATG5, ATG4B, ATG4A, GOPC, CTSD, RAB24, ATG16L1, D2ERTD391E	2976	31	14219	2.003631200138744	1.0	0.2030510959006918	28.852764123658446
GOTERM_BP_ALL	GO:0040013~negative regulation of locomotion	13	0.3159173754556501	0.017929802311678178	PDGFB, EGFL7, DRD2, NF1, ADORA1, PTEN, THY1, CLIC4, TGFBR3, RRAS, SEMA3A, TIE1, HTR2C	2976	31	14219	2.003631200138744	1.0	0.2030510959006918	28.852764123658446
GOTERM_BP_ALL	GO:0002520~immune system development	78	1.8955042527339003	0.01808121337640188	STAT5A, G6PDX, MITF, STAT5B, RORC, MLH1, TPD52, VPS33A, CTNNB1, TGFB2, BAK1, BARX1, PICALM, WWP1, SPIB, MLL1, KIRREL3, MYST3, EGR1, ICOSL, FECH, RELB, CDK6, RB1, SIX4, MYH9, BCL2L11, PGM3, CRKL, PSEN1, VEGFA, GADD45G, SIX1, AICDA, ADD2, CSF3, CALCR, TIPARP, AHCTF1, SFXN1, KIT, CACNB4, MEIS1, CD24A, SLC11A2, TCF21, TAL1, HOXA3, BCL11A, POLM, ZAP70, HOXA9, CD4, TCEA1, FLT3L, TRAF6, TLX1, EBP, MSH3,…	2976	295	14219	1.2633064516129033	1.0	0.20408377459207272	29.058870719877604
GOTERM_MF_ALL	GO:0008270~zinc ion binding	473	11.49453219927096	0.01841130645864224	JUB, GDA, PLEKHM1, RORC, MYLIP, DHX34, RREB1, ROCK2, RXRB, RXRA, LIG3, RXRG, ZHX3, SPIRE1, PCLO, BRAP, TIMM8A1, EIF2S2, ZNHIT1, ADAMTS1, ST18, CHORDC1, ARIH2, ZDHHC9, VEZF1, SGIP1, GIT1, ZC3H14, DNMT3A, ESRRA, NPLOC4, KLF12, KLF10, KLF16, ESRRG, KLF14, KLF15, CDC42BPG, LASP1, RERE, CDC42BPB, TLL1, DPP3, RNPEPL1, RNF185, RNF186, PHF23, PHF20, MMP28, RNF183, FBXL19, STAC2, SMAP1, GATAD1, USP13, CAR…	3186	2105	15404	1.0864175661631275	0.999999999999798	0.2721987393146632	26.69462406474974
GOTERM_BP_ALL	GO:0051051~negative regulation of transport	24	0.5832320777642771	0.018801621617653336	IL6, TNFSF4, PFKL, GNAI2, NF1, PKIG, EDN1, RHOQ, TXN1, FOXP3, PKIA, ADORA1, CDK5, ACVR1C, INHBB, PACSIN1, GRB10, PACSIN3, PACSIN2, SNPH, YRDC, GHSR, RSC1A1, PSMD9	2976	72	14219	1.5926299283154122	1.0	0.21083766033792983	30.031798121111606
GOTERM_BP_ALL	GO:0022607~cellular component assembly	129	3.1348724179829888	0.018823021586469924	JUB, SEPT2, PDGFB, TBP, 1500035H01RIK, LNX1, ACTG1, GTF2E1, PICALM, ATG5, 1110017D15RIK, LSM2, APOM, TBPL1, MYST3, H1F0, CUTA, MYO6, ATG9A, FECH, ACTN4, PCBD1, SCUBE1, 1110034A24RIK, BAIAP2, TAF4A, MECP2, PROX1, THY1, TNNT2, PTRF, TESK2, ATPIF1, BIN3, LAMC1, SIP1, PMP22, EIF2AK3, SMARCA4, CAV2, CAV1, TAF9B, AHCTF1, ARPC4, ITGB1, CAPZB, PXN, RAC3, RAC1, TTYH1, ASF1B, FN1, HIP1, KLF5, RANBP17, KIF3…	2976	518	14219	1.189860583509777	1.0	0.21053410609322376	30.060505118625713
GOTERM_MF_ALL	GO:0000149~SNARE binding	12	0.29161603888213855	0.018826911677854212	SNAP29, SEPT5, STX1A, CAV1, CPLX1, STX2, GOPC, STXBP1, NAPA, VAMP2, NAPB, NSF	3186	28	15404	2.0721011568469194	0.9999999999998963	0.2749203326764571	27.211566412568278
GOTERM_BP_ALL	GO:0045792~negative regulation of cell size	19	0.4617253948967193	0.018896921463469076	IL7, CCDC85B, ZMAT3, PSRC1, ADIPOR2, PPT1, AHSG, EI24, TSC1, ULK1, BBC3, ULK2, CFL1, TRP63, SEMA3A, APBB2, DCUN1D3, APBB1, SERTAD1	2976	53	14219	1.7128284134712923	1.0	0.21075622738285404	30.15955241423356
GOTERM_BP_ALL	GO:0006818~hydrogen transport	19	0.4617253948967193	0.018896921463469076	SLC36A2, ATP6AP1, ATP1B4, ATP5F1, ATP6V1B2, ATP6V1G1, ATP12A, ATP6V0B, ATP6V0C, SLC11A2, ATP6V1A, ATP6V0E, NNT, ATP5S, ATP6V1E1, ATP6V0A1, ATP6V0D2, ATP6V0A2, ATP5J	2976	53	14219	1.7128284134712923	1.0	0.21075622738285404	30.15955241423356
GOTERM_MF_ALL	GO:0050291~sphingosine N-acyltransferase activity	5	0.12150668286755771	0.01910583702111088	GDF1, LASS4, LASS2, LASS5, LASS6	3186	6	15404	4.029085582757898	0.9999999999999337	0.2758897341589387	27.556578143675846
GOTERM_BP_ALL	GO:0006898~receptor-mediated endocytosis	10	0.24301336573511542	0.019150307211921958	PLD2, DAB2, CTTN, PICALM, HIP1R, ULK1, SNX17, TGFBR2, PPT1, CAP1	2976	21	14219	2.2751856118791602	1.0	0.21276123239865685	30.498155448339148
GOTERM_MF_ALL	GO:0000287~magnesium ion binding	103	2.503037667071689	0.01967842706689761	ADCY3, ADCY1, STK38, ADCY6, AURKB, NT5DC1, MAP3K7, MAT1A, B3GALNT1, PRKACB, NANP, NUDT16, NUDT18, NUDT4, STK25, NUDT3, LIG3, PDXP, NUDT10, MARK1, STK3, WEE1, PGM3, RFK, NEK8, NEK9, TESK2, SRXN1, PRPS2, PRPS1, NEK7, ADSS, STK11, CHEK2, ATP12A, 2610018G03RIK, POLM, ENTPD5, ENTPD4, B4GALT6, ENTPD1, PPTC7, TGFBR2, ATP11B, ATP11A, IDH3B, CDC42BPG, ATP13A1, ATP2A3, RHEB, ABL1, MYLK, CDC42BPB, IMPA2, IM…	3186	409	15404	1.217591633322436	0.9999999999999736	0.28041596054730356	28.260021218875476
GOTERM_BP_ALL	GO:0022612~gland morphogenesis	27	0.6561360874848117	0.019764796875893033	WNT5A, CAV1, PDGFB, ELF3, PLXNA1, STAT5A, FEM1B, SRC, VDR, CD44, TRP63, TGM2, NKX3-1, SEMA3A, PLXND1, FRS2, IL6, RARG, TBX3, TGFBR2, ESR1, IGF1, PTHLH, NOTCH1, SFRP1, AREG, EDA	2976	84	14219	1.5357502880184333	1.0	0.21831110015287836	31.312862917343054
GOTERM_BP_ALL	GO:0031589~cell-substrate adhesion	20	0.48602673147023084	0.019795431460983892	JUB, LIMS1, LYPD3, TNFRSF12A, COL5A3, SIRPA, ITGB1, CDK5, PXN, BCL2L11, CTNNB1, THY1, SNED1, CTGF, AGT, TTYH1, TESK2, ANTXR1, EDA, FN1	2976	57	14219	1.6764525561214865	1.0	0.21808417985422046	31.353241524737076
GOTERM_BP_ALL	GO:0046661~male sex differentiation	20	0.48602673147023084	0.019795431460983892	WNT5A, TBX3, STAT5A, SOX2, STAT5B, ESR1, BCL2L2, BCL2L1, CSDA, LGR4, BCL2L11, GJB2, AHSG, ASB1, BIK, MTAP7, KLHL10, FSHB, LHX9, BMPR1A	2976	57	14219	1.6764525561214865	1.0	0.21808417985422046	31.353241524737076
GOTERM_MF_ALL	GO:0003676~nucleic acid binding	652	15.844471445929525	0.019865811486985144	MEF2C, XRCC3, LSM6, C230052I12RIK, RORC, SYNCRIP, MXI1, CITED1, CTNNB1, 2810432D09RIK, FOXF2, DHX34, BAHCC1, DHX35, TIGD5, LSM2, LSM1, TBPL1, H1F0, KRR1, A130010J15RIK, PHOX2B, RREB1, RCOR2, RXRB, RCOR1, RXRA, TAF4A, PTBP1, MECP2, LIG3, RXRG, ZHX3, PROX1, SPAG7, PTRF, EIF2S1, JUN, PRKRIP1, EIF2S2, FOXG1, ST18, EIF2AK3, RAD23B, PABPC4, AHCTF1, BCL2L2, ARX, ARIH2, HEXIM1, PABPC1, RPS20, VEZF1, SFRS…	3186	2949	15404	1.068957802627935	0.9999999999999805	0.28020319634539725	28.48883010174259
GOTERM_BP_ALL	GO:0014047~glutamate secretion	5	0.12150668286755771	0.01993753943503152	BDNF, MYO6, NTRK2, GIPC1, APBA1	2976	6	14219	3.98157482078853	1.0	0.21894922336040312	31.54025638059792
GOTERM_BP_ALL	GO:0043243~positive regulation of protein complex disassembly	5	0.12150668286755771	0.01993753943503152	CFL1, EIF5A, PTMS, EIF5A2, DSTN	2976	6	14219	3.98157482078853	1.0	0.21894922336040312	31.54025638059792
GOTERM_BP_ALL	GO:0043551~regulation of phosphoinositide 3-kinase activity	5	0.12150668286755771	0.01993753943503152	CDC42, VAV3, RAC1, VAV2, IRS1	2976	6	14219	3.98157482078853	1.0	0.21894922336040312	31.54025638059792
GOTERM_BP_ALL	GO:0043552~positive regulation of phosphoinositide 3-kinase activity	5	0.12150668286755771	0.01993753943503152	CDC42, VAV3, RAC1, VAV2, IRS1	2976	6	14219	3.98157482078853	1.0	0.21894922336040312	31.54025638059792
GOTERM_BP_ALL	GO:0030334~regulation of cell migration	29	0.7047387606318347	0.02009395226777054	GNA13, JUB, HMGB1, EDN3, PDGFB, DRD2, CBLL1, PTEN, ADORA1, RAC1, GAB1, RRAS, UNC5C, SEMA3A, TIE1, PITX2, COL18A1, EGFL7, PDPN, NF1, IRS1, CDK5, THY1, CLIC4, RRAS2, PTP4A1, HBEGF, TGFBR3, TMSB4X	2976	92	14219	1.506073953950444	1.0	0.21994816331944256	31.745538779928516
GOTERM_BP_ALL	GO:0030336~negative regulation of cell migration	12	0.29161603888213855	0.020487441216333287	PDGFB, EGFL7, CLIC4, DRD2, NF1, TGFBR3, RRAS, SEMA3A, TIE1, PTEN, ADORA1, THY1	2976	28	14219	2.047667050691244	1.0	0.2232381193402706	32.25939487884153
GOTERM_MF_ALL	GO:0003712~transcription cofactor activity	50	1.2150668286755772	0.020792585808699734	COPS2, CDX2, ELF3, RBM9, CTNNB1, AES, MYOCD, WDR77, YAP1, PSMD9, ZBTB22, CUTA, TBL1XR1, CTBP2, PCBD1, RCOR2, TLE4, HMGA1, PPARGC1A, H2-KE2, CARM1, NSD1, C1D, ING4, CRTC1, TRIB3, DRAP1, SQSTM1, BCL11A, GM608, MAML3, MYSM1, AEBP2, SUB1, MAML1, SRA1, RYBP, ICMT, FOXP3, DDX5, HDAC4, YAF2, THRAP3, ATP6V0A1, TBL1X, DDX54, HDAC9, RBM14, NCOR1, NCOR2	3186	180	15404	1.3430285275859664	0.9999999999999956	0.28875453848482613	29.610430569457037
GOTERM_CC_ALL	GO:0005954~calcium- and calmodulin-dependent protein kinase complex	5	0.12150668286755771	0.020812831381797875	CAMK1G, PNCK, CAMK2D, CAMK2B, CAMK2A	3358	6	15855	3.9346337105419895	0.999998743243585	0.15100205333219718	26.9315150655115
GOTERM_CC_ALL	GO:0008021~synaptic vesicle	23	0.5589307411907655	0.02090641568363623	SCAMP1, SEPT5, SYT1, RAB3B, STX1A, RAB3C, SYT11, SYT2, TH, SYT9, PPT1, GIPC1, ATP6V1G1, RPH3A, SYPL2, AMPH, SLC17A7, SLC17A6, SYN1, SYN2, LGI3, VAMP2, DOC2B	3358	68	15855	1.5969983883964545	0.9999988184930206	0.14997095536095306	27.035627804634267
GOTERM_BP_ALL	GO:0048870~cell motility	75	1.8226002430133657	0.020943412637109114	EDN3, CCKAR, JUB, SCHIP1, PDGFB, SMCP, PLXNA2, WASF2, PEX5, GJA1, PTEN, GDNF, TGFB2, 1500035H01RIK, EDNRB, DAB1, CTGF, POU4F1, CAP1, NR2F1, PHOX2B, 1110034A24RIK, MDGA1, EMX2, SIX4, MYH9, CDK5, NCK2, TNS3, NDEL1, NAV1, PSEN1, CD34, NCK1, ST14, SIX1, VEGFA, CX3CR1, CFL1, CNTN2, LAMC1, ACVR1, ZFAND5, SHROOM2, FUT8, TNFRSF12A, DRD2, ASTN1, ABI2, GIPC1, KIT, SRF, ITGB1, CD24A, SRC, ARX, RAC1, DNAJA1,…	2976	284	14219	1.2617666685597455	1.0	0.22709854526004536	32.85026483263251
GOTERM_BP_ALL	GO:0051674~localization of cell	75	1.8226002430133657	0.020943412637109114	EDN3, CCKAR, JUB, SCHIP1, PDGFB, SMCP, PLXNA2, WASF2, PEX5, GJA1, PTEN, GDNF, TGFB2, 1500035H01RIK, EDNRB, DAB1, CTGF, POU4F1, CAP1, NR2F1, PHOX2B, 1110034A24RIK, MDGA1, EMX2, SIX4, MYH9, CDK5, NCK2, TNS3, NDEL1, NAV1, PSEN1, CD34, NCK1, ST14, SIX1, VEGFA, CX3CR1, CFL1, CNTN2, LAMC1, ACVR1, ZFAND5, SHROOM2, FUT8, TNFRSF12A, DRD2, ASTN1, ABI2, GIPC1, KIT, SRF, ITGB1, CD24A, SRC, ARX, RAC1, DNAJA1,…	2976	284	14219	1.2617666685597455	1.0	0.22709854526004536	32.85026483263251
GOTERM_BP_ALL	GO:0031645~negative regulation of neurological system process	9	0.2187120291616039	0.021129125286036502	GRIK1, GNAI2, DRD2, SLC24A2, DRD5, STXBP1, ADRA1A, EIF2AK3, ADORA1	2976	18	14219	2.3889448924731185	1.0	0.2283391078180811	33.08951896855954
GOTERM_BP_ALL	GO:0022029~telencephalon cell migration	9	0.2187120291616039	0.021129125286036502	ARX, DAB1, PSEN1, DRD2, RAC1, CX3CR1, PEX5, PAFAH1B1, CDK5	2976	18	14219	2.3889448924731185	1.0	0.2283391078180811	33.08951896855954
GOTERM_MF_ALL	GO:0016538~cyclin-dependent protein kinase regulator activity	8	0.19441069258809235	0.021502185567486717	CDKN1C, CDKN1A, CCND1, CDKN1B, CCNI, HEXIM1, CKS2, CABLES2	3186	15	15404	2.5786147729650555	0.9999999999999986	0.2945339483657242	30.457999980919592
GOTERM_BP_ALL	GO:0016071~mRNA metabolic process	79	1.919805589307412	0.02226382590629549	APOBEC2, RNASEL, PRPF4B, LSM6, SNRPD3, U2AF2, RBM4, SNRPD1, SYNCRIP, MLH1, WTAP, RBM9, WBP4, YBX1, DCPS, NONO, SFRS7, DNAJB11, TARDBP, LSM2, LSM1, CSDC2, SNRPA1, PRPF31, SRPK2, PAN3, BRF1, NOL3, PTBP1, MBNL1, SFRS1, HNRPDL, DDX39, ROD1, VEGFA, KHSRP, RBM38, AICDA, CPSF4, SIP1, CPSF2, PRPF38B, EIF2C4, PRPF38A, CALCR, PPP4R2, STRAP, TRA2A, BCL2L2, MAPKAPK2, ZFP36L1, SF3B1, SFRS16, CNOT6L, PRPF8, PP…	2976	302	14219	1.2498453410952077	1.0	0.23856595348838283	34.53391640551047
GOTERM_CC_ALL	GO:0005856~cytoskeleton	266	6.464155528554071	0.02242589719489272	KIFC2, JUB, VAPA, PDLIM7, SNCA, UTRN, STOML2, PDLIM2, AURKA, MYLIP, AURKB, PTPN20, ADORA1, HOOK3, CTNNB1, ACTG1, KIF13A, CDCA8, PSKH1, IFT20, KIFAP3, ARC, ROCK2, KIF5C, SPIRE1, MYH9, MARK4, DCTN4, MARK1, PITPNM2, MAD2L1, NAV1, BIN3, PDE4DIP, ARL8B, DBN1, MYO18A, ADD2, AKAP12, STK17B, CHEK1, CAPZB, MYO9A, PXN, PFN1, PFN2, CDC42EP2, RAC3, DMD, SPNB2, SPNB1, PPP2R2B, CDC42EP4, NUDC, KIF3B, KIF3A, DN…	3358	1122	15855	1.1193717294162238	0.9999995667900047	0.15833817581207643	28.706806606895043
GOTERM_MF_ALL	GO:0005154~epidermal growth factor receptor binding	6	0.14580801944106928	0.022483830346660714	VAV3, EREG, TGFA, HBEGF, SOCS5, VAV2	3186	9	15404	3.2232684662063193	0.9999999999999997	0.30324428513277735	31.61470120433415
GOTERM_MF_ALL	GO:0004886~retinoid-X receptor activity	6	0.14580801944106928	0.022483830346660714	ZBTB22, CUTA, RXRB, RXRA, H2-KE2, RXRG	3186	9	15404	3.2232684662063193	0.9999999999999997	0.30324428513277735	31.61470120433415
GOTERM_MF_ALL	GO:0030291~protein serine/threonine kinase inhibitor activity	6	0.14580801944106928	0.022483830346660714	CDKN1C, CDKN1A, CDKN1B, HEXIM1, PKIG, PKIA	3186	9	15404	3.2232684662063193	0.9999999999999997	0.30324428513277735	31.61470120433415
GOTERM_MF_ALL	GO:0017017~MAP kinase tyrosine/serine/threonine phosphatase activity	7	0.1701093560145808	0.022695331252729822	DUSP4, DUSP2, DUSP1, DUSP14, DUSP10, DUSP9, DUSP7	3186	12	15404	2.8203599079305293	0.9999999999999998	0.3030983661208526	31.86153904804042
GOTERM_MF_ALL	GO:0033549~MAP kinase phosphatase activity	7	0.1701093560145808	0.022695331252729822	DUSP4, DUSP2, DUSP1, DUSP14, DUSP10, DUSP9, DUSP7	3186	12	15404	2.8203599079305293	0.9999999999999998	0.3030983661208526	31.86153904804042
GOTERM_BP_ALL	GO:0006730~one-carbon metabolic process	35	0.850546780072904	0.022747879374113017	RAB3B, RAB6, ALDH1L2, MTHFD2, PRMT8, MAT1A, PRMT6, PIWIL2, MLL3, FTSJ1, CAR1, MLL1, SHMT1, CAR10, DNMT3A, EHMT1, MAT2A, 4833442J19RIK, CAR14, CAR11, MECP2, SUV39H1, ICMT, CAR15, MBD4, ETF1, UBE2B, SUZ12, DHFR, PRDM9, BTG2, BTG1, MAT2B, CARM1, NSD1	2976	117	14219	1.4292832690010109	1.0	0.24254971667387537	35.14105658767419
GOTERM_BP_ALL	GO:0048661~positive regulation of smooth muscle cell proliferation	8	0.19441069258809235	0.022886036028640186	MYD88, EREG, TGFBR2, VEGFA, TGM2, HBEGF, PPT2, AGPAT1	2976	15	14219	2.54820788530466	1.0	0.24327463687201334	35.313363756120886
GOTERM_BP_ALL	GO:0055010~ventricular cardiac muscle morphogenesis	8	0.19441069258809235	0.022886036028640186	TNNT2, SMAD7, RXRA, PTCD2, TGFBR3, FKBP1A, PROX1, TNNI1	2976	15	14219	2.54820788530466	1.0	0.24327463687201334	35.313363756120886
GOTERM_BP_ALL	GO:0034103~regulation of tissue remodeling	8	0.19441069258809235	0.022886036028640186	CALCR, B4GALT1, VDR, NF1, VEGFA, INPP5D, CD24A, AHSG	2976	15	14219	2.54820788530466	1.0	0.24327463687201334	35.313363756120886
GOTERM_BP_ALL	GO:0051640~organelle localization	19	0.4617253948967193	0.022945768658549553	MYO5A, SHROOM2, PLXNA2, NLGN1, CENPF, MLH1, BIRC5, MYH9, PCLO, TACC1, GRINL1A, MFN2, CDC42, NDEL1, PSEN1, SEH1L, TMED10, YKT6, MYH10	2976	54	14219	1.6811093687773797	1.0	0.2432661306100362	35.38772722149947
GOTERM_BP_ALL	GO:0033365~protein localization in organelle	30	0.7290400972053462	0.023190020667180667	BID, PACS1, GRPEL2, GRPEL1, PPP3R1, TGFB3, POLA2, TIMM13, SRP19, NUP214, CRY2, MORC3, SRPR, SPNB2, TIMM9, TNPO2, TNPO1, KPNB1, TXNIP, RANBP17, IPO9, IPO8, MFN2, TIMM8A1, TOMM20, KPNA6, NUTF2, KPNA4, XPO7, KPNA1	2976	97	14219	1.4776978716328566	1.0	0.24496755962373873	35.69096463425227
GOTERM_BP_ALL	GO:0007005~mitochondrion organization	30	0.7290400972053462	0.023190020667180667	BID, CAV2, GRPEL2, GRPEL1, SNCA, PEX5, RRM2B, TIMM13, BCL2L1, CD24A, TK2, TFAM, BAK1, HTRA2, MRPL15, SHARPIN, MRPL17, TIMM9, SLC22A5, MYC, SSBP1, MFN2, MAN2A1, MFN1, TIMM8A1, 1700020C11RIK, BBC3, PTCD2, POLDIP2, TOMM20	2976	97	14219	1.4776978716328566	1.0	0.24496755962373873	35.69096463425227
GOTERM_BP_ALL	GO:0006944~membrane fusion	11	0.267314702308627	0.02335340936575688	MFN2, MFN1, CD9, BAK1, NPLOC4, VAV3, STX2, BNIP1, SNPH, VAMP2, TIE1	2976	25	14219	2.1022715053763443	1.0	0.2459112965039103	35.89305800559275
GOTERM_BP_ALL	GO:0045582~positive regulation of T cell differentiation	13	0.3159173754556501	0.02335433851536442	IL6, HSP90AA1, IL7, STAT5A, TGFBR2, STAT5B, SOCS5, BAD, FOXP3, PNP, CD83, ZAP70, VNN1	2976	32	14219	1.9410177251344085	1.0	0.2453550807057192	35.894205537318946
GOTERM_BP_ALL	GO:0034330~cell junction organization	13	0.3159173754556501	0.02335433851536442	JUB, SHROOM2, MPZ, NF2, PRKCI, PXN, THY1, CD9, CDC42, NUMB, TESK2, LAMC1, FN1	2976	32	14219	1.9410177251344085	1.0	0.2453550807057192	35.894205537318946
GOTERM_BP_ALL	GO:0051336~regulation of hydrolase activity	54	1.3122721749696233	0.023472358578220262	JUB, GM2A, EDN1, BAK1, SPRY1, SMAP1, TBC1D14, TBC1D13, ARHGAP1, MYC, TBC1D9B, CYCS, TBC1D22B, TBC1D22A, THY1, NDEL1, SAPS1, CHRM3, GNAQ, SAPS3, ATPIF1, EIF2AK3, CAV1, RABGAP1, DRD2, ABHD5, PPT1, TGM2, TBC1D5, DIABLO, PAFAH1B1, HIP1, GIT1, CFLAR, TBC1D2B, VAV3, TBC1D10C, TBC1D10A, NF1, BIRC5, BAD, TBC1D24, TBC1D23, PPP1R2, P2RX1, BBC3, SYDE1, IFT57, ADRA1A, PPP2R4, APAF1, HTR2C, TBC1D20, F2R	2976	196	14219	1.3163573897300855	1.0	0.2458764188942173	36.03980634761347
GOTERM_BP_ALL	GO:0003006~reproductive developmental process	70	1.701093560145808	0.023474972342312137	STAT5A, STAT5B, RPS6KB1, PTEN, LGR4, CTNNB1, INSRR, BAK1, RLN1, CD44, WDR77, GOPC, TRP63, SLC22A5, DND1, MTAP7, FANCG, EIF2B2, FRS2, TBPL1, FANCC, RARG, RXRA, TAF4A, ESR1, CSDA, UBE2B, AHR, BCL2L11, EREG, VEGFA, ASB1, ADAMTS1, KLHL10, FSHB, ACVR1, WNT5A, SOX2, BCL2L2, BCL2L1, KIT, FEM1B, TCF7L2, SRC, NR2C2, AHSG, TCF21, VDR, AGT, NKX3-1, PAFAH1B1, STRBP, PCYT1B, PPP2R2B, LHX9, B4GALT1, TBX3, IGF1…	2976	264	14219	1.2668647157054416	1.0	0.24533863373688458	36.04302738950778
GOTERM_BP_ALL	GO:0007176~regulation of epidermal growth factor receptor activity	6	0.14580801944106928	0.02362248016875471	EREG, PSEN1, ZFYVE28, TGFA, LIME1, APLP2	2976	9	14219	3.1852598566308243	1.0	0.246126540912754	36.22455823607651
GOTERM_BP_ALL	GO:0060347~heart trabecula formation	6	0.14580801944106928	0.02362248016875471	TGFBR3, FHL2, FKBP1A, EGLN1, ADAMTS1, SMARCA4	2976	9	14219	3.1852598566308243	1.0	0.246126540912754	36.22455823607651
GOTERM_BP_ALL	GO:0021895~cerebral cortex neuron differentiation	7	0.1701093560145808	0.024001747224242004	ARX, DLX2, DLX1, PSEN1, DRD2, PEX5, ID4	2976	12	14219	2.787102374551971	1.0	0.24901441689829262	36.689066970479686
GOTERM_BP_ALL	GO:0051650~establishment of vesicle localization	7	0.1701093560145808	0.024001747224242004	MYO5A, SHROOM2, PSEN1, NLGN1, TMED10, YKT6, PCLO	2976	12	14219	2.787102374551971	1.0	0.24901441689829262	36.689066970479686
GOTERM_BP_ALL	GO:0045445~myoblast differentiation	7	0.1701093560145808	0.024001747224242004	MYOD1, SDC1, LGALS1, RB1, MBNL1, CSRP2, PITX1	2976	12	14219	2.787102374551971	1.0	0.24901441689829262	36.689066970479686
GOTERM_CC_ALL	GO:0031975~envelope	135	3.2806804374240586	0.02421393121026645	GRPEL2, STAR, ATP1B4, LEMD2, GCAT, LEMD3, STOML2, EIF5A, OGDH, BAK1, EPC1, HTRA2, SLC25A25, CPOX, SLC25A23, SLC25A22, TIMM9, ABCB10, HMGCL, CRLS1, FECH, SYNJ2BP, PPP1CC, MCART1, SLC25A32, NDEL1, NNT, TIMM8A1, AAAS, SLC25A36, SPATA19, SLC25A35, SLC25A37, AKAP1, SURF1, MPST, BC002163, AHCTF1, BCL2L2, SFXN1, BCL2L1, CHCHD4, TK2, SFXN5, MTCH2, NUP50, CACYBP, COX6B1, PEMT, TFDP2, DULLARD, DIABLO, PPP2…	3358	542	15855	1.176034430088196	0.9999998672360148	0.1681676286953424	30.62759615248195
GOTERM_BP_ALL	GO:0010639~negative regulation of organelle organization	21	0.5103280680437424	0.024539173823816644	SHROOM2, CAPZA1, MTAP4, ESR1, MECP2, TMSB10, MID1IP1, FOXP3, MID1, UBE2B, CAPZB, PFN1, MAD2L1, MAPT, SPNB2, SPNB1, MTAP1B, TMSB4X, MAPRE1, CLASP2, MAP6D1	2976	62	14219	1.6183175078043703	1.0	0.2533021121417862	37.341799245850396
GOTERM_MF_ALL	GO:0003727~single-stranded RNA binding	10	0.24301336573511542	0.024669759125941142	DLX2, CNBP, THRA, PAIP2, PABPC4, SYNCRIP, MSI2, BCL2L2, PABPC1, STRBP	3186	22	15404	2.197683045140672	1.0	0.32228729339480233	34.125785122199694
GOTERM_CC_ALL	GO:0012510~trans-Golgi network transport vesicle membrane	6	0.14580801944106928	0.024828682290349922	AP1S3, CLTA, AP1S1, CLTB, AP1S2, LDLRAP1	3358	9	15855	3.1477069684335914	0.9999999116363335	0.17029695007782342	31.27675895885784
GOTERM_BP_ALL	GO:0033674~positive regulation of kinase activity	38	0.9234507897934386	0.02490774491174671	GNAI2, EFNA1, EDN1, TGFB3, KIT, CD24A, ADORA1, PXN, CDC42, DAB1, DGKD, DGKG, GAB1, RAC1, TGFA, CERK, FRS2, CEACAM2, MDFI, IRAK2, IRAK1, DGKQ, VAV3, MAP2K1, TGFBR2, DGKK, VAV2, IRS1, CDK5, KITL, CISH, CDC25B, EREG, PSEN1, GADD45G, CD81, GADD45B, F2R	2976	130	14219	1.3966139371381308	1.0	0.2560365175018804	37.78575877571749
GOTERM_BP_ALL	GO:0048705~skeletal system morphogenesis	38	0.9234507897934386	0.02490774491174671	MEF2C, ZFAND5, FGF18, SCHIP1, THRA, NDST1, HOXA11, TIPARP, TGFB3, PRRX1, TGFB2, HOXA3, INSIG2, CTGF, INSIG1, ANKRD11, MYC, FGF4, MDFI, RARG, TGFBR2, SIX4, PTHLH, HOXD9, HOXB4, DLX2, HOXB7, PSEN1, HOXB8, HOXB5, NAB2, NAB1, SIX1, HOXB6, HOXD4, GNAS, BMPR1B, WNT7A	2976	130	14219	1.3966139371381308	1.0	0.2560365175018804	37.78575877571749
GOTERM_BP_ALL	GO:0030308~negative regulation of cell growth	17	0.4131227217496963	0.0254197383002209	IL7, CCDC85B, ZMAT3, PSRC1, ADIPOR2, PPT1, AHSG, EI24, ULK1, BBC3, ULK2, TRP63, SEMA3A, APBB2, DCUN1D3, APBB1, SERTAD1	2976	47	14219	1.7281729009380005	1.0	0.26002257638979964	38.39753629290434
GOTERM_CC_ALL	GO:0000118~histone deacetylase complex	13	0.3159173754556501	0.025520552647105177	ING2, RBBP4, MTA2, HDAC11, RBBP7, CBX5, HDAC4, HDAC3, PHF21A, HDAC9, NCOR2, RERE, CHD3	3358	32	15855	1.9181339338892198	0.9999999441332005	0.17285567751261544	32.00057746844893
GOTERM_BP_ALL	GO:0060348~bone development	35	0.850546780072904	0.025708015558911616	MEF2C, FGF18, THRA, PDLIM7, HOXA11, FHL2, AHSG, INSIG2, CTGF, INSIG1, ANKRD11, MYOG, TRAF6, AXIN2, MN1, IHH, RARG, BMP1, KLF10, NF1, IGF1, IGF2, SMAD1, PTHLH, HDAC4, HOXB4, SOST, SP3, NAB2, NAB1, SORT1, GNAS, EIF2AK3, BMP8A, IGFBP5	2976	118	14219	1.4171706989247312	1.0	0.26199478411718524	38.73948584827402
GOTERM_BP_ALL	GO:0043065~positive regulation of apoptosis	66	1.6038882138517618	0.025708632935147704	TGFB3, MLH1, RAD9, PTEN, TGFB2, ACVR1C, BAK1, 5730403B10RIK, HTRA2, APOE, TRP63, POU4F1, RARB, CASP2, MYC, RARG, ARHGEF7, CYCS, SKP2, LGALS12, MBD4, CDK5, STK3, BCL2L11, DAPK1, PSEN1, BNIP1, DCUN1D3, BID, ING4, ING3, ADAMTSL4, STK17B, BCL2L1, RRM2B, ITM2B, CD24A, SRC, GCH1, VDR, UTP11L, TGM2, DIABLO, INPP5D, TRAF6, PHLDA3, TEX261, B4GALT1, COL18A1, CEBPG, KLF10, NF1, MAL, SAP30BP, BAD, EPHA7, EI2…	2976	248	14219	1.271535184703434	1.0	0.2614191477988552	38.7402162370266
GOTERM_BP_ALL	GO:0051781~positive regulation of cell division	14	0.3402187120291616	0.025788960965816073	FGF5, PDGFB, PGF, TGFB3, IGF2, MDK, TGFB2, EREG, VEGFA, TGFA, PDGFD, FGF1, IL1A, FGF4	2976	36	14219	1.8580682497013143	1.0	0.2615475064732362	38.83517824987931
GOTERM_BP_ALL	GO:0048878~chemical homeostasis	93	2.2600243013365735	0.0261003928896247	GM98, GRIK1, FOXA3, SNCA, EDN1, PDE3B, AQP4, ADORA1, MBP, BAK1, EDNRB, ASGR2, SLC24A3, APOE, SLC24A2, NKX6-2, MT1, LGI4, CHRNA1, EIF2B2, XCR1, TRPM4, FECH, CCKBR, PIK3CB, UGT8A, MLXIPL, MECP2, CACNG2, SLC9A3R1, CDK5, LDLRAP1, PTHLH, G6PC, NPC2, GNAQ, PSEN1, NAB2, SLC26A9, VEGFA, NAB1, STC1, PRNP, KCNH2, PMP22, CLN5, MYO5A, CALCR, CAV1, DRD2, ERBB2, PRND, FKBP1A, PPT1, CLDN11, CACNB4, ATP12A, SYPL…	2976	365	14219	1.2173801369863013	1.0	0.2637001418402982	39.20203006401739
GOTERM_BP_ALL	GO:0040012~regulation of locomotion	33	0.8019441069258809	0.026132706821084425	GNA13, EDN3, HMGB1, JUB, PDGFB, DRD2, SNCA, CBLL1, PTEN, ADORA1, RAC1, GAB1, RRAS, UNC5C, TIE1, SEMA3A, PITX2, COL18A1, EGFL7, PDPN, NF1, IRS1, CDK5, THY1, BBS1, CLIC4, RRAS2, PTP4A1, CHRM1, HBEGF, TGFBR3, TMSB4X, HTR2C	2976	110	14219	1.433366935483871	1.0	0.263402714612027	39.239974792050816
GOTERM_MF_ALL	GO:0016758~transferase activity, transferring hexosyl groups	44	1.069258809234508	0.026164345601177696	MFNG, FUT9, FUT8, GALNT7, B3GALT5, EXTL1, STT3B, GALNT10, XYLT2, B3GNT5, B3GALNT1, B3GNT7, B3GALNT2, DAD1, GYS1, B3GNT1, FUT4, FUT1, B3GNT2, B4GALT6, GALNT11, B4GALT7, GALNT14, WDFY3, B4GALT1, B4GALT2, UGT8A, WBSCR17, UGCG, GALNTL1, KRTCAP2, PIGP, B3GAT2, B3GAT1, MGAT3, B3GAT3, GBE1, PYGM, DPM2, CHSY1, HAS2, MGAT5, ALG12, PYGB	3186	157	15404	1.3550045781504272	1.0	0.3355979164885807	35.792508359705536
GOTERM_BP_ALL	GO:0019218~regulation of steroid metabolic process	10	0.24301336573511542	0.02652191748902417	SREBF1, STAR, INSIG2, APOE, STAT5A, STAT5B, INSIG1, ABCG4, STUB1, ABCG1	2976	22	14219	2.1717680840664713	1.0	0.26621057331005415	39.69524855930793
GOTERM_BP_ALL	GO:0030856~regulation of epithelial cell differentiation	10	0.24301336573511542	0.02652191748902417	CCND1, NOTCH1, CAV1, KRT36, BTG1, STAT5A, STAT5B, TRP63, CTNNB1, TGFB2	2976	22	14219	2.1717680840664713	1.0	0.26621057331005415	39.69524855930793
GOTERM_BP_ALL	GO:0050796~regulation of insulin secretion	10	0.24301336573511542	0.02652191748902417	INHBB, PFKL, GCK, NNAT, PDE3B, ENSA, GHSR, CPT1A, PSMD9, ACVR1C	2976	22	14219	2.1717680840664713	1.0	0.26621057331005415	39.69524855930793
GOTERM_BP_ALL	GO:0048511~rhythmic process	30	0.7290400972053462	0.026535326226108116	HLF, DRD2, STAT5A, STAT5B, BCL2L1, NPAS2, CRY2, AGT, TEF, PER1, PER3, FANCG, PCYT1B, EIF2B2, MAT2A, TAF4A, ESR1, PROKR2, PROKR1, CDK4, PROK2, HDAC3, EREG, DBP, VEGFA, NHLH2, ADAMTS1, BMPR1B, NCOR1, CLOCK	2976	98	14219	1.4626193219223171	1.0	0.2657456174084639	39.71087553927908
GOTERM_MF_ALL	GO:0005088~Ras guanyl-nucleotide exchange factor activity	26	0.6318347509113001	0.026739618100869958	ITSN2, RCC1, MCF2L, TIAM1, KIFAP3, RAPGEF5, RAPGEF2, FGD5, FGD6, DOCK11, ALS2CL, E130112L23RIK, ARHGEF3, NGEF, OBSCN, VAV3, BCR, WBSCR16, ARHGEF7, ARHGEF18, ARHGEF17, ARHGEF9, ARHGEF15, VAV2, ARHGEF11, SPATA13	3186	83	15404	1.514547833518632	1.0	0.3389477235319708	36.42340498032913
GOTERM_CC_ALL	GO:0043025~cell soma	35	0.850546780072904	0.026827087138479262	MYO5A, SHROOM2, CPLX1, TBX21, TH, TGFB3, PPT1, KCNJ12, ADORA1, CBX6, EPHB2, MBP, TGFB2, TOP1, RAC3, CYGB, MYO6, CPNE5, OMP, ESR1, DPYSL5, DPYSL2, PSD2, DDN, CDK5, GRINL1A, NCAM1, PPP1CA, PSEN1, ULK1, GTF2I, NTRK2, NRSN1, CACNA1C, MYH10	3358	117	15855	1.412432614040714	0.999999976517303	0.1791230383559409	33.348084352214656
GOTERM_BP_ALL	GO:0002761~regulation of myeloid leukocyte differentiation	12	0.29161603888213855	0.026917630013607856	ID2, KLF10, STAT5A, NF1, MITF, GNAS, RB1, INPP5D, TCFE3, KITL, TOB2, CTNNB1	2976	29	14219	1.9770578420467184	1.0	0.2684662480699722	40.15481514571412
GOTERM_BP_ALL	GO:0045936~negative regulation of phosphate metabolic process	12	0.29161603888213855	0.026917630013607856	CDKN1C, BAK1, CAV1, PSEN1, SH2D1B1, IMPACT, JUN, PRKRIP1, FKBP1A, PPP2R4, UBE2B, YWHAE	2976	29	14219	1.9770578420467184	1.0	0.2684662480699722	40.15481514571412
GOTERM_BP_ALL	GO:0010563~negative regulation of phosphorus metabolic process	12	0.29161603888213855	0.026917630013607856	CDKN1C, BAK1, CAV1, PSEN1, SH2D1B1, IMPACT, JUN, PRKRIP1, FKBP1A, PPP2R4, UBE2B, YWHAE	2976	29	14219	1.9770578420467184	1.0	0.2684662480699722	40.15481514571412
GOTERM_CC_ALL	GO:0012506~vesicle membrane	30	0.7290400972053462	0.026947867073922733	SYT1, CLTA, CLTB, GRB2, HIP1R, COPZ1, GIPC1, AP1S3, DAB2, AP1S1, AP1S2, SYN1, SYN2, NECAP1, TMED10, HIP1, PHLDA1, SCAMP1, STX1A, MYO6, CFTR, LDLRAP1, SLC17A7, NCK2, SLC17A6, ULK1, NCK1, VAMP2, RAB11FIP1, SEC23B	3358	97	15855	1.460276428654759	0.9999999783266329	0.17805335610582917	33.47138565506839
GOTERM_CC_ALL	GO:0044456~synapse part	58	1.4094775212636694	0.027061368406471192	SEPT5, SYT1, CLSTN2, GRIK1, GABRB2, SYT2, GRIK4, GLRA2, SYT9, GABBR2, ADORA1, GOPC, LGI3, CHRNA1, GABRG1, SCAMP1, ARC, STX1A, PSD3, RPH3A, CHRM3, CHRM1, GRM6, VAMP2, DOC2B, FAIM2, RAB3B, RAB3C, TH, PPT1, GIPC1, ATP6V1G1, SYPL2, AMPH, GPHN, SYN1, SYN2, CAMK2A, GABRA2, GABRA1, GABRA4, GABRA3, GABRA6, SYT11, NLGN1, LIN7C, GRIA4, HOMER1, HOMER2, SHANK3, LIN7A, SLC17A7, SLC17A6, P2RX1, NTRK2, CHRND, D…	3358	212	15855	1.2917476710081248	0.9999999798998487	0.17696221683287616	33.58706242014047
GOTERM_MF_ALL	GO:0003824~catalytic activity	1110	26.974483596597814	0.027170779953240312	GDA, SC5D, RCE1, RAD9, MYLIP, OGDH, MAP3K7, EPC1, PPAPDC3, PGAM5, CYP7A1, MAP3K9, DHX34, VNN1, DHX35, PDHA1, PIK3CB, PCBD1, UGCG, KIF5C, LIG3, ISG20L2, SCYL3, MYH9, MARK4, MARK1, BRAP, OGFOD2, BC051665, MAPK1, PPP1CA, MAPK6, TMPRSS11E, BACE2, MAPK4, BACE1, TMPRSS11F, MAPK7, EIF2AK3, ADSS, CYP1B1, DUSP10, WARS2, ATP12A, SULT4A1, DUSP14, RAC3, RAC1, ZAP70, SGIP1, DHX8, SPPL3, KIF3B, KIF3A, RECQL5, …	3186	5142	15404	1.0437071171204828	1.0	0.34074463048410397	36.892430587426404
GOTERM_MF_ALL	GO:0016667~oxidoreductase activity, acting on sulfur group of donors	13	0.3159173754556501	0.02744370092944583	SEPX1, GLRX5, PTGES2, TXN2, TXN1, GSR, TXNDC12, ERO1LB, TXNRD1, SH3BGRL3, PCYOX1, SRXN1, GLRX	3186	33	15404	1.9046586391219162	1.0	0.340899773499733	37.18763553690051
GOTERM_CC_ALL	GO:0031967~organelle envelope	134	3.256379100850547	0.027654322657539972	GRPEL2, STAR, ATP1B4, LEMD2, GCAT, LEMD3, STOML2, EIF5A, OGDH, BAK1, EPC1, HTRA2, SLC25A25, CPOX, SLC25A23, SLC25A22, TIMM9, ABCB10, HMGCL, CRLS1, FECH, SYNJ2BP, PPP1CC, MCART1, SLC25A32, NDEL1, TIMM8A1, NNT, AAAS, SLC25A36, SPATA19, SLC25A35, SLC25A37, AKAP1, SURF1, MPST, BC002163, AHCTF1, BCL2L2, SFXN1, BCL2L1, CHCHD4, TK2, SFXN5, MTCH2, NUP50, CACYBP, COX6B1, PEMT, TFDP2, DULLARD, DIABLO, PPP2…	3358	540	15855	1.1716464826947255	0.9999999864429766	0.17874117907544373	34.18833680389785
GOTERM_MF_ALL	GO:0016881~acid-amino acid ligase activity	46	1.117861482381531	0.027684908476684287	HECW1, SYVN1, UBE2Z, UBE3B, UBE2G1, UBE2G2, TTLL5, PPCS, UBE2V1, UBE2V2, UBE3C, CBLL1, SKP1A, STUB1, FEM1A, LNX1, UBE2D3, UBE2D2, WWP1, HECTD3, RNF168, HECTD1, UBE2A, UBE4B, SKP2, UBE2L6, UBE2H, TRIM63, UBE2C, UBE2Q2, UBE2B, BRAP, UBE2N, UBE2O, HUWE1, 1110018G07RIK, PIAS3, SIAH1A, RNF2, MIB2, UBE2M, MDM2, SIAH2, CHFR, UBE2E2, FBXO11	3186	166	15404	1.3397923142664823	1.0	0.3407337009301925	37.44745643210828
GOTERM_BP_ALL	GO:0051302~regulation of cell division	15	0.3645200486026731	0.027833615338097924	FGF5, PDGFB, PGF, TGFB3, IGF2, MDK, TGFB2, EREG, VEGFA, TGFA, CABLES2, PDGFD, FGF1, IL1A, FGF4	2976	40	14219	1.7917086693548387	1.0	0.2757209200745714	41.20591893266463
GOTERM_BP_ALL	GO:0046578~regulation of Ras protein signal transduction	50	1.2150668286755772	0.027903662361850573	ITSN2, MCF2L, SPRY1, SMAP1, GBF1, TIAM1, TBC1D14, TBC1D13, TBC1D9B, E130112L23RIK, ALS2CL, ARHGEF3, BCR, ARHGEF7, ARHGEF18, PSD3, ARHGEF17, ARHGEF15, ARHGEF9, PSD2, TBC1D22B, TBC1D22A, ARHGEF11, NDEL1, SPATA13, RABGAP1, TBC1D5, PAFAH1B1, FGD5, IQSEC3, FGD6, IQSEC1, FBXO8, GIT1, NGEF, OBSCN, TBC1D2B, VAV3, TBC1D10C, TBC1D10A, NF1, ICMT, VAV2, KITL, TBC1D24, NRAS, TBC1D23, SYDE1, ADRA1A, TBC1D20	2976	181	14219	1.3198590566149824	1.0	0.2757227968905269	41.28557504155598
GOTERM_CC_ALL	GO:0042383~sarcolemma	17	0.4131227217496963	0.02822413543475816	CLCN1, ESR1, TGFB3, KCNJ12, ITGB1, KCNJ11, CACNA1S, LAMP1, BGN, DES, DMD, CAMK2D, COL6A1, CACNA1C, SCN5A, ALOX12, DTNA	3358	47	15855	1.7077984615969484	0.9999999907166203	0.18034470539980696	34.76135626552354
GOTERM_BP_ALL	GO:0060562~epithelial tube morphogenesis	33	0.8019441069258809	0.02956141027712178	WNT5A, COBL, ENAH, PGF, LMO4, HOXA11, GDNF, SRC, MAP3K7, TCF21, PFN1, VDR, CD44, AGT, NUP50, TRAF6, IPMK, HECTD1, TBX3, ESR1, SHANK3, VASP, GZF1, PTHLH, TSC1, ADM, CFL1, IFT172, SIX1, GRLF1, APAF1, IFT52, AREG	2976	111	14219	1.4204537198488811	1.0	0.2890619337298106	43.14117719045877
GOTERM_BP_ALL	GO:0005977~glycogen metabolic process	13	0.3159173754556501	0.02989392646682484	PTGES3, IL6ST, PPP1CC, PPP1CB, G6PC, PPP1CA, PPP1R2, GBE1, PYGM, PPP1R1A, GYS1, AGL, PYGB	2976	33	14219	1.8821990061909415	1.0	0.2912092962866559	43.50663116134904
GOTERM_BP_ALL	GO:0006073~cellular glucan metabolic process	13	0.3159173754556501	0.02989392646682484	PTGES3, IL6ST, PPP1CC, PPP1CB, G6PC, PPP1CA, PPP1R2, GBE1, PYGM, PPP1R1A, GYS1, AGL, PYGB	2976	33	14219	1.8821990061909415	1.0	0.2912092962866559	43.50663116134904
GOTERM_BP_ALL	GO:0044042~glucan metabolic process	13	0.3159173754556501	0.02989392646682484	PTGES3, IL6ST, PPP1CC, PPP1CB, G6PC, PPP1CA, PPP1R2, GBE1, PYGM, PPP1R1A, GYS1, AGL, PYGB	2976	33	14219	1.8821990061909415	1.0	0.2912092962866559	43.50663116134904
GOTERM_BP_ALL	GO:0051235~maintenance of location	13	0.3159173754556501	0.02989392646682484	GYPA, TMSB10, GRINL1A, SLC17A7, PFN1, SEH1L, MORC3, APOE, FGFR1OP, TMSB4X, CD4, KDELR1, TNRC6A	2976	33	14219	1.8821990061909415	1.0	0.2912092962866559	43.50663116134904
GOTERM_BP_ALL	GO:0006006~glucose metabolic process	40	0.9720534629404617	0.03024241935827429	PTGES3, IL6ST, ADPGK, ALDOC, G6PDX, OGDH, HIBADH, PDHB, G6PC3, TPI1, PPP1R1A, GYS1, PRKAA1, RPIA, PDHA1, GAPDH, MYC, AGL, ENO1, PDK1, GPD1, PDK2, PFKL, IGF2, BPGM, NPY1R, BAD, PPP1CC, PPP1CB, CPT1A, PGM3, PPP1CA, ATF4, G6PC, PPP1R2, GBE1, PYGM, GCK, MAPK14, PYGB	2976	140	14219	1.3651113671274961	1.0	0.29347202989846133	43.887256891868496
GOTERM_BP_ALL	GO:0060341~regulation of cellular localization	45	1.0935601458080195	0.03072303135575758	SEPT5, TRAF2, RAB3B, RAB3C, DRD2, NNAT, EDN1, SNCA, TGFB3, PDE3B, TXN1, ENSA, ADORA1, UHMK1, ACVR1C, PRKACA, LGI3, TRAF6, CAMK2A, PSMD9, B4GALT1, STX1A, IL6, TNFSF4, PFKL, CREB1, PKIG, NF1, CENPF, CD40, FOXP3, PPP1CC, CDK5, PCLO, PKIA, CPT1A, INHBB, KCNN4, GCK, NTRK2, VAMP2, GHSR, EDA, HTR2C, LCP1	2976	161	14219	1.3354350330595073	1.0	0.2967995839407047	44.40820187718744
GOTERM_BP_ALL	GO:0048593~camera-type eye morphogenesis	17	0.4131227217496963	0.030931712187933266	SHROOM2, YY1, NF1, SOX2, TH, PROX1, MEIS1, EPHB2, THY1, CTNNB1, MFN2, BAK1, PVRL1, SP3, VEGFA, COL8A2, FRS2	2976	48	14219	1.6921692988351253	1.0	0.2978824221171218	44.632966429086494
GOTERM_BP_ALL	GO:0060740~prostate gland epithelium morphogenesis	11	0.267314702308627	0.031009198949663697	NOTCH1, RARG, SFRP1, CD44, STAT5A, TRP63, ESR1, NKX3-1, IGF1, FEM1B, FRS2	2976	26	14219	2.0214149090157156	1.0	0.2978920070154667	44.71620606916158
GOTERM_BP_ALL	GO:0050673~epithelial cell proliferation	11	0.267314702308627	0.031009198949663697	WNT5A, CCND1, IL6, PDGFB, PSEN1, ESR1, NKX3-1, AREG, KIT, COL8A2, LGR4	2976	26	14219	2.0214149090157156	1.0	0.2978920070154667	44.71620606916158
GOTERM_MF_ALL	GO:0005496~steroid binding	15	0.3645200486026731	0.031329979521055235	ESRRA, STAR, RXRB, RXRA, RXRG, ESR1, ESRRG, PAQR7, PAQR8, CALB1, NR2C2, PAQR5, BSPRY, NPC2, STARD4	3186	41	15404	1.7688668412107849	1.0	0.37371471753205343	41.25285504139933
GOTERM_MF_ALL	GO:0005242~inward rectifier potassium channel activity	8	0.19441069258809235	0.03153895790361994	KCNJ15, KCNJ6, KCNJ10, KCNJ12, KCNJ2, KCNH2, KCNJ11, KCNJ14	3186	16	15404	2.4174513496547396	1.0	0.37296877556294494	41.46428918696677
GOTERM_MF_ALL	GO:0003705~RNA polymerase II transcription factor activity, enhancer binding	12	0.29161603888213855	0.032029188571138886	MYF6, MYOD1, SOX10, PKNOX1, RELA, MITF, LEF1, TLE4, MYOG, FOXP3, PROX1, MEIS1	3186	30	15404	1.9339610797237914	1.0	0.37486246828932046	41.9574764512286
GOTERM_BP_ALL	GO:0048193~Golgi vesicle transport	18	0.4374240583232078	0.03206756772529813	PACS1, STX6, COPZ1, PRKCI, BET1, SPIRE1, LMAN1, ERGIC2, BLZF1, GOLGA7, RAB1, TMED10, SEC22B, TRAPPC1, STEAP2, YKT6, TRAPPC3, SEC23B	2976	52	14219	1.6538849255583126	1.0	0.3058209078156018	45.84135555004899
GOTERM_BP_ALL	GO:0042063~gliogenesis	18	0.4374240583232078	0.03206756772529813	SOX10, FGF5, GM98, PLP1, DTX1, ERBB3, NF1, IGF1, CDK5, CTNNB1, NOTCH1, AGT, NAB2, NKX6-2, NAB1, EIF2B2, NKX2-2, SMARCA4	2976	52	14219	1.6538849255583126	1.0	0.3058209078156018	45.84135555004899
GOTERM_BP_ALL	GO:0048534~hemopoietic or lymphoid organ development	73	1.7739975698663428	0.03208067173647527	STAT5A, G6PDX, MITF, STAT5B, RORC, TPD52, VPS33A, CTNNB1, TGFB2, BAK1, BARX1, PICALM, WWP1, SPIB, MLL1, KIRREL3, MYST3, EGR1, FECH, RELB, CDK6, RB1, SIX4, MYH9, BCL2L11, PGM3, CRKL, PSEN1, SIX1, GADD45G, VEGFA, ADD2, CSF3, CALCR, TIPARP, AHCTF1, SFXN1, KIT, CACNB4, MEIS1, CD24A, SLC11A2, TCF21, TAL1, HOXA3, BCL11A, POLM, ZAP70, HOXA9, CD4, TCEA1, FLT3L, TRAF6, TLX1, EBP, CEBPE, IL7, CEBPG, TGFBR2…	2976	281	14219	1.2412311540963532	1.0	0.3052953689822464	45.8551495346792
GOTERM_BP_ALL	GO:0007623~circadian rhythm	14	0.3402187120291616	0.03235127640588059	MAT2A, DRD2, PROKR2, PROKR1, CDK4, PROK2, NPAS2, HDAC3, CRY2, DBP, PER1, PER3, NCOR1, CLOCK	2976	37	14219	1.807850188898576	1.0	0.3068304191652971	46.13925997261546
GOTERM_BP_ALL	GO:0006112~energy reserve metabolic process	14	0.3402187120291616	0.03235127640588059	PTGES3, IL6ST, PPP1CC, PPP1CB, PPP1CA, G6PC, PPP1R2, GBE1, PYGM, PPP1R1A, GYS1, GNAS, AGL, PYGB	2976	37	14219	1.807850188898576	1.0	0.3068304191652971	46.13925997261546
GOTERM_BP_ALL	GO:0031016~pancreas development	14	0.3402187120291616	0.03235127640588059	INSM1, IL6, IGF1, PDE3B, IGF2, ISL1, CTNNB1, INVS, XBP1, NKX6-2, NEUROD1, EIF2AK3, NKX2-2, IHH	2976	37	14219	1.807850188898576	1.0	0.3068304191652971	46.13925997261546
GOTERM_CC_ALL	GO:0030176~integral to endoplasmic reticulum membrane	13	0.3159173754556501	0.03258171514234011	DERL2, FKBP8, DERL1, RRBP1, PIGK, AGPAT6, ASPHD2, DPM2, ASPH, ELOVL6, DOLPP1, H47, SSR3	3358	33	15855	1.860008663165304	0.9999999994908657	0.20359034843742918	38.99200783489696
GOTERM_BP_ALL	GO:0007015~actin filament organization	19	0.4617253948967193	0.03297582560184487	ENAH, ACTN4, PRKCI, ARPC4, GAS7, SRF, SIRPA, PROX1, NCK2, PPP1R9B, PPP1R9A, NCK1, CFL1, PALM2, WASL, GHSR, DBN1, LCP1, PLS3	2976	56	14219	1.6210697484639018	1.0	0.3111629954008328	46.78960124058512
GOTERM_MF_ALL	GO:0019212~phosphatase inhibitor activity	10	0.24301336573511542	0.03327452238287733	PHACTR1, PPP1R2, PHACTR4, PPP1R1B, PPP1R8, PPP1R1A, ANP32E, PPP1R11, SMTNL1, PPP1R14C	3186	23	15404	2.1021316083954256	1.0	0.38363885873660897	43.19281190079699
GOTERM_BP_ALL	GO:0021795~cerebral cortex cell migration	8	0.19441069258809235	0.033488416430278806	ARX, DAB1, PSEN1, RAC1, CX3CR1, PEX5, PAFAH1B1, CDK5	2976	16	14219	2.3889448924731185	1.0	0.3145705354417725	47.31779803091404
GOTERM_BP_ALL	GO:0031111~negative regulation of microtubule polymerization or depolymerization	8	0.19441069258809235	0.033488416430278806	MAPT, MTAP4, MTAP1B, MAPRE1, MID1IP1, CLASP2, MID1, MAP6D1	2976	16	14219	2.3889448924731185	1.0	0.3145705354417725	47.31779803091404
GOTERM_BP_ALL	GO:0006595~polyamine metabolic process	8	0.19441069258809235	0.033488416430278806	SAT1, OAZ1, SRM, SAT2, SMOX, DHPS, AMD1, SMS	2976	16	14219	2.3889448924731185	1.0	0.3145705354417725	47.31779803091404
GOTERM_MF_ALL	GO:0046914~transition metal ion binding	576	13.99756986634265	0.0343813771952407	JUB, SC5D, GDA, PLEKHM1, PTGS1, RORC, MYLIP, MAT1A, CYP7A1, DHX34, RREB1, ROCK2, RXRB, RXRA, LIG3, RXRG, ZHX3, SPIRE1, PCLO, BRAP, OGFOD2, PPP1CA, TIMM8A1, EIF2S2, ZNHIT1, ADAMTS1, ST18, CHORDC1, CYP1B1, ARIH2, ZDHHC9, VEZF1, SGIP1, GIT1, ZC3H14, DNMT3A, ESRRA, NPLOC4, KLF12, KLF10, TGFBR2, KLF16, ESRRG, KLF14, KLF15, CDC42BPG, LASP1, HEBP1, RERE, CDC42BPB, TLL1, DPP3, RNPEPL1, RNF185, RNF186, PH…	3186	2608	15404	1.0678312710131366	1.0	0.39091483300481966	44.26999064456967
GOTERM_MF_ALL	GO:0004722~protein serine/threonine phosphatase activity	13	0.3159173754556501	0.0346535220808451	PPP6C, PPM1A, PPP1CC, PPP1CB, PTEN, PPM1F, PPP1CA, PPM1J, PPM1K, PPP2CA, DULLARD, PPM1L, PPM1M	3186	34	15404	1.848639267383036	1.0	0.39062975456584415	44.53188197940862
GOTERM_BP_ALL	GO:0016126~sterol biosynthetic process	12	0.29161603888213855	0.03468208119920438	CYP51, EBP, CYB5R1, SC5D, INSIG2, 0610007P14RIK, DHCR7, INSIG1, PRKAA1, CFTR, HSD17B7, SC4MOL	2976	30	14219	1.9111559139784946	1.0	0.3232471334813354	48.528628545251436
GOTERM_BP_ALL	GO:0032269~negative regulation of cellular protein metabolic process	23	0.5589307411907655	0.034883973216175104	CAV1, PAIP2, IMPACT, MECP2, FKBP1A, GIPC1, FOXP3, UBE2B, YWHAE, CDK5, BAK1, EIF4EBP1, EIF4EBP2, ATG5, PSEN1, SH2D1B1, JUN, TIA1, RAB23, PPP2R4, TNRC6A, EIF2AK3, EIF2C4	2976	72	14219	1.5262703479689368	1.0	0.324159256857127	48.73080041561425
GOTERM_BP_ALL	GO:0042471~ear morphogenesis	24	0.5832320777642771	0.03503727090490611	HMX2, TSHZ1, MYO6, TCAP, MAFB, TMIE, USH1G, OTX1, SOX2, EDN1, MUTED, PRRX1, SIX4, NR4A3, WNT1, HOXA1, INSIG2, CLIC5, DLX5, FOXG1, INSIG1, SIX1, MYC, FOXI1	2976	76	14219	1.5088073005093379	1.0	0.3246917735186303	48.883808141642994
GOTERM_BP_ALL	GO:0033043~regulation of organelle organization	43	1.0449574726609963	0.035219909744398564	SHROOM2, CAV1, CAPZA1, ARPC5, CAPZB, ZZEF1, DSTN, PFN1, CDC42, MYOCD, ARPC3, SPNB2, MAPT, SPNB1, RAC1, TGFA, HECTD3, TLK1, RANBP1, CLASP2, MLL1, ROCK2, MTAP4, PSRC1, MECP2, ESR1, TMSB10, MID1IP1, MID1, FOXP3, UBE2B, PROX1, UBE2N, YWHAH, MAD2L1, CDKN1B, EREG, CFL1, MTAP1B, TMSB4X, MAPRE1, NCOR1, MAP6D1	2976	154	14219	1.3340861087836895	1.0	0.32544675122812894	49.06553710728582
GOTERM_BP_ALL	GO:0048864~stem cell development	10	0.24301336573511542	0.03568578616678429	ZFP358, CDX2, SOX2, MSI2, PIWIL2, TCF7L2, BMPR1A, FGF4, TCL1, MYST3	2976	23	14219	2.0773433847592333	1.0	0.32836149654492985	49.526326217541985
GOTERM_BP_ALL	GO:0051046~regulation of secretion	36	0.8748481166464156	0.03586807676353123	SEPT5, TRAF2, RAB3B, RAB3C, GRIK1, DRD2, NNAT, EDN1, SNCA, PDE3B, ENSA, ADORA1, ACVR1C, LGI3, TRAF6, CAMK2A, PSMD9, B4GALT1, STX1A, IL6, TNFSF4, PFKL, CREB1, NF1, CD40, FOXP3, CDK5, PCLO, CPT1A, INHBB, KCNN4, GCK, NTRK2, VAMP2, GHSR, HTR2C	2976	125	14219	1.3760322580645161	1.0	0.32909811050854465	49.705549564226516
GOTERM_BP_ALL	GO:0042476~odontogenesis	16	0.3888213851761847	0.03598189350023727	MYO5A, NF2, LEF1, BCL2L11, CTNNB1, DLX2, DLX1, SOSTDC1, TRP63, NFIC, TRAF6, EDA, LRP4, BMPR1A, FGF4, PITX2	2976	45	14219	1.6988052568697731	1.0	0.32931150472695414	49.81714545870326
GOTERM_BP_ALL	GO:0032886~regulation of microtubule-based process	16	0.3888213851761847	0.03598189350023727	CAV1, ROCK2, PSRC1, MTAP4, CENPF, MID1IP1, MID1, TACC1, BBS1, CDKN1B, MAPT, MTAP1B, RANBP1, MAPRE1, CLASP2, MAP6D1	2976	45	14219	1.6988052568697731	1.0	0.32931150472695414	49.81714545870326
GOTERM_BP_ALL	GO:0030433~ER-associated protein catabolic process	7	0.1701093560145808	0.03683024741574392	NPLOC4, DERL2, DERL1, FBXO2, FOXRED2, UBE2G2, MAN1B1	2976	13	14219	2.57270988420182	1.0	0.33505896655535394	50.64158987393176
GOTERM_BP_ALL	GO:0048745~smooth muscle tissue development	7	0.1701093560145808	0.03683024741574392	ZFAND5, SCHIP1, NF1, TIPARP, TRP63, PROX1, IHH	2976	13	14219	2.57270988420182	1.0	0.33505896655535394	50.64158987393176
GOTERM_BP_ALL	GO:0060742~epithelial cell differentiation involved in prostate gland development	7	0.1701093560145808	0.03683024741574392	NOTCH1, RXRA, STAT5A, WDR77, TRP63, FEM1B, CTNNB1	2976	13	14219	2.57270988420182	1.0	0.33505896655535394	50.64158987393176
GOTERM_BP_ALL	GO:0060442~branching involved in prostate gland morphogenesis	7	0.1701093560145808	0.03683024741574392	SFRP1, CD44, ESR1, NKX3-1, IGF1, FEM1B, FRS2	2976	13	14219	2.57270988420182	1.0	0.33505896655535394	50.64158987393176
GOTERM_MF_ALL	GO:0005159~insulin-like growth factor receptor binding	5	0.12150668286755771	0.03733670073212549	YWHAG, SOCS2, IGF1, IGF2, IRS1	3186	7	15404	3.4535019280781993	1.0	0.41121327825574283	47.05276017968034
GOTERM_MF_ALL	GO:0004864~phosphoprotein phosphatase inhibitor activity	9	0.2187120291616039	0.03845306962380054	PHACTR1, PPP1R2, PHACTR4, PPP1R1B, PPP1R8, PPP1R1A, PPP1R11, SMTNL1, PPP1R14C	3186	20	15404	2.1757062146892654	1.0	0.4178665165111559	48.06953208731459
GOTERM_MF_ALL	GO:0008013~beta-catenin binding	9	0.2187120291616039	0.03845306962380054	CTNNBIP1, SHROOM2, PSEN1, NUMB, DLG5, PTPRU, TAX1BP3, TCF7L2, LZIC	3186	20	15404	2.1757062146892654	1.0	0.4178665165111559	48.06953208731459
GOTERM_MF_ALL	GO:0008194~UDP-glycosyltransferase activity	29	0.7047387606318347	0.03876336776010793	MFNG, GALNT7, EXTL1, GALNT10, B3GNT5, XYLT2, B3GNT7, B3GALNT1, B3GALNT2, GYS1, B3GNT1, GALNT11, B4GALT7, GALNT14, B4GALT1, WDFY3, B4GALT2, WBSCR17, UGT8A, UGCG, GALNTL1, PIGP, B3GAT2, B3GAT1, MGAT3, B3GAT3, CHSY1, HAS2, MGAT5	3186	98	15404	1.4307365130609682	1.0	0.41769764737183057	48.34886945052547
GOTERM_BP_ALL	GO:0045987~positive regulation of smooth muscle contraction	5	0.12150668286755771	0.03887433101340729	PROK2, CHRM3, EDN2, EDN1, F2R	2976	7	14219	3.4127784178187404	1.0	0.34956733111914406	52.57570409710998
GOTERM_BP_ALL	GO:0030432~peristalsis	5	0.12150668286755771	0.03887433101340729	DRD2, AGT, P2RX3, P2RX2, GDNF	2976	7	14219	3.4127784178187404	1.0	0.34956733111914406	52.57570409710998
GOTERM_BP_ALL	GO:0014821~phasic smooth muscle contraction	5	0.12150668286755771	0.03887433101340729	DRD2, AGT, P2RX3, P2RX2, GDNF	2976	7	14219	3.4127784178187404	1.0	0.34956733111914406	52.57570409710998
GOTERM_BP_ALL	GO:0045907~positive regulation of vasoconstriction	5	0.12150668286755771	0.03887433101340729	CAV1, ADRA1A, SMTNL1, HTR2C, F2R	2976	7	14219	3.4127784178187404	1.0	0.34956733111914406	52.57570409710998
GOTERM_BP_ALL	GO:0006903~vesicle targeting	5	0.12150668286755771	0.03887433101340729	PSEN1, NLGN1, TMED10, YKT6, PCLO	2976	7	14219	3.4127784178187404	1.0	0.34956733111914406	52.57570409710998
GOTERM_BP_ALL	GO:0002067~glandular epithelial cell differentiation	5	0.12150668286755771	0.03887433101340729	AGPAT6, NOTCH1, RXRA, WDR77, TRP63	2976	7	14219	3.4127784178187404	1.0	0.34956733111914406	52.57570409710998
GOTERM_BP_ALL	GO:0031344~regulation of cell projection organization	19	0.4617253948967193	0.03905908443599156	TNFRSF12A, LIMK1, EFNA1, PLXNB2, TGFB3, SRF, EPHB2, 1500035H01RIK, THY1, YWHAH, PSEN1, TIAM1, ULK1, MAPT, ULK2, NTRK2, RAC1, SEMA3A, WNT7A	2976	57	14219	1.5926299283154122	1.0	0.3502460172568034	52.74693606277998
GOTERM_BP_ALL	GO:0060768~regulation of epithelial cell proliferation involved in prostate gland development	6	0.14580801944106928	0.03922687546093784	NOTCH1, CDKN1B, STK11, WDR77, NKX3-1, CTNNB1	2976	10	14219	2.866733870967742	1.0	0.35079727102456215	52.90193965582344
GOTERM_BP_ALL	GO:0045446~endothelial cell differentiation	6	0.14580801944106928	0.03922687546093784	COL18A1, ID1, AGT, HOXB5, VEZF1, PROX1	2976	10	14219	2.866733870967742	1.0	0.35079727102456215	52.90193965582344
GOTERM_BP_ALL	GO:0045604~regulation of epidermal cell differentiation	6	0.14580801944106928	0.03922687546093784	MAFG, MAFF, NOTCH1, KRT36, TRP63, TGFB2	2976	10	14219	2.866733870967742	1.0	0.35079727102456215	52.90193965582344
GOTERM_BP_ALL	GO:0060216~definitive hemopoiesis	6	0.14580801944106928	0.03922687546093784	HOXB4, SP3, TGFBR3, HOXA9, MEIS1, NCOR1	2976	10	14219	2.866733870967742	1.0	0.35079727102456215	52.90193965582344
GOTERM_CC_ALL	GO:0005788~endoplasmic reticulum lumen	23	0.5589307411907655	0.039366693810562965	P4HB, GLT25D1, ERP29, SRL, FOXRED2, PDIA6, EDEM3, TXNDC12, BDNF, GLT25D2, DNAJB11, PPIB, P4HA1, TXNDC5, SEP15, ENTPD5, SUMF1, TOR1B, TRPC4AP, CD4, FKBP10, CASQ1, RCN1	3358	72	15855	1.5082762557077625	0.999999999994602	0.2389872164561615	45.072977234270404
GOTERM_BP_ALL	GO:0046519~sphingoid metabolic process	14	0.3402187120291616	0.04003504352370927	GDF1, GM2A, SGPP1, LASS5, LASS6, ST6GALNAC6, ST6GALNAC4, LASS4, P2RX1, LASS2, GALC, CERK, GAL3ST1, SMPD2	2976	38	14219	1.760275183927561	1.0	0.35598754584160064	53.64179704188336
GOTERM_BP_ALL	GO:0031400~negative regulation of protein modification process	14	0.3402187120291616	0.04003504352370927	CAV1, IMPACT, MECP2, FKBP1A, FOXP3, YWHAE, CDK5, UBE2B, BAK1, ATG5, SH2D1B1, PSEN1, JUN, PPP2R4	2976	38	14219	1.760275183927561	1.0	0.35598754584160064	53.64179704188336
GOTERM_BP_ALL	GO:0060512~prostate gland morphogenesis	11	0.267314702308627	0.0402720059728289	NOTCH1, RARG, SFRP1, CD44, STAT5A, TRP63, ESR1, NKX3-1, IGF1, FEM1B, FRS2	2976	27	14219	1.9465476901632817	1.0	0.35701695737022887	53.8566350844073
GOTERM_BP_ALL	GO:0051048~negative regulation of secretion	11	0.267314702308627	0.0402720059728289	INHBB, IL6, TNFSF4, PFKL, NF1, EDN1, GHSR, FOXP3, ADORA1, PSMD9, ACVR1C	2976	27	14219	1.9465476901632817	1.0	0.35701695737022887	53.8566350844073
GOTERM_BP_ALL	GO:0051345~positive regulation of hydrolase activity	25	0.6075334143377886	0.0402856174745759	GM2A, DRD2, ABHD5, EDN1, BAK1, TGM2, DIABLO, MYC, HIP1, CYCS, NF1, THY1, NDEL1, P2RX1, GNAQ, CHRM3, BBC3, SYDE1, IFT57, ADRA1A, PPP2R4, APAF1, EIF2AK3, HTR2C, F2R	2976	81	14219	1.474657341032789	1.0	0.35643671868922977	53.86894704984363
GOTERM_BP_ALL	GO:0048592~eye morphogenesis	23	0.5589307411907655	0.0403733495593343	GNAT1, SHROOM2, RARG, YY1, NF1, SOX2, TH, PRKCI, VAX2, MEIS1, PROX1, EPHB2, CTNNB1, THY1, MFN2, BAK1, PVRL1, SP3, NTRK2, VEGFA, RARB, COL8A2, FRS2	2976	73	14219	1.5053625349830608	1.0	0.35639048413464325	53.9482284510524
GOTERM_BP_ALL	GO:0051056~regulation of small GTPase mediated signal transduction	60	1.4580801944106925	0.0406738259256384	RASGEF1B, RASGEF1C, ITSN2, RGL1, MCF2L, SPRY1, SMAP1, GBF1, TIAM1, TBC1D14, TBC1D13, RAPGEF5, RAPGEF2, E130112L23RIK, TBC1D9B, ALS2CL, ARHGEF3, DAB2IP, BCR, ARHGEF7, ARHGEF18, PSD3, SIPA1L2, ARHGEF17, ARHGEF9, PSD2, ARHGEF15, TBC1D22B, TBC1D22A, ARHGEF11, GAPVD1, NDEL1, SPATA13, RABGAP1, TBC1D5, PAFAH1B1, FGD5, IQSEC3, FGD6, RASA4, FBXO8, IQSEC1, RASA2, GIT1, OBSCN, NGEF, TBC1D2B, VAV3, TBC1D10C,…	2976	228	14219	1.2573394170911147	1.0	0.35786522609259763	54.218785333470755
GOTERM_CC_ALL	GO:0030118~clathrin coat	13	0.3159173754556501	0.04093421082408241	CLTA, CLTB, AP1B1, LDLRAP1, AP1S3, AP1S1, AP2B1, PICALM, AP1S2, AP3M2, NECAP1, GGA3, AP2M1	3358	34	15855	1.8053025260133833	0.9999999999981204	0.24516008798813305	46.395006002900665
GOTERM_BP_ALL	GO:0048660~regulation of smooth muscle cell proliferation	9	0.2187120291616039	0.04098746187002515	MFN2, MYD88, EREG, TGFBR2, VEGFA, TGM2, HBEGF, PPT2, AGPAT1	2976	20	14219	2.1500504032258063	1.0	0.35942384330548893	54.49958569699574
GOTERM_BP_ALL	GO:0007223~Wnt receptor signaling pathway, calcium modulating pathway	9	0.2187120291616039	0.04098746187002515	WNT5A, WNT1, WNT7B, WNT3, WNT11, WNT6, WNT7A, WNT8A, WNT2B	2976	20	14219	2.1500504032258063	1.0	0.35942384330548893	54.49958569699574
GOTERM_BP_ALL	GO:0008285~negative regulation of cell proliferation	59	1.433778857837181	0.04166180484055711	E2F7, TGFB3, SKAP2, PTEN, ADORA1, TGFB2, FNTB, SPRY1, BDNF, CDKN2B, PTGES, KIFAP3, WDR77, RARB, ASPH, MLL1, A130010J15RIK, RARG, RB1, PROX1, VASH1, MFN2, EREG, BTG1, JUN, ATPIF1, WNT5A, CAV2, CAV1, STK11, DRD2, ERBB2, TIMP2, CD24A, MSX2, CD9, SMARCB1, MORC3, AGT, NKX3-1, KRT4, INPP5D, AXIN2, B4GALT7, DPT, B4GALT1, NF2, TGFBR2, NF1, SMAD1, TAX1BP3, FOXP3, HDAC4, CDKN1A, CDKN1B, TSC1, EEF1E1, TGFBR…	2976	224	14219	1.2584620415706604	1.0	0.3635201185451594	55.09781677411498
GOTERM_BP_ALL	GO:0051347~positive regulation of transferase activity	38	0.9234507897934386	0.04280936512106574	GNAI2, EFNA1, EDN1, TGFB3, KIT, CD24A, ADORA1, PXN, CDC42, DAB1, DGKD, DGKG, GAB1, RAC1, TGFA, CERK, FRS2, CEACAM2, MDFI, IRAK2, IRAK1, DGKQ, VAV3, MAP2K1, TGFBR2, DGKK, VAV2, IRS1, CDK5, KITL, CISH, CDC25B, EREG, PSEN1, GADD45G, CD81, GADD45B, F2R	2976	135	14219	1.3448874950219036	1.0	0.37087659276742024	56.09876877086308
GOTERM_BP_ALL	GO:0032940~secretion by cell	50	1.2150668286755772	0.04375244253696013	SYT1, TXLNA, VPS33A, BDNF, LGI3, SCAMP1, STX1A, MYO6, STX3, STX2, ERP29, MECP2, STXBP1, RPH3A, PCLO, IRS1, PSEN1, VAMP2, STEAP2, EIF2AK3, LCP2, MYO5A, CPLX1, PPT1, GIPC1, LLGL2, RIMS3, SYN1, SYN2, TMED10, SNAP23, APBA1, TRPC2, IL6, TBX3, SCRN1, NLGN1, LIN7C, DVL1, LIN7A, CADPS, P2RX1, SCFD2, NTRK2, GHSR, CACNA1C, WNT7A, SYTL1, YKT6, MYH10	2976	186	14219	1.2843789744479128	1.0	0.3767165034649651	56.90550860927879
GOTERM_BP_ALL	GO:0055082~cellular chemical homeostasis	69	1.6767922235722963	0.04389400250942306	GM98, GRIK1, FOXA3, EDN1, SNCA, ADORA1, MBP, BAK1, SLC24A3, APOE, NKX6-2, SLC24A2, MT1, LGI4, EIF2B2, XCR1, CHRNA1, TRPM4, CCKBR, PIK3CB, UGT8A, MECP2, CACNG2, SLC9A3R1, CDK5, GNAQ, PSEN1, NAB2, NAB1, STC1, PRNP, KCNH2, PMP22, CLN5, MYO5A, CALCR, CAV1, ERBB2, PRND, PPT1, FKBP1A, CLDN11, CACNB4, SYPL2, CD24A, APLP2, ATP6V0C, CD9, VDR, TGM2, GAL3ST1, MAFG, TRPC2, PLP1, SCD2, SMAD7, NF1, NLGN3, AFG3…	2976	268	14219	1.2301283401540684	1.0	0.3769975458381323	57.02538520644082
GOTERM_BP_ALL	GO:0007595~lactation	12	0.29161603888213855	0.04389583458664858	PTHLH, VDR, AGPAT6, CCND1, CAV1, SOCS2, CREB1, SLC6A3, STAT5A, STAT5B, VEGFA, EIF2AK3	2976	31	14219	1.8495057232049947	1.0	0.3763193163812075	57.026934584582975
GOTERM_BP_ALL	GO:0007160~cell-matrix adhesion	17	0.4131227217496963	0.044507875770688786	JUB, LIMS1, LYPD3, COL5A3, SIRPA, ITGB1, CDK5, BCL2L11, PXN, CTNNB1, THY1, SNED1, CTGF, AGT, TESK2, EDA, FN1	2976	50	14219	1.6244825268817205	1.0	0.37981213026949234	57.5415849353767
GOTERM_BP_ALL	GO:0030097~hemopoiesis	65	1.5795868772782502	0.045114574087476836	STAT5A, G6PDX, MITF, STAT5B, RORC, TPD52, VPS33A, CTNNB1, TGFB2, BAK1, PICALM, WWP1, SPIB, MLL1, KIRREL3, MYST3, EGR1, FECH, RELB, CDK6, RB1, MYH9, PGM3, PSEN1, GADD45G, VEGFA, ADD2, CSF3, CALCR, TIPARP, AHCTF1, SFXN1, KIT, CACNB4, MEIS1, CD24A, SLC11A2, TAL1, BCL11A, POLM, ZAP70, HOXA9, CD4, TCEA1, FLT3L, TRAF6, EBP, CEBPE, IL7, CEBPG, TGFBR2, BPGM, FOXP3, HOXB4, PKNOX1, HOXB7, ID2, RPL22, NTRK1…	2976	251	14219	1.2373021355438463	1.0	0.38323575947145794	58.04597900911903
GOTERM_BP_ALL	GO:0001838~embryonic epithelial tube formation	18	0.4374240583232078	0.045335731612139975	COBL, ENAH, LMO4, VASP, SHANK3, MAP3K7, PFN1, ADM, TSC1, CFL1, IFT172, NUP50, GRLF1, APAF1, IFT52, TRAF6, IPMK, HECTD1	2976	54	14219	1.5926299283154122	1.0	0.3840341615608568	58.228428816609714
GOTERM_BP_ALL	GO:0007610~behavior	100	2.4301336573511545	0.04589367827079023	ADCY1, GRIK1, SLC6A3, SNCA, CALB1, TGFB2, PRKAR2B, BDNF, HTRA2, ROBO1, PPP1R1B, MYO6, GNB1L, MECP2, CCL21B, CRHR1, HOXD9, CCR9, AAAS, CX3CR1, DYNLRB1, CYSLTR1, DRD2, DRD5, RIC8, ASTN1, PPT1, CACNB4, EPHB2, SLC11A2, RAC1, SCN9A, STRBP, MAFG, TRPC2, NR4A3, VDAC1, HOXB8, P2RX3, GLS, P2RX2, NTRK2, TMOD2, ADM2, PYY, GHSR, CACNA1C, GM2A, KCNIP3, CHST10, NMUR2, SLC24A2, POU4F1, SEPP1, SLC22A5, SEMA3A, X…	2976	405	14219	1.1797258728262312	1.0	0.38708630448755377	58.685389141062984
GOTERM_BP_ALL	GO:0045619~regulation of lymphocyte differentiation	19	0.4617253948967193	0.0459177311111346	IL6, HSP90AA1, HMGB3, IL7, STAT5A, ERBB2, TGFBR2, STAT5B, SOCS5, BAD, FOXP3, PNP, CD24A, CLPTM1, CD83, ZAP70, VNN1, INPP5D, RC3H1	2976	58	14219	1.565170791620319	1.0	0.3865521666556978	58.70498168592886
GOTERM_BP_ALL	GO:0017038~protein import	25	0.6075334143377886	0.046022232914668934	BID, GRPEL2, GRPEL1, TGFB3, TIMM13, POLA2, NUP214, CRY2, SPNB2, TIMM9, TNPO2, KPNB1, TNPO1, TXNIP, RANBP17, IPO9, IPO8, MFN2, TIMM8A1, TOMM20, KPNA6, NUTF2, KPNA4, XPO7, KPNA1	2976	82	14219	1.4566737149226332	1.0	0.386556801699083	58.79000285232436
GOTERM_BP_ALL	GO:0046903~secretion	58	1.4094775212636694	0.046131993410489194	SYT1, PTGES2, EDN1, TXLNA, VPS33A, ADORA1, DAB2, BDNF, LGI3, SCAMP1, STX1A, STX3, MYO6, STX2, ERP29, STXBP1, MECP2, RPH3A, PCLO, IRS1, PSEN1, VAMP2, STEAP2, EIF2AK3, LCP2, MYO5A, CPLX1, DRD2, PPT1, GIPC1, CACNB4, RIMS3, LLGL2, SYN1, AGT, SYN2, TMED10, SNAP23, APBA1, TRPC2, IL6, TBX3, SCRN1, NLGN1, LIN7C, DVL1, LIN7A, CADPS, KCNN4, P2RX1, SCFD2, NTRK2, GHSR, CACNA1C, WNT7A, YKT6, SYTL1, MYH10	2976	221	14219	1.253925825913492	1.0	0.38659648605707353	58.87912393626578
GOTERM_BP_ALL	GO:0007178~transmembrane receptor protein serine/threonine kinase signaling pathway	24	0.5832320777642771	0.046291479125310245	PDGFB, FUT8, SMAD7, GDF6, USP9X, TGFBR2, TGFB3, SMAD1, GDNF, STUB1, TGFB2, MSX2, MAP3K7, RGMB, MYD88, ID1, SPNB2, PALM2, TGFBR3, PPM1L, BMPR1B, BMPR1A, ACVR1, BMP8A	2976	78	14219	1.4701199338296114	1.0	0.38696613835813554	59.00829471533786
GOTERM_BP_ALL	GO:0051216~cartilage development	24	0.5832320777642771	0.046291479125310245	MEF2C, WNT5A, FGF18, THRA, BMP1, RARG, HOXA11, EDN1, PRRX1, SOX5, TGFB2, COL9A1, DLX2, HOXA3, CTGF, MAPK14, FBXW4, GNAS, BMPR1B, EIF2AK3, PITX1, BMPR1A, BMP8A, FGF4	2976	78	14219	1.4701199338296114	1.0	0.38696613835813554	59.00829471533786
GOTERM_BP_ALL	GO:0051248~negative regulation of protein metabolic process	24	0.5832320777642771	0.046291479125310245	CAV1, PAIP2, IMPACT, RELA, MECP2, FKBP1A, GIPC1, FOXP3, UBE2B, YWHAE, CDK5, BAK1, EIF4EBP1, EIF4EBP2, ATG5, PSEN1, SH2D1B1, JUN, TIA1, RAB23, PPP2R4, TNRC6A, EIF2AK3, EIF2C4	2976	78	14219	1.4701199338296114	1.0	0.38696613835813554	59.00829471533786
GOTERM_BP_ALL	GO:0051339~regulation of lyase activity	20	0.48602673147023084	0.04629252470664492	ADCY3, CALCR, GUCA1B, PALM, GUCA1A, ADCY1, GNAI2, DRD2, DRD5, NF1, ADCY6, ADORA1, ADCYAP1, PTHLH, GNAQ, HRH3, GRM6, GNAS, ADM2, OPRD1	2976	62	14219	1.5412547693374956	1.0	0.38628465747493324	59.009140284264575
GOTERM_BP_ALL	GO:0031279~regulation of cyclase activity	20	0.48602673147023084	0.04629252470664492	ADCY3, CALCR, GUCA1B, PALM, GUCA1A, ADCY1, GNAI2, DRD2, DRD5, NF1, ADCY6, ADORA1, ADCYAP1, PTHLH, GNAQ, HRH3, GRM6, GNAS, ADM2, OPRD1	2976	62	14219	1.5412547693374956	1.0	0.38628465747493324	59.009140284264575
GOTERM_BP_ALL	GO:0003007~heart morphogenesis	23	0.5589307411907655	0.04647089959661488	TBX3, SMAD7, RXRA, TBX20, GJA1, FHL2, EGLN1, FKBP1A, ISL1, SRF, PROX1, TNNI1, TNNT2, MSX2, PSEN1, PTCD2, TGFBR3, ADAMTS1, IFT52, NCOR2, BMPR1A, PITX2, SMARCA4	2976	74	14219	1.4850197980238304	1.0	0.38677854900278374	59.153151817213256
GOTERM_BP_ALL	GO:0060711~labyrinthine layer development	13	0.3159173754556501	0.04673019617483082	MAP2K1, SOCS3, GRB2, LEF1, EGLN1, CITED1, MAPK1, WNT7B, ADM, RSPO3, GAB1, HS6ST1, CYR61	2976	35	14219	1.774644777265745	1.0	0.38780307493312316	59.36164162521084
GOTERM_BP_ALL	GO:0060021~palate development	13	0.3159173754556501	0.04673019617483082	SCHIP1, TSHZ1, TGFBR2, TIPARP, PRRX1, TGFB3, LEF1, INSIG2, INSIG1, TGFBR3, PYGO2, ASPH, BMPR1A	2976	35	14219	1.774644777265745	1.0	0.38780307493312316	59.36164162521084
GOTERM_BP_ALL	GO:0046888~negative regulation of hormone secretion	8	0.19441069258809235	0.04690729906860144	INHBB, IL6, PFKL, EDN1, GHSR, ADORA1, PSMD9, ACVR1C	2976	17	14219	2.248418722327641	1.0	0.38828223484525703	59.50346327053657
GOTERM_BP_ALL	GO:0045670~regulation of osteoclast differentiation	8	0.19441069258809235	0.04690729906860144	KLF10, NF1, MITF, GNAS, INPP5D, TCFE3, TOB2, CTNNB1	2976	17	14219	2.248418722327641	1.0	0.38828223484525703	59.50346327053657
GOTERM_MF_ALL	GO:0005272~sodium channel activity	11	0.267314702308627	0.04774140665094745	ACCN2, ACCN4, ACCN3, SCN2B, SCN3B, SCN9A, SCN4B, SCN5A, SCNN1A, HCN3, SCN4A	3186	28	15404	1.8994260604430098	1.0	0.48487915453481434	55.84537544999566
GOTERM_MF_ALL	GO:0005089~Rho guanyl-nucleotide exchange factor activity	22	0.534629404617254	0.0479445169305988	ARHGEF3, NGEF, OBSCN, VAV3, BCR, ARHGEF7, ARHGEF18, ARHGEF17, ARHGEF15, ITSN2, ARHGEF9, VAV2, MCF2L, ARHGEF11, TIAM1, KIFAP3, FGD5, DOCK11, FGD6, SPATA13, ALS2CL, E130112L23RIK	3186	71	15404	1.4981388645747682	1.0	0.483433877686007	56.00249288852004
GOTERM_BP_ALL	GO:0016358~dendrite development	14	0.3402187120291616	0.048919517781509145	KLF7, MYO6, MECP2, ABI2, CDK5, DVL1, BBS1, SLC11A2, PPP1R9B, BDNF, MTAP1B, RAC1, DCX, SS18L1	2976	39	14219	1.7151399228012132	1.0	0.40066777668715936	61.0822569819582
GOTERM_MF_ALL	GO:0003682~chromatin binding	42	1.0206561360874848	0.04902633723459632	HMGN3, SOX2, MITF, CBX2, CBX7, CBX6, HDGFRP3, CTNNB1, CBX5, SF3B1, TRP63, RNF168, CHD6, CHD4, MLL1, PITX2, CHD3, DNMT3A, SOX10, SUV39H1, LEF1, TLE4, VAX2, ISL1, SUZ12, DLX2, DLX1, HDAC3, NOTCH1, MEOX1, SMARCC1, RNF2, SP3, SMARCC2, AIRE, ATP6V0A1, PHF21A, TBL1X, PBX2, NSD1, NCOR2, SMARCA4	3186	155	15404	1.3101026669096654	1.0	0.4883477812864008	56.83052538817718
GOTERM_BP_ALL	GO:0006873~cellular ion homeostasis	67	1.6281895504252735	0.04948909947640802	GM98, GRIK1, EDN1, SNCA, ADORA1, MBP, BAK1, SLC24A3, APOE, NKX6-2, SLC24A2, MT1, LGI4, XCR1, EIF2B2, CHRNA1, TRPM4, CCKBR, PIK3CB, UGT8A, MECP2, CACNG2, SLC9A3R1, CDK5, GNAQ, PSEN1, NAB2, NAB1, STC1, PRNP, KCNH2, PMP22, CLN5, MYO5A, CALCR, CAV1, ERBB2, PRND, PPT1, FKBP1A, CLDN11, CACNB4, SYPL2, CD24A, APLP2, ATP6V0C, CD9, VDR, TGM2, GAL3ST1, MAFG, TRPC2, PLP1, SCD2, SMAD7, NF1, NLGN3, AFG3L2, P2R…	2976	261	14219	1.226508105714168	1.0	0.4036210282376699	61.518457624057966
GOTERM_BP_ALL	GO:0006091~generation of precursor metabolites and energy	67	1.6281895504252735	0.04948909947640802	PTGES3, IL6ST, ATP6AP1, CYC1, SNCA, OGDH, PDHB, ERO1LB, PPP1R1A, PDHA1, NDUFS2, ATP6V0D2, ATP5J, TXNL1, NDUFB11, PFKL, SUCLG2, CYCS, MECP2, CYB5B, PPP1CC, PPARGC1A, PPP1CB, ATP6V1A, PPP1CA, G6PC, GNAS, STEAP2, BC002163, NDUFB7, TXN2, ADPGK, ALDOC, TXN1, ATP6V1B2, ATP6V0B, ATP6V0C, ATP6V0E, TPI1, GYS1, CYBASC3, GAPDH, AGL, GLRX, ENO1, DLST, NDUFA2, FADS1, ATP5F1, FADS3, IDH3B, BPGM, CYB5, NDUFA1, …	2976	261	14219	1.226508105714168	1.0	0.4036210282376699	61.518457624057966
GOTERM_CC_ALL	GO:0030315~T-tubule	8	0.19441069258809235	0.049705191309109796	TGFB3, ESR1, CAMK2D, KCNJ12, CACNA1C, SCN5A, KCNJ11, CACNA1S	3358	17	15855	2.2219108012472413	0.999999999999995	0.28789961346982096	53.260961133020736
GOTERM_MF_ALL	GO:0019899~enzyme binding	59	1.433778857837181	0.050076410374543516	MEF2C, VAPB, PDE3B, AURKA, UBQLN1, CTNNB1, MYOCD, SLC2A3, PAK3, LSM2, DOCK11, FIZ1, ALS2CL, IRAK1, ANKRA2, PRKAB2, IPO9, RB1, RPH3A, IRS1, CCND1, SAPS1, CCND2, BTG1, GTF2I, SAPS3, PRKRIP1, ATPIF1, CAV1, ADAMTSL4, TRIB3, CHEK1, DAAM2, CD24A, PFN1, SQSTM1, DMD, TPRKB, CNKSR2, RANBP17, TGFBR2, SMG7, UBE4B, MOBKL1A, DOCK8, COTL1, SIRT2, GSG1, YWHAG, DUSP2, CD300A, MARCKS, PPP2R4, CUL4B, APBB2, XPO7, …	3186	229	15404	1.2456736212194726	1.0	0.49291822530792906	57.620227879582096
GOTERM_MF_ALL	GO:0004675~transmembrane receptor protein serine/threonine kinase activity	7	0.1701093560145808	0.05065397345337549	LY6G6E, TGFBR2, TGFBR3, BMPR1B, BMPR1A, ACVR1C, ACVR1	3186	14	15404	2.4174513496547396	1.0	0.4940899510036949	58.04877149967894
GOTERM_MF_ALL	GO:0005024~transforming growth factor beta receptor activity	7	0.1701093560145808	0.05065397345337549	LY6G6E, TGFBR2, TGFBR3, BMPR1B, BMPR1A, ACVR1C, ACVR1	3186	14	15404	2.4174513496547396	1.0	0.4940899510036949	58.04877149967894
GOTERM_CC_ALL	GO:0005834~heterotrimeric G-protein complex	13	0.3159173754556501	0.05067084328096897	GNAT1, GNAZ, GNA13, GNA12, GNG11, GNG12, GNAQ, RGS6, GNAS, GNG2, GNG3, GNB3, GNG4	3358	35	15855	1.7537224538415723	0.9999999999999974	0.29020103533284336	53.96451724698812
GOTERM_MF_ALL	GO:0004713~protein tyrosine kinase activity	44	1.069258809234508	0.050843586258534065	FRK, FGR, ERBB3, ERBB2, BLK, CLK1, KIT, SRC, EPHB2, INSRR, MAP3K7, 2610018G03RIK, PTK2B, MAP3K9, CLK4, LMTK2, ZAP70, TIE1, AATK, CDC7, OBSCN, PTPN3, MAP2K1, LIMK2, LIMK1, HCK, FLT4, MAP2K4, AXL, WNK1, EPHA2, WEE1, EPHA3, EPHA7, STYK1, NTRK1, ARAF, DYRK1A, NTRK2, TESK2, ABL1, KSR1, MAP3K13, NEK7	3186	164	15404	1.297169016887909	1.0	0.4925523709606803	58.188570882219224
GOTERM_BP_ALL	GO:0000278~mitotic cell cycle	63	1.5309842041312272	0.05096286390480935	SEPT2, E2F4, E2F6, AURKA, AURKB, RHOU, CDCA8, RAD21, SEH1L, MTAP9, CDCA3, STAG1, ANAPC1, ANP32B, SKP2, RB1, HMGA2, UBE2C, WEE1, CDK3, CCND1, MAD2L1, CCND2, MDM2, NEK9, MAPRE2, ARL8A, MAPRE1, ARL8B, CHFR, GADD45A, SEPT7, USP9X, CETN3, AHCTF1, CETN2, CHEK1, RCC1, CCNG1, CCNG2, ITGB1, CAMK2D, CAMK2B, PAFAH1B1, CLASP2, CAMK2A, NUDC, NFATC1, TFDP1, MAP2K1, CENPF, BIRC5, CDC26, 9130404D08RIK, CDC25A, S…	2976	244	14219	1.2336354772607085	1.0	0.41226305578435674	62.625721301529424
GOTERM_BP_ALL	GO:0046394~carboxylic acid biosynthetic process	39	0.9477521263669502	0.05109820278322409	MYO5A, PTGES3, PYCRL, SC5D, PTGES2, NAGS, STAR, EDN2, ABHD5, PTGS1, RNPEPL1, SC4MOL, ELOVL1, AKR1A4, TPI1, CYP39A1, ELOVL5, ELOVL4, ELOVL2, ALOX12B, PRKAA1, ELOVL7, ELOVL6, PLP1, SCD2, TBXAS1, MAT2A, FADS1, PRKAB2, FADS3, OXSM, ADI1, DHFR, MLYCD, MAT2B, PSAT1, AKR1D1, DEGS2, ALOX12	2976	141	14219	1.3215439830702358	1.0	0.4124076713263083	62.7258770091011
GOTERM_BP_ALL	GO:0016053~organic acid biosynthetic process	39	0.9477521263669502	0.05109820278322409	MYO5A, PTGES3, PYCRL, SC5D, PTGES2, NAGS, STAR, EDN2, ABHD5, PTGS1, RNPEPL1, SC4MOL, ELOVL1, AKR1A4, TPI1, CYP39A1, ELOVL5, ELOVL4, ELOVL2, ALOX12B, PRKAA1, ELOVL7, ELOVL6, PLP1, SCD2, TBXAS1, MAT2A, FADS1, PRKAB2, FADS3, OXSM, ADI1, DHFR, MLYCD, MAT2B, PSAT1, AKR1D1, DEGS2, ALOX12	2976	141	14219	1.3215439830702358	1.0	0.4124076713263083	62.7258770091011
GOTERM_BP_ALL	GO:0006575~cellular amino acid derivative metabolic process	39	0.9477521263669502	0.05109820278322409	SAT1, OCLN, SRM, DRD2, STAT5A, SLC6A3, SAT2, TH, SNCA, STAT5B, G6PDX, EIF5A, TGFB2, GSR, OAZ1, P4HA1, MTPN, GPX3, PEMT, SMOX, ETNK2, PCYT1A, SLC22A5, AMD1, DDC, P4HB, MAT2A, PADI3, MECP2, CDO1, PADI1, PNPLA7, MAT2B, GAMT, DHPS, PCYOX1, PTMS, SMS, EIF5A2	2976	141	14219	1.3215439830702358	1.0	0.4124076713263083	62.7258770091011
GOTERM_BP_ALL	GO:0031669~cellular response to nutrient levels	11	0.267314702308627	0.05126343083871835	SREBF1, ATG9A, ATG5, ATG12, PSEN1, NUAK2, FOXA3, CTSD, ATG16L1, TNRC6A, D2ERTD391E	2976	28	14219	1.8770281298003073	1.0	0.41273888484190624	62.84780729286229
GOTERM_BP_ALL	GO:0031110~regulation of microtubule polymerization or depolymerization	11	0.267314702308627	0.05126343083871835	CAV1, CDKN1B, MAPT, MTAP4, PSRC1, MTAP1B, MAPRE1, MID1IP1, CLASP2, MID1, MAP6D1	2976	28	14219	1.8770281298003073	1.0	0.41273888484190624	62.84780729286229
GOTERM_BP_ALL	GO:0001841~neural tube formation	17	0.4131227217496963	0.052682674667794374	COBL, ENAH, LMO4, VASP, MAP3K7, PFN1, TSC1, ADM, CFL1, IFT172, NUP50, GRLF1, APAF1, IFT52, TRAF6, IPMK, HECTD1	2976	51	14219	1.5926299283154122	1.0	0.42085245967217266	63.879698217607164
GOTERM_BP_ALL	GO:0040014~regulation of multicellular organism growth	23	0.5589307411907655	0.0532071151015261	SOCS2, DRD2, CREB1, SLC6A3, STAT5A, ATRN, G6PDX, STAT5B, PEX5, NPY1R, AFG3L2, ACVR1C, HDAC3, AGPAT6, HTRA2, DIO3, APOE, AGT, SIAH1A, NMUR2, GAMT, GHSR, NCOR1	2976	75	14219	1.4652195340501792	1.0	0.42336710017703016	64.25409048173006
GOTERM_BP_ALL	GO:0006140~regulation of nucleotide metabolic process	23	0.5589307411907655	0.0532071151015261	ADCY3, CALCR, GUCA1B, PALM, GUCA1A, ADCY1, GNAI2, DRD2, DRD5, NF1, ADCY6, EDN1, TIMP2, ADORA1, ADCYAP1, PTHLH, GNAQ, HRH3, GRM6, ATPIF1, ADM2, GNAS, OPRD1	2976	75	14219	1.4652195340501792	1.0	0.42336710017703016	64.25409048173006
GOTERM_BP_ALL	GO:0048048~embryonic eye morphogenesis	7	0.1701093560145808	0.053319760090417084	RARG, SP3, TH, VAX2, RARB, PROX1, FRS2	2976	14	14219	2.3889448924731185	1.0	0.42334620236980114	64.33402569753103
GOTERM_BP_ALL	GO:0007026~negative regulation of microtubule depolymerization	7	0.1701093560145808	0.053319760090417084	MAPT, MTAP4, MTAP1B, MID1IP1, CLASP2, MID1, MAP6D1	2976	14	14219	2.3889448924731185	1.0	0.42334620236980114	64.33402569753103
GOTERM_BP_ALL	GO:0031114~regulation of microtubule depolymerization	7	0.1701093560145808	0.053319760090417084	MAPT, MTAP4, MTAP1B, MID1IP1, CLASP2, MID1, MAP6D1	2976	14	14219	2.3889448924731185	1.0	0.42334620236980114	64.33402569753103
GOTERM_BP_ALL	GO:0043414~biopolymer methylation	22	0.534629404617254	0.05350546838077219	DNMT3A, RAB3B, EHMT1, 4833442J19RIK, SUV39H1, MECP2, RAB6, MBD4, ICMT, ETF1, SUZ12, PRDM9, BTG2, PRMT8, BTG1, PRMT6, PIWIL2, MLL3, FTSJ1, CARM1, NSD1, MLL1	2976	71	14219	1.4804728911101015	1.0	0.42377153785207344	64.46543873804342
GOTERM_BP_ALL	GO:0032868~response to insulin stimulus	19	0.4617253948967193	0.05359420443206061	STAR, PTPN2, PTPRA, PRKCI, PDE3B, RHOQ, FOXO1, IRS1, ACVR1C, AHSG, PHIP, EIF4EBP1, EIF4EBP2, GSK3A, SORT1, PIK3R3, GHSR, AKT2, PIK3R2	2976	59	14219	1.5386424731182797	1.0	0.4236044334418603	64.52806917040874
GOTERM_BP_ALL	GO:0030902~hindbrain development	21	0.5103280680437424	0.053685736568513054	PHOX2B, AGTPBP1, MAFB, PLXNA2, MECP2, EN1, SMAD1, LMX1A, TBR1, CDK5, HOXA1, DAB1, ULK1, MTPN, LHX5, NEUROD1, POU4F1, WNT7A, NFIB, MYH10, SMARCA4	2976	67	14219	1.4975475445353876	1.0	0.4234550755571811	64.59256357512957
GOTERM_BP_ALL	GO:0042472~inner ear morphogenesis	21	0.5103280680437424	0.053685736568513054	HMX2, MYO6, TCAP, MAFB, TMIE, OTX1, USH1G, SOX2, MUTED, PRRX1, SIX4, NR4A3, WNT1, HOXA1, INSIG2, CLIC5, DLX5, FOXG1, SIX1, INSIG1, FOXI1	2976	67	14219	1.4975475445353876	1.0	0.4234550755571811	64.59256357512957
GOTERM_BP_ALL	GO:0050678~regulation of epithelial cell proliferation	20	0.48602673147023084	0.053724643704753744	WNT5A, B4GALT1, IL6, STK11, PTEN, CTNNB1, NOTCH1, CDKN1B, DLX5, VEGFA, WDR77, NKX3-1, TGFA, TGFBR3, KRT4, FGF1, TBX18, FRS2, BMPR1A, IHH	2976	63	14219	1.5167904079194403	1.0	0.42298693376478247	64.61994426766728
GOTERM_BP_ALL	GO:0050801~ion homeostasis	74	1.7982989064398542	0.05424599830039464	GM98, GRIK1, EDN1, SNCA, ADORA1, MBP, BAK1, EDNRB, SLC24A3, APOE, SLC24A2, NKX6-2, MT1, LGI4, EIF2B2, XCR1, CHRNA1, TRPM4, FECH, CCKBR, PIK3CB, UGT8A, MECP2, CACNG2, SLC9A3R1, CDK5, GNAQ, PSEN1, NAB2, NAB1, SLC26A9, STC1, PRNP, KCNH2, PMP22, CLN5, MYO5A, CALCR, CAV1, DRD2, ERBB2, PRND, PPT1, FKBP1A, CLDN11, CACNB4, ATP12A, SYPL2, CD24A, APLP2, SLC11A2, ATP6V0C, CD9, VDR, TGM2, GAL3ST1, MAFG, TRPC…	2976	293	14219	1.2067025395427355	1.0	0.4254392826485339	64.98491601076238
GOTERM_MF_ALL	GO:0043566~structure-specific DNA binding	23	0.5589307411907655	0.054277680516992374	SSBP4, HMGB1, CNBP, SSBP2, SSBP1, MSH3, MECP2, MLH1, VAX2, CSDA, SMUG1, YBX1, PURB, CTNNB1, MCM6, FOS, NOTCH1, CGGBP1, SP3, TDG, TEF, MYC, NFIB	3186	76	15404	1.4631942379489213	1.0	0.5130214118003078	60.64593030106307
GOTERM_BP_ALL	GO:0043583~ear development	30	0.7290400972053462	0.0549491017477247	HMX2, SHROOM2, TSHZ1, TCAP, USH1G, EDN1, SOX2, MUTED, PRRX1, JAG1, WNT1, HOXA1, BDNF, INSIG2, INSIG1, MYC, MYO6, MAFB, TMIE, OTX1, SIX4, NR4A3, WHRN, BCL2L11, CDKN1B, CLIC5, DLX5, FOXG1, SIX1, FOXI1	2976	104	14219	1.3782374379652604	1.0	0.4289618536051648	65.47147753388329
GOTERM_MF_ALL	GO:0019838~growth factor binding	22	0.534629404617254	0.05495094984980288	IL1R1, IGFBPL1, FIBP, IL6ST, IGFBP6, PDAP1, WISP2, WISP1, CTGF, NTRK1, IGF2R, NTRK2, IL1RAP, TGFBR3, COL6A1, HTRA3, IGFBP2, API5, IGFBP4, CYR61, ACVR1, IGFBP5	3186	72	15404	1.4773313803445631	1.0	0.5146052656923941	61.11150192861858
GOTERM_CC_ALL	GO:0030424~axon	31	0.7533414337788579	0.05546325798756234	DRD2, TH, PPT1, ADORA1, MBP, TGFB2, ROBO1, MAPT, MTPN, TTYH1, GAD1, MYC, MYO6, STMN2, OMP, ESR1, NFASC, DPYSL2, CDC26, CDK5, NCAM1, NCAM2, NDEL1, PSEN1, P2RX3, BACE1, NTRK2, CNTN2, NGDN, PYGB, MYH10	3358	107	15855	1.3679287292725422	0.9999999999999999	0.3108769440506558	57.31233721879531
GOTERM_MF_ALL	GO:0008170~N-methyltransferase activity	15	0.3645200486026731	0.055485053386530175	SETDB1, EHMT1, SUV39H1, PRDM9, HNMT, PRMT8, PRMT6, ASH1L, SETMAR, PEMT, SETD8, MLL3, CARM1, NSD1, MLL1	3186	44	15404	1.648262283855504	1.0	0.5152564103625497	61.477150567132085
GOTERM_MF_ALL	GO:0019905~syntaxin binding	10	0.24301336573511542	0.05620546056124307	SNAP29, SEPT5, CAV1, CPLX1, GOPC, STXBP1, NAPA, VAMP2, NAPB, NSF	3186	25	15404	1.9339610797237916	1.0	0.5170991605685478	61.96522509561695
GOTERM_CC_ALL	GO:0005773~vacuole	54	1.3122721749696233	0.056726901413418115	SGSH, TSPAN1, GM2A, ATP6AP1, VPS33A, ATG5, TPP1, MT1, ATG9A, CD164, TMEM74, M6PR, 4930471M23RIK, WDR48, PNPLA7, NPC2, PRDX6, IGF2R, RAB14, CTSD, SORT1, ARL8A, NEU1, ARL8B, PCYOX1, CLN5, LITAF, PPT2, PPT1, ACP2, ATP6V1G1, ATP6V0B, RAB7, SLC11A2, ATP6V0C, LAPTM5, NAGA, GALC, SULT1C2, CYBASC3, VPS39, WDFY3, GABARAPL1, GUSB, MARCH9, TMEM55B, GABARAP, TMEM55A, LAMP1, MARCH2, CCDC115, CTNS, ATG16L1, PL…	3358	204	15855	1.2498248257015732	1.0	0.31426246850896244	58.15643819146102
GOTERM_MF_ALL	GO:0008601~protein phosphatase type 2A regulator activity	6	0.14580801944106928	0.057176914972937296	PPP2R5A, PPP2R5D, PPP2R5E, PPP2R4, PPP2R2B, PPP2R2D	3186	11	15404	2.6372196541688067	1.0	0.5205056813126341	62.61418295678507
GOTERM_MF_ALL	GO:0045309~protein phosphorylated amino acid binding	6	0.14580801944106928	0.057176914972937296	MAPK1, SH2D1B1, ZAP70, ACP2, LDLRAP1, SIRPA	3186	11	15404	2.6372196541688067	1.0	0.5205056813126341	62.61418295678507
GOTERM_BP_ALL	GO:0006672~ceramide metabolic process	13	0.3159173754556501	0.05720081377832163	GDF1, GM2A, LASS5, LASS6, ST6GALNAC6, ST6GALNAC4, P2RX1, LASS4, LASS2, GALC, CERK, GAL3ST1, SMPD2	2976	36	14219	1.7253490890083631	1.0	0.4415903518712797	66.98698712713337
GOTERM_BP_ALL	GO:0070507~regulation of microtubule cytoskeleton organization	13	0.3159173754556501	0.05720081377832163	CAV1, ROCK2, PSRC1, MTAP4, MID1IP1, MID1, CDKN1B, MAPT, MTAP1B, RANBP1, CLASP2, MAPRE1, MAP6D1	2976	36	14219	1.7253490890083631	1.0	0.4415903518712797	66.98698712713337
GOTERM_MF_ALL	GO:0019900~kinase binding	25	0.6075334143377886	0.05956963537989082	CAV1, TRIB3, PDE3B, CHEK1, UBQLN1, CD24A, SLC2A3, SQSTM1, LSM2, TPRKB, FIZ1, CNKSR2, IRAK1, PRKAB2, TGFBR2, MOBKL1A, RB1, IRS1, YWHAG, CCND1, DUSP2, CCND2, GTF2I, PRKRIP1, MARCKS	3186	85	15404	1.4220302056792584	1.0	0.5326648759481238	64.16846870590828
GOTERM_CC_ALL	GO:0016323~basolateral plasma membrane	39	0.9477521263669502	0.0596412807459979	JUB, ATP1B1, LIMS1, ENAH, CAV1, LIMS2, HFE2, AQP5, PIP5K1C, PPT2, CASK, RHOU, ADORA1, PXN, CTNNB1, CD44, PTK2B, DMD, NUMB, STARD8, SLC2A1, MTAP7, AGPAT1, PARVG, DIXDC1, STX2, SLC12A2, LIMK1, CAR11, FBLIM1, SLCO2B1, LDLRAP1, ARHGAP26, VASP, LIN7A, TNS3, SLC4A10, PRUNE, LASP1	3358	141	15855	1.30596352945649	1.0	0.3251853144972122	60.04420561814668
GOTERM_BP_ALL	GO:0048070~regulation of pigmentation during development	6	0.14580801944106928	0.059798086042849585	EDN3, GNAQ, KIT, VPS33A, KITL, BCL2L11	2976	11	14219	2.6061217008797657	1.0	0.45589372540459816	68.65682801789205
GOTERM_BP_ALL	GO:0007617~mating behavior	6	0.14580801944106928	0.059798086042849585	TRPC2, PPP1R1B, DRD5, TH, NHLH2, APLP2	2976	11	14219	2.6061217008797657	1.0	0.45589372540459816	68.65682801789205
GOTERM_BP_ALL	GO:0060343~trabecula formation	6	0.14580801944106928	0.059798086042849585	TGFBR3, FHL2, FKBP1A, EGLN1, ADAMTS1, SMARCA4	2976	11	14219	2.6061217008797657	1.0	0.45589372540459816	68.65682801789205
GOTERM_MF_ALL	GO:0042974~retinoic acid receptor binding	8	0.19441069258809235	0.05990660548953314	ZBTB22, NR1H2, CUTA, RARG, H2-KE2, NCOR1, NSD1, HMGA1	3186	18	15404	2.1488456441375465	1.0	0.5319451428289289	64.38241601072406
GOTERM_MF_ALL	GO:0051219~phosphoprotein binding	8	0.19441069258809235	0.05990660548953314	MAPK1, SH2D1B1, ARR3, ZAP70, PAFAH1B1, ACP2, LDLRAP1, SIRPA	3186	18	15404	2.1488456441375465	1.0	0.5319451428289289	64.38241601072406
GOTERM_BP_ALL	GO:0006487~protein amino acid N-linked glycosylation	10	0.24301336573511542	0.05999072472171555	STT3B, B4GALT1, MAN2A1, MGAT3, GANAB, CD4, MGAT5, DOLPP1, KRTCAP2, ALG12	2976	25	14219	1.9111559139784946	1.0	0.4562654615431392	68.7774393094743
GOTERM_BP_ALL	GO:0031647~regulation of protein stability	10	0.24301336573511542	0.05999072472171555	ASGR2, MORC3, STXBP1, GIPC1, IPO9, APBB2, PTEN, APBB1, MTRR, 1500035H01RIK	2976	25	14219	1.9111559139784946	1.0	0.4562654615431392	68.7774393094743
GOTERM_BP_ALL	GO:0010741~negative regulation of protein kinase cascade	10	0.24301336573511542	0.05999072472171555	SPRY1, CAV1, SOCS2, NF2, DRD2, NF1, CDC42SE1, PTEN, PHLDA3, NCOR1	2976	25	14219	1.9111559139784946	1.0	0.4562654615431392	68.7774393094743
GOTERM_BP_ALL	GO:0016571~histone methylation	10	0.24301336573511542	0.05999072472171555	SUZ12, EHMT1, PRDM9, PRMT8, PRMT6, MECP2, SUV39H1, MLL3, CARM1, NSD1	2976	25	14219	1.9111559139784946	1.0	0.4562654615431392	68.7774393094743
GOTERM_BP_ALL	GO:0035270~endocrine system development	22	0.534629404617254	0.06117314285985514	WNT5A, INSM1, IL6, DRD2, CREB1, SLC6A3, NF1, SOX2, PDE3B, ISL1, MDK, GATA2, HOXA3, CRKL, NKX6-2, SIX1, NEUROD1, EIF2AK3, NKX2-2, PITX1, BMPR1A, PITX2	2976	72	14219	1.4599107676224612	1.0	0.46223306153489585	69.5081802242293
GOTERM_BP_ALL	GO:0051494~negative regulation of cytoskeleton organization	16	0.3888213851761847	0.061300386012842364	SHROOM2, CAPZA1, MTAP4, TMSB10, MID1IP1, MID1, CAPZB, PFN1, MAPT, SPNB2, SPNB1, MTAP1B, TMSB4X, CLASP2, MAPRE1, MAP6D1	2976	48	14219	1.5926299283154122	1.0	0.4622194356169351	69.58584482778159
GOTERM_BP_ALL	GO:0045580~regulation of T cell differentiation	16	0.3888213851761847	0.061300386012842364	IL6, HSP90AA1, IL7, STAT5A, ERBB2, TGFBR2, STAT5B, SOCS5, BAD, FOXP3, PNP, CLPTM1, CD83, ZAP70, VNN1, RC3H1	2976	48	14219	1.5926299283154122	1.0	0.4622194356169351	69.58584482778159
GOTERM_BP_ALL	GO:0043473~pigmentation	18	0.4374240583232078	0.062102666328522904	MYO5A, SOX10, EDN3, SHROOM2, DRD2, NF1, ATRN, MITF, MUTED, EN1, KIT, CITED1, BCL2L11, DCT, EDNRB, GNAQ, EDA, MYC	2976	56	14219	1.535750288018433	1.0	0.4659785133089914	70.07123083848694
GOTERM_BP_ALL	GO:0019221~cytokine-mediated signaling pathway	18	0.4374240583232078	0.062102666328522904	IRAK1, IL6, IL1R1, IL6ST, STAT5A, STAT5B, FKBP1A, KIT, BAD, SOCS5, TNFRSF1A, 5730403B10RIK, MYD88, EREG, IL1RAP, GAB1, CX3CR1, RQCD1	2976	56	14219	1.535750288018433	1.0	0.4659785133089914	70.07123083848694
GOTERM_BP_ALL	GO:0006936~muscle contraction	19	0.4617253948967193	0.06212590389737052	DRD2, CALD1, TBX20, FKBP1A, SFRS1, HOMER1, TRIM63, TPM2, GDNF, CACNA1S, TNNT2, CHRM3, JSRP1, AGT, P2RX3, PDE4B, P2RX2, CAMK2D, CACNA1C	2976	60	14219	1.5129984318996417	1.0	0.46537908892845437	70.08517985249387
GOTERM_CC_ALL	GO:0005791~rough endoplasmic reticulum	6	0.14580801944106928	0.06255441096314407	ARL6IP1, HCRT, SRPR, RAB14, SSR3, STAU1	3358	11	15855	2.5753966105365746	1.0	0.3357598705580651	61.85151510021396
GOTERM_MF_ALL	GO:0001784~phosphotyrosine binding	5	0.12150668286755771	0.06264938530908809	MAPK1, SH2D1B1, ZAP70, ACP2, LDLRAP1	3186	8	15404	3.0218141870684243	1.0	0.5456615556126889	66.0797139348481
GOTERM_MF_ALL	GO:0004758~serine C-palmitoyltransferase activity	4	0.09720534629404617	0.06321627690625456	1110032A04RIK, SPTLC1, 1110002B05RIK, SPTLC2	3186	5	15404	3.867922159447583	1.0	0.5462298045254637	66.42090223327757
GOTERM_MF_ALL	GO:0016454~C-palmitoyltransferase activity	4	0.09720534629404617	0.06321627690625456	1110032A04RIK, SPTLC1, 1110002B05RIK, SPTLC2	3186	5	15404	3.867922159447583	1.0	0.5462298045254637	66.42090223327757
GOTERM_BP_ALL	GO:0006939~smooth muscle contraction	8	0.19441069258809235	0.06331159147445628	CHRM3, DRD2, AGT, P2RX3, PDE4B, P2RX2, CACNA1C, GDNF	2976	18	14219	2.1235065710872165	1.0	0.47120939380783455	70.7888086308775
GOTERM_BP_ALL	GO:0045682~regulation of epidermis development	8	0.19441069258809235	0.06331159147445628	MAFG, MAFF, NOTCH1, KRT36, NAB2, NAB1, TRP63, TGFB2	2976	18	14219	2.1235065710872165	1.0	0.47120939380783455	70.7888086308775
GOTERM_BP_ALL	GO:0051054~positive regulation of DNA metabolic process	11	0.267314702308627	0.06407701021905081	UBE2N, BRCC3, EREG, CEBPG, TBX21, RNF168, TNFSF12, CD40, UBE2B, PNP, APBB1	2976	29	14219	1.8123030218761589	1.0	0.47467083734506144	71.23468050713029
GOTERM_BP_ALL	GO:0042594~response to starvation	11	0.267314702308627	0.06407701021905081	SREBF1, ATG9A, ATG5, ATG12, PSEN1, NUAK2, FOXA3, CTSD, ATG16L1, TNRC6A, D2ERTD391E	2976	29	14219	1.8123030218761589	1.0	0.47467083734506144	71.23468050713029
GOTERM_CC_ALL	GO:0031970~organelle envelope lumen	14	0.3402187120291616	0.06410750393432643	STAR, TIMM13, CHCHD4, ARL2BP, TIMM8A1, HTRA2, PTGES, CPOX, IGF2R, GOLPH3, CACYBP, TIMM9, COX6B1, DIABLO	3358	40	15855	1.6525461584276355	1.0	0.34001551970163046	62.78359603402082
GOTERM_MF_ALL	GO:0042803~protein homodimerization activity	50	1.2150668286755772	0.06466014718775502	SCHIP1, GRPEL2, IMPA2, GRPEL1, IMPA1, THRA, VAPB, USH1G, GDF6, NR6A1, G6PDX, GYPA, TPD52, GDNF, KLHL2, TGFB2, ASGR1, PLEKHB1, PRMT8, GABPB2, HSP90AA1, ACTN4, RUNX1T1, MYH9, INHBB, VEGFA, ATPIF1, CRYBA1, MAP3K13, CAV2, GIPC1, STUB1, TRIM66, PVRL1, DGKD, PAFAH1B1, FLT3L, ZBTB7B, GPD1, S100A16, CEBPG, ARID3A, CENPF, BIRC5, FOXP3, FOXP4, FAAH, SUMF1, SYT16, PPP2R4	3186	193	15404	1.252565466142352	1.0	0.5518621133647702	67.27539072835059
GOTERM_MF_ALL	GO:0016879~ligase activity, forming carbon-nitrogen bonds	50	1.2150668286755772	0.06466014718775502	HECW1, UBE2G1, UBE2G2, PPCS, TTLL5, HLCS, LNX1, WWP1, UBE2A, SKP2, UBE2H, UBE2C, UBE2B, GMPS, BRAP, UBE2N, UBE2O, HUWE1, PIAS3, 1110018G07RIK, SIAH1A, MIB2, UBE2M, MDM2, SIAH2, CHFR, FBXO11, ADSS, SYVN1, UBE2Z, UBE3B, UBE2V1, UBE2V2, CBLL1, SKP1A, UBE3C, STUB1, FEM1A, UBE2D3, UBE2D2, HECTD3, RNF168, HECTD1, UBE4B, UBE2L6, UBE2Q2, TRIM63, FAAH, RNF2, UBE2E2	3186	193	15404	1.252565466142352	1.0	0.5518621133647702	67.27539072835059
GOTERM_BP_ALL	GO:0009725~response to hormone stimulus	44	1.069258809234508	0.06498915041069873	HMGB1, CAV1, STAR, STAT5A, TH, STAT5B, TGFB3, PDE3B, FOXO1, RHOQ, TIMP3, CD24A, SRC, AHSG, ACVR1C, PHIP, EIF4EBP1, EIF4EBP2, SPRR2B, PIK3R3, EIF2B2, PIK3R2, AKT2, BCKDHA, MAT2A, MAP2K1, SNRPN, PTPN2, PTPRA, TGFBR2, ADIPOR2, ESR1, PRKCI, ADIPOR1, CFTR, IRS1, SNURF, GSK3A, SORT1, FABP4, ADRA1A, AREG, TBL1X, STEAP2, GHSR	2976	165	14219	1.27410394265233	1.0	0.4788919150465465	71.75760592261526
GOTERM_BP_ALL	GO:0045648~positive regulation of erythrocyte differentiation	5	0.12150668286755771	0.06508597115641314	TAL1, ANKRD54, SMAP1, MAPK14, INPP5D	2976	8	14219	2.986181115591398	1.0	0.47868216178433454	71.81258125298532
GOTERM_BP_ALL	GO:0045579~positive regulation of B cell differentiation	5	0.12150668286755771	0.06508597115641314	STAT5A, STAT5B, INPP5D, BAD, PNP	2976	8	14219	2.986181115591398	1.0	0.47868216178433454	71.81258125298532
GOTERM_BP_ALL	GO:0002065~columnar/cuboidal epithelial cell differentiation	5	0.12150668286755771	0.06508597115641314	AGPAT6, NOTCH1, RXRA, WDR77, TRP63	2976	8	14219	2.986181115591398	1.0	0.47868216178433454	71.81258125298532
GOTERM_BP_ALL	GO:0046889~positive regulation of lipid biosynthetic process	5	0.12150668286755771	0.06508597115641314	SREBF1, AGT, MLXIPL, ABCG4, ABCG1	2976	8	14219	2.986181115591398	1.0	0.47868216178433454	71.81258125298532
GOTERM_BP_ALL	GO:0008216~spermidine metabolic process	4	0.09720534629404617	0.0652182626333748	SRM, SAT2, DHPS, AMD1	2976	5	14219	3.8223118279569896	1.0	0.478664371180048	71.88753326366152
GOTERM_BP_ALL	GO:0051590~positive regulation of neurotransmitter transport	4	0.09720534629404617	0.0652182626333748	STX1A, DRD2, SNCA, HTR2C	2976	5	14219	3.8223118279569896	1.0	0.478664371180048	71.88753326366152
GOTERM_BP_ALL	GO:0045940~positive regulation of steroid metabolic process	4	0.09720534629404617	0.0652182626333748	SREBF1, APOE, ABCG4, ABCG1	2976	5	14219	3.8223118279569896	1.0	0.478664371180048	71.88753326366152
GOTERM_BP_ALL	GO:0046838~phosphorylated carbohydrate dephosphorylation	4	0.09720534629404617	0.0652182626333748	G6PC, IMPA2, IMPA1, PTEN	2976	5	14219	3.8223118279569896	1.0	0.478664371180048	71.88753326366152
GOTERM_BP_ALL	GO:0021535~cell migration in hindbrain	4	0.09720534629404617	0.0652182626333748	DAB1, PLXNA2, ULK1, POU4F1	2976	5	14219	3.8223118279569896	1.0	0.478664371180048	71.88753326366152
GOTERM_BP_ALL	GO:0006887~exocytosis	31	0.7533414337788579	0.06670441840149534	MYO5A, CPLX1, TXLNA, VPS33A, LLGL2, RIMS3, TMED10, LGI3, SNAP23, TRPC2, SCAMP1, STX1A, STX3, STX2, SCRN1, NLGN1, STXBP1, LIN7C, RPH3A, PCLO, LIN7A, CADPS, PSEN1, P2RX1, SCFD2, VAMP2, CACNA1C, STEAP2, YKT6, SYTL1, MYH10	2976	110	14219	1.346496212121212	1.0	0.4858794544954226	72.7166754695318
GOTERM_CC_ALL	GO:0033176~proton-transporting V-type ATPase complex	8	0.19441069258809235	0.06692606511219759	ATP6V0C, ATP6V1A, ATP6V0E, ATP6AP1, ATP6V1B2, ATP6V1G1, ATP6V0D2, ATP6V0B	3358	18	15855	2.0984713122890613	1.0	0.3496720262992593	64.42109757920001
GOTERM_BP_ALL	GO:0021761~limbic system development	12	0.29161603888213855	0.06703653555970546	BBS1, DLX2, DLX1, TBX3, TSC1, EMX2, LEF1, ID4, PAFAH1B1, LMX1A, CDK5, YWHAE	2976	33	14219	1.7374144672531768	1.0	0.4869057101193329	72.89877482872302
GOTERM_CC_ALL	GO:0005952~cAMP-dependent protein kinase complex	5	0.12150668286755771	0.06763146880511761	PRKAR2B, PRKAR2A, PRKAB2, PRKAR1A, PRKACB	3358	8	15855	2.950975282906492	1.0	0.3500329020786386	64.82026588758868
GOTERM_BP_ALL	GO:0001654~eye development	42	1.0206561360874848	0.06826633458626641	HMGB1, FKBP8, SHROOM2, TH, SOX2, MITF, ABI2, MEIS1, EPHB2, CTNNB1, TGFB2, MIP, BAK1, PVRL1, RARB, FRS2, CRYGF, COL8A2, PITX2, GNAT1, RARG, CRYAB, YY1, NF1, PRKCI, VAX2, CACNA1S, PROX1, LIM2, THY1, MFN2, PKNOX1, SP3, NTRK2, VEGFA, GRLF1, PYGO2, NEUROD1, BMPR1B, CRYBA1, MAB21L2, MYH10	2976	157	14219	1.2781615985206494	1.0	0.49263644175184074	73.56310177801804
GOTERM_BP_ALL	GO:0030799~regulation of cyclic nucleotide metabolic process	22	0.534629404617254	0.06957305938559996	ADCY3, CALCR, GUCA1B, PALM, GUCA1A, ADCY1, GNAI2, DRD2, DRD5, NF1, ADCY6, EDN1, TIMP2, ADORA1, ADCYAP1, PTHLH, GNAQ, HRH3, GRM6, ADM2, GNAS, OPRD1	2976	73	14219	1.4399119899837975	1.0	0.49868453797829404	74.25207315221944
GOTERM_MF_ALL	GO:0015036~disulfide oxidoreductase activity	7	0.1701093560145808	0.07008849871068834	GSR, GLRX5, PTGES2, TXN2, TXN1, SH3BGRL3, GLRX	3186	15	15404	2.2562879263444233	1.0	0.5793418620729178	70.30847976602666
GOTERM_BP_ALL	GO:0050852~T cell receptor signaling pathway	9	0.2187120291616039	0.07037073569211547	UBE2N, MAPK1, PSEN1, CD247, ZAP70, CACNB3, CACNB4, FOXP3, THY1	2976	22	14219	1.954591275659824	1.0	0.5020452292246063	74.6642546070666
GOTERM_BP_ALL	GO:0035116~embryonic hindlimb morphogenesis	9	0.2187120291616039	0.07037073569211547	NOTCH1, LMBR1, RARG, GNAS, RARB, WNT7A, FGF4, CTNNB1, SMARCA4	2976	22	14219	1.954591275659824	1.0	0.5020452292246063	74.6642546070666
GOTERM_BP_ALL	GO:0019827~stem cell maintenance	9	0.2187120291616039	0.07037073569211547	ZFP358, CDX2, SOX2, PIWIL2, TCF7L2, BMPR1A, FGF4, TCL1, MYST3	2976	22	14219	1.954591275659824	1.0	0.5020452292246063	74.6642546070666
GOTERM_BP_ALL	GO:0002053~positive regulation of mesenchymal cell proliferation	9	0.2187120291616039	0.07037073569211547	HMGB1, FBXW4, TGFBR2, VEGFA, TRP63, PRRX1, TBX18, IRS1, BMPR1A	2976	22	14219	1.954591275659824	1.0	0.5020452292246063	74.6642546070666
GOTERM_BP_ALL	GO:0042475~odontogenesis of dentine-containing tooth	14	0.3402187120291616	0.07054572547071405	NF2, LEF1, BCL2L11, CTNNB1, DLX2, DLX1, SOSTDC1, TRP63, NFIC, TRAF6, EDA, LRP4, FGF4, BMPR1A	2976	41	14219	1.6314745607133492	1.0	0.5022018878218301	74.75383720315033
GOTERM_MF_ALL	GO:0016278~lysine N-methyltransferase activity	10	0.24301336573511542	0.07074649954676346	SETDB1, EHMT1, PRDM9, ASH1L, SETMAR, SUV39H1, SETD8, MLL3, NSD1, MLL1	3186	26	15404	1.8595779612728764	1.0	0.5801239577199788	70.65762299395438
GOTERM_MF_ALL	GO:0016279~protein-lysine N-methyltransferase activity	10	0.24301336573511542	0.07074649954676346	SETDB1, EHMT1, PRDM9, ASH1L, SETMAR, SUV39H1, SETD8, MLL3, NSD1, MLL1	3186	26	15404	1.8595779612728764	1.0	0.5801239577199788	70.65762299395438
GOTERM_MF_ALL	GO:0018024~histone-lysine N-methyltransferase activity	10	0.24301336573511542	0.07074649954676346	SETDB1, EHMT1, PRDM9, ASH1L, SETMAR, SUV39H1, SETD8, MLL3, NSD1, MLL1	3186	26	15404	1.8595779612728764	1.0	0.5801239577199788	70.65762299395438
GOTERM_BP_ALL	GO:0040011~locomotion	89	2.1628189550425274	0.07112491310527069	EDN3, CCKAR, JUB, SCHIP1, PDGFB, SMCP, PLXNA2, WASF2, PEX5, GJA1, PTEN, GDNF, TGFB2, 1500035H01RIK, EDNRB, DAB1, ROBO1, CTGF, POU4F1, SEMA3A, CAP1, XCR1, NR2F1, CYR61, PHOX2B, 1110034A24RIK, MDGA1, EMX2, CCL21B, SIX4, MYH9, CDK5, CCR9, PROK2, NCK2, TNS3, NDEL1, NAV1, PSEN1, CD34, NCK1, ST14, VEGFA, SIX1, CX3CR1, CFL1, CNTN2, LAMC1, ACVR1, MYO5A, ZFAND5, SHROOM2, CXCL5, CYSLTR1, FUT8, TNFRSF12A, D…	2976	364	14219	1.1682203045610304	1.0	0.5044137109485445	75.04820667893438
GOTERM_BP_ALL	GO:0034504~protein localization in nucleus	19	0.4617253948967193	0.07154439496141418	TXNIP, RANBP17, PPP3R1, TGFB3, IPO9, POLA2, IPO8, NUP214, CRY2, MORC3, SPNB2, KPNA6, NUTF2, KPNA4, XPO7, TNPO2, TNPO1, KPNB1, KPNA1	2976	61	14219	1.4881951789176804	1.0	0.5058016987036102	75.25937394256252
GOTERM_BP_ALL	GO:0046546~development of primary male sexual characteristics	17	0.4131227217496963	0.07203214651642265	WNT5A, TBX3, SOX2, ESR1, BCL2L2, BCL2L1, CSDA, LGR4, BCL2L11, GJB2, AHSG, ASB1, BIK, MTAP7, KLHL10, FSHB, LHX9	2976	53	14219	1.532530685737472	1.0	0.5075243042540185	75.50278048130453
GOTERM_BP_ALL	GO:0008380~RNA splicing	52	1.2636695018226003	0.07243724953984618	PRPF4B, U2AF2, SNRPD3, LSM6, RBM4, SNRPD1, SYNCRIP, WTAP, RBM9, WBP4, YBX1, NONO, SFRS7, TARDBP, LSM2, LSM1, SNRPA1, SRPK2, PRPF31, NOL3, PTBP1, MBNL1, SFRS1, DDX39, KHSRP, RBM38, SIP1, PRPF38B, PRPF38A, PPP4R2, STRAP, TRA2A, SF3B1, SFRS16, PRPF8, PPIL3, SCNM1, PABPC1, GEMIN7, SFRS12, DHX8, BCAS2, RNPS1, CASC3, PRPF18, DDX5, U2AF1L4, PPP1R8, ZRANB2, LSM11, LSM10, PHF5A	2976	201	14219	1.2360709891403197	1.0	0.5088213371366441	75.7032168307394
GOTERM_BP_ALL	GO:0031056~regulation of histone modification	7	0.1701093560145808	0.07360890946263363	UBE2N, MYOCD, MECP2, FOXP3, UBE2B, NCOR1, MLL1	2976	15	14219	2.229681899641577	1.0	0.5139185328842419	76.27422542690219
GOTERM_BP_ALL	GO:0000059~protein import into nucleus, docking	7	0.1701093560145808	0.07360890946263363	RANBP17, IPO9, IPO8, TNPO2, XPO7, KPNB1, TNPO1	2976	15	14219	2.229681899641577	1.0	0.5139185328842419	76.27422542690219
GOTERM_BP_ALL	GO:0051648~vesicle localization	7	0.1701093560145808	0.07360890946263363	MYO5A, SHROOM2, PSEN1, NLGN1, TMED10, YKT6, PCLO	2976	15	14219	2.229681899641577	1.0	0.5139185328842419	76.27422542690219
GOTERM_BP_ALL	GO:0009260~ribonucleotide biosynthetic process	31	0.7533414337788579	0.07377887877504688	ADSS, ATP1B1, ATP1B3, ATP1B2, ATP6AP1, ATP1B4, ATP6V1B2, ATP12A, PNP, ATP6V0B, ATP6V0C, ATP2B1, ATP6V0E, ATP5S, ATP6V0D2, IMPDH1, ATP5J, ADAL, ATP11B, ATP5F1, ATP11A, AMPD2, GMPS, ATP6V1A, ATP13A1, ATP2A3, ATP6V1E1, ATP6V0A1, PRPS2, ATP6V0A2, PRPS1	2976	111	14219	1.3343656156156156	1.0	0.5140231579070677	76.35599693785925
GOTERM_CC_ALL	GO:0033177~proton-transporting two-sector ATPase complex, proton-transporting domain	9	0.2187120291616039	0.07467113239052173	ATP6V0C, ATP6V0E, ATP5S, ATP5F1, ATP6V0A1, ATP6V0D2, ATP6V0A2, ATP6V0B, ATP5J	3358	22	15855	1.931547457902431	1.0	0.3768436073712572	68.58128971527961
GOTERM_BP_ALL	GO:0055092~sterol homeostasis	10	0.24301336573511542	0.07533388542565947	G6PC, CAV1, NPC2, APOE, PLSCR3, FABP4, NR5A2, CD24A, NCOR1, LDLRAP1	2976	26	14219	1.837649917287014	1.0	0.520912305359179	77.09181664553388
GOTERM_BP_ALL	GO:0060349~bone morphogenesis	10	0.24301336573511542	0.07533388542565947	MEF2C, PTHLH, FGF18, RARG, INSIG2, HOXA11, NAB2, NAB1, INSIG1, GNAS	2976	26	14219	1.837649917287014	1.0	0.520912305359179	77.09181664553388
GOTERM_BP_ALL	GO:0042632~cholesterol homeostasis	10	0.24301336573511542	0.07533388542565947	G6PC, CAV1, NPC2, APOE, PLSCR3, FABP4, NR5A2, CD24A, NCOR1, LDLRAP1	2976	26	14219	1.837649917287014	1.0	0.520912305359179	77.09181664553388
GOTERM_BP_ALL	GO:0043112~receptor metabolic process	10	0.24301336573511542	0.07533388542565947	PLD2, FNTA, CAML, FUT8, ULK1, DMD, DOK7, CDK5, LRP4, DVL1	2976	26	14219	1.837649917287014	1.0	0.520912305359179	77.09181664553388
GOTERM_MF_ALL	GO:0035257~nuclear hormone receptor binding	12	0.29161603888213855	0.07560991248167342	ZBTB22, NR1H2, CUTA, YWHAH, RARG, H2-KE2, ATP6V0A1, DDX54, NCOR1, NSD1, HMGA1, TOB2	3186	34	15404	1.70643624681511	1.0	0.6026421891133482	73.12103828537342
GOTERM_CC_ALL	GO:0030425~dendrite	31	0.7533414337788579	0.07588190735394837	CPLX1, GRIK1, DRD2, ABI2, CASK, PPT1, GIPC1, KCNJ12, ADORA1, CBX6, GOPC, ARC, FBXO2, SLC12A5, DPYSL5, DPYSL2, PSD2, DDN, CDK5, THY1, ACCN2, PPP1R9B, PPP1R9A, PLK3, PSEN1, DRP2, NTRK2, NGDN, CACNA1C, SEZ6, MYH10	3358	110	15855	1.3306215821105638	1.0	0.37901140729233485	69.18904755007638
GOTERM_BP_ALL	GO:0044085~cellular component biogenesis	145	3.523693803159174	0.07622462215393741	JUB, SEPT2, PDGFB, LSM6, TBP, LNX1, 1500035H01RIK, ACTG1, GTF2E1, PICALM, ATG5, 1110017D15RIK, LSM2, APOM, TBPL1, MYST3, H1F0, CUTA, KRR1, MYO6, ATG9A, FECH, ACTN4, PCBD1, SCUBE1, 1110034A24RIK, BYSL, BAIAP2, TAF4A, MECP2, ISG20L2, PROX1, THY1, TNNT2, PA2G4, PTRF, TESK2, ATPIF1, BIN3, LAMC1, SIP1, PMP22, EIF2AK3, SMARCA4, CAV2, CAV1, TAF9B, AHCTF1, ARPC4, BOP1, CAPZB, ITGB1, PXN, RAC3, RAC1, TTYH…	2976	618	14219	1.1210259204161883	1.0	0.5244919451308909	77.50348519487537
GOTERM_MF_ALL	GO:0015171~amino acid transmembrane transporter activity	16	0.3888213851761847	0.0769454481815322	SLC36A2, SLC38A2, SLC6A11, PDPN, SLC7A8, SLC7A4, SLC7A6, SLC25A12, SLC1A4, SLC17A6, SLC7A2, SLC7A1, SLC25A22, SLC6A6, CTNS, SLC1A1	3186	50	15404	1.5471688637790335	1.0	0.6065999177136784	73.76267532341116
GOTERM_BP_ALL	GO:0048066~pigmentation during development	11	0.267314702308627	0.07877447473034163	MYO5A, DCT, EDNRB, SOX10, EDN3, GNAQ, MITF, MUTED, KIT, BCL2L11, CITED1	2976	30	14219	1.7518929211469536	1.0	0.5359133879569933	78.64356388187352
GOTERM_BP_ALL	GO:0000271~polysaccharide biosynthetic process	11	0.267314702308627	0.07877447473034163	PTGES3, GLT25D1, GLT25D2, GBE1, NDST1, GYS1, CHSY1, MAT2B, B4GALT7, AGL, HS2ST1	2976	30	14219	1.7518929211469536	1.0	0.5359133879569933	78.64356388187352
GOTERM_CC_ALL	GO:0005925~focal adhesion	18	0.4374240583232078	0.07884610442040754	PARVG, JUB, DIXDC1, ENAH, LIMS1, LIMS2, LIMK1, FBLIM1, PIP5K1C, RHOU, VASP, ARHGAP26, PXN, TNS3, PRUNE, LASP1, PTK2B, STARD8	3358	57	15855	1.4910190903106486	1.0	0.3881377302271767	70.63096804346473
GOTERM_MF_ALL	GO:0016747~transferase activity, transferring acyl groups other than amino-acyl groups	48	1.1664641555285542	0.07959253889749107	SAT1, ING3, GDF1, QPCTL, NAGS, GNPNAT1, SAT2, ABHD5, GCAT, LASS5, LASS6, ZDHHC24, EPC1, AGPAT6, ELOVL2, ZDHHC9, TGM2, ELOVL6, MYST2, ZDHHC20, TGM6, PDHX, AGPAT3, AGPAT1, MYST3, SOAT1, CPT1C, DLST, CPT1B, 1110032A04RIK, NAT6, SPTLC1, SPTLC2, ZDHHC8, TAZ, CRAT, ESCO2, CPT1A, OXSM, ZDHHC17, 1110002B05RIK, DGAT2, LASS4, LASS2, MBOAT2, SLC27A3, YKT6, CLOCK	3186	187	15404	1.241044543138262	1.0	0.6168332341465355	74.99210488213927
GOTERM_BP_ALL	GO:0030808~regulation of nucleotide biosynthetic process	21	0.5103280680437424	0.07987564633206085	ADCY3, CALCR, GUCA1B, PALM, GUCA1A, ADCY1, GNAI2, DRD2, DRD5, NF1, ADCY6, EDN1, ADORA1, ADCYAP1, PTHLH, GNAQ, HRH3, GRM6, ADM2, GNAS, OPRD1	2976	70	14219	1.433366935483871	1.0	0.5403340852485463	79.11880615184681
GOTERM_BP_ALL	GO:0030802~regulation of cyclic nucleotide biosynthetic process	21	0.5103280680437424	0.07987564633206085	ADCY3, CALCR, GUCA1B, PALM, GUCA1A, ADCY1, GNAI2, DRD2, DRD5, NF1, ADCY6, EDN1, ADORA1, ADCYAP1, PTHLH, GNAQ, HRH3, GRM6, ADM2, GNAS, OPRD1	2976	70	14219	1.433366935483871	1.0	0.5403340852485463	79.11880615184681
GOTERM_MF_ALL	GO:0035091~phosphoinositide binding	22	0.534629404617254	0.08021890078953621	WDFY3, SH3PXD2B, PLD2, SGK3, SNX6, SNX27, HIP1R, SNX17, SNX3, MCF2L, THY1, ITPR2, PICALM, ZFYVE28, VNN1, SNX24, SNX12, PHLDA3, SNX13, SNX10, SNX11, HIP1	3186	75	15404	1.4182381251307805	1.0	0.6171450888487174	75.2749840191728
GOTERM_BP_ALL	GO:0035137~hindlimb morphogenesis	12	0.29161603888213855	0.08108884050102541	HOXD9, NOTCH1, LMBR1, RARG, GNAS, RARB, WNT7A, PITX1, BMPR1A, FGF4, CTNNB1, SMARCA4	2976	34	14219	1.6863140417457305	1.0	0.5452175018093846	79.63079583939918
GOTERM_BP_ALL	GO:0045665~negative regulation of neuron differentiation	12	0.29161603888213855	0.08108884050102541	PHOX2B, SOX2, LMX1A, ISL1, CD24A, MEIS1, ZFP91, NOTCH1, CNTF, FOXG1, ID4, RHOC, NKX2-2	2976	34	14219	1.6863140417457305	1.0	0.5452175018093846	79.63079583939918
GOTERM_BP_ALL	GO:0050885~neuromuscular process controlling balance	12	0.29161603888213855	0.08108884050102541	MYO5A, GM2A, RAC3, TPP1, CLIC5, NKX6-2, SOX2, POU4F1, PAFAH1B1, NR4A3, APLP2, MYH10	2976	34	14219	1.6863140417457305	1.0	0.5452175018093846	79.63079583939918
GOTERM_BP_ALL	GO:0045787~positive regulation of cell cycle	12	0.29161603888213855	0.08108884050102541	HMGB1, TBX3, EREG, STAT5A, STAT5B, FOXG1, TGFA, MDM2, CENPF, BIRC5, PROX1, TGFB2	2976	34	14219	1.6863140417457305	1.0	0.5452175018093846	79.63079583939918
GOTERM_CC_ALL	GO:0016607~nuclear speck	26	0.6318347509113001	0.08247925962065863	GLIS2, YLPM1, CBX2, WBP4, PSKH1, TOE1, MYOCD, DDX3X, PRPF8, RBM27, DDX42, PRPF31, DGKQ, RREB1, MAML1, RNPS1, CASC3, PRPF18, SFRS1, U2AF1L4, CCNL2, PPIG, EAF1, PPP1R8, PIAS3, DYRK1A	3358	90	15855	1.3640063529878896	1.0	0.39960214922315984	72.31242259137053
GOTERM_BP_ALL	GO:0021536~diencephalon development	13	0.3159173754556501	0.08255638319229838	WNT5A, DRD2, SLC6A3, CREB1, SOX2, ISL1, ARX, GATA2, WNT1, NCOR1, PITX1, PITX2, BMPR1A	2976	38	14219	1.6345412422184493	1.0	0.5511946831322936	80.23424331277688
GOTERM_BP_ALL	GO:0051170~nuclear import	18	0.4374240583232078	0.0826677441904313	TXNIP, RANBP17, HTATIP2, TGFB3, IPO9, POLA2, IPO8, NUP214, CRY2, SPNB2, KPNA6, NUTF2, KPNA4, XPO7, TNPO2, TNPO1, KPNB1, KPNA1	2976	58	14219	1.482793381535039	1.0	0.5509572290973597	80.27933669163497
GOTERM_BP_ALL	GO:0048169~regulation of long-term neuronal synaptic plasticity	8	0.19441069258809235	0.08277530000935664	GRM5, NRAS, GRIK1, DRD2, NF1, SNCA, EPHB2, HRAS1	2976	19	14219	2.011743067345784	1.0	0.5507034312819999	80.32279675475144
GOTERM_BP_ALL	GO:0007205~activation of protein kinase C activity by G-protein coupled receptor protein signaling pathway	8	0.19441069258809235	0.08277530000935664	DGKQ, DGKD, DGKG, EDN1, DGKK, CERK, CISH, F2R	2976	19	14219	2.011743067345784	1.0	0.5507034312819999	80.32279675475144
GOTERM_BP_ALL	GO:0045793~positive regulation of cell size	8	0.19441069258809235	0.08277530000935664	DERL2, TNFRSF12A, LIMK1, MAPT, CD81, CDK4, ALOX12, TGFB2	2976	19	14219	2.011743067345784	1.0	0.5507034312819999	80.32279675475144
GOTERM_BP_ALL	GO:0007618~mating	8	0.19441069258809235	0.08277530000935664	TRPC2, P2RX1, PPP1R1B, DRD5, TH, NHLH2, DDO, APLP2	2976	19	14219	2.011743067345784	1.0	0.5507034312819999	80.32279675475144
GOTERM_BP_ALL	GO:0034220~ion transmembrane transport	14	0.3402187120291616	0.08337829853750921	ATP6AP1, ATP5F1, ATP6V1B2, ATP6V0B, ATP6V0C, SLC11A2, ATP6V1A, ATP6V0E, ATP6V1E1, ATP6V0A1, SCARA5, ATP6V0D2, ATP6V0A2, ATP5J	2976	42	14219	1.5926299283154124	1.0	0.5526897586916875	80.56477574050318
GOTERM_BP_ALL	GO:0043524~negative regulation of neuron apoptosis	16	0.3888213851761847	0.08363920197634592	ERBB3, SNCA, MECP2, TGFB3, PPT1, BIRC5, BCL2L1, GDNF, HRAS1, NRAS, DLX1, BDNF, AGT, NTRK1, DNAJC5, F2R	2976	50	14219	1.5289247311827958	1.0	0.5531248972402704	80.66859873723806
GOTERM_BP_ALL	GO:0010769~regulation of cell morphogenesis involved in differentiation	16	0.3888213851761847	0.08363920197634592	TNFRSF12A, LIMK1, EFNA1, PLXNB2, TGFB3, EPHB2, THY1, YWHAH, PSEN1, TIAM1, ULK1, MAPT, ULK2, TGFBR3, SEMA3A, WNT7A	2976	50	14219	1.5289247311827958	1.0	0.5531248972402704	80.66859873723806
GOTERM_BP_ALL	GO:0006997~nucleus organization	15	0.3645200486026731	0.0837023892467564	DFFB, AHCTF1, PPT1, CD24A, NDEL1, SHARPIN, SEH1L, GOPC, DULLARD, PAFAH1B1, MTAP7, APAF1, PES1, MYC, TBPL1	2976	46	14219	1.5580075385694248	1.0	0.5526706574939827	80.69366414679969
GOTERM_CC_ALL	GO:0005758~mitochondrial intermembrane space	11	0.267314702308627	0.08419595518303849	TIMM8A1, HTRA2, STAR, GOLPH3, CPOX, TIMM9, COX6B1, DIABLO, CHCHD4, TIMM13, ARL2BP	3358	30	15855	1.7312388326384753	1.0	0.4034088086534564	73.07527678698686
GOTERM_MF_ALL	GO:0005275~amine transmembrane transporter activity	19	0.4617253948967193	0.0850648345286063	SLC36A2, SLC38A2, SLC6A11, PDPN, SLC6A3, SLC7A8, SLC7A4, SLC7A6, SLC25A12, SLC1A4, SLC17A6, SLC7A2, SLC7A1, SLC25A22, SLC6A6, SLC22A3, SLC22A5, CTNS, SLC1A1	3186	63	15404	1.4581452585219064	1.0	0.6370008534220479	77.36402593707723
GOTERM_BP_ALL	GO:0045137~development of primary sexual characteristics	29	0.7047387606318347	0.08520261575465489	WNT5A, STAT5A, STAT5B, SOX2, BCL2L2, BCL2L1, LGR4, AHSG, AGT, TRP63, FANCG, MTAP7, PCYT1B, EIF2B2, LHX9, TBX3, TAF4A, ESR1, CSDA, BCL2L11, GJB2, EREG, VEGFA, ASB1, BIK, ADAMTS1, KLHL10, BMPR1B, FSHB	2976	104	14219	1.3322961900330852	1.0	0.5586266437967886	81.27982026207599
GOTERM_BP_ALL	GO:0035303~regulation of dephosphorylation	6	0.14580801944106928	0.08536689948257459	PPP1R2, SAPS1, SAPS3, PPP2R4, YWHAE, ADORA1	2976	12	14219	2.388944892473118	1.0	0.5586164864418182	81.34297416080054
GOTERM_BP_ALL	GO:0002087~regulation of respiratory gaseous exchange by neurological system process	6	0.14580801944106928	0.08536689948257459	GLS, NLGN1, MECP2, NLGN3, PBX3, ADORA1	2976	12	14219	2.388944892473118	1.0	0.5586164864418182	81.34297416080054
GOTERM_BP_ALL	GO:0044065~regulation of respiratory system process	6	0.14580801944106928	0.08536689948257459	GLS, NLGN1, MECP2, NLGN3, PBX3, ADORA1	2976	12	14219	2.388944892473118	1.0	0.5586164864418182	81.34297416080054
GOTERM_MF_ALL	GO:0004725~protein tyrosine phosphatase activity	28	0.6804374240583232	0.08591802141799063	DUSP10, PTPN20, PTEN, MTM1, MTMR1, PTPLB, DUSP14, PTPN7, MAP2K1, PTPN3, PTPN2, PTPN5, PTPRA, PTPRS, PTPRU, PTPRO, CDC25A, CDC25B, MTMR12, DUSP4, DUSP3, DUSP2, DUSP1, PTP4A3, PTP4A1, PTP4A2, DUSP9, DUSP7	3186	101	15404	1.340369065155103	1.0	0.6381849822646222	77.71419140681006
GOTERM_BP_ALL	GO:0045165~cell fate commitment	39	0.9477521263669502	0.08696354840040996	MEF2C, MYOD1, FKBP8, EVX1, HOXA11, SOX2, MITF, SOX5, GDNF, SOX8, ITGB1, CTNNB1, TGFB2, GATA2, CDC42, WNT1, TAL1, SPRY1, WNT3, NKX6-2, CYP26B1, FGF1, FRS2, PITX1, TLX1, NKX2-2, IL7, CENPF, NEUROG2, SMAD1, ISL1, PROX1, DLX2, DLX1, NOTCH1, PSEN1, SIX1, NEUROD1, SMARCA4	2976	147	14219	1.2676034123326752	1.0	0.5648900201179639	81.94633951648878
GOTERM_CC_ALL	GO:0008287~protein serine/threonine phosphatase complex	12	0.29161603888213855	0.08697224492462005	PPM1F, PPM1J, PPM1K, PPP2R5A, PPP2CA, PPP2R5D, PPM1A, PPM1L, PPP2R5E, PPM1M, PPP2R2B, PPP2R2D	3358	34	15855	1.6664331009354307	1.0	0.4111239622369137	74.2676149270023
GOTERM_BP_ALL	GO:0006417~regulation of translation	28	0.6804374240583232	0.08717034026480341	EIF4E3, IMPACT, NANOS2, MKNK2, MKNK1, IGF2BP1, EIF5A, ZFP36L1, EIF4EBP1, EIF4EBP2, KRT7, TIA1, PIWIL2, TNRC6A, PAIP2, CASC3, CDK4, PPP1CA, PA2G4, EIF4E, EIF2S1, NGDN, PTMS, EIF5A2, MIF4GD, EIF2AK3, EIF4E2, EIF2C4	2976	100	14219	1.3378091397849463	1.0	0.5650537009366754	82.02311980788465
GOTERM_CC_ALL	GO:0030672~synaptic vesicle membrane	8	0.19441069258809235	0.08729327966014558	SLC17A7, SCAMP1, SYT1, STX1A, SLC17A6, SYN1, SYN2, VAMP2	3358	19	15855	1.9880254537475317	1.0	0.4095320804862125	74.40226636623058
GOTERM_MF_ALL	GO:0004190~aspartic-type endopeptidase activity	10	0.24301336573511542	0.08741234866730695	SPPL3, NRIP3, PEG10, H13, BACE2, BACE1, CTSD, RSC1A1, 3110056O03RIK, NRIP2	3186	27	15404	1.790704703447955	1.0	0.6421865849980517	78.315253587141
GOTERM_MF_ALL	GO:0070001~aspartic-type peptidase activity	10	0.24301336573511542	0.08741234866730695	SPPL3, NRIP3, PEG10, H13, BACE2, BACE1, CTSD, RSC1A1, 3110056O03RIK, NRIP2	3186	27	15404	1.790704703447955	1.0	0.6421865849980517	78.315253587141
GOTERM_CC_ALL	GO:0005625~soluble fraction	28	0.6804374240583232	0.08853583547323386	SAT1, HMGB1, SORD, CASK, ARL2BP, TPP1, GPX3, RHOB, GPD1, STX2, PFKL, LIMK2, CRYAB, PKIG, CYCS, WNK1, CLIC1, PKIA, DVL1, PITPNM2, GCK, CLIC4, ID1, CALM4, RAB38, APAF1, RASD1, SYTL1	3358	99	15855	1.3353908350930388	1.0	0.41137491482105715	74.9172595573129
GOTERM_BP_ALL	GO:0007548~sex differentiation	35	0.850546780072904	0.08857396526608377	WNT5A, STAT5A, STAT5B, SOX2, BCL2L2, BCL2L1, TCF7L2, LGR4, AHSG, TCF21, AGT, TRP63, NKX3-1, FANCG, MTAP7, PCYT1B, EIF2B2, LHX9, B4GALT1, TBX3, TAF4A, ESR1, CSDA, BCL2L11, GJB2, EREG, VEGFA, ASB1, BIK, ADAMTS1, KLHL10, AREG, BMPR1B, FSHB, BMPR1A	2976	130	14219	1.28635494210091	1.0	0.5703834351034037	82.53616162088133
GOTERM_BP_ALL	GO:0010464~regulation of mesenchymal cell proliferation	9	0.2187120291616039	0.08886937543970239	HMGB1, FBXW4, TGFBR2, VEGFA, TRP63, PRRX1, TBX18, IRS1, BMPR1A	2976	23	14219	1.8696090462833097	1.0	0.5709144663348309	82.6423569516648
GOTERM_BP_ALL	GO:0048806~genitalia development	9	0.2187120291616039	0.08886937543970239	TBX3, SOX2, TRP63, ASB1, NKX3-1, KLHL10, TCF7L2, LGR4, GJB2	2976	23	14219	1.8696090462833097	1.0	0.5709144663348309	82.6423569516648
GOTERM_CC_ALL	GO:0030496~midbody	6	0.14580801944106928	0.08909701223213871	ANKRD54, SEPT2, STX2, PSRC1, BIRC5, AURKB	3358	12	15855	2.3607802263251934	1.0	0.41069238841728284	75.14666329665857
GOTERM_CC_ALL	GO:0005801~cis-Golgi network	6	0.14580801944106928	0.08909701223213871	LIMK2, TRAPPC5, TMED10, TRAPPC1, TRAPPC3, MAP6D1	3358	12	15855	2.3607802263251934	1.0	0.41069238841728284	75.14666329665857
GOTERM_CC_ALL	GO:0030532~small nuclear ribonucleoprotein complex	6	0.14580801944106928	0.08909701223213871	PRPF31, SNRPN, PRPF8, LSM10, LSM2, PHF5A, SNURF	3358	12	15855	2.3607802263251934	1.0	0.41069238841728284	75.14666329665857
GOTERM_CC_ALL	GO:0016469~proton-transporting two-sector ATPase complex	14	0.3402187120291616	0.09003507045604775	ATP6AP1, ATP5F1, ATP6V1B2, ATP6V1G1, ATP6V0B, ATP6V0C, ATP6V1A, ATP6V0E, ATP5S, ATP6V1E1, ATP6V0A1, ATP6V0D2, ATP6V0A2, ATP5J	3358	42	15855	1.5738534842167957	1.0	0.4113929604147628	75.52576686582421
GOTERM_CC_ALL	GO:0048475~coated membrane	18	0.4374240583232078	0.09043045899735536	CLTA, CLTB, AP1B1, COPZ1, AP3S2, AP4S1, LDLRAP1, AP1S3, AP2B1, AP1S1, PICALM, AP1S2, AP3M2, NECAP1, SEC23B, DNM1, GGA3, AP2M1	3358	58	15855	1.4653118646156373	1.0	0.410126896057763	75.68393575197105
GOTERM_CC_ALL	GO:0030117~membrane coat	18	0.4374240583232078	0.09043045899735536	CLTA, CLTB, AP1B1, COPZ1, AP3S2, AP4S1, LDLRAP1, AP1S3, AP2B1, AP1S1, PICALM, AP1S2, AP3M2, NECAP1, SEC23B, DNM1, GGA3, AP2M1	3358	58	15855	1.4653118646156373	1.0	0.410126896057763	75.68393575197105
GOTERM_CC_ALL	GO:0000502~proteasome complex	18	0.4374240583232078	0.09043045899735536	RAD23B, UBQLN1, PSMB5, PSMA2, PSMF1, PSMD14, PSMB6, PSMA5, PSME2, PSMD10, PSMC3IP, PSMB2, UCHL5, PSME3, USP25, PSMD7, PSMD8, PSMD9	3358	58	15855	1.4653118646156373	1.0	0.410126896057763	75.68393575197105
GOTERM_MF_ALL	GO:0003690~double-stranded DNA binding	12	0.29161603888213855	0.09050512369203859	FOS, MSH3, CGGBP1, SP3, TDG, MECP2, TEF, MLH1, MYC, PURB, CTNNB1, NFIB	3186	35	15404	1.6576809254775355	1.0	0.6529640264132106	79.51117685955778
[truncated: 56 more rows]
