# Supplementary material for: Transcripts with in silico predicted RNA structure are enriched everywhere in the mouse brain
Source: BMC Genomics. 2012 May 31;13:214. doi: 10.1186/1471-2164-13-214 (PMC3464589; doi:10.1186/1471-2164-13-214)
Supplement: Addtional file 4 — GO analysis of non-structured UTR probes. 3407 non-structured UTR probes with known gene symbols are examined for GO term enrichment. [file 1471-2164-13-214-S4.tab]

Category	Term	Count	%	PValue	Genes	List Total	Pop Hits	Pop Total	Fold Enrichment	Bonferroni	Benjamini	FDR
GOTERM_CC_ALL	GO:0005739~mitochondrion	353	10.361021426474904	4.957078285597376E-23	AI132487, HCCS, LDHA, EHHADH, MPV17, AGXT2L1, MTG1, NT5C3, HRSP12, MRPL39, CRY1, MRPL32, DDAH1, GPT2, WWOX, MRPL34, BRP44, MRPL53, MRPL52, LYRM1, RPUSD4, 1190003J15RIK, NUDT19, NUDT13, GTPBP5, SUCLG1, GTPBP8, DCTN6, MRM1, NME4, NME2, NME3, TIMM8A2, NME1, PLA2G2A, ABAT, MRPL47, MTFMT, MRPL46, MRPL43, MDH2, HIGD2A, 1700034H14RIK, CHCHD1, FARS2, METAPL1, SFXN3, CHCHD3, CHCHD2, SFXN2, ACAT2, CHCHD7, …	2615	1322	15855	1.6189662803041918	3.137830554783139E-20	3.137830554783139E-20	7.374862377953321E-20
GOTERM_CC_ALL	GO:0005737~cytoplasm	1288	37.80452010566481	2.7837831161637893E-22	LDHA, CDIPT, AIF1, ASCC1, PIP5KL1, AQP11, RAE1, SBSN, RPLP1, MAP3K8, VPS4B, VPS4A, JAGN1, CCAR1, RAB27A, IKBKAP, KIF5B, MYH4, MYH7, EBPL, NPC1, DOC2A, TIMM8A2, MAPK3, HSD11B1, DOC2G, ABAT, MAPK8, MCTS2, HIGD2A, CPSF3L, OSTF1, CHCHD1, HSD17B12, CHCHD3, CHCHD2, CHCHD7, RAB9, ACSBG1, DUSP18, SLC29A3, PFN3, DUSP13, PFN4, 1300010F03RIK, GOLPH3L, SPP1, PXT1, PHYHIPL, NTF5, NTF3, EPM2A, DUSP23, GGH, DUS…	2615	6468	15855	1.207370067790718	1.7621347125316786E-19	8.810673562658393E-20	4.141556011214764E-19
GOTERM_CC_ALL	GO:0044444~cytoplasmic part	888	26.063985911358966	1.5072914788479839E-21	LDHA, CDIPT, AQP11, RPLP1, VPS4B, VPS4A, JAGN1, RAB27A, CCAR1, KIF5B, MYH4, MYH7, EBPL, NPC1, DOC2A, TIMM8A2, HSD11B1, DOC2G, ABAT, MAPK8, HIGD2A, CHCHD1, HSD17B12, CHCHD3, CHCHD2, CHCHD7, RAB9, ACSBG1, DUSP18, SLC29A3, 1300010F03RIK, GOLPH3L, PXT1, PHYHIPL, NTF5, NTF3, EPM2A, DUSP23, GGH, 2810002N01RIK, VDAC3, ARF2, AGXT2, TREML1, CML2, LZTS2, LDLR, AP2S1, BNIP3, CUZD1, PMVK, ASAH1, TYR, NISCH, …	2615	4184	15855	1.286814195204165	9.541155061107738E-19	3.180385020369246E-19	2.2424635197436723E-18
GOTERM_CC_ALL	GO:0044424~intracellular part	1776	52.12797182271793	3.0538419622371173E-18	CDIPT, AIF1, ASCC1, RORB, PIP5KL1, RPLP1, MAP3K8, VPS4B, VPS4A, CCAR1, RAB27A, IKBKAP, TFPT, OBOX5, DOC2A, TIMM8A2, HSD11B1, DOC2G, HIGD2A, OSTF1, HSD17B12, ZFP85-RS1, DUSP11, DUSP18, PFN3, DUSP13, PFN4, 1300010F03RIK, PXT1, SPP1, PHYHIPL, DUSP23, GGH, DUSP22, ZSCAN2, SFMBT2, FOXI2, PARP8, PARP6, TREML1, AP2S1, KRT33A, TYR, VKORC1, GKAP1, BRD4, SPIC, TARSL2, MRPL4, MRPL9, DGUOK, ARHGEF12, FMN1, P…	2615	9598	15855	1.121906770730199	1.9330819620960952E-15	4.832704905240238E-16	4.5433343792357685E-15
GOTERM_BP_ALL	GO:0009987~cellular process	1631	47.87202817728207	1.7504183663643162E-17	CDIPT, AIF1, ASCC1, RORB, PIP5KL1, USP54, RPLP1, MAP3K8, VPS4B, VPS4A, RAB27A, CCAR1, IKBKAP, BTBD9, RP2H, DOC2A, TIMM8A2, EIF2AK2, SCN1A, HSD17B12, CACNB2, ZFP85-RS1, DUSP12, DUSP11, DUSP18, PFN3, PFN4, DUSP13, DUSP15, SPP1, DUSP23, GGH, DUSP22, GAS1, GUCY2C, ZSCAN2, PRPSAP2, GNGT1, FOXI2, COL14A1, TREML1, AP2S1, RNF182, AKR1C13, TYR, MGRN1, VKORC1, BRD4, SPIC, TARSL2, USP14, MRPL4, CAR12, MRPL9…	2245	9252	14219	1.1165316690690847	6.826631628820833E-14	6.826631628820833E-14	3.2439998915249125E-14
GOTERM_CC_ALL	GO:0005622~intracellular	1838	53.94775462283534	1.4957708134301221E-16	CDIPT, AIF1, ASCC1, RORB, PIP5KL1, RPLP1, MAP3K8, VPS4B, VPS4A, CCAR1, RAB27A, IKBKAP, TFPT, OBOX5, DOC2A, TIMM8A2, HSD11B1, DOC2G, EIF2AK2, HIGD2A, OSTF1, HSD17B12, ZFP85-RS1, DUSP11, DUSP18, PFN3, DUSP13, PFN4, 1300010F03RIK, PXT1, SPP1, PHYHIPL, 5730577I03RIK, DUSP23, GGH, DUSP22, ZSCAN2, SFMBT2, FOXI2, PARP8, PARP6, TREML1, AP2S1, KRT33A, TYR, VKORC1, GKAP1, BRD4, SPIC, TARSL2, MRPL4, MRPL9, …	2615	10033	15855	1.1107319078398838	7.027711745877241E-14	1.4099832412739488E-14	1.6653345369377348E-13
GOTERM_BP_ALL	GO:0008152~metabolic process	1281	37.59906075726446	1.303364510804603E-15	LDHA, CDIPT, PGAM1, ASCC1, RORB, 2310003H01RIK, CUL5, PIP5KL1, USP54, MC1R, RPLP1, MAP3K8, PQBP1, CCAR1, D330038O06RIK, IKBKAP, MED11, MYH7, RP2H, OGFOD1, EBPL, NPC1, MED18, MAPK3, HSD11B1, ABAT, TMPRSS11A, MAPK8, EIF2AK2, MCTS2, CPSF3L, PLCXD3, HSD17B13, HSD17B12, DUSP12, ZFP85-RS1, DUSP11, ACSBG1, DUSP18, DUSP13, LYL1, DUSP15, 4930519F16RIK, NAT14, EPM2A, DUSP23, GGH, DUSP22, GUCY2C, ZSCAN2, PR…	2245	7020	14219	1.155752193859098	5.195843755245733E-12	2.5979218776228663E-12	2.4646951146678475E-12
GOTERM_CC_ALL	GO:0043229~intracellular organelle	1508	44.26181391253302	8.380492105850869E-12	LDHA, CDIPT, AIF1, ASCC1, RORB, 2310003H01RIK, ISG20, AQP11, RAE1, RPLP1, PQBP1, VPS4B, VPS4A, JAGN1, CCAR1, RAB27A, D330038O06RIK, INA, IKBKAP, TFPT, KIF5B, OBOX5, MYH4, MED11, MYH7, EBPL, NPC1, DOC2A, TIMM8A2, ZWINT, MED18, MAPK3, HSD11B1, DOC2G, ABAT, MAPK8, HIGD2A, CPSF3L, CHCHD1, HSD17B12, CHCHD3, CHCHD2, ZFP85-RS1, DUSP11, CHCHD7, RAB9, ACSBG1, DUSP18, SLC29A3, PFN3, PFN4, LYL1, 1300010F03R…	2615	8186	15855	1.1169253666778938	5.304868211375435E-9	8.841446463847547E-10	1.2468059917836172E-8
GOTERM_CC_ALL	GO:0043226~organelle	1508	44.26181391253302	9.97230275496154E-12	LDHA, CDIPT, AIF1, ASCC1, RORB, 2310003H01RIK, ISG20, AQP11, RAE1, RPLP1, PQBP1, VPS4B, VPS4A, JAGN1, CCAR1, RAB27A, D330038O06RIK, INA, IKBKAP, TFPT, KIF5B, OBOX5, MYH4, MED11, MYH7, EBPL, NPC1, DOC2A, TIMM8A2, ZWINT, MED18, MAPK3, HSD11B1, DOC2G, ABAT, MAPK8, HIGD2A, CPSF3L, CHCHD1, HSD17B12, CHCHD3, CHCHD2, ZFP85-RS1, DUSP11, CHCHD7, RAB9, ACSBG1, DUSP18, SLC29A3, PFN3, PFN4, LYL1, 1300010F03R…	2615	8190	15855	1.1163798597833017	6.312501521499314E-9	9.017859792237459E-10	1.4836309958354832E-8
GOTERM_MF_ALL	GO:0003824~catalytic activity	972	28.52949809216319	1.0456727311043072E-11	LDHA, CDIPT, PGAM1, ISG20, USP54, PIP5KL1, DHX37, MAP3K8, VPS4B, VPS4A, RAB27A, KIF5B, MYH4, MYH7, RP2H, OGFOD1, EBPL, MAPK3, HSD11B1, ABAT, TMPRSS11A, MAPK8, EIF2AK2, CPSF3L, PLCXD3, HSD17B13, HSD17B12, DUSP12, DUSP11, ACSBG1, DUSP18, DUSP13, 1300010F03RIK, DUSP15, 4930519F16RIK, NAT14, DHX57, EPM2A, DUSP23, GGH, DUSP22, GUCY2C, PRPSAP2, GNGT1, TRP53RK, PARP8, PARP6, AGXT2, SMURF1, PLCXD1, CML2,…	2473	5142	15404	1.1774530153192402	1.5172739176172456E-8	1.5172739176172456E-8	1.730446896885951E-8
GOTERM_CC_ALL	GO:0005840~ribosome	71	2.083944819489287	1.4500356250174382E-11	MRPS35, RPL17, MRPS34, MRPS33, RPS3, RPLP1, FAU, RPL11, MRPL39, MRPL32, MRPL34, MRPL53, MRPL52, MRPL4, MRPL9, RPS4X, MRPS2, RSL1D1, 2810422J05RIK, MRPS18C, MRPS18B, MRPS9, MRPS18A, RPS12, RPL3L, UBD, MRPL47, MRPL46, MRPL43, UBA52, MRPS17, MRPS16, MRPS15, MRPS14, MRPS11, MRPS10, RPL35, RPL36, RPL37, MRPL11, MRPL10, CYLD, MRPL13, RPS28, D10ERTD322E, RPL7, MRPL16, MRPL54, MRPL19, MRPL18, MRPL55, RPL…	2615	192	15855	2.2420829349904396	9.178753757055347E-9	1.1473442196319183E-9	2.1572876818254372E-8
GOTERM_MF_ALL	GO:0003735~structural constituent of ribosome	59	1.7317287936601118	2.4252419187287146E-11	RPL17, RPS3, RPLP1, FAU, RPL11, MRPL39, MRPL32, MRPL34, MRPL52, MRPL4, MRPL9, RPS4X, MRPS2, RSL1D1, 2810422J05RIK, MRPS18C, MRPS18B, MRPS9, MRPS18A, RPS12, RPL3L, UBD, MRPL47, UBA52, MRPS17, MRPS16, MRPS15, MRPS14, MRPS11, MRPS10, RPL35, RPL36, RPL37, MRPL11, MRPL10, CYLD, MRPL13, RPS28, RPL7, MRPL16, MRPL19, MRPL55, RPL5, RPS21, RPL26, RPL27, RPL24, MRPS21, MRPL30, RPS5, RPL28, RPS7, MRPL24, MRP…	2473	151	15404	2.4337975968271905	3.519019964315362E-8	1.7595100043621414E-8	4.013431809113399E-8
GOTERM_BP_ALL	GO:0044237~cellular metabolic process	1067	31.31787496331083	2.50578655413732E-11	LDHA, CDIPT, PGAM1, ASCC1, RORB, 2310003H01RIK, CUL5, USP54, PIP5KL1, MC1R, MAP3K8, RPLP1, PQBP1, CCAR1, D330038O06RIK, IKBKAP, MED11, MYH7, RP2H, NPC1, MED18, MAPK3, ABAT, MAPK8, EIF2AK2, MCTS2, CPSF3L, DUSP12, ZFP85-RS1, DUSP11, ACSBG1, DUSP18, DUSP13, LYL1, DUSP15, NAT14, EPM2A, DUSP23, GGH, DUSP22, GUCY2C, ZSCAN2, PRPSAP2, FOXI2, TRP53RK, DMRTC2, 9130019O22RIK, SMURF1, LDLR, BNIP3, RNF182, AK…	2245	5857	14219	1.1538302064078807	9.772558950960075E-8	3.257519753940841E-8	4.643898598999385E-8
GOTERM_CC_ALL	GO:0043227~membrane-bounded organelle	1349	39.59495157029645	5.314156674971176E-11	LDHA, CDIPT, ASCC1, RORB, 2310003H01RIK, ISG20, AQP11, RAE1, PQBP1, VPS4B, VPS4A, JAGN1, CCAR1, RAB27A, D330038O06RIK, IKBKAP, TFPT, KIF5B, OBOX5, MED11, EBPL, NPC1, DOC2A, TIMM8A2, ZWINT, MED18, MAPK3, HSD11B1, DOC2G, ABAT, MAPK8, HIGD2A, CPSF3L, CHCHD1, HSD17B12, CHCHD3, CHCHD2, ZFP85-RS1, DUSP11, CHCHD7, RAB9, ACSBG1, DUSP18, SLC29A3, LYL1, 1300010F03RIK, GOLPH3L, PXT1, PHYHIPL, NTF5, NTF3, EP…	2615	7261	15855	1.1264451930650219	3.363863365635211E-8	3.737625986488524E-9	7.906109100730419E-8
GOTERM_CC_ALL	GO:0043231~intracellular membrane-bounded organelle	1348	39.56560023481068	5.746666740996246E-11	LDHA, CDIPT, ASCC1, RORB, 2310003H01RIK, ISG20, AQP11, RAE1, PQBP1, VPS4B, VPS4A, JAGN1, CCAR1, RAB27A, D330038O06RIK, IKBKAP, TFPT, OBOX5, MED11, EBPL, NPC1, DOC2A, TIMM8A2, ZWINT, MED18, MAPK3, HSD11B1, DOC2G, ABAT, MAPK8, HIGD2A, CPSF3L, CHCHD1, HSD17B12, CHCHD3, CHCHD2, ZFP85-RS1, DUSP11, CHCHD7, RAB9, ACSBG1, DUSP18, SLC29A3, LYL1, 1300010F03RIK, GOLPH3L, PXT1, PHYHIPL, NTF5, NTF3, EPM2A, DU…	2615	7255	15855	1.1265410681365657	3.637641921017121E-8	3.6376419654260417E-9	8.549572161342667E-8
GOTERM_BP_ALL	GO:0044238~primary metabolic process	1116	32.756090402113294	2.7410715777943707E-10	LDHA, CDIPT, PGAM1, ASCC1, RORB, 2310003H01RIK, CUL5, USP54, PIP5KL1, MAP3K8, RPLP1, PQBP1, CCAR1, D330038O06RIK, IKBKAP, MED11, MYH7, RP2H, EBPL, NPC1, MED18, MAPK3, HSD11B1, ABAT, TMPRSS11A, MAPK8, EIF2AK2, MCTS2, CPSF3L, PLCXD3, HSD17B12, DUSP12, ZFP85-RS1, DUSP11, ACSBG1, DUSP18, DUSP13, LYL1, DUSP15, 4930519F16RIK, NAT14, EPM2A, DUSP23, GGH, DUSP22, GUCY2C, ZSCAN2, PRPSAP2, FOXI2, TRP53RK, 9…	2245	6211	14219	1.1380343588984125	1.0690174362393279E-6	2.672544662241094E-7	5.079949350061952E-7
GOTERM_CC_ALL	GO:0044429~mitochondrial part	143	4.197240974464338	3.106566584819669E-10	HCCS, AI132487, MRPS35, MPV17, PMAIP1, MIPEP, FAHD1, SLC25A21, MRPL39, SLC25A26, MRPL32, MRPL34, MRPL52, SUCLG1, CLPX, COX6C, NME4, SLC25A30, TIMM8A2, ABAT, MRPL47, YARS2, MRPL43, MDH2, MRPS14, GLUD1, FARS2, PNPT1, COX7B, CHCHD3, MRPS10, KMO, SFXN2, FIS1, DUSP18, GSTK1, HARS2, MTCH1, IDH2, DHODH, MRPL55, HSPE1, COX6B2, DNAJA3, MSTO1, COX8C, FDXR, AK2, CIDEA, MRPS21, VDAC3, OCIAD2, TST, PPIF, USMG…	2615	524	15855	1.654623939982193	1.9664561579091355E-7	1.7876875757494304E-8	4.6217744076315626E-7
GOTERM_CC_ALL	GO:0005743~mitochondrial inner membrane	88	2.5829175227472847	1.6559521105559708E-8	ATP5D, AI132487, HCCS, ATP5E, UQCRC1, MPV17, TIMM50, CDS2, NDUFS7, SLC25A21, FAHD1, IMMP2L, NDUFS4, FXC1, GPX4, DNAJC11, SLC25A2, ATP5L, ATP5O, SLC25A26, DNAJC19, NDUFB10, SLC25A5, SUCLG1, OTC, NDUFC2, COX4I2, 2310003L22RIK, MOSC1, NDUFC1, TIMM23, TIMM44, CLPX, COX6C, SLC25A30, DHRS1, TIMM8A2, MDH2, UQCRB, NDUFB3, APEX2, SAMM50, NDUFB9, HSD3B4, GLUD1, COX7B, CHCHD3, TIMM10, KMO, SFXN2, PTPMT1, AL…	2615	296	15855	1.8025425042633454	1.0482121997501537E-5	8.73514363064487E-7	2.463632163829388E-5
GOTERM_CC_ALL	GO:0019866~organelle inner membrane	91	2.670971529204579	2.5223232463218233E-8	ATP5D, AI132487, HCCS, ATP5E, UQCRC1, MPV17, TIMM50, CDS2, NDUFS7, SLC25A21, FAHD1, IMMP2L, NDUFS4, FXC1, GPX4, DNAJC11, SLC25A2, ATP5L, ATP5O, SLC25A26, DNAJC19, NDUFB10, SLC25A5, SUCLG1, OTC, NDUFC2, COX4I2, 2310003L22RIK, MOSC1, NDUFC1, TIMM23, TIMM44, CLPX, COX6C, SLC25A30, DHRS1, TIMM8A2, MDH2, UQCRB, NDUFB3, APEX2, SAMM50, LMNB2, NDUFB9, HSD3B4, GLUD1, COX7B, CHCHD3, TIMM10, KMO, SFXN2, PTP…	2615	312	15855	1.7684034416826002	1.5966178914750273E-5	1.2281766592625587E-6	3.7525700657958794E-5
GOTERM_CC_ALL	GO:0031967~organelle envelope	136	3.991781626063986	1.8021713109370848E-7	HCCS, AI132487, CBX3, MPV17, PMAIP1, LEMD1, FAHD1, SLC25A21, NUP37, SLC25A26, CYHR1, CCAR1, SUCLG1, TOR1AIP1, NUPL2, NUPL1, CLPX, COX6C, SLC25A30, NME4, NPC1, TIMM8A2, HRASLS, MDH2, HAX1, LMNB2, GLUD1, PNPT1, COX7B, CHCHD3, KMO, SFXN2, FIS1, DUSP18, GSTK1, MTCH1, IDH2, DHODH, COX6B2, MSTO1, COX8C, FDXR, AK2, CIDEA, MRPS21, VDAC3, OCIAD2, TST, USMG5, SLC25A14, UACA, SYNE2, UCP2, MAGMAS, COX6A2, PC…	2615	540	15855	1.5270023369449754	1.1407094768478565E-4	8.148356392734257E-6	2.6811658027092733E-4
GOTERM_CC_ALL	GO:0031975~envelope	136	3.991781626063986	2.2596566679367872E-7	HCCS, AI132487, CBX3, MPV17, PMAIP1, LEMD1, FAHD1, SLC25A21, NUP37, SLC25A26, CYHR1, CCAR1, SUCLG1, TOR1AIP1, NUPL2, NUPL1, CLPX, COX6C, SLC25A30, NME4, NPC1, TIMM8A2, HRASLS, MDH2, HAX1, LMNB2, GLUD1, PNPT1, COX7B, CHCHD3, KMO, SFXN2, FIS1, DUSP18, GSTK1, MTCH1, IDH2, DHODH, COX6B2, MSTO1, COX8C, FDXR, AK2, CIDEA, MRPS21, VDAC3, OCIAD2, TST, USMG5, SLC25A14, UACA, SYNE2, UCP2, MAGMAS, COX6A2, PC…	2615	542	15855	1.5213676419746986	1.4302605407190416E-4	9.535706753105444E-6	3.3617848785860716E-4
GOTERM_CC_ALL	GO:0031966~mitochondrial membrane	99	2.9057822130906956	4.307444110680559E-7	AI132487, HCCS, MPV17, PMAIP1, SLC25A21, FAHD1, SLC25A26, SUCLG1, CLPX, COX6C, SLC25A30, TIMM8A2, MDH2, GLUD1, COX7B, CHCHD3, KMO, SFXN2, DUSP18, FIS1, GSTK1, MTCH1, IDH2, DHODH, COX6B2, MSTO1, COX8C, FDXR, AK2, MRPS21, VDAC3, OCIAD2, TST, USMG5, SLC25A14, UCP2, MAGMAS, RHOT1, COX6A2, HSPD1, SLC25A16, SLC25A18, ATP5D, ATP5E, UQCRC1, BNIP3, TIMM50, NDUFS7, CDS2, IMMP2L, NDUFS4, GPX4, DNAJC11, FXC1…	2615	368	15855	1.6311050378252558	2.7262410219863753E-4	1.7041184228960837E-5	6.408354022102714E-4
GOTERM_CC_ALL	GO:0005740~mitochondrial envelope	103	3.023187555033754	7.225041670955642E-7	AI132487, HCCS, MPV17, PMAIP1, SLC25A21, FAHD1, SLC25A26, SUCLG1, CLPX, COX6C, SLC25A30, NME4, TIMM8A2, MDH2, GLUD1, COX7B, PNPT1, CHCHD3, KMO, SFXN2, FIS1, DUSP18, GSTK1, MTCH1, IDH2, DHODH, COX6B2, MSTO1, COX8C, FDXR, AK2, CIDEA, MRPS21, VDAC3, OCIAD2, TST, USMG5, SLC25A14, UCP2, MAGMAS, RHOT1, COX6A2, HSPD1, SLC25A16, SLC25A18, ATP5D, ATP5E, UQCRC1, BNIP3, TIMM50, NDUFS7, CDS2, IMMP2L, NDUFS4,…	2615	391	15855	1.597184255695794	4.572407365381892E-4	2.690230300650409E-5	0.0010748956905892726
GOTERM_BP_ALL	GO:0006412~translation	85	2.4948635162899913	7.319919659686704E-7	RPL17, PSTK, F13A1, RPS3, WARS, RPLP1, FAU, RPL11, MRPL39, MRPL32, TARSL2, MRPL34, MRPL52, MRPL4, EIF2S3Y, MRPL9, EIF1B, EEF2, DARS2, RPS4X, MRPS2, RSL1D1, EIF4G1, 2810422J05RIK, TARS, MRPS18C, MRPS18B, MRPS9, MRPS18A, RPS12, RPL3L, HARS, UBD, PELO, MRPL47, YARS2, EIF2AK2, MTFMT, MRPL43, UBA52, MRPS17, MRPS16, EEF1B2, MRPS15, PTRH1, MRPS14, FARS2, MRPS11, ABTB1, MRPS10, RPL35, RPL36, RPL37, MTIF2…	2245	319	14219	1.6876444345148747	0.0028506987317318266	5.707909792063148E-4	0.0013565709011675864
GOTERM_CC_ALL	GO:0044446~intracellular organelle part	619	18.16847666568829	8.705934236130798E-7	HCCS, RPL17, AIF1, TGOLN1, ASCC1, MPV17, INTS2, RANGAP1, SYP, WDR74, MALL, TIGD2, LSM4, LSM3, D230025D16RIK, MAP2K5, CCAR1, INA, IKBKAP, KIF5B, EMG1, DPAGT1, MYH4, MED11, MYH7, NME4, UXT, NPC1, TIMM8A2, HNF4A, NME1, ZWINT, SPAG4, MED18, MAPK3, ABAT, TRAPPC2, CPSF3L, KRTAP15, NHP2L1, CHCHD3, DUSP18, SLC29A3, WDR55, GORASP2, DNMT3L, NTF5, NTF3, RPS5, VDAC3, SYNE2, MAGMAS, PCNA, KRTAP14, LZTS2, AP2S…	2615	3194	15855	1.1750336134554393	5.509340570762911E-4	3.061541339466345E-5	0.0012952121252185478
GOTERM_CC_ALL	GO:0044422~organelle part	622	18.256530672145583	1.1600038533492325E-6	HCCS, RPL17, AIF1, TGOLN1, ASCC1, MPV17, INTS2, RANGAP1, SYP, WDR74, MALL, TIGD2, LSM4, LSM3, D230025D16RIK, MAP2K5, CCAR1, INA, IKBKAP, KIF5B, EMG1, DPAGT1, MYH4, MED11, MYH7, NME4, UXT, NPC1, TIMM8A2, HNF4A, NME1, ZWINT, SPAG4, MED18, MAPK3, ABAT, TRAPPC2, CPSF3L, KRTAP15, NHP2L1, CHCHD3, DUSP18, SLC29A3, WDR55, GORASP2, DNMT3L, NTF5, NTF3, RPS5, VDAC3, SYNE2, MAGMAS, PCNA, KRTAP14, LZTS2, AP2S…	2615	3216	15855	1.1726513227362232	7.340133453376252E-4	3.864571981537779E-5	0.0017257746248611205
GOTERM_MF_ALL	GO:0004364~glutathione transferase activity	16	0.4696213677722336	1.520138338393592E-6	GSTA3, GSTA4, GSTT1, GSTT3, GSTM6, GSTM5, GSTM1, GSTM2, GSTM3, GSTM4, GSTK1, GSTZ1, GSTO2, GSTO1, GSTP1, MGST1	2473	26	15404	3.833151886528352	0.0022032915874622416	7.349705785661964E-4	0.0025155881549165926
GOTERM_BP_ALL	GO:0055086~nucleobase, nucleoside and nucleotide metabolic process	73	2.142647490460816	2.3581593329665756E-6	ATP5D, FHIT, ATP5E, KYNU, ADCY2, PGD, BC016495, CAD, NT5C3L, ATP2B3, NT5C3, DERA, ATP5L, ATP5O, PDE8A, GUCA2B, ATP6V0D1, NT5E, NT5C, ALDH6A1, 1190003J15RIK, NUDT1, ATP6V1H, MYH7, DGUOK, ATP6V1D, NME7, ATP6V1F, RP2H, NME4, ATP6V1C2, NME2, UMPS, NME3, PANK1, ATP9B, NME1, H6PD, RRM2, ADK, NPPC, GUCY1B3, NMNAT1, ENPP5, TALDO1, UPP1, UPP2, KMO, ATP5G3, PPAT, TYMS, CBR2, ATIC, ENTPD8, DHODH, CDA, PCMT1…	2245	269	14219	1.7187918629585779	0.009154670730309844	0.0015316312275279742	0.004370218358995537
GOTERM_CC_ALL	GO:0032991~macromolecular complex	500	14.6756677428823	3.127168504472867E-6	RPL17, PTGS2, AIF1, ASCC1, INTS2, RANGAP1, CUL5, RPLP1, LSM4, FAU, RPL11, LSM3, DDAH2, GNG7, INA, IKBKAP, KIF5B, MYH4, MED11, MYH7, UXT, HNF4A, TIMM8A2, ZWINT, MED18, RPS12, ABAT, TRAPPC2, CPSF3L, SCN1A, GNAI3, KRTAP15, NHP2L1, CACNB2, HFE, RPS28, RPS21, PPP2R2C, KCNK2, RPS5, VDAC3, RPS7, PRPSAP2, GNGT1, GNGT2, PCNA, KRTAP14, LZTS2, GLRA1, LDLR, AP2S1, AP3S1, CRCP, KRT33A, SPAG16, WDR36, MAP1LC3A…	2615	2545	15855	1.1911782935835646	0.0019775428389413596	9.89701400552212E-5	0.00465232453674691
GOTERM_CC_ALL	GO:0005759~mitochondrial matrix	50	1.4675667742882301	1.0853470904944817E-5	MRPS35, ACOT2, MIPEP, MRPL39, MRPL32, MRPL34, MRPL52, ACADS, OTC, CBR4, DARS2, HAGH, COQ3, C1QBP, ALDH1B1, ABAT, MRPL47, YARS2, MDH2, MRPL43, MRPS14, FARS2, GLUD1, ETHE1, NFS1, MRPS10, MRPL11, MRPL10, MRPL13, CBR2, GSTK1, HARS2, MRPL16, MRPL19, MRPL55, HSPE1, DNAJA3, ETFA, PDK3, BCKDHB, FDXR, SIRT5, MRPL30, SOD2, PPIF, TST, MRPL23, MRPL27, HSPD1, MRP63	2615	163	15855	1.859845863294584	0.006846737916910595	3.271028885660776E-4	0.01614596783717781
GOTERM_CC_ALL	GO:0031980~mitochondrial lumen	50	1.4675667742882301	1.0853470904944817E-5	MRPS35, ACOT2, MIPEP, MRPL39, MRPL32, MRPL34, MRPL52, ACADS, OTC, CBR4, DARS2, HAGH, COQ3, C1QBP, ALDH1B1, ABAT, MRPL47, YARS2, MDH2, MRPL43, MRPS14, FARS2, GLUD1, ETHE1, NFS1, MRPS10, MRPL11, MRPL10, MRPL13, CBR2, GSTK1, HARS2, MRPL16, MRPL19, MRPL55, HSPE1, DNAJA3, ETFA, PDK3, BCKDHB, FDXR, SIRT5, MRPL30, SOD2, PPIF, TST, MRPL23, MRPL27, HSPD1, MRP63	2615	163	15855	1.859845863294584	0.006846737916910595	3.271028885660776E-4	0.01614596783717781
GOTERM_CC_ALL	GO:0015934~large ribosomal subunit	19	0.5576753742295274	1.417493150750223E-5	RPL17, MRPL52, RPL26, RPL24, MRPL11, MRPL23, MRPL10, MRPL22, MRPL13, RPL7, MRPL27, RPL13A, MRPL16, RPL7L1, MRPL55, MRPL39, MRPL32, MRPL43, MRPL34	2615	39	15855	2.9538167377555524	0.008932659843486901	4.07771167763582E-4	0.0210865920902803
GOTERM_BP_ALL	GO:0051186~cofactor metabolic process	52	1.5262694452597594	1.7688475585334647E-5	ALAD, KYNU, ALDH1L1, EHHADH, PGD, BC016495, ACOT2, MTHFD1L, TPK1, ANK1, FXN, GPX4, HMOX1, VKORC1, SUCLA2, HMBS, SUCLG1, GSTT1, COQ9, GSTT3, COQ7, COQ5, COQ3, COQ2, 4933405O20RIK, HNF4A, H6PD, PANK1, GSTP1, MDH2, NMNAT1, TALDO1, UROS, NFS1, RSAD1, KMO, GCLM, CBR1, CBR2, FOLR1, GSTK1, IDH2, DCAKD, MOCS2, MTHFSD, SOD1, IDH3A, SOD2, BLVRA, SDHB, NARFL, MGST1	2245	182	14219	1.809608654152084	0.0666599405042646	0.009806692672222783	0.03277645909620652
GOTERM_BP_ALL	GO:0015031~protein transport	143	4.197240974464338	2.07733981549227E-5	GNPTG, SRP14, AP1G1, CHMP5, XPO5, SELENBP2, CXCL10, AIP, TRAK1, VPS4B, RABGEF1, VPS4A, STAM, NUP37, RAB26, SAR1B, D230025D16RIK, RAB21, SCAMP5, RAB27A, SCAMP3, GOLT1A, RAN, SIX2, VTI1B, ARNTL, NUPL2, NUPL1, CLPX, VTI1A, RPAIN, TIMM8A2, CD40LG, RAB19, AGTR1A, RAB17, PEX26, VPS26A, CHMP2A, ARFGAP1, 1700034H14RIK, ARFGAP3, STX7, SNX8, RAB40C, SNX4, CCDC91, RIMS1, RAB9, CD74, CHMP2B, DUSP18, PPP1R3C,…	2245	651	14219	1.3912582663642368	0.07782207268281349	0.010076030005911174	0.03849172978861448
GOTERM_CC_ALL	GO:0033279~ribosomal subunit	26	0.7631347226298797	2.3934769183780503E-5	RPL17, MRPS35, MRPS14, MRPS10, RPS3, MRPL11, MRPL10, MRPL13, RPL7, MRPL16, MRPL55, MRPL39, MRPL32, MRPL34, MRPL52, RPL26, RPL24, RPS4X, RPS5, MRPS2, MRPL23, MRPL22, RPL13A, MRPL27, RPL7L1, MRPL43	2615	66	15855	2.388492960194681	0.015036692931107543	6.585174391399162E-4	0.03560289075553724
GOTERM_CC_ALL	GO:0031090~organelle membrane	178	5.224537716466099	2.5204374082944513E-5	HCCS, GNPTG, AI132487, TUSC3, MPV17, PMAIP1, SLC35A1, AQP2, SYP, FAHD1, SLC25A21, MALL, SLC2A4, ST3GAL6, RPN2, SLC25A26, D230025D16RIK, DNAJC3, RAB21, SCAMP5, SCAMP3, FUT11, SUCLG1, FUT10, DPAGT1, CLPX, COX6C, SLC25A30, TIMM8A2, ABCB1A, PEX26, ATP6V1G3, EXT2, MDH2, HAX1, LMNB2, GLUD1, COX7B, CHCHD3, RABEPK, ABCA2, KMO, SFXN2, FIS1, DUSP18, SLC29A3, CEPT1, GAD2, GSTK1, MTCH1, DHODH, IDH2, COX6B2, …	2615	809	15855	1.3340313443171585	0.015827969885051307	6.64552830965337E-4	0.03749109362066738
GOTERM_BP_ALL	GO:0045184~establishment of protein localization	143	4.197240974464338	3.1045234048523894E-5	GNPTG, SRP14, AP1G1, CHMP5, XPO5, SELENBP2, CXCL10, AIP, TRAK1, VPS4B, RABGEF1, VPS4A, STAM, NUP37, RAB26, SAR1B, D230025D16RIK, RAB21, SCAMP5, RAB27A, SCAMP3, GOLT1A, RAN, SIX2, VTI1B, ARNTL, NUPL2, NUPL1, CLPX, VTI1A, RPAIN, TIMM8A2, CD40LG, RAB19, AGTR1A, RAB17, PEX26, VPS26A, CHMP2A, ARFGAP1, 1700034H14RIK, ARFGAP3, STX7, SNX8, RAB40C, SNX4, CCDC91, RIMS1, RAB9, CD74, CHMP2B, DUSP18, PPP1R3C,…	2245	656	14219	1.3806541637242653	0.11403540728469252	0.013363054493621407	0.05751958144576408
GOTERM_MF_ALL	GO:0016765~transferase activity, transferring alkyl or aryl (other than methyl) groups	22	0.6457293806868212	3.210819311090908E-5	GSTA3, GSTA4, HMBS, FDPS, GSTT1, GSTT3, GSTM6, GSTM5, FDFT1, RABGGTA, GSTM1, GSTM2, GSTM3, COQ2, GSTM4, GSTK1, GSTZ1, GSTO2, GSTO1, MGST1, GSTP1, TRIT1	2473	53	15404	2.585569432894124	0.04552109454885156	0.011579865269854661	0.053121340154371754
GOTERM_CC_ALL	GO:0005761~mitochondrial ribosome	19	0.5576753742295274	3.2924766125622915E-5	MRPL52, MRPS35, MRPS14, MRPS10, MRPL30, MRPL11, MRPL23, MRPL10, MRPL13, MRPL27, MRPL16, MRPL19, MRPL55, MRPL47, MRPL39, MRPL32, MRPL43, MRPL34, MRP63	2615	41	15855	2.809728116401623	0.020626032448661014	8.333213972614439E-4	0.0489724269506886
GOTERM_CC_ALL	GO:0000313~organellar ribosome	19	0.5576753742295274	3.2924766125622915E-5	MRPL52, MRPS35, MRPS14, MRPS10, MRPL30, MRPL11, MRPL23, MRPL10, MRPL13, MRPL27, MRPL16, MRPL19, MRPL55, MRPL47, MRPL39, MRPL32, MRPL43, MRPL34, MRP63	2615	41	15855	2.809728116401623	0.020626032448661014	8.333213972614439E-4	0.0489724269506886
GOTERM_BP_ALL	GO:0006721~terpenoid metabolic process	15	0.44027003228646905	4.195869006884799E-5	RBP4, CRABP2, RBP2, ADH5, ADH7, RDH1, RDH12, RDH11, DHRS4, LCN5, ADH1, ALDH1A3, RDH16, IDI1, RETSAT	2245	29	14219	3.2760156669994625	0.15095434951192854	0.016231065768062214	0.07773223483059644
GOTERM_BP_ALL	GO:0006753~nucleoside phosphate metabolic process	64	1.8784854710889345	4.913235301634175E-5	ATP5D, ATP5E, FHIT, KYNU, ADCY2, PGD, BC016495, NT5C3L, ATP2B3, NT5C3, DERA, ATP5L, ATP5O, PDE8A, GUCA2B, ATP6V0D1, NT5E, NT5C, NUDT1, ATP6V1H, MYH7, DGUOK, ATP6V1D, NME7, ATP6V1F, RP2H, NME4, ATP6V1C2, NME2, UMPS, NME3, ATP9B, NME1, H6PD, PANK1, RRM2, ADK, NPPC, GUCY1B3, NMNAT1, ENPP5, TALDO1, UPP1, UPP2, KMO, ATP5G3, TYMS, CBR2, ATIC, ENTPD8, DHODH, DCAKD, AK1, ATP1A3, ATP1A1, GUCY2C, PRPSAP2, …	2245	247	14219	1.641102585141971	0.1743801853124447	0.01726922800470454	0.0910163652120044
GOTERM_BP_ALL	GO:0009117~nucleotide metabolic process	64	1.8784854710889345	4.913235301634175E-5	ATP5D, ATP5E, FHIT, KYNU, ADCY2, PGD, BC016495, NT5C3L, ATP2B3, NT5C3, DERA, ATP5L, ATP5O, PDE8A, GUCA2B, ATP6V0D1, NT5E, NT5C, NUDT1, ATP6V1H, MYH7, DGUOK, ATP6V1D, NME7, ATP6V1F, RP2H, NME4, ATP6V1C2, NME2, UMPS, NME3, ATP9B, NME1, H6PD, PANK1, RRM2, ADK, NPPC, GUCY1B3, NMNAT1, ENPP5, TALDO1, UPP1, UPP2, KMO, ATP5G3, TYMS, CBR2, ATIC, ENTPD8, DHODH, DCAKD, AK1, ATP1A3, ATP1A1, GUCY2C, PRPSAP2, …	2245	247	14219	1.641102585141971	0.1743801853124447	0.01726922800470454	0.0910163652120044
GOTERM_MF_ALL	GO:0016616~oxidoreductase activity, acting on the CH-OH group of donors, NAD or NADP as acceptor	36	1.0566480774875258	5.486772198193319E-5	LDHA, HSD3B7, EHHADH, HSD3B4, PGD, HSD17B12, ADH5, ADH7, AKR1C14, ALDH3A1, AKR1C13, CBR1, CBR2, ADH1, AKR1C6, IDH2, BDH2, AKR7A5, AKR1E1, GRHPR, RDH1, IDH3A, DHDH, 2810405K02RIK, RDH12, AKR1B8, RDH11, 4933405O20RIK, DHRS4, H6PD, AKR1B3, AKR1C18, TDH, HSD11B1, RDH16, MDH2	2473	113	15404	1.984419339485917	0.07652841512828878	0.015796948191477145	0.0907597411457628
GOTERM_BP_ALL	GO:0006732~coenzyme metabolic process	42	1.2327560904021133	6.456658256009392E-5	KYNU, TALDO1, ALDH1L1, EHHADH, BC016495, PGD, NFS1, ACOT2, KMO, GCLM, MTHFD1L, TPK1, CBR2, FOLR1, GPX4, GSTK1, VKORC1, IDH2, SUCLA2, DCAKD, MOCS2, SUCLG1, MTHFSD, GSTT1, COQ9, GSTT3, SOD1, COQ7, COQ5, IDH3A, SOD2, COQ3, SDHB, COQ2, 4933405O20RIK, HNF4A, PANK1, H6PD, MDH2, GSTP1, MGST1, NMNAT1	2245	143	14219	1.86022707804445	0.22261363626552588	0.020766167638581523	0.11959168116810748
GOTERM_CC_ALL	GO:0030529~ribonucleoprotein complex	109	3.199295567948342	6.673442585566374E-5	RALY, SRP14, MRPS35, RPL17, MRPS34, EIF2C2, MRPS33, EIF2C1, SRP68, SNRPD2, SMNDC1, IMP3, RBM8A, RPLP1, BAT1A, FAU, LSM4, LSM3, RPL11, MRPL39, MRPL32, IMP4, MRPL34, MRPL53, MRPL52, EEF2, RSL1D1, MRPS18C, MRPS18B, MRPS18A, RPS12, SNRPA, MRPL47, SNRPC, MRPL46, SNRPE, MRPL43, UBA52, SNRPG, MRPS17, MRPS16, MRPS15, MRPS14, NHP2L1, SNRPB2, MRPS11, MRPS10, RPS28, RPL7, D10ERTD322E, FRG1, MRPL54, MRPL55, …	2615	462	15855	1.4304710585781333	0.041364443812441754	0.0016234615719712409	0.09923776656129979
GOTERM_MF_ALL	GO:0005198~structural molecule activity	104	3.0525388905195188	7.964178929349334E-5	RPL17, PDLIM3, KRT82, RPLP1, FAU, RPL11, TUBG1, MRPL39, MRPL32, MRPL34, KRT84, INA, MRPL52, RSL1D1, MRPS18C, MRPS18B, KRT17, MRPS18A, LAMB1-1, RPS12, MRPL47, UBA52, MYL6, MRPS17, MRPS16, MRPS15, MRPS14, LMNB2, MRPS11, MRPS10, KRT26, KRT28, RPS28, RPL7, MRPL55, RPL5, RPS21, KRT31, MYLPF, MRPS21, RPS5, KRT32, RPS7, COL14A1, COL20A1, MRP63, CLDN6, CLDN5, KRT33A, RPS3, CRYBB1, KRT42, TUBB6, COL11A2, …	2473	450	15404	1.4395614862739814	0.109137191595436	0.019076502218194236	0.1317145319860047
GOTERM_BP_ALL	GO:0019748~secondary metabolic process	25	0.7337833871441151	8.226265135996555E-5	RBP4, KYNU, TALDO1, RBP2, PGD, CRABP2, ADH5, KMO, ADH7, TYR, CBR2, MC1R, ADH1, ALDH1A3, RDH1, RDH12, RDH11, DHRS4, H6PD, LCN5, AS3MT, IDI1, RDH16, RETSAT, NMNAT1	2245	69	14219	2.294793583163875	0.27445888496761084	0.024377754012583353	0.15234510789159383
GOTERM_BP_ALL	GO:0006720~isoprenoid metabolic process	20	0.587026709715292	8.454159857812854E-5	RBP4, RBP2, CRABP2, ADH5, HMGCS1, FDPS, ADH7, RDH1, FDFT1, RDH12, RDH11, COQ2, DHRS4, LCN5, ADH1, ALDH1A3, DPM1, IDI1, RDH16, RETSAT	2245	49	14219	2.5851552202172625	0.28087937848097166	0.023276688755821562	0.15656244343399406
GOTERM_BP_ALL	GO:0046483~heterocycle metabolic process	71	2.083944819489287	8.913324914216353E-5	ATP5D, ATP5E, KYNU, ALAD, ADCY2, ALDH1L1, CAD, MTHFD1L, TPK1, ATP2B3, TDO2, ANK1, HMOX1, ATP5L, ATP5O, PDE8A, GUCA2B, ATP6V0D1, NT5E, ALDH6A1, 1190003J15RIK, NUDT1, PDXK, HMBS, ATP6V1H, MYH7, DGUOK, ATP6V1D, NME7, ATP6V1F, RP2H, NME4, PYCR1, ATP6V1C2, PYCR2, NME2, UMPS, NME3, NME1, ATP9B, ADK, NPPC, GUCY1B3, TPH2, UROS, UPP1, NFS1, RSAD1, ATP5G3, PPAT, TYMS, ATIC, FOLR1, DHODH, CDA, AANAT, PTS, M…	2245	287	14219	1.5668562737170486	0.2936434670700516	0.02290918432768141	0.16505907055128777
GOTERM_BP_ALL	GO:0008104~protein localization	158	4.637511006750807	9.150306514848702E-5	GNPTG, SRP14, AP1G1, CHMP5, XPO5, SLC9A2, PMAIP1, SELENBP2, AIP, CXCL10, APOA1, VPS13C, TRAK1, VPS4B, RABGEF1, VPS4A, STAM, NUP37, RAB26, SAR1B, D230025D16RIK, RAB21, SCAMP5, RAB27A, SCAMP3, GOLT1A, RAN, SIX2, VTI1B, ARNTL, NUPL2, NUPL1, CLPX, VTI1A, RPAIN, TIMM8A2, CD40LG, RAB19, AGTR1A, PEX26, RAB17, VPS26A, ARFGAP1, CHMP2A, BBS4, 1700034H14RIK, ARFGAP3, STX7, SNX8, RAB40C, CCDC91, SNX4, NEDD8,…	2245	753	14219	1.3289689053733098	0.3001423222121655	0.022057977721640087	0.16944403273146946
GOTERM_MF_ALL	GO:0016614~oxidoreductase activity, acting on CH-OH group of donors	38	1.1153507484590548	9.952493198942368E-5	LDHA, ADHFE1, HSD3B7, EHHADH, HSD3B4, PGD, HSD17B12, ADH5, ADH7, AKR1C14, ALDH3A1, AKR1C13, CBR1, CBR2, ADH1, AKR1C6, VKORC1, IDH2, BDH2, AKR7A5, AKR1E1, GRHPR, RDH1, IDH3A, DHDH, 2810405K02RIK, RDH12, AKR1B8, RDH11, 4933405O20RIK, DHRS4, H6PD, AKR1B3, AKR1C18, TDH, HSD11B1, RDH16, MDH2	2473	125	15404	1.893577031945006	0.13447399882876465	0.020419757730427368	0.16457257076465392
GOTERM_MF_ALL	GO:0016787~hydrolase activity	418	12.268858233049604	1.1272880738593194E-4	FHIT, XRCC2, MASP2, PGAM1, ISG20, PGPEP1, USP54, DHX37, VPS4B, 2210023G05RIK, VPS4A, DDAH2, DDAH1, RAB27A, PTPRK, GBP5, KIF5B, LOC231914, SPAG1, PTPRR, MYH4, MYH7, CTDSPL2, HNF4A, PELO, TMPRSS11A, CPSF3L, PLCXD3, GNAI3, METAPL1, NTAN1, DUSP12, DUSP11, MTIF2, DUSP18, DUSP13, DUSP15, 1300010F03RIK, CDADC1, 4930519F16RIK, DHX57, EPM2A, GGH, DUSP23, DUSP22, HGF, GNGT1, TLL2, PLCXD1, DPP10, 4833424O15…	2473	2221	15404	1.1722955510690605	0.15090034450555523	0.020239710671233646	0.18638712289342774
GOTERM_BP_ALL	GO:0046131~pyrimidine ribonucleoside metabolic process	10	0.293513354857646	1.2049415170918729E-4	NME4, RP2H, NME2, NME3, NME1, DHODH, UPP1, CDA, DPYD, NME7	2245	15	14219	4.222420193021529	0.3749699220474547	0.027265830787061462	0.2230726145230233
GOTERM_BP_ALL	GO:0001523~retinoid metabolic process	14	0.4109186968007044	1.308368012730546E-4	RBP4, CRABP2, RBP2, ADH5, ADH7, RDH1, RDH12, RDH11, DHRS4, ADH1, LCN5, ALDH1A3, RDH16, RETSAT	2245	28	14219	3.166815144766147	0.3996826869638913	0.02795174262603961	0.24219816119708248
GOTERM_BP_ALL	GO:0016101~diterpenoid metabolic process	14	0.4109186968007044	1.308368012730546E-4	RBP4, CRABP2, RBP2, ADH5, ADH7, RDH1, RDH12, RDH11, DHRS4, ADH1, LCN5, ALDH1A3, RDH16, RETSAT	2245	28	14219	3.166815144766147	0.3996826869638913	0.02795174262603961	0.24219816119708248
GOTERM_BP_ALL	GO:0009119~ribonucleoside metabolic process	17	0.49897270325799825	1.3911726263601896E-4	UPP1, TPMT, NME7, NME4, RP2H, NME2, NME3, NME1, PANK1, ADK, DHODH, CDA, PCMT1, DPYD, GNMT, NT5E, DCAKD	2245	39	14219	2.760813203129462	0.4187620580488206	0.02815371994736182	0.25750782563649377
GOTERM_BP_ALL	GO:0009116~nucleoside metabolic process	21	0.6163780452010567	2.0951010077965566E-4	UPP1, UPP2, TPMT, PPAT, NME7, PRPSAP2, NME4, RP2H, NME2, UMPS, NME3, NME1, PANK1, ADK, DHODH, CDA, PCMT1, DPYD, GNMT, NT5E, DCAKD	2245	56	14219	2.37511135857461	0.5583223666175121	0.04003528457553551	0.38756672319200103
GOTERM_MF_ALL	GO:0005501~retinoid binding	9	0.26416201937188144	2.6123699444351774E-4	RBP4, RBP7, PTGDS, CRABP1, LCN5, CRABP2, RBP2, RLBP1, C8G	2473	13	15404	4.3122958723443965	0.315525849577059	0.041247876093112534	0.431434069313652
GOTERM_MF_ALL	GO:0019840~isoprenoid binding	9	0.26416201937188144	2.6123699444351774E-4	RBP4, RBP7, PTGDS, CRABP1, LCN5, CRABP2, RBP2, RLBP1, C8G	2473	13	15404	4.3122958723443965	0.315525849577059	0.041247876093112534	0.431434069313652
GOTERM_BP_ALL	GO:0051649~establishment of localization in cell	129	3.786322277663633	3.047952280393655E-4	GNPTG, NCBP2, CGA, SRP14, AP1G1, CHMP5, XPO5, TRAPPC2L, SYT8, CXCL10, AIP, TRAK1, VPS4B, STAM, SAR1B, D230025D16RIK, RAB27A, SCAMP5, SCAMP3, KIF5B, RAN, LOC231914, SIX2, VTI1B, ARNTL, VTI1A, ERGIC3, NPC1, LAT2, DOC2A, RPAIN, TIMM8A2, CD40LG, AGTR1A, SYCN, PEX26, CAMK1, VAMP3, VPS26A, TRAPPC2, MYL6, ACR, ARFGAP3, STX7, TIMP4, RIMS1, CD74, DUSP18, PPP1R3C, PTK2, STX19, BLOC1S3, FOLR1, STX11, SEC61A…	2245	610	14219	1.3394070612289606	0.695438603442958	0.055040733129812724	0.5633614447437485
GOTERM_BP_ALL	GO:0009058~biosynthetic process	549	16.113883181684766	3.0496739459540454E-4	FHIT, RPL17, CDIPT, PTGS2, PGD, BC016495, ASCC1, MPV17, RORB, MC1R, RPLP1, PQBP1, PHTF1, FAU, RPL11, GUCA2B, DDAH1, CCAR1, D330038O06RIK, PHOX2A, IKBKAP, LOC231914, ZHX2, DPAGT1, HMG20A, MED11, NME7, RP2H, NME4, NME2, NME3, HNF4A, NME1, MED18, RPS12, VGLL2, PELO, VGLL4, MCTS2, EIF2AK2, TRAPPC2, HSD17B12, HMGCS1, HFE, MYEF2, ZFP85-RS1, MTIF2, DIDO1, 2610008E11RIK, PPP1R3C, RPS28, LYL1, LEO1, RPS21…	2245	3076	14219	1.1304171095426623	0.6956430947463343	0.052634824446233464	0.5636788147873273
GOTERM_CC_ALL	GO:0005768~endosome	64	1.8784854710889345	3.2755395623012174E-4	STARD3NL, LDLR, CHMP5, SYT5, ZNRF1, RHOV, CD1D2, AQP2, NISCH, SLC2A4, VPS4B, TPT1, RABGEF1, VPS4A, STAM, RHOD, ATP6V0D1, RAB21, SCAMP5, RAB27A, NPC1, ADRB2, VAMP8, AGTR1A, RAB5A, CD300LG, VPS26A, VPS29, CHMP2A, PLDN, STX7, 2610002M06RIK, MMD, RABEPK, RABGAP1L, RAB9, CD74, CHMP2B, SLC29A3, RNF128, SLC30A4, SDF4, VPS36, EHD4, RILP, VPS18, VAC14, TMEM9, RUFY1, NDFIP2, NIPA2, TPD52L1, NIPA1, MARCH3, …	2615	252	15855	1.539834289356278	0.18728567869985913	0.00765115822672402	0.48621034122204865
GOTERM_MF_ALL	GO:0019841~retinol binding	7	0.2054593484003522	3.5432880121437073E-4	RBP4, RBP7, CRABP1, CRABP2, RBP2, RLBP1, C8G	2473	8	15404	5.450262838657501	0.40203448732728275	0.05012247122882019	0.5847525045190927
GOTERM_BP_ALL	GO:0044249~cellular biosynthetic process	532	15.614910478426768	3.6173287514715356E-4	FHIT, RPL17, CDIPT, PTGS2, PGD, BC016495, ASCC1, MPV17, RORB, MC1R, RPLP1, PHTF1, PQBP1, FAU, RPL11, GUCA2B, DDAH1, CCAR1, D330038O06RIK, PHOX2A, IKBKAP, LOC231914, ZHX2, DPAGT1, HMG20A, MED11, NME7, RP2H, NME4, NME2, NME3, HNF4A, NME1, MED18, RPS12, VGLL2, PELO, VGLL4, MCTS2, EIF2AK2, TRAPPC2, HMGCS1, MYEF2, ZFP85-RS1, MTIF2, DIDO1, 2610008E11RIK, PPP1R3C, RPS28, LYL1, LEO1, RPS21, NAT14, ODC1, …	2245	2980	14219	1.1307017832319397	0.7561040144818411	0.0595044954930436	0.6682674832804714
GOTERM_BP_ALL	GO:0006955~immune response	103	3.023187555033754	3.8797504179397685E-4	MASP2, IL18, TIRAP, PGLYRP1, TNFSF14, IL13, CXCL12, IL31RA, CXCL10, CD47, AZGP1, MLL5, CLEC4E, IFNG, FAS, SPON2, MPA2L, RAB27A, CRTAM, GBP5, TNFRSF17, COLEC12, TRAT1, DCLRE1C, C1QB, LAT2, H2-OA, CD40LG, LILRB4, OAS1B, CD300LG, CD300LF, OAS1A, MILL1, MILL2, CCL9, HFE, CCL8, IL31, CX3CL1, CD74, CCL7, IL23A, DEFB1, TRP53, CARD9, CFB, CD300E, MALT1, FCGR1, H2-Q8, PSMB8, FCGR3, TRAF3IP2, TNFSF10, CXCL…	2245	471	14219	1.385061400895597	0.7798390175857062	0.061111150183034035	0.7165826913438145
GOTERM_BP_ALL	GO:0044271~nitrogen compound biosynthetic process	71	2.083944819489287	4.436950903906234E-4	ATP5D, ATP5E, KYNU, ALAD, ADCY2, BC016495, CAD, MTHFD1L, TPK1, ATP2B3, GOT1, ANK1, GATA3, ATP5L, ATP5O, GUCA2B, ATP6V0D1, NT5E, DDAH1, HMBS, OTC, ATP6V1H, ATP6V1D, NME7, ATP6V1F, RP2H, NME4, PYCR1, ATP6V1C2, PYCR2, NME2, UMPS, NME3, ATP9B, NME1, RRM2, ADK, BHMT, NPPC, GUCY1B3, NMNAT1, TPH2, BCAT2, UROS, NFS1, KMO, RSAD1, ATP5G3, PPAT, TYMS, ATIC, ENTPD8, SRR, DHODH, AANAT, PTS, ODC1, BHMT2, MOCS2…	2245	302	14219	1.4890322866118972	0.8228564491777232	0.06688963450626695	0.8190967660075432
GOTERM_BP_ALL	GO:0006810~transport	425	12.474317581449956	4.565709792633332E-4	SLC9A2, SELENBP2, ACBD5, SYP, AQP11, VPS4B, VPS4A, D230025D16RIK, GUCA2B, RAB27A, IBTK, KIF5B, LOC231914, COLEC12, ERGIC3, NPC1, DOC2A, TIMM8A2, NME1, SYCN, DOC2G, TRAPPC2, 1700034H14RIK, SCN1A, 2010110P09RIK, CACNB2, CCDC91, KCNJ3, RAB9, DUSP18, SLC29A3, PPP1R3C, GORASP1, SLC28A1, RLBP1, LAPTM4B, VDAC3, KCNK2, FNBP1, ARF2, MAGMAS, PCNA, SYTL2, SYTL3, APOL6, CHRNE, LDLR, GLRA1, AP2S1, AP3S1, BNIP…	2245	2342	14219	1.1493564786725983	0.8315360391333328	0.06620774068810753	0.8427716545747699
GOTERM_BP_ALL	GO:0009056~catabolic process	204	5.987672439095979	4.6495040865088613E-4	LDHA, CHIA, EIF2C1, EHHADH, PGD, PGAM1, CDC16, ZNRF1, DNASE1L2, DNASE1L1, CUL5, GOT1, USP54, WWP2, RBM8A, PLA2G1B, PLA1A, PSENEN, DDAH2, UBE1Y1, LOC231914, SUCLG1, HKDC1, PLD4, ANAPC4, ZHX2, MYH7, UBR1, SIAH1B, PLA2G2A, ABAT, PLA2G2C, MDH2, FBXL2, ENPP5, ENPP6, PLCXD3, TALDO1, WDR5B, ALDOB, RAB40C, ASB11, CDC34, ASB17, GAD2, IDH2, CDA, ZMPSTE24, FBXO3, PLB1, CIDEA, CDC20, AFG3L1, RNF8, DCP1B, SMU…	2245	1040	14219	1.2423659414082577	0.8369548745554378	0.06496855686010483	0.8581760340689693
GOTERM_CC_ALL	GO:0005762~mitochondrial large ribosomal subunit	12	0.3522160258291752	4.6533264925306705E-4	MRPL11, MRPL52, MRPL10, MRPL23, MRPL13, MRPL27, MRPL16, MRPL55, MRPL39, MRPL32, MRPL43, MRPL34	2615	23	15855	3.1633552248732233	0.2551885064459469	0.010467124415420415	0.6900649193024577
GOTERM_CC_ALL	GO:0000315~organellar large ribosomal subunit	12	0.3522160258291752	4.6533264925306705E-4	MRPL11, MRPL52, MRPL10, MRPL23, MRPL13, MRPL27, MRPL16, MRPL55, MRPL39, MRPL32, MRPL43, MRPL34	2615	23	15855	3.1633552248732233	0.2551885064459469	0.010467124415420415	0.6900649193024577
GOTERM_BP_ALL	GO:0044248~cellular catabolic process	170	4.9897270325799825	5.27514452702601E-4	NCBP2, ALDH1L1, EIF2C1, EHHADH, CDC16, DNASE1L2, ZNRF1, DNASE1L1, CUL5, USP54, GOT1, GSTM4, 4930524E20RIK, WWP2, RBM8A, PLA2G1B, RABGEF1, DERA, PSENEN, DDAH2, FBXO22, UBE1Y1, NUDT1, SUCLG1, ANAPC4, ZHX2, 4931440F15RIK, MYH7, UBR1, PNPLA3, MIB1, PSMA6, SIAH1B, PSMA3, RAD18, ABAT, PLA2G2C, UBA52, MDH2, FBXL2, ENPP5, WDR5B, ANAPC13, PNPT1, RAB40C, ASB11, NEDD8, ANAPC10, CDC34, PSMA7, PSMA8, ASB17, R…	2245	848	14219	1.2697136193637852	0.8722716052927447	0.07085884966418532	0.9731195223877553
GOTERM_BP_ALL	GO:0034613~cellular protein localization	70	2.054593484003522	5.528086230924569E-4	GNPTG, SRP14, SEC24B, XPO5, AP1G1, AP2S1, PAX6, AP3S1, PMAIP1, SYNGR1, 1700009N14RIK, PEX7, AIP, IMMP2L, FXC1, TRAK1, STAM, SAR1B, D230025D16RIK, RAMP1, RAB27A, RAMP3, RAMP2, SCAMP3, RAN, VTI1B, SIX2, ARNTL, TIMM23, TIMM44, VTI1A, RPAIN, TIMM8A2, ARCN1, PEX26, COPG, KPNA3, SRP9, NXT1, BBS4, AP1M1, AP1M2, STX7, STX4A, TIMM10, RIMS1, CD74, DUSP18, PPP1R3C, STX19, AP3M1, FOLR1, PEX16, BCAP29, SCG5, …	2245	299	14219	1.4827896998905037	0.8842762929400303	0.07166608153707099	1.0195545081807977
GOTERM_BP_ALL	GO:0006766~vitamin metabolic process	23	0.6750807161725858	6.460352859477683E-4	RBP4, KYNU, PDXK, BC016495, CRABP2, ADH7, KMO, TPK1, RDH12, RDH11, CBR1, DHRS4, CYP27B1, LCN5, ADH1, FOLR1, ALDH1A3, VKORC1, GSTO1, RDH16, ALDH9A1, NMNAT1, RETSAT	2245	69	14219	2.1112100965107645	0.9195686956497807	0.08057952634872989	1.1905220118790916
GOTERM_BP_ALL	GO:0070727~cellular macromolecule localization	70	2.054593484003522	6.713550106110504E-4	GNPTG, SRP14, SEC24B, XPO5, AP1G1, AP2S1, PAX6, AP3S1, PMAIP1, SYNGR1, 1700009N14RIK, PEX7, AIP, IMMP2L, FXC1, TRAK1, STAM, SAR1B, D230025D16RIK, RAMP1, RAB27A, RAMP3, RAMP2, SCAMP3, RAN, VTI1B, SIX2, ARNTL, TIMM23, TIMM44, VTI1A, RPAIN, TIMM8A2, ARCN1, PEX26, COPG, KPNA3, SRP9, NXT1, BBS4, AP1M1, AP1M2, STX7, STX4A, TIMM10, RIMS1, CD74, DUSP18, PPP1R3C, STX19, AP3M1, FOLR1, PEX16, BCAP29, SCG5, …	2245	301	14219	1.4729372766354174	0.9271362364485582	0.08101837918634525	1.2369073532371377
GOTERM_BP_ALL	GO:0051234~establishment of localization	426	12.50366891693572	7.140017997889976E-4	SLC9A2, SELENBP2, ACBD5, SYP, AQP11, VPS4B, VPS4A, D230025D16RIK, GUCA2B, RAB27A, IBTK, KIF5B, LOC231914, COLEC12, ERGIC3, NPC1, DOC2A, TIMM8A2, NME1, SYCN, DOC2G, TRAPPC2, 1700034H14RIK, SCN1A, 2010110P09RIK, CACNB2, CCDC91, KCNJ3, RAB9, DUSP18, SLC29A3, PPP1R3C, GORASP1, SLC28A1, RLBP1, LAPTM4B, VDAC3, KCNK2, FNBP1, ARF2, MAGMAS, PCNA, SYTL2, SYTL3, APOL6, CHRNE, LDLR, GLRA1, AP2S1, AP3S1, BNIP…	2245	2358	14219	1.1442436400936207	0.9383080360107023	0.0833687829027373	1.3149890402568087
GOTERM_BP_ALL	GO:0051641~cellular localization	136	3.991781626063986	7.306140007596554E-4	GNPTG, NCBP2, CGA, SRP14, AP1G1, CHMP5, XPO5, TRAPPC2L, SYT8, PMAIP1, CXCL10, AIP, TRAK1, VPS4B, STAM, SAR1B, D230025D16RIK, RAB27A, SCAMP5, SCAMP3, KIF5B, RAN, LOC231914, SIX2, VTI1B, ARNTL, VTI1A, ERGIC3, HHEX, NPC1, LAT2, DOC2A, RPAIN, TIMM8A2, CD40LG, AGTR1A, SYCN, PEX26, CAMK1, VAMP3, VPS26A, TRAPPC2, MYL6, ACR, BBS4, ARFGAP3, STX7, TIMP4, RIMS1, CD74, DUSP18, PPP1R3C, PTK2, STX19, BLOC1S3, …	2245	662	14219	1.3011687603872992	0.9421808945633849	0.08275149801791992	1.3453883867694416
GOTERM_BP_ALL	GO:0006886~intracellular protein transport	65	1.9078368065746993	7.534252781797717E-4	GNPTG, SRP14, SEC24B, XPO5, AP1G1, AP2S1, AP3S1, SYNGR1, 1700009N14RIK, PEX7, AIP, IMMP2L, FXC1, TRAK1, STAM, SAR1B, D230025D16RIK, RAMP1, RAB27A, RAMP3, RAMP2, SCAMP3, RAN, VTI1B, SIX2, ARNTL, TIMM23, TIMM44, VTI1A, RPAIN, TIMM8A2, PEX26, ARCN1, COPG, KPNA3, SRP9, NXT1, AP1M1, AP1M2, STX7, STX4A, TIMM10, RIMS1, CD74, DUSP18, PPP1R3C, STX19, AP3M1, FOLR1, PEX16, BCAP29, SCG5, PEX13, PPP3CA, STX11…	2245	276	14219	1.4916158290565185	0.9471060364925115	0.08282307284892432	1.3871172425702794
GOTERM_BP_ALL	GO:0033036~macromolecule localization	178	5.224537716466099	8.279010869145251E-4	NCBP2, GNPTG, SRP14, XPO5, CHMP5, AP1G1, SLC9A2, PMAIP1, SELENBP2, AIP, CXCL10, STARD5, APOA1, VPS13C, RBM8A, TRAK1, BAT1A, VPS4B, RABGEF1, VPS4A, STAM, NUP37, RAB26, SAR1B, D230025D16RIK, RAB21, SCAMP5, RAB27A, SCAMP3, GOLT1A, RAN, SIX2, VTI1B, ARNTL, NUPL2, NUPL1, CLPX, VTI1A, NPC1, RPAIN, TIMM8A2, CD40LG, ATP9B, RAB19, AGTR1A, PEX26, RAB17, VPS26A, ARFGAP1, CHMP2A, RBP4, 1700034H14RIK, BBS4, A…	2245	902	14219	1.249873826537415	0.9604484955591435	0.08815936288913384	1.5232402235385911
GOTERM_BP_ALL	GO:0009628~response to abiotic stimulus	60	1.7610801291458762	8.341701420388343E-4	SLC27A1, XRCC2, LXN, IL18, RCVRN, PMAIP1, AQP2, CASP3, CASP7, NR2F6, RGR, LTA, TRPA1, MGP, MMP13, GPR98, DCLRE1C, EYA3, XPA, ADRB2, RPAIN, THBD, RAD18, MAPK8, HSPB3, RAB3A, RBP4, ARPP21, NEK1, CABP4, OPN1SW, 2310046K01RIK, CALCA, ERCC8, ANXA7, TCFEC, SDF4, ERCC1, OTOP1, TRP53, AIPL1, VAC14, ATP1A3, SOD1, SNAI2, RAD54L, EIF2B1, SOD2, ATXN1, RNF8, OBFC2B, OPN5, GNGT1, ACCN1, UACA, FYN, BAX, BRE, PC…	2245	251	14219	1.514015208653138	0.961404562024823	0.08643992734992556	1.5346903589633976
GOTERM_BP_ALL	GO:0030514~negative regulation of BMP signaling pathway	9	0.26416201937188144	8.594960499103551E-4	CER1, TWSG1, CHRDL2, NANOG, HTRA1, FSTL3, VWC2, GREM1, CHRD	2245	15	14219	3.800178173719376	0.9650373856862582	0.0866485065789574	1.5809341224984341
GOTERM_BP_ALL	GO:0009218~pyrimidine ribonucleotide metabolic process	8	0.2348106838861168	9.169854332965554E-4	NME4, RP2H, NME2, NME3, NME1, DHODH, DPYD, NME7	2245	12	14219	4.222420193021529	0.9720652508078774	0.0898581739377945	1.6858304412236236
GOTERM_BP_ALL	GO:0009220~pyrimidine ribonucleotide biosynthetic process	8	0.2348106838861168	9.169854332965554E-4	NME4, RP2H, NME2, NME3, NME1, DHODH, DPYD, NME7	2245	12	14219	4.222420193021529	0.9720652508078774	0.0898581739377945	1.6858304412236236
GOTERM_BP_ALL	GO:0046907~intracellular transport	93	2.729674200176108	0.0011819756342079449	GNPTG, NCBP2, SRP14, SEC24B, SPG7, XPO5, CHMP5, AP1G1, AP2S1, UCHL1, TRAPPC2L, BNIP3, AP3S1, SYNGR1, 1700009N14RIK, PEX7, AIP, IMMP2L, NDE1, FXC1, TRAK1, VPS4B, STAM, RANBP2, SAR1B, D230025D16RIK, RAMP1, RAB27A, DYNC1I1, RAMP3, RAMP2, SCAMP3, KIF5B, RAN, SIX2, VTI1B, ARNTL, TIMM23, TIMM44, VTI1A, ERGIC3, NPC1, RPAIN, TIMM8A2, ARCN1, PEX26, CAMK1, COPG, KPNA3, VPS26A, SRP9, COPE, TRAPPC2, VPS29, M…	2245	431	14219	1.366653403541771	0.9900723491656281	0.1115416167611285	2.167971185843287
GOTERM_BP_ALL	GO:0007626~locomotory behavior	57	1.6730261226885823	0.0012060036736884284	OPRM1, SNCG, GLRA1, UCHL1, S100A9, CXCL12, CXCL10, FXN, GPR44, IFNG, CHAT, GNG7, EFNB3, NTSR1, CSTB, UCHL3, PTAFR, CLN6, SCN1A, CCR1, CXCL2, CCL9, CCL8, NTAN1, CX3CL1, TRH, CCL7, CCL22, IL17B, CKLF, APBA2, PEX13, LECT2, NTF5, GNAO1, ATP1A3, PARK2, SOD1, PARK7, FCGR3, SOD2, LSP1, ATXN1, CCL11, EPHA4, CORO1A, CXCL13, CXCL16, CMTM8, SLC18A2, CHRNB4, CMTM7, AMOT, CMTM4, XCL1, DRD1A, CMTM5	2245	239	14219	1.5105310732357353	0.9909614162096827	0.11099846732899477	2.2115786076285726
GOTERM_MF_ALL	GO:0005488~binding	1898	55.708834751981215	0.0012061125208027484	RBPMS2, CDIPT, AIF1, ASCC1, RORB, LPHN3, PIP5KL1, DHX37, MAP3K8, VPS4B, VPS4A, CCAR1, RAB27A, IKBKAP, TFPT, TRHR2, LRRC2, OBOX5, BTBD9, RP2H, DOC2A, TIMM8A2, HSD11B1, EIF2AK2, SCN1A, OSTF1, CSF2RB2, HSD17B13, HSD17B12, 2010110P09RIK, CACNB2, DUSP12, ZFP85-RS1, GAST, DUSP11, PFN3, PFN4, 1300010F03RIK, CKLF, DHX57, SPP1, 5730577I03RIK, DUSP22, GAS1, GUCY2C, ZSCAN2, PRPSAP2, FOXI2, COL14A1, TREML1, …	2473	11445	15404	1.032974985235917	0.8264215303661859	0.14716844783342442	1.9773423917778588
GOTERM_BP_ALL	GO:0006775~fat-soluble vitamin metabolic process	14	0.4109186968007044	0.0012816309019567642	RBP4, CRABP2, ADH7, RDH12, RDH11, CBR1, CYP27B1, DHRS4, LCN5, ADH1, ALDH1A3, VKORC1, RDH16, RETSAT	2245	34	14219	2.607965413336827	0.993272598276504	0.1148422679521589	2.3487111147165063
GOTERM_BP_ALL	GO:0055114~oxidation reduction	136	3.991781626063986	0.0013858528585912035	CYP2C66, LDHA, ALDH1L1, PTGS2, EHHADH, PGD, FDFT1, PECR, PLOD1, SCD4, AKR7A5, WWOX, ALDH6A1, FA2H, CMAH, DHRS7C, ALDH16A1, DHDH, OGFOD1, PYCR1, PYCR2, HSD11B1, MDH2, ADHFE1, CYP2C44, GLUD1, HSD17B13, HSD17B12, KMO, GCLM, BC003331, NPHP3, NMRAL1, IDH2, DHODH, SCD1, SCD3, AKR1E1, FDXR, IDH3A, DOHH, TDH, CRYZL1, CYB5R2, UQCRC1, CYP2S1, PRDX2, PRDX3, DHRSX, PRDX1, AKR1C14, AKR1C13, NDUFS7, MSRA, TYR,…	2245	672	14219	1.281806130024393	0.9955219820804984	0.12082876133596598	2.5373954645101504
GOTERM_BP_ALL	GO:0034654~nucleobase, nucleoside, nucleotide and nucleic acid biosynthetic process	45	1.3208100968594072	0.0014262323244003618	ATP5D, ATP5E, KYNU, ADCY2, BC016495, CAD, KMO, ATP5G3, PPAT, TYMS, ATP2B3, ATIC, ENTPD8, DHODH, ATP5L, ATP5O, ATP6V0D1, GUCA2B, NT5E, ATP1A3, ATP6V1H, ATP1A1, GUCY2C, ATP6V1D, NME7, PRPSAP2, ATP6V1F, ATP13A4, RP2H, NME4, ATP6V1C2, UMPS, NME2, NME3, ADCY9, ATP9B, NME1, RRM2, ADK, ATP6V1E2, NPPC, GUCY1B3, DPYD, PAICS, NMNAT1	2245	179	14219	1.5922534247427556	0.9961753044554009	0.1214199801812259	2.610406061442583
GOTERM_BP_ALL	GO:0034404~nucleobase, nucleoside and nucleotide biosynthetic process	45	1.3208100968594072	0.0014262323244003618	ATP5D, ATP5E, KYNU, ADCY2, BC016495, CAD, KMO, ATP5G3, PPAT, TYMS, ATP2B3, ATIC, ENTPD8, DHODH, ATP5L, ATP5O, ATP6V0D1, GUCA2B, NT5E, ATP1A3, ATP6V1H, ATP1A1, GUCY2C, ATP6V1D, NME7, PRPSAP2, ATP6V1F, ATP13A4, RP2H, NME4, ATP6V1C2, UMPS, NME2, NME3, ADCY9, ATP9B, NME1, RRM2, ADK, ATP6V1E2, NPPC, GUCY1B3, DPYD, PAICS, NMNAT1	2245	179	14219	1.5922534247427556	0.9961753044554009	0.1214199801812259	2.610406061442583
GOTERM_BP_ALL	GO:0019538~protein metabolic process	464	13.619019665394774	0.0017149374627528058	RPL17, MASP2, CUL5, PGPEP1, USP54, CLK3, B230120H23RIK, RPLP1, MAP3K8, FAU, RPL11, DDAH1, MAP2K6, MAP2K5, PTPRK, TNIK, PTPRR, DPAGT1, UXT, MAPK3, RPS12, TMPRSS11A, MAPK8, PELO, EIF2AK2, WDR5B, METAPL1, DUSP12, DUSP11, MTIF2, DUSP18, RPS28, DUSP13, DUSP15, 4930519F16RIK, RPS21, MAP2K2, EPM2A, DUSP23, DUSP22, HGF, GUCY2C, RPS5, RPS7, TRP53RK, SMURF1, TLL2, DPP10, UFC1, CUZD1, RNF182, MMP25, MSRA, M…	2245	2615	14219	1.1238257951598412	0.9987616775031766	0.14112879997944794	3.1309117996857205
GOTERM_BP_ALL	GO:0002252~immune effector process	34	0.9979454065159965	0.0017854039367343954	MBL2, CD8A, MASP2, RSAD2, BNIP3, PRDX2, TAC4, PRDX1, CD74, CD47, MLL5, FAS, PTX3, ERCC1, RAB27A, PTPRC, CARD9, CFB, SAMHD1, FCGR1, H2-Q8, FCGR3, C8G, C8A, TRAF3IP2, C1QB, LAT2, TNFSF13B, CD40LG, C1RL, H2-AA, H2-DMA, CTSG, AI182371	2245	126	14219	1.709074840032524	0.9990596878966004	0.14347631189173526	3.257555453310257
GOTERM_BP_ALL	GO:0034754~cellular hormone metabolic process	18	0.5283240387437629	0.0018960516014038982	RBP4, CRABP2, ADH7, RDH12, RDH11, APOA1, SERPINA6, LCN5, AKR1C18, ADH1, ALDH1A3, CRH, AANAT, SCARB1, SRD5A1, SULT1E1, RDH16, RETSAT	2245	52	14219	2.1924104848381014	0.9993897369059674	0.14862687448023026	3.456097459823626
GOTERM_BP_ALL	GO:0006221~pyrimidine nucleotide biosynthetic process	10	0.293513354857646	0.001907039688754466	NME4, RP2H, TYMS, UMPS, NME2, NME3, NME1, DHODH, DPYD, NME7	2245	20	14219	3.1668151447661472	0.9994153841399847	0.14648725095425197	3.4757930154270533
GOTERM_CC_ALL	GO:0005773~vacuole	51	1.4969181097739948	0.002009769331674287	ARSB, ZNRF1, ASAH1, CD1D2, MAP1LC3A, IDS, RAB27A, TM9SF1, HYAL1, CTSZ, ATP6V1H, 0610031J06RIK, CTSS, LMBRD1, DNASE2A, DNASE2B, GNS, CTSL, CTSK, NPC1, DOC2A, H2-AA, CTSC, CTSB, ATP6V1G3, CTSF, ACR, ZP3R, FGFR3, ALDOB, MMD, ABCA2, ATP6V1G2, RAB9, CD74, MTMR2, SIAE, SLC29A3, GALNS, VPS36, RILP, VPS18, VAC14, PSAP, TMEM9, GGH, DNPEP, LAMP2, FNBP1, H2-DMA, CLCN7	2615	204	15855	1.5157743785850861	0.7201395241589079	0.04296235821322947	2.948682867870256
GOTERM_MF_ALL	GO:0034062~RNA polymerase activity	14	0.4109186968007044	0.002044741944778118	POLR2G, POLR2F, POLR2E, POLR3H, POLR3K, POLR2K, POLR2J, CRCP, ZNRD1, POLR3A, POLR3C, POLR3B, CCDC111, PRIM2	2473	35	15404	2.491548726243429	0.9486945347069244	0.21924704633421976	3.330503888634273
GOTERM_MF_ALL	GO:0003899~DNA-directed RNA polymerase activity	14	0.4109186968007044	0.002044741944778118	POLR2G, POLR2F, POLR2E, POLR3H, POLR3K, POLR2K, POLR2J, CRCP, ZNRD1, POLR3A, POLR3C, POLR3B, CCDC111, PRIM2	2473	35	15404	2.491548726243429	0.9486945347069244	0.21924704633421976	3.330503888634273
GOTERM_CC_ALL	GO:0043232~intracellular non-membrane-bounded organelle	362	10.625183445846787	0.002144041270025314	SNCG, RPL17, DYNC1LI2, PNMA2, AIF1, DYNC2LI1, SRP68, PDLIM3, HIRA, RANGAP1, CDC16, WDR74, DDX11, H2AFV, HOMER3, PRIM2, RPLP1, D19BWG1357E, TIGD2, H2AFZ, FAU, RPL11, NUP37, MRPL39, SAP30L, MRPL32, MRPL34, MAP2K5, MRPL53, INA, MRPL52, KIF5B, RPP21, EMG1, TRPA1, TANC1, MYH4, DCTN5, POLB, MYH7, 1700054O13RIK, DCTN6, DCTN3, DCTN2, UXT, RND1, KRT17, RFC2, NME1, ZWINT, SPAG4, PRDM6, RPS12, MRPL47, TGFB1…	2615	1919	15855	1.143742209583744	0.7429886752390339	0.044277650647666755	3.1427639270412144
GOTERM_CC_ALL	GO:0043228~non-membrane-bounded organelle	362	10.625183445846787	0.002144041270025314	SNCG, RPL17, DYNC1LI2, PNMA2, AIF1, DYNC2LI1, SRP68, PDLIM3, HIRA, RANGAP1, CDC16, WDR74, DDX11, H2AFV, HOMER3, PRIM2, RPLP1, D19BWG1357E, TIGD2, H2AFZ, FAU, RPL11, NUP37, MRPL39, SAP30L, MRPL32, MRPL34, MAP2K5, MRPL53, INA, MRPL52, KIF5B, RPP21, EMG1, TRPA1, TANC1, MYH4, DCTN5, POLB, MYH7, 1700054O13RIK, DCTN6, DCTN3, DCTN2, UXT, RND1, KRT17, RFC2, NME1, ZWINT, SPAG4, PRDM6, RPS12, MRPL47, TGFB1…	2615	1919	15855	1.143742209583744	0.7429886752390339	0.044277650647666755	3.1427639270412144
GOTERM_CC_ALL	GO:0005576~extracellular region	320	9.392427355444672	0.0022241781513284626	CGA, LTBP1, CHIA, MASP2, FSTL3, DNASE1L2, NOV, HTRA1, SBSN, IFNG, PLA2G1B, PLA1A, BC028528, FAS, GUCA2B, APON, OPTC, WNT10B, STC2, NODAL, IFNZ, PDYN, WFDC16, 1100001G20RIK, DHRS7C, WFDC13, VEGFB, C1QB, CD40LG, LAMB1-1, TFPI, WFDC1, TMPRSS11A, PLA2G2C, LALBA, ENPP5, IBSP, RBP4, ODAM, SERPINA10, CRELD2, 3110057O12RIK, HSD17B13, HSD17B12, GAST, OTOS, ITGBL1, IL23A, IL17B, RPTN, 1300010F03RIK, CKLF, …	2615	1680	15855	1.1548757170172084	0.7557279732124633	0.04444873563214924	3.2584238251229802
GOTERM_CC_ALL	GO:0005829~cytosol	117	3.434106251834459	0.0022408109083319775	LDHA, CHMP5, CNDP2, SELENBP2, GSTM4, GOT1, SCLY, VPS4B, NGFRAP1, DDAH2, CLNS1A, UBR1, UXT, RND1, RASGRF1, SULT1B1, MTAP1A, PSMA3, MAPK8, ATP6V1G3, VPS26A, CHMP2A, ARFGAP3, ALDOB, PSMA7, CHMP2B, PSMB7, GAD2, PTK2, AKT1S1, RPL7, PSMB1, BLOC1S3, PSMB3, BLOC1S1, GYS2, STK19, DNAJA3, TRP53, ODC1, MOCS2, CFB, EPM2A, EPHX2, ACMSD, CIDEB, DUSP23, MALT1, RPS5, GSBS, 2810405K02RIK, TRAF3IP1, NR1I3, UACA, P…	2615	549	15855	1.2921355358430242	0.7582920025475752	0.043405577437868104	3.282413388050953
GOTERM_BP_ALL	GO:0034641~cellular nitrogen compound metabolic process	543	15.93777516877018	0.0022607810287221595	FHIT, XRCC2, PGD, BC016495, ASCC1, MPV17, INTS1, 2310003H01RIK, INTS2, RORB, PHTF1, PQBP1, LSM4, LSM3, DDAH2, GUCA2B, DDAH1, CCAR1, D330038O06RIK, PHOX2A, IKBKAP, EMG1, ZHX2, HMG20A, MED11, MYH7, MRM1, NME7, RP2H, NME4, NME2, NME3, HNF4A, NME1, MED18, VGLL2, VGLL4, MCTS2, TRAPPC2, CPSF3L, NHP2L1, MYEF2, ZFP85-RS1, TRPT1, DIDO1, PUS7, 2610008E11RIK, WDR55, LYL1, LEO1, NAT14, ODC1, KLF13, GGH, GUCY…	2245	3105	14219	1.1076203694737634	0.9998532863403599	0.16797801294255532	4.107828184972961
GOTERM_BP_ALL	GO:0009314~response to radiation	37	1.0859994129732904	0.002394139975763934	RBP4, XRCC2, NEK1, CABP4, RCVRN, OPN1SW, PMAIP1, ERCC8, CASP3, CASP7, NR2F6, RGR, SDF4, ERCC1, TRP53, AIPL1, ATP1A3, SNAI2, RAD54L, SOD2, DCLRE1C, RNF8, ATXN1, OBFC2B, EYA3, OPN5, GNGT1, ACCN1, XPA, UACA, THBD, RPAIN, BAX, BRE, RAD18, MAPK8, DRD1A	2245	143	14219	1.638771473515349	0.9999128901850614	0.17368768308237503	4.345084861833426
GOTERM_BP_ALL	GO:0009165~nucleotide biosynthetic process	43	1.262107425887878	0.002601373084541558	ATP5D, ATP5E, KYNU, ADCY2, BC016495, KMO, ATP5G3, TYMS, ATP2B3, ATIC, ENTPD8, DHODH, ATP5L, ATP5O, ATP6V0D1, GUCA2B, NT5E, ATP1A3, ATP6V1H, ATP1A1, GUCY2C, ATP6V1D, NME7, PRPSAP2, ATP6V1F, ATP13A4, RP2H, NME4, ATP6V1C2, UMPS, NME2, NME3, ADCY9, ATP9B, NME1, RRM2, ADK, ATP6V1E2, NPPC, GUCY1B3, DPYD, PAICS, NMNAT1	2245	174	14219	1.5652074853441877	0.9999612575200276	0.18386172010934176	4.712668125016306
GOTERM_CC_ALL	GO:0005839~proteasome core complex	10	0.293513354857646	0.00261315838335817	PSMB10, PSMB4, PSMB7, PSMA6, PSMB1, PSMB3, PSMA3, PSMA7, PSMA8, PSMB8	2615	20	15855	3.031548757170172	0.8091551109449037	0.04895199166394737	3.8180028789301934
GOTERM_MF_ALL	GO:0019205~nucleobase, nucleoside, nucleotide kinase activity	14	0.4109186968007044	0.0027367060559934	AK1, AK2, DGUOK, NME7, TK1, NME4, RP2H, NME2, NME3, NME1, ADK, UCKL1, UCK2, GUK1	2473	36	15404	2.422339039403334	0.9812470479638071	0.26352297487218357	4.433779422939022
GOTERM_BP_ALL	GO:0006807~nitrogen compound metabolic process	557	16.348693865570883	0.002796621873468276	FHIT, XRCC2, PGD, BC016495, ASCC1, MPV17, INTS1, 2310003H01RIK, INTS2, RORB, PQBP1, PHTF1, LSM4, LSM3, DDAH2, GUCA2B, DDAH1, CCAR1, D330038O06RIK, PHOX2A, IKBKAP, EMG1, ZHX2, HMG20A, MED11, MYH7, MRM1, NME7, RP2H, NME4, NME2, NME3, HNF4A, NME1, MED18, VGLL2, ABAT, VGLL4, MCTS2, TRAPPC2, CPSF3L, NHP2L1, MYEF2, ZFP85-RS1, TRPT1, DIDO1, PUS7, 2610008E11RIK, WDR55, LYL1, LEO1, NAT14, ODC1, KLF13, GGH…	2245	3196	14219	1.1038273064047208	0.9999819453074851	0.1927799088073464	5.057771015837387
GOTERM_BP_ALL	GO:0044267~cellular protein metabolic process	374	10.97739947167596	0.002817867425491407	RPL17, B3GALT6, CDC16, ZNRF1, PRKX, CUL5, USP54, CLK3, WWP2, B230120H23RIK, RPLP1, MAP3K8, IFNG, TRAK1, FAU, RPL11, PSENEN, MRPL39, CRY1, MRPL32, DDAH1, UBE1Y1, MAP2K6, MRPL34, MAP2K5, PTPRK, MRPL52, TNIK, ANAPC4, PTPRR, PIM1, DPAGT1, PIM2, UBR1, UXT, SIAH1B, MAPK3, RPS12, HARS, CAMK1, MAPK8, MRPL47, PELO, EIF2AK2, MTFMT, MRPL43, FBXL2, WDR5B, NEK2, FARS2, NEK1, RAB40C, ASB11, DUSP12, DUSP11, CDC…	2245	2088	14219	1.1344720920905547	0.9999833848535729	0.1907427130150262	5.095251186633776
GOTERM_BP_ALL	GO:0030510~regulation of BMP signaling pathway	10	0.293513354857646	0.0028743718310401865	CER1, TWSG1, RGMA, CHRDL2, NANOG, HTRA1, FSTL3, VWC2, GREM1, CHRD	2245	21	14219	3.0160144235868067	0.9999866793088554	0.19088558442000092	5.194864874578331
GOTERM_MF_ALL	GO:0070003~threonine-type peptidase activity	10	0.293513354857646	0.003236219041265465	PSMB10, PSMB4, PSMB7, PSMA6, PSMB1, PSMB3, PSMA3, PSMA7, PSMA8, PSMB8	2473	21	15404	2.9661294360040826	0.990935308848575	0.28534465914646157	5.222844065522536
GOTERM_MF_ALL	GO:0004298~threonine-type endopeptidase activity	10	0.293513354857646	0.003236219041265465	PSMB10, PSMB4, PSMB7, PSMA6, PSMB1, PSMB3, PSMA3, PSMA7, PSMA8, PSMB8	2473	21	15404	2.9661294360040826	0.990935308848575	0.28534465914646157	5.222844065522536
GOTERM_MF_ALL	GO:0005102~receptor binding	136	3.991781626063986	0.0038505990607750327	CGA, NRTN, PDGFA, IL18, ARNT2, PGLYRP1, TNFSF14, IL13, CXCL12, CXCL10, NOV, WNT4, TDGF1, IFNG, TRAK1, PLA2G1B, NGFRAP1, D230025D16RIK, CRTAM, WNT10B, STC2, EFNB3, NODAL, IFNZ, PDYN, VEGFB, CRHR2, CD320, CD40LG, RASGRF1, MFAP4, HAMP2, CCL9, KLRK1, IL31, CCL8, GAST, CX3CL1, GREM1, TRH, CCL7, CD74, IL17B, IL23A, CKLF, HSPE1, ANGPTL1, TFF1, AGRP, SPP1, UCN, NTF5, NRBF2, NTF3, CD276, UTS2D, HGF, PSMB8…	2473	679	15404	1.24760908236048	0.9962947479833651	0.31147267012306445	6.184966217769516
GOTERM_MF_ALL	GO:0016829~lyase activity	37	1.0859994129732904	0.004093117189118872	HCCS, ALAD, ADCY2, APEX2, EHHADH, ALDOB, DAK, UROS, CAR5A, LTC4S, CLYBL, GAD2, GOT1, SCLY, GADL1, ENO3, DERA, CRY1, PTS, CAR2, ODC1, HMGCLL1, GMDS, CAR12, NPL, ACMSD, POLB, PISD, GUCY2C, UMPS, ADCY9, SDS, GUCY1B3, THNSL1, CAR4, PAICS, CAR6	2473	145	15404	1.58943625639667	0.997397547615214	0.31061564296363153	6.562218551220688
GOTERM_BP_ALL	GO:0006213~pyrimidine nucleoside metabolic process	10	0.293513354857646	0.0041910040910792205	NME4, RP2H, NME2, NME3, NME1, DHODH, UPP1, CDA, DPYD, NME7	2245	22	14219	2.8789228588783153	0.9999999229847789	0.2616369817808839	7.488191090432905
GOTERM_BP_ALL	GO:0006364~rRNA processing	22	0.6457293806868212	0.004210233691880869	EXOSC7, EMG1, EXOSC5, UTP6, EXOSC2, NOB1, EXOSC3, WBP11, EXOSC1, DIMT1, RCL1, EBNA1BP2, IMP3, WDR36, WDR55, FRG1, NPM3, IMP4, FTSJ2, UTP14B, 1110032A13RIK, DDX51	2245	74	14219	1.8829711671582496	0.999999928571905	0.2585696721211954	7.521293289694697
GOTERM_BP_ALL	GO:0034470~ncRNA processing	39	1.1447020839448196	0.004310020183879028	CPSF3L, EIF2C2, FARS2, UTP6, NOB1, INTS1, INTS2, WBP11, TRPT1, RPP14, DIMT1, EBNA1BP2, IMP3, WDR36, WDR55, FRG1, TYW1, NPM3, TSEN2, IMP4, NSUN2, FTSJ2, TSEN34, 1110032A13RIK, RPP25, RPP21, EXOSC7, EMG1, EXOSC5, EXOSC2, EXOSC3, EXOSC1, RCL1, TRUB1, DUS4L, TRUB2, DDX51, TRIT1, UTP14B	2245	158	14219	1.5633644385554397	0.999999951679352	0.2597822186845974	7.692887782483693
GOTERM_BP_ALL	GO:0043170~macromolecule metabolic process	863	25.33020252421485	0.004314775220049902	ASCC1, 2310003H01RIK, RORB, CUL5, USP54, MAP3K8, RPLP1, PQBP1, CCAR1, D330038O06RIK, IKBKAP, MED11, MED18, MAPK3, TMPRSS11A, MAPK8, EIF2AK2, MCTS2, CPSF3L, ZFP85-RS1, DUSP12, DUSP11, DUSP18, DUSP13, LYL1, DUSP15, 4930519F16RIK, NAT14, EPM2A, DUSP23, DUSP22, GUCY2C, ZSCAN2, FOXI2, TRP53RK, DMRTC2, 9130019O22RIK, SMURF1, LDLR, DPP10, BNIP3, CUZD1, RNF182, MMP25, MAP1LC3A, MGRN1, MAP1LC3B, SPIC, BRD…	2245	5110	14219	1.0696522387214031	0.999999952570993	0.25610858886226273	7.7010570974537895
GOTERM_BP_ALL	GO:0006776~vitamin A metabolic process	11	0.3228646903434106	0.004371231158249361	RDH12, RBP4, RDH11, DHRS4, ADH1, LCN5, ALDH1A3, CRABP2, ADH7, RDH16, RETSAT	2245	26	14219	2.679612814802124	0.9999999619806423	0.25514961284629345	7.797998077828305
GOTERM_BP_ALL	GO:0050863~regulation of T cell activation	29	0.8511887290871734	0.004446849290864619	IL18, IL4RA, TNFSF14, ITPKB, PRDX2, CD74, CD1D2, ZC3H8, CASP3, IFNG, CD5, LAG3, DNAJA3, PTPRC, IL2RA, SIT1, CD276, NDFIP1, MALT1, GM614, PRKCQ, CORO1A, H2-OA, TNFSF13B, IL12A, H2-AA, HSPD1, H2-DMA, VSIG4	2245	108	14219	1.700697022189227	0.9999999717278084	0.25517037804535003	7.92769172407607
GOTERM_MF_ALL	GO:0019842~vitamin binding	32	0.9392427355444672	0.004502878538723058	RBP4, KYNU, RBP7, CRABP1, CRABP2, RBP2, NFS1, GAD2, FOLR4, AGXT2L1, GOT1, SCLY, PLOD1, FOLR1, GADL1, P4HA3, SRR, GNMT, GPT2, RLBP1, MOSC1, LMBRD1, PHYH, C8G, OGFOD1, 1110031I02RIK, PYGL, SDS, S100G, ABAT, AGXT2, THNSL1	2473	121	15404	1.6473049429708622	0.9985676391393744	0.3196866906733802	7.196391493881682
GOTERM_MF_ALL	GO:0016491~oxidoreductase activity	143	4.197240974464338	0.004762399950351127	CYP2C66, LDHA, ALDH1L1, PTGS2, EHHADH, PGD, FDFT1, PECR, PLOD1, SCD4, AKR7A5, WWOX, ALDH6A1, FA2H, CMAH, ALDH16A1, DHRS7C, DHDH, COX6C, OGFOD1, PYCR1, PYCR2, HSD11B1, MDH2, ADHFE1, CYP2C44, GLUD1, HSD17B13, COX7B, HSD17B12, KMO, GCLM, BC003331, NPHP3, NMRAL1, GSTK1, IDH2, DHODH, COX6B2, SCD1, SCD3, COX8C, AKR1E1, FDXR, IDH3A, 2810405K02RIK, DOHH, TDH, COX6A2, PRDX6-RS1, CRYZL1, CYB5R2, CYP2S1, PR…	2473	723	15404	1.231989861178459	0.9990188148955125	0.3194264718809312	7.595949315245177
GOTERM_MF_ALL	GO:0016740~transferase activity	316	9.275022013501614	0.004807661719216287	CDIPT, B3GALT6, BC016495, PRKX, TPK1, AGXT2L1, GOT1, PIP5KL1, CLK3, NT5C3, B230120H23RIK, PRIM2, MAP3K8, GPT2, MAP2K6, MAP2K5, POLK, TNIK, HKDC1, SUCLG1, PIM1, DPAGT1, GSTT1, DCTN5, POLB, GSTT3, DCTN6, PIM2, MRM1, NME7, RP2H, PARP16, NME4, CHRAC1, NME2, NME3, NME1, SULT1B1, PRDM6, MAPK3, BHMT, CAMK1, ABAT, MAPK8, HAS3, EIF2AK2, MTFMT, EXT2, TPST1, LALBA, CHKA, TALDO1, GCNT2, NEK2, NEK1, OLAH, HMG…	2473	1724	15404	1.1417189638818497	0.9990814737001762	0.30790977466752145	7.665468356599181
GOTERM_CC_ALL	GO:0043234~protein complex	375	11.006750807161726	0.004854253182269317	DYNC1LI2, EIF2C2, PTGS2, AIF1, DYNC2LI1, ASCC1, INTS2, RANGAP1, CDC16, AQP3, AQP2, CUL5, PRIM2, NUP37, CHRNA6, DDAH2, GJE1, TWIST2, GNG7, INA, IKBKAP, KIF5B, MED11, MYH4, DCTN5, MYH7, POLB, UBR1, DCTN6, DCTN3, DCTN2, UXT, HNF4A, KRT17, TIMM8A2, RFC2, ZWINT, MED18, LAMB1-1, CAMK1, ABAT, ATP6V1G3, TRAPPC2, MILL1, CPSF3L, KCNMB4, SCN1A, GNAI3, MILL2, LMNB2, KRTAP15, ITGA11, HOXB13, CACNB2, HFE, ITGB…	2615	2018	15855	1.1266905688194395	0.9540510564702299	0.08661229219437772	6.983631534406021
GOTERM_BP_ALL	GO:0016072~rRNA metabolic process	22	0.6457293806868212	0.004996284703182726	EXOSC7, EMG1, EXOSC5, UTP6, EXOSC2, NOB1, EXOSC3, WBP11, EXOSC1, DIMT1, RCL1, EBNA1BP2, IMP3, WDR36, WDR55, FRG1, NPM3, IMP4, FTSJ2, UTP14B, 1110032A13RIK, DDX51	2245	75	14219	1.857864884929473	0.9999999967164828	0.27788618293650447	8.864866006370352
GOTERM_CC_ALL	GO:0031974~membrane-enclosed lumen	227	6.6627531552685655	0.005059367052555653	PNMA2, SRP68, ASCC1, INTS2, WDR74, DDX11, RBM8A, D19BWG1357E, LSM4, MRPL39, SAP30L, MRPL32, TWIST2, MRPL34, CCAR1, IKBKAP, MRPL52, RPP21, EMG1, MED11, NME4, HNF4A, TIMM8A2, MED18, MAPK3, ABAT, MRPL47, TGFB1I1, MRPL43, MDH2, CPSF3L, LMNB2, NHP2L1, FARS2, HOXB13, ZNRD1, DUSP18, WDR55, FRG1, HOXA10, MRPL55, OLFM1, NTF5, NRBF2, NOC4L, NTF3, FDXR, SMAD3, HYOU1, PAXIP1, ETS1, PCNA, TCF12, MRP63, UTP14B…	2615	1174	15855	1.172336572193576	0.9596719606425451	0.0876526748833154	7.26845439981042
GOTERM_BP_ALL	GO:0006725~cellular aromatic compound metabolic process	30	0.8805400645729381	0.0051342384682190175	KYNU, ALDH1L1, NFS1, CAD, CLYBL, PPAT, MTHFD1L, TPK1, TDO2, GSTM4, FOLR1, UGT1A2, GATA3, DHODH, GSTZ1, AANAT, PCMT1, GNMT, PTS, ALDH6A1, 1190003J15RIK, MOCS2, EPHX2, MTHFSD, PARK2, TPMT, UMPS, UOX, DPYD, TPH2	2245	114	14219	1.6667448130348141	0.9999999980879875	0.28042905529180173	9.098752903171459
GOTERM_BP_ALL	GO:0050870~positive regulation of T cell activation	20	0.587026709715292	0.005323721941507937	PTPRC, IL2RA, IL18, IL4RA, TNFSF14, ITPKB, MALT1, CD74, CD1D2, GM614, PRKCQ, CORO1A, TNFSF13B, IFNG, IL12A, H2-AA, HSPD1, H2-DMA, CD5, DNAJA3	2245	66	14219	1.9192819059188768	0.9999999990903666	0.28521527241021816	9.41907780237714
GOTERM_BP_ALL	GO:0034660~ncRNA metabolic process	47	1.3795127678309362	0.005540545698972738	CPSF3L, FARS2, F13A1, UTP6, NOB1, INTS1, INTS2, WBP11, TRPT1, RPP14, DIMT1, WARS, EBNA1BP2, IMP3, WDR36, WDR55, FRG1, TYW1, HARS2, PIWIL1, NPM3, TSEN2, IMP4, NSUN2, TARSL2, FTSJ2, TSEN34, 1110032A13RIK, RPP25, RPP21, EXOSC7, EMG1, EXOSC5, EXOSC2, EXOSC3, DARS2, EXOSC1, TARS, RCL1, HARS, YARS2, TRUB1, DUS4L, TRUB2, DDX51, TRIT1, UTP14B	2245	202	14219	1.4736664535050388	0.999999999611299	0.2910284298989858	9.784311728541361
GOTERM_BP_ALL	GO:0042445~hormone metabolic process	25	0.7337833871441151	0.005542585180058853	CGA, RBP4, CRABP2, HFE, ADH7, PCSK1, WNT4, APOA1, SERPINA6, ADH1, ALDH1A3, AANAT, SRD5A1, SCARB1, SCG5, SULT1E1, RDH12, RDH11, AKR1C18, LCN5, CRH, RDH16, PCSK1N, CRYM, RETSAT	2245	90	14219	1.7593417470923038	0.9999999996143956	0.2872971923911293	9.78774055756222
GOTERM_BP_ALL	GO:0009411~response to UV	13	0.38156736131493985	0.005548156304328852	TRP53, PMAIP1, XPA, ERCC8, CASP3, RPAIN, UACA, BAX, CASP7, RAD18, MAPK8, SDF4, ERCC1	2245	35	14219	2.3524912503977093	0.999999999622729	0.2838146446654979	9.79710624925122
GOTERM_BP_ALL	GO:0002376~immune system process	152	4.461402993836219	0.005795260400452579	MAEA, MASP2, IL18, S100A9, PGLYRP1, TIRAP, IL13, TNFSF14, ITPKB, CXCL12, CIAPIN1, CBFB, TAPBP, IL31RA, CXCL10, SHB, CD47, AZGP1, MLL5, ANK1, CLEC4E, GAB3, IFNG, MS4A1, FAS, MPA2L, SPON2, RAB27A, CRTAM, GBP5, TNFRSF17, COLEC12, IFNZ, TRAT1, DCLRE1C, C1QB, LAT2, H2-OA, CD40LG, LILRB4, CD300LG, OAS1B, CD300LF, OAS1A, MILL1, TWSG1, MILL2, ONECUT1, UNC93B1, CCL9, KLRK1, IL31, HFE, CCL8, CX3CL1, CCL7, …	2245	791	14219	1.2170819266863573	0.9999999998568689	0.29067633062849696	10.211592256476987
GOTERM_BP_ALL	GO:0006220~pyrimidine nucleotide metabolic process	11	0.3228646903434106	0.005975609486216096	NME4, RP2H, TYMS, UMPS, NME2, NME3, NME1, DHODH, UPP1, DPYD, NME7	2245	27	14219	2.580367895735379	0.9999999999294561	0.2945203859357429	10.512967013355112
GOTERM_BP_ALL	GO:0008344~adult locomotory behavior	19	0.5576753742295274	0.005977081974120573	SNCG, NTF5, SCN1A, GLRA1, EFNB3, UCHL1, ATP1A3, NTAN1, PARK2, NTSR1, TRH, PARK7, ATXN1, EPHA4, FXN, CSTB, UCHL3, DRD1A, CHAT	2245	62	14219	1.9409512177598964	0.9999999999298624	0.2909518293190916	10.515423690773629
GOTERM_BP_ALL	GO:0006066~alcohol metabolic process	76	2.2307014969181096	0.006017500020457178	LDHA, CYB5R2, GNPDA2, LDLR, PGD, DAK, PGAM1, CAR5A, PMVK, ITPKA, FDFT1, NISCH, GOT1, APOA1, 3000002C10RIK, GATA3, CMAS, LOC231914, HKDC1, PHKG2, CMAH, PFKM, PMM2, MAN2A2, EBPL, SDS, H6PD, PKM2, MDH2, PTAFR, CLN6, ENPP6, CHKA, RBP4, TALDO1, ONECUT1, ALDOB, APOC1, HK2, HMGCS1, ADH5, ABCA2, ADH7, NAGK, PPP1R3C, UGT1A2, ADH1, HK3, APOC3, ENO3, GYS2, SCARB1, GALE, GNMT, PPAP2A, INPP5A, MOGAT2, WDTC1, …	2245	360	14219	1.3370997277901508	0.9999999999401479	0.2890456275572536	10.582831665443049
GOTERM_BP_ALL	GO:0051179~localization	464	13.619019665394774	0.006113597451463068	SLC9A2, SELENBP2, ACBD5, SYP, AQP11, VPS4B, VPS4A, D230025D16RIK, GUCA2B, RAB27A, IBTK, KIF5B, LOC231914, NODAL, COLEC12, ERGIC3, NPC1, DOC2A, TIMM8A2, NME1, SYCN, DOC2G, TRAPPC2, 1700034H14RIK, SCN1A, 2010110P09RIK, CACNB2, CCDC91, KCNJ3, RAB9, DUSP18, SLC29A3, PPP1R3C, IL17B, GORASP1, SLC28A1, RLBP1, LAPTM4B, VDAC3, KCNK2, GNGT1, FNBP1, SYNE2, ARF2, MAGMAS, PCNA, SYTL2, SYTL3, APOL6, CHRNE, GLR…	2245	2659	14219	1.1052292043410998	0.9999999999589493	0.28941035589060304	10.742907172601246
GOTERM_MF_ALL	GO:0016788~hydrolase activity, acting on ester bonds	135	3.9624302905782214	0.00637882670115973	EIF2C2, PGAM1, NT5C3L, DNASE1L2, DNASE1L1, ISG20, USP54, IDS, NT5C3, HRSP12, PLA2G1B, PHOSPHO1, BPNT1, RPP25, PTPRK, RPP21, PTPRN2, PLD4, PTPRR, RNASEH2A, PNPLA3, TATDN3, CTDSPL2, DCLRE1C, GNS, HNF4A, PLA2G2A, PELO, PLA2G2C, ENPP6, CHKA, PLCXD3, PTRH1, PPME1, OLAH, EAR11, PNPT1, DUSP12, DUSP11, SIAE, DUSP18, DUSP13, DUSP15, PTPLA, GALNS, STAMBPL1, PTPN9, PTPN18, PLB1, EPM2A, EPHX2, DUSP23, DUSP22…	2473	683	15404	1.231182569703012	0.9999072241198981	0.37140379586121164	10.04843620076824
GOTERM_BP_ALL	GO:0051188~cofactor biosynthetic process	25	0.7337833871441151	0.006427333387636167	KYNU, ALAD, BC016495, NFS1, UROS, KMO, RSAD1, GCLM, MTHFD1L, TPK1, ANK1, FXN, VKORC1, DCAKD, MOCS2, HMBS, MTHFSD, COQ9, COQ7, COQ5, COQ3, COQ2, PANK1, NARFL, NMNAT1	2245	91	14219	1.7400083213000805	0.9999999999880167	0.29825850228410533	11.26363148625007
GOTERM_MF_ALL	GO:0051539~4 iron, 4 sulfur cluster binding	10	0.293513354857646	0.0066458834342031856	NDUFS7, SDHB, NUBP2, TYW1, PRIM2, NDUFS8, NARFL, RSAD1, DPYD, CDKAL1	2473	23	15404	2.7082051372211184	0.9999371879272468	0.3691780225426118	10.44768695589795
GOTERM_BP_ALL	GO:0042180~cellular ketone metabolic process	99	2.9057822130906956	0.006988939896803686	ALDH1L1, PTGS2, EHHADH, F13A1, CRABP2, CAR5A, MTHFD1L, PECR, GOT1, ELOVL3, SCD4, DDAH2, 2010111I01RIK, ALDH6A1, CMAS, FA2H, CMAH, PYCR1, PYCR2, NPC1, BHMT, HARS, YARS2, MDH2, RBP4, GLUD1, OLAH, FARS2, ALDOB, GCLM, CD74, ACSBG1, GAD2, FOLR1, HARS2, IDH2, SRR, ASRGL1, GNMT, SCD1, BHMT2, SCD3, EPHX2, ACMSD, GGH, MTHFSD, CPS1, LCN5, THNSL1, SLC27A1, KYNU, PRKAG2, CAD, LTC4S, PEX7, WARS, TDO2, ACOT7, …	2245	491	14219	1.2770456184596681	0.999999999998679	0.31606792168835307	12.18859057121312
GOTERM_BP_ALL	GO:0006519~cellular amino acid and derivative metabolic process	64	1.8784854710889345	0.007480027914726287	KYNU, F13A1, CAD, WARS, TDO2, GOT1, GATA3, GPX4, GSTZ1, DDAH2, TARSL2, ALDH6A1, OTC, GSTT1, DARS2, GSTT3, PYCR1, TARS, PYCR2, SDS, BHMT, HARS, ABAT, YARS2, GSTP1, ALDH9A1, TPH2, ENPP6, CHKA, BCAT2, FARS2, GLUD1, NFS1, GCLM, GLS2, OAZ2, OAZ3, GAD2, FOLR1, GSTK1, HARS2, SRR, ASRGL1, AANAT, PCMT1, GNMT, ODC1, BHMT2, BCKDHB, GGH, PARK2, TPMT, SOD1, CPS1, SOD2, DOHH, GFPT1, GFPT2, FABP3, SLC5A7, THNSL…	2245	297	14219	1.3648226886534238	0.999999999999808	0.33043029306673266	12.98992425934421
GOTERM_MF_ALL	GO:0016918~retinal binding	6	0.1761080129145876	0.0075650962191746345	RBP4, RBP7, CRABP1, CRABP2, RBP2, RLBP1	2473	9	15404	4.152581210405716	0.9999836074906514	0.39398428870726365	11.809221854775476
GOTERM_MF_ALL	GO:0016830~carbon-carbon lyase activity	14	0.4109186968007044	0.007637500299384612	ODC1, HMGCLL1, ALDOB, NPL, ACMSD, PISD, CLYBL, GAD2, UMPS, GOT1, GADL1, DERA, CRY1, PAICS	2473	40	15404	2.180105135463	0.9999852541532531	0.38348710951016896	11.915636019392261
GOTERM_MF_ALL	GO:0019001~guanyl nucleotide binding	77	2.2600528324038747	0.007665461354084314	GNA15, GTPBP10, RHOV, 1700009N14RIK, MTG1, ARL15, ARL14, RASL10B, RHOA, RALB, TUBB6, RAB26, TUBG1, RHOD, MPA2L, SAR1B, ARL5B, RAB21, TUBB3, TUBB4, RAB27A, ARL1, NUDT2, EIF2S3Y, GBP5, RAB39B, GTPBP6, GTPBP5, RAN, SUCLG1, GTPBP8, SPAG1, EEF2, SRPRB, ARL6, RASL12, RND3, GNAL, RND1, RAB19, RAB17, RAB5A, GUCY1B3, LRRK1, SEPT8, RAB3A, GNAI3, GLUD1, RRAGA, RTKN, RAB40C, MTIF2, RAB9, GMPPB, GFM2, IIGP1, …	2473	363	15404	1.3212758396745456	0.9999858448693182	0.37200708345740396	11.956698809856736
GOTERM_MF_ALL	GO:0032561~guanyl ribonucleotide binding	77	2.2600528324038747	0.007665461354084314	GNA15, GTPBP10, RHOV, 1700009N14RIK, MTG1, ARL15, ARL14, RASL10B, RHOA, RALB, TUBB6, RAB26, TUBG1, RHOD, MPA2L, SAR1B, ARL5B, RAB21, TUBB3, TUBB4, RAB27A, ARL1, NUDT2, EIF2S3Y, GBP5, RAB39B, GTPBP6, GTPBP5, RAN, SUCLG1, GTPBP8, SPAG1, EEF2, SRPRB, ARL6, RASL12, RND3, GNAL, RND1, RAB19, RAB17, RAB5A, GUCY1B3, LRRK1, SEPT8, RAB3A, GNAI3, GLUD1, RRAGA, RTKN, RAB40C, MTIF2, RAB9, GMPPB, GFM2, IIGP1, …	2473	363	15404	1.3212758396745456	0.9999858448693182	0.37200708345740396	11.956698809856736
GOTERM_CC_ALL	GO:0044437~vacuolar part	13	0.38156736131493985	0.00792582582325932	ACR, RILP, ZP3R, VAC14, ATP6V1H, ATP6V1G2, ABCA2, CD1D2, MTMR2, LAMP2, SLC29A3, ATP6V1G3, H2-DMA	2615	35	15855	2.2520076481835565	0.9935070321224811	0.13057017369086	11.164670040199344
GOTERM_BP_ALL	GO:0044260~cellular macromolecule metabolic process	768	22.541825653067214	0.008048153621248555	ASCC1, RORB, 2310003H01RIK, CUL5, USP54, RPLP1, MAP3K8, PQBP1, CCAR1, D330038O06RIK, IKBKAP, MED11, MAPK3, MED18, MAPK8, MCTS2, EIF2AK2, CPSF3L, ZFP85-RS1, DUSP12, DUSP11, DUSP18, DUSP13, LYL1, DUSP15, NAT14, EPM2A, DUSP23, DUSP22, GUCY2C, ZSCAN2, FOXI2, TRP53RK, 9130019O22RIK, DMRTC2, SMURF1, LDLR, BNIP3, RNF182, MGRN1, MAP1LC3A, MAP1LC3B, BRD4, SPIC, TARSL2, USP14, MRPL4, LYN, PHKG2, MRPL9, GIY…	2245	4549	14219	1.0692961227436364	0.9999999999999795	0.3468023473024655	13.908332669692157
GOTERM_MF_ALL	GO:0005184~neuropeptide hormone activity	8	0.2348106838861168	0.008132162167349475	GRP, CCK, OXT, NPPC, PDYN, TRH, AGRP, NPFF	2473	16	15404	3.1144359078042863	0.9999928472082765	0.3774431397608705	12.63943219026855
GOTERM_MF_ALL	GO:0004197~cysteine-type endopeptidase activity	19	0.5576753742295274	0.008525450270521196	CTS7, CAPN7, CTSZ, UCHL1, MALT1, CTSS, CAPN3, CASP6, CTSL, CASP3, CTSK, CAPN12, CASP14, CASP7, CAPN13, PYCARD, CTSC, CTSB, CTSF	2473	63	15404	1.8785486428025853	0.9999959769157203	0.3798695690730418	13.210905249255367
GOTERM_BP_ALL	GO:0030534~adult behavior	25	0.7337833871441151	0.008546792523572117	SNCG, BBS4, SCN1A, GLRA1, UCHL1, NTAN1, TRH, FXN, ADH1, AGRP, CHAT, GABRG2, NTF5, EFNB3, ATP1A3, PARK2, NTSR1, PARK7, ATXN1, EPHA4, CHRNB4, CSTB, ABAT, UCHL3, DRD1A	2245	93	14219	1.7025887875086811	0.9999999999999971	0.36003599211967285	14.70684739791488
GOTERM_BP_ALL	GO:0009416~response to light stimulus	26	0.7631347226298797	0.008606108421871025	RBP4, RCVRN, CABP4, OPN1SW, PMAIP1, ERCC8, CASP3, CASP7, NR2F6, RGR, SDF4, ERCC1, TRP53, AIPL1, ATP1A3, OPN5, ATXN1, ACCN1, XPA, GNGT1, UACA, RPAIN, BAX, RAD18, MAPK8, DRD1A	2245	98	14219	1.6803508931412208	0.9999999999999977	0.35823980719427706	14.801367518861209
GOTERM_MF_ALL	GO:0005525~GTP binding	75	2.201350161432345	0.008743814316683352	GNA15, GTPBP10, RHOV, 1700009N14RIK, MTG1, ARL15, ARL14, RASL10B, RHOA, RALB, TUBB6, RAB26, TUBG1, RHOD, MPA2L, SAR1B, ARL5B, RAB21, TUBB3, TUBB4, RAB27A, ARL1, NUDT2, EIF2S3Y, GBP5, RAB39B, GTPBP6, GTPBP5, RAN, GTPBP8, SUCLG1, SPAG1, EEF2, SRPRB, ARL6, RASL12, RND3, GNAL, RND1, RAB19, RAB17, RAB5A, GUCY1B3, LRRK1, SEPT8, RAB3A, GNAI3, GLUD1, RRAGA, RTKN, RAB40C, MTIF2, RAB9, GMPPB, GFM2, IIGP1, …	2473	354	15404	1.3196762321204605	0.9999970774897242	0.37622494705832077	13.52668394693013
GOTERM_CC_ALL	GO:0005764~lysosome	43	1.262107425887878	0.008778825204563027	ARSB, ZP3R, FGFR3, ALDOB, MMD, ABCA2, ZNRF1, RAB9, CD74, ASAH1, CD1D2, SIAE, SLC29A3, IDS, GALNS, VPS36, RAB27A, TM9SF1, HYAL1, RILP, CTSZ, VPS18, PSAP, TMEM9, GGH, 0610031J06RIK, CTSS, LMBRD1, DNASE2A, DNASE2B, GNS, CTSL, NPC1, CTSK, FNBP1, LAMP2, DOC2A, H2-AA, CTSC, CTSB, H2-DMA, CLCN7, CTSF	2615	178	15855	1.4646808602058135	0.9962332096492672	0.14002522054368938	12.294281957728026
GOTERM_BP_ALL	GO:0006091~generation of precursor metabolites and energy	57	1.6730261226885823	0.00885881778140726	ATP5D, ATP5E, LDHA, UQCRC1, PGAM1, NDUFS7, GOT1, NDUFS4, FXN, NDUFS8, ATP5L, ATP5O, ATP6V0D1, SUCLA2, NDUFB10, PHKG2, FA2H, SUCLG1, HKDC1, LOC231914, NDUFC2, CMAH, ATP6V1H, PFKM, NDUFC1, ATP6V1D, ATP6V1F, ATP6V1C2, 4933405O20RIK, PKM2, MDH2, UQCRB, NDUFB3, NDUFB9, ALDOB, HK2, ATP5G3, PPP1R3C, HK3, IDH2, ENO3, GYS2, GNMT, ETFA, NDUFA4, NDUFA8, KL, NDUFA6, NDUFA7, EPM2A, FDXR, IDH3A, SOD2, SDHB, S1…	2245	261	14219	1.3832066149553286	0.9999999999999991	0.3628133363015126	15.202951609262417
GOTERM_MF_ALL	GO:0015077~monovalent inorganic cation transmembrane transporter activity	24	0.7044320516583504	0.008941404934801923	ATP5D, ATP5E, COX7A1, COX8C, SLC9A2, COX7B, COX4I2, ATP1A3, ATP6V1H, ATP1A1, ATP6V1G2, ATP5G3, ATP6V1D, COX6C, ATP6V1F, ATP6V1C2, ATP6V1E2, COX6A2, ATP5L, ATP5O, COX6B2, ATP6V1G3, ATP6V0D1, UQCRB	2473	87	15404	1.7183094663747787	0.9999978115771747	0.3721414252454712	13.811491298916334
GOTERM_CC_ALL	GO:0005770~late endosome	15	0.44027003228646905	0.008975582071372282	RILP, TMEM9, RUFY1, RAB9, CD74, CD1D2, LAMP2, SLC29A3, RNF128, VPS24, TPT1, H2-DMA, SDF4, VPS36, RAB27A	2615	44	15855	2.0669650617069357	0.9966780211546161	0.13945496816124248	12.552934831748786
GOTERM_BP_ALL	GO:0002682~regulation of immune system process	68	1.995890813031993	0.00929858905784514	MASP2, IL18, TNFSF14, PRDX2, ITPKB, CD1D2, CASP3, HMOX1, IFNG, FAS, LAG3, ZFP36, CRTAM, SIT1, LYN, LDB1, GAL, TRAT1, C8G, C8A, C1QB, PRKCQ, LAT2, TNFSF13B, CLEC12A, H2-OA, CD40LG, IL12A, H2-AA, VSIG4, RBP4, MBL2, PLDN, IL4RA, KLRK1, UNC93B1, CD74, ZC3H8, BLOC1S3, PPP3CB, CLEC2G, CD5, DNAJA3, PTPRC, TESC, CARD9, IL2RA, CFB, NDFIP1, CD276, SAMHD1, SMAD3, MALT1, POLR3C, FCGR1, POLR3B, H2-Q8, FCGR3, …	2245	322	14219	1.3375368313298013	0.9999999999999999	0.3731854407419706	15.897532188583853
GOTERM_BP_ALL	GO:0006163~purine nucleotide metabolic process	38	1.1153507484590548	0.009313343138328382	ATP5D, ATP5E, ADCY2, ATP5G3, ATP2B3, ATIC, ATP5L, ATP5O, PDE8A, ATP6V0D1, GUCA2B, NT5E, NUDT1, AK1, ATP1A3, ATP6V1H, MYH7, ATP1A1, DGUOK, GUCY2C, ATP6V1D, NME7, ATP6V1F, ATP13A4, RP2H, NME4, ATP6V1C2, NME2, NME3, ADCY9, NME1, ATP9B, ADK, ATP6V1E2, NPPC, GUCY1B3, PAICS, GUK1	2245	160	14219	1.5042371937639198	0.9999999999999999	0.36993168751821204	15.920741399642901
GOTERM_BP_ALL	GO:0042375~quinone cofactor metabolic process	7	0.2054593484003522	0.009660048201471517	COQ3, CBR1, COQ2, VKORC1, COQ9, COQ7, COQ5	2245	13	14219	3.4104163097481583	1.0	0.3770049437764744	16.464391987305948
GOTERM_CC_ALL	GO:0000323~lytic vacuole	43	1.262107425887878	0.009686963477217099	ARSB, ZP3R, FGFR3, ALDOB, MMD, ABCA2, ZNRF1, RAB9, CD74, ASAH1, CD1D2, SIAE, SLC29A3, IDS, GALNS, VPS36, RAB27A, TM9SF1, HYAL1, RILP, CTSZ, VPS18, PSAP, TMEM9, GGH, 0610031J06RIK, CTSS, LMBRD1, DNASE2A, DNASE2B, GNS, CTSL, NPC1, CTSK, FNBP1, LAMP2, DOC2A, H2-AA, CTSC, CTSB, H2-DMA, CLCN7, CTSF	2615	179	15855	1.4564982855677922	0.9978914200704939	0.14614453831914143	13.482178667763979
GOTERM_BP_ALL	GO:0042330~taxis	28	0.8218373936014088	0.009783999676964052	CCR1, CXCL2, S100A9, CCL9, CCL8, CX3CL1, CXCL12, CCL7, CXCL10, CCL22, IL17B, GPR44, IFNG, CKLF, LECT2, FCGR3, CCL11, LSP1, CORO1A, CXCL13, CXCL16, CMTM8, CMTM7, AMOT, XCL1, CMTM4, PTAFR, CMTM5	2245	109	14219	1.626987597311048	1.0	0.3771198406171802	16.657945727265776
GOTERM_BP_ALL	GO:0006935~chemotaxis	28	0.8218373936014088	0.009783999676964052	CCR1, CXCL2, S100A9, CCL9, CCL8, CX3CL1, CXCL12, CCL7, CXCL10, CCL22, IL17B, GPR44, IFNG, CKLF, LECT2, FCGR3, CCL11, LSP1, CORO1A, CXCL13, CXCL16, CMTM8, CMTM7, AMOT, XCL1, CMTM4, PTAFR, CMTM5	2245	109	14219	1.626987597311048	1.0	0.3771198406171802	16.657945727265776
GOTERM_CC_ALL	GO:0044455~mitochondrial membrane part	16	0.4696213677722336	0.010239750646925403	ATP5E, COX7A1, COX7B, COX4I2, BNIP3, TIMM50, TIMM23, TIMM44, DUSP18, IMMP2L, FIS1, NDUFS4, RHOT1, COX6A2, ATP5L, COX6B2	2615	49	15855	1.9797869434580715	0.9985192051444217	0.15030635046175256	14.197889943901798
GOTERM_BP_ALL	GO:0044270~nitrogen compound catabolic process	14	0.4109186968007044	0.01034699106173416	ENPP5, NUDT1, ALDH1L1, UPP1, UPP2, MYH7, BLVRA, HMOX1, CDA, DERA, DPYD, PDE8A, NT5E, NT5C	2245	42	14219	2.111210096510765	1.0	0.3902319458394494	17.53174520532761
GOTERM_CC_ALL	GO:0005774~vacuolar membrane	11	0.3228646903434106	0.010890534832071662	MTMR2, RILP, SLC29A3, LAMP2, VAC14, ATP6V1H, ABCA2, ATP6V1G2, ATP6V1G3, H2-DMA, CD1D2	2615	28	15855	2.381931166347992	0.9990234859511238	0.15554303068285025	15.033402102186344
GOTERM_MF_ALL	GO:0005125~cytokine activity	42	1.2327560904021133	0.011154240587985243	CER1, SLURP1, IL18, CXCL2, CCL9, PGLYRP1, IL13, CCL8, TNFSF14, IL31, CX3CL1, GREM1, CXCL12, CCL7, CXCL10, CCL22, IL23A, IL17B, IFNG, CKLF, FASL, LTA, THPO, SPP1, NODAL, IFNZ, TNFSF8, CCL11, TNFSF10, CXCL14, TNFSF13B, CD40LG, CXCL13, CXCL16, CMTM8, GDF11, IL12A, GDF10, CMTM7, CMTM4, XCL1, CMTM5	2473	180	15404	1.4534034236420001	0.9999999145850399	0.42949455846703766	16.941447852294765
GOTERM_BP_ALL	GO:0006518~peptide metabolic process	13	0.38156736131493985	0.011421584131735272	GSTT1, GSTT3, SOD1, GCLM, SOD2, TAPBP, PCSK1, GSTK1, GPX4, 6530401D17RIK, SPCS1, GSTP1, MGST1	2245	38	14219	2.1667682569452587	1.0	0.41711492169566733	19.17557930383684
GOTERM_BP_ALL	GO:0006733~oxidoreduction coenzyme metabolic process	13	0.38156736131493985	0.011421584131735272	KYNU, TALDO1, BC016495, PGD, KMO, COQ9, COQ7, COQ5, COQ3, COQ2, CBR2, H6PD, NMNAT1	2245	38	14219	2.1667682569452587	1.0	0.41711492169566733	19.17557930383684
GOTERM_CC_ALL	GO:0070013~intracellular organelle lumen	216	6.339888464925155	0.011688875385164367	PNMA2, SRP68, ASCC1, INTS2, WDR74, DDX11, RBM8A, D19BWG1357E, LSM4, SAP30L, MRPL39, MRPL32, MRPL34, TWIST2, IKBKAP, MRPL52, RPP21, EMG1, MED11, HNF4A, MED18, MAPK3, ABAT, MRPL47, TGFB1I1, MRPL43, MDH2, CPSF3L, LMNB2, NHP2L1, FARS2, HOXB13, ZNRD1, WDR55, FRG1, HOXA10, MRPL55, OLFM1, NTF5, NRBF2, NOC4L, NTF3, FDXR, SMAD3, HYOU1, PAXIP1, ETS1, PCNA, TCF12, MRP63, UTP14B, ENY2, COPS5, GTPBP10, 111003…	2615	1133	15855	1.1558950247992181	0.999414264017854	0.16239256918749223	16.04798976375832
GOTERM_BP_ALL	GO:0046051~UTP metabolic process	6	0.1761080129145876	0.012241784061332125	NME4, RP2H, NME2, NME3, NME1, NME7	2245	10	14219	3.8001781737193765	1.0	0.4355345622702016	20.40934987092222
GOTERM_BP_ALL	GO:0009208~pyrimidine ribonucleoside triphosphate metabolic process	6	0.1761080129145876	0.012241784061332125	NME4, RP2H, NME2, NME3, NME1, NME7	2245	10	14219	3.8001781737193765	1.0	0.4355345622702016	20.40934987092222
GOTERM_BP_ALL	GO:0009209~pyrimidine ribonucleoside triphosphate biosynthetic process	6	0.1761080129145876	0.012241784061332125	NME4, RP2H, NME2, NME3, NME1, NME7	2245	10	14219	3.8001781737193765	1.0	0.4355345622702016	20.40934987092222
GOTERM_BP_ALL	GO:0042572~retinol metabolic process	6	0.1761080129145876	0.012241784061332125	RDH12, RBP4, RDH11, ADH1, ADH7, RETSAT	2245	10	14219	3.8001781737193765	1.0	0.4355345622702016	20.40934987092222
GOTERM_BP_ALL	GO:0006241~CTP biosynthetic process	6	0.1761080129145876	0.012241784061332125	NME4, RP2H, NME2, NME3, NME1, NME7	2245	10	14219	3.8001781737193765	1.0	0.4355345622702016	20.40934987092222
GOTERM_BP_ALL	GO:0045426~quinone cofactor biosynthetic process	6	0.1761080129145876	0.012241784061332125	COQ3, COQ2, VKORC1, COQ9, COQ7, COQ5	2245	10	14219	3.8001781737193765	1.0	0.4355345622702016	20.40934987092222
GOTERM_BP_ALL	GO:0006228~UTP biosynthetic process	6	0.1761080129145876	0.012241784061332125	NME4, RP2H, NME2, NME3, NME1, NME7	2245	10	14219	3.8001781737193765	1.0	0.4355345622702016	20.40934987092222
GOTERM_BP_ALL	GO:0046036~CTP metabolic process	6	0.1761080129145876	0.012241784061332125	NME4, RP2H, NME2, NME3, NME1, NME7	2245	10	14219	3.8001781737193765	1.0	0.4355345622702016	20.40934987092222
GOTERM_BP_ALL	GO:0009582~detection of abiotic stimulus	16	0.4696213677722336	0.012262470229433687	AIPL1, RBP4, LXN, TRPA1, RCVRN, CABP4, OPN1SW, GPR98, OPN5, CALCA, GNGT1, ACCN1, FYN, NR2F6, RGR, OTOP1	2245	52	14219	1.9488093198560905	1.0	0.43226985636322357	20.440235090293058
GOTERM_BP_ALL	GO:0007610~behavior	82	2.4068095098326974	0.012570013128677901	OPRM1, SNCG, GLRA1, IL18, UCHL1, S100A9, CXCL12, CXCL10, AGTR2, FXN, GPR44, IFNG, CHAT, GNG7, GABRG2, EGR2, EFNB3, GAL, NTSR1, PTGDS, AGTR1A, LAMB1-1, CSTB, ABAT, UCHL3, PTAFR, CLN6, BBS4, SCN1A, CCK, CCR1, GLUD1, CXCL2, CCL9, NTAN1, CCL8, CX3CL1, TRH, CCL7, TAL2, CALCA, CCL22, IL17B, ADH1, CKLF, PTN, APBA2, PEX13, LECT2, AGRP, NTF5, GNAO1, EPM2A, GABRA5, ATP1A3, PARK2, SOD1, VDAC3, PARK7, FCGR3,…	2245	405	14219	1.282364651213946	1.0	0.4365341014789518	20.89807286140175
GOTERM_BP_ALL	GO:0009144~purine nucleoside triphosphate metabolic process	27	0.7924860581156443	0.012610538140605147	ATP5D, ATP5E, ATP5G3, ATP2B3, ATP5L, ATP5O, ATP6V0D1, NUDT1, AK1, ATP1A3, ATP6V1H, ATP1A1, MYH7, DGUOK, ATP6V1D, NME7, ATP13A4, ATP6V1F, NME4, RP2H, ATP6V1C2, NME2, NME3, NME1, ATP9B, ADK, ATP6V1E2	2245	106	14219	1.613283186956339	1.0	0.4338490873345132	20.95821607505569
GOTERM_BP_ALL	GO:0009064~glutamine family amino acid metabolic process	14	0.4109186968007044	0.012737936958157704	OTC, GGH, CAD, CPS1, GCLM, GLS2, PYCR1, GAD2, PYCR2, GOT1, GFPT1, GFPT2, ASRGL1, DDAH2	2245	43	14219	2.0621121872895842	1.0	0.43342649673179	21.147007149843034
GOTERM_MF_ALL	GO:0008009~chemokine activity	13	0.38156736131493985	0.01300400557294795	CXCL2, CCL9, CCL8, CX3CL1, CXCL12, CCL7, CXCL10, CCL11, CCL22, CXCL14, CXCL13, CXCL16, XCL1	2473	38	15404	2.1309298316555645	0.9999999943554267	0.46904908874264417	19.475581006348143
GOTERM_CC_ALL	GO:0043233~organelle lumen	216	6.339888464925155	0.013022128829752967	PNMA2, SRP68, ASCC1, INTS2, WDR74, DDX11, RBM8A, D19BWG1357E, LSM4, SAP30L, MRPL39, MRPL32, MRPL34, TWIST2, IKBKAP, MRPL52, RPP21, EMG1, MED11, HNF4A, MED18, MAPK3, ABAT, MRPL47, TGFB1I1, MRPL43, MDH2, CPSF3L, LMNB2, NHP2L1, FARS2, HOXB13, ZNRD1, WDR55, FRG1, HOXA10, MRPL55, OLFM1, NTF5, NRBF2, NOC4L, NTF3, FDXR, SMAD3, HYOU1, PAXIP1, ETS1, PCNA, TCF12, MRP63, UTP14B, ENY2, COPS5, GTPBP10, 111003…	2615	1136	15855	1.1528424851210513	0.9997507736003909	0.17548253094128985	17.71722516879024
GOTERM_MF_ALL	GO:0004550~nucleoside diphosphate kinase activity	6	0.1761080129145876	0.013146988369716624	NME4, RP2H, NME2, NME3, NME1, NME7	2473	10	15404	3.7373230893651432	0.9999999954255894	0.46175679818439574	19.668408301055972
GOTERM_BP_ALL	GO:0002260~lymphocyte homeostasis	11	0.3228646903434106	0.013597268126403954	CASP3, CORO1A, IL2RA, TNFSF13B, BCL2A1A, BAX, IKBKG, PPP3CB, FAS, DNAJA3, ZC3H8	2245	30	14219	2.3223311061618412	1.0	0.45114627415201014	22.40934232004419
GOTERM_CC_ALL	GO:0005769~early endosome	17	0.49897270325799825	0.013647053910263558	VPS18, NIPA2, RABGAP1L, TPD52L1, NIPA1, CD1D2, ANXA2, NISCH, RABEP2, RABEP1, VAMP8, RAB34, RAB5A, RABGEF1, RHOD, ATP6V0D1, RAB21	2615	55	15855	1.874048322614288	0.999833092799012	0.17937043227662253	18.4889288658308
GOTERM_CC_ALL	GO:0033178~proton-transporting two-sector ATPase complex, catalytic domain	8	0.2348106838861168	0.013811987253357166	ATP5D, ATP6V1C2, ATP5E, ATP6V1E2, ATP6V1H, ATP5O, ATP6V1D, ATP6V1F	2615	17	15855	2.853222359689574	0.9998498579547254	0.17769414023687258	18.691471770336655
GOTERM_BP_ALL	GO:0010212~response to ionizing radiation	15	0.44027003228646905	0.013812529933988672	TRP53, XRCC2, NEK1, PMAIP1, RAD54L, SOD2, OBFC2B, DCLRE1C, RNF8, EYA3, ERCC8, THBD, BAX, BRE, ERCC1	2245	48	14219	1.9792594654788418	1.0	0.45267643414794767	22.722548617753947
GOTERM_BP_ALL	GO:0019856~pyrimidine base biosynthetic process	4	0.1174053419430584	0.013848023226143497	UMPS, DHODH, CAD, DPYD	2245	4	14219	6.3336302895322945	1.0	0.44988853309928034	22.774076411432066
GOTERM_BP_ALL	GO:0006207~'de novo' pyrimidine base biosynthetic process	4	0.1174053419430584	0.013848023226143497	UMPS, DHODH, CAD, DPYD	2245	4	14219	6.3336302895322945	1.0	0.44988853309928034	22.774076411432066
GOTERM_BP_ALL	GO:0042254~ribosome biogenesis	28	0.8218373936014088	0.01404318655845017	NHP2L1, UTP6, GTPBP10, NOB1, WBP11, DIMT1, EBNA1BP2, MRPL10, IMP3, WDR36, WDR55, FRG1, NPM3, FTSJ2, IMP4, 1110032A13RIK, EXOSC7, EMG1, NIP7, EXOSC5, EXOSC2, EXOSC3, RPL24, EXOSC1, RCL1, RRS1, UTP14B, DDX51	2245	112	14219	1.5834075723830734	1.0	0.45092957321338034	23.056826772430906
GOTERM_BP_ALL	GO:0001776~leukocyte homeostasis	13	0.38156736131493985	0.01418420253023493	IL2RA, SOD1, ZC3H8, CORO1A, CASP3, TNFSF13B, BCL2A1A, BAX, IKBKG, IFNG, PPP3CB, FAS, DNAJA3	2245	39	14219	2.111210096510765	1.0	0.4506833623500801	23.260519274350912
GOTERM_BP_ALL	GO:0007005~mitochondrion organization	25	0.7337833871441151	0.014489555966244277	RAB3A, SPG7, TIMM10, BNIP3, TIMM50, PMAIP1, AIP, IMMP2L, DUSP18, FIS1, GFM2, CASP3, FXN, CASP7, FXC1, MRPL39, DNAJA3, TRP53, MSTO1, PIM2, DCTN6, SOD2, TIMM8A2, 6230409E13RIK, BAX	2245	97	14219	1.6323789406011067	1.0	0.454231425907206	23.69984437099333
GOTERM_BP_ALL	GO:0043029~T cell homeostasis	8	0.2348106838861168	0.015443480648404461	CASP3, CORO1A, IL2RA, BAX, PPP3CB, FAS, DNAJA3, ZC3H8	2245	18	14219	2.8149467953476863	1.0	0.47214943919635344	25.05702019891669
GOTERM_BP_ALL	GO:0044265~cellular macromolecule catabolic process	117	3.434106251834459	0.015569884118535632	NCBP2, EIF2C1, CDC16, ZNRF1, DNASE1L2, DNASE1L1, CUL5, USP54, 4930524E20RIK, RBM8A, WWP2, RABGEF1, PSENEN, FBXO22, UBE1Y1, ANAPC4, ZHX2, 4931440F15RIK, UBR1, MIB1, PSMA6, SIAH1B, PSMA3, RAD18, UBA52, FBXL2, WDR5B, ANAPC13, PNPT1, RAB40C, ASB11, ANAPC10, NEDD8, CDC34, PSMA7, PSMA8, ASB17, RBX1, PSMB4, PSMB7, PSMB1, PSMB3, HECTD2, STAMBPL1, FBXW2, ZMPSTE24, FBXO3, UBE2D1, FBXO45, CIDEA, CDC20, MALT…	2245	609	14219	1.216805819171229	1.0	0.4713889865126065	25.235134812240624
GOTERM_CC_ALL	GO:0030285~integral to synaptic vesicle membrane	4	0.1174053419430584	0.015696289979552226	SYP, SYNPR, ATP6V1G2, SV2B	2615	4	15855	6.0630975143403445	0.9999552560569182	0.19563948287704092	20.97237312260013
GOTERM_BP_ALL	GO:0048002~antigen processing and presentation of peptide antigen	12	0.3522160258291752	0.015718343032276004	H2-OA, UNC93B1, H2-AA, 2610524H06RIK, HFE, H2-DMA, FCGR1, CD74, H2-Q8, H2-T3, FCGR3, TAPBP	2245	35	14219	2.1715303849825007	1.0	0.4711201933789645	25.44381626897976
GOTERM_MF_ALL	GO:0016741~transferase activity, transferring one-carbon groups	39	1.1447020839448196	0.01577635955309353	WBSCR27, ALDH1L1, DPH5, SETD1A, WBSCR22, CAD, DIMT1, NSUN6, TYMS, PRMT1, MLL5, METTL2, ATIC, DNMT3L, PCMT1, GNMT, NSUN3, NSUN2, FTSJ2, HEMK1, LCMT1, BHMT2, METTL5, METTL4, OTC, METTL6, SMYD3, 2310003L22RIK, TPMT, EHMT2, MRM1, COQ5, INMT, RNF8, COQ3, PRDM6, BHMT, AS3MT, MTFMT	2473	168	15404	1.4459881000519903	0.9999999999047	0.5137645206077687	23.13796976338288
GOTERM_MF_ALL	GO:0008553~hydrogen-exporting ATPase activity, phosphorylative mechanism	7	0.2054593484003522	0.01590374914437861	ATP6V1C2, ATP5E, ATP6V1E2, ATP5L, ATP6V1G2, ATP6V1G3, ATP6V0D1	2473	14	15404	3.1144359078042863	0.9999999999210186	0.5058436481611012	23.302435946983323
GOTERM_MF_ALL	GO:0042379~chemokine receptor binding	13	0.38156736131493985	0.016106638695845436	CXCL2, CCL9, CCL8, CX3CL1, CXCL12, CCL7, CXCL10, CCL11, CCL22, CXCL14, CXCL13, CXCL16, XCL1	2473	39	15404	2.076290605202858	0.9999999999414413	0.4999115552649006	23.56369375628322
GOTERM_MF_ALL	GO:0015078~hydrogen ion transmembrane transporter activity	22	0.6457293806868212	0.01737110914783987	ATP5D, ATP5E, COX7A1, COX8C, SLC9A2, COX7B, COX4I2, ATP6V1H, ATP6V1G2, ATP5G3, ATP6V1D, COX6C, ATP6V1F, ATP6V1C2, ATP6V1E2, COX6A2, ATP5L, ATP5O, COX6B2, ATP6V1G3, ATP6V0D1, UQCRB	2473	82	15404	1.671160731016934	0.9999999999909384	0.5163940741360191	25.173183130628985
GOTERM_BP_ALL	GO:0009108~coenzyme biosynthetic process	18	0.5283240387437629	0.018490448225384887	KYNU, MOCS2, BC016495, NFS1, MTHFSD, KMO, COQ9, COQ7, GCLM, MTHFD1L, COQ5, TPK1, COQ3, COQ2, PANK1, VKORC1, DCAKD, NMNAT1	2245	64	14219	1.7813335189309576	1.0	0.5241879975517512	29.240677078964495
GOTERM_BP_ALL	GO:0007628~adult walking behavior	10	0.293513354857646	0.018851553141321774	EPHA4, SCN1A, GLRA1, EFNB3, FXN, UCHL1, UCHL3, TRH, DRD1A, CHAT	2245	27	14219	2.345788996123072	1.0	0.5275040519928071	29.72158441162631
GOTERM_MF_ALL	GO:0005179~hormone activity	28	0.8218373936014088	0.019340073377438878	VIP, CGA, HAMP2, INSL5, CCK, OXT, GAST, TRH, CALCA, CALCB, IAPP, PTH, APLN, AGRP, NPFF, THPO, UCN, STC2, UTS2D, PDYN, GAL, GRP, GCG, CRHR2, NPPC, CRH, CORT, SST	2473	113	15404	1.5434372640446021	0.9999999999995065	0.5448594181223657	27.616134348541266
GOTERM_BP_ALL	GO:0000302~response to reactive oxygen species	12	0.3522160258291752	0.01948874043022314	UCP2, GPX4, TRPA1, PRDX2, MYH7, PRDX3, SOD1, PRDX1, DDIT3, PARK7, SOD2, MT3	2245	36	14219	2.1112100965107645	1.0	0.5358580499145352	30.56263598823261
GOTERM_CC_ALL	GO:0009898~internal side of plasma membrane	62	1.8197828001174052	0.01952397250052082	AP1G1, AP2S1, CRCP, AP3S1, RANGAP1, RHOV, VEPH1, SHB, RASL10B, RALB, RHOA, STAM, RAB26, GNG7, TOMM34, ARL1, GBP5, RAB39B, NUPL2, NUPL1, RP2H, FMN1, RND1, RAB19, RAB17, ARCN1, RAB5A, COPG, COPE, GAP43, PARVA, CHMP2A, RAB3A, AP1M1, ARFGAP3, AP1M2, FGFR3, GNG13, RAB40C, CACNB2, RSAD2, RAB9, ALDH3A2, PTK2, GAD2, DDX19A, GORASP1, GPSM1, INPP5E, RAB2B, VPS18, RAB8B, LSP1, SCGN, GNGT1, FNBP1, TJP1, GNGT…	2615	287	15855	1.3097980693000046	0.9999962015348447	0.23321693291436885	25.42312207385793
GOTERM_BP_ALL	GO:0046039~GTP metabolic process	6	0.1761080129145876	0.019563732190631143	NME4, RP2H, NME2, NME3, NME1, NME7	2245	11	14219	3.4547074306539787	1.0	0.5336965071917443	30.66099224723238
GOTERM_BP_ALL	GO:0009148~pyrimidine nucleoside triphosphate biosynthetic process	6	0.1761080129145876	0.019563732190631143	NME4, RP2H, NME2, NME3, NME1, NME7	2245	11	14219	3.4547074306539787	1.0	0.5336965071917443	30.66099224723238
GOTERM_BP_ALL	GO:0006183~GTP biosynthetic process	6	0.1761080129145876	0.019563732190631143	NME4, RP2H, NME2, NME3, NME1, NME7	2245	11	14219	3.4547074306539787	1.0	0.5336965071917443	30.66099224723238
GOTERM_BP_ALL	GO:0006139~nucleobase, nucleoside, nucleotide and nucleic acid metabolic process	492	14.440857058996185	0.019634900676573648	FHIT, XRCC2, PGD, BC016495, ASCC1, MPV17, INTS1, 2310003H01RIK, INTS2, RORB, PHTF1, PQBP1, LSM4, LSM3, GUCA2B, CCAR1, D330038O06RIK, PHOX2A, IKBKAP, EMG1, ZHX2, HMG20A, MED11, MYH7, MRM1, NME7, RP2H, NME4, NME2, NME3, HNF4A, NME1, MED18, VGLL2, VGLL4, MCTS2, TRAPPC2, CPSF3L, NHP2L1, MYEF2, TRPT1, ZFP85-RS1, DIDO1, PUS7, 2610008E11RIK, WDR55, LYL1, LEO1, NAT14, KLF13, GUCY2C, ZSCAN2, PRPSAP2, FOXI…	2245	2881	14219	1.0816196120964556	1.0	0.5314978262783108	30.75421214351557
GOTERM_MF_ALL	GO:0004519~endonuclease activity	26	0.7631347226298797	0.019716767701316737	EIF2C2, APEX2, EAR11, RAG2, DNASE1L2, DNASE1L1, RPP14, HRSP12, TSEN2, ERCC1, TSEN34, RPP25, RNASE1, RPP21, MELA, GIYD2, RNASEH2A, TATDN3, DNASE2A, DNASE2B, DCLRE1C, PELO, ZRANB3, CPSF3, ALKBH3, TTRAP	2473	103	15404	1.5723365748138145	0.9999999999997174	0.5420253277654303	28.07488588432916
GOTERM_BP_ALL	GO:0000187~activation of MAPK activity	15	0.44027003228646905	0.01980080355521365	PTPRC, TIRAP, PRDX2, HGF, SOD1, PDE6H, PDE6G, AVPI1, CD74, MDFIC, C1QTNF2, TDGF1, MAPK8IP3, MAP2K6, FGD4	2245	50	14219	1.9000890868596882	1.0	0.5310510406393512	30.971059564116953
GOTERM_BP_ALL	GO:0002684~positive regulation of immune system process	45	1.3208100968594072	0.020066233923507763	MBL2, PLDN, MASP2, IL18, IL4RA, KLRK1, UNC93B1, TNFSF14, ITPKB, CD74, CD1D2, BLOC1S3, IFNG, CD5, LAG3, DNAJA3, PTPRC, CRTAM, CARD9, IL2RA, LYN, CFB, MALT1, POLR3C, FCGR1, POLR3B, TRAT1, H2-Q8, FCGR3, C8G, C8A, GM614, C1QB, PRKCQ, CORO1A, LAT2, TNFSF13B, KLRE1, C1RL, IL12A, H2-AA, HSPD1, H2-DMA, KLRB1C, AI182371	2245	206	14219	1.3835600147036564	1.0	0.5323972046937725	31.31666121170138
GOTERM_BP_ALL	GO:0006887~exocytosis	27	0.7924860581156443	0.020078477681471175	ACR, CPLX4, CPLX3, RAB3A, PLDN, NKD2, GLRA1, STX4A, SYT8, ARHGAP17, TAC4, RIMS1, EXOC6, SV2B, EXOC2, SCAMP5, RAB27A, LOC231914, LIN7B, TNP2, SCFD1, LAT2, DOC2A, SYCN, SYTL2, VAMP3, SYTL3	2245	110	14219	1.5546183437942904	1.0	0.5292182949625854	31.332563543594038
GOTERM_BP_ALL	GO:0002478~antigen processing and presentation of exogenous peptide antigen	9	0.26416201937188144	0.020233048942576014	H2-OA, UNC93B1, H2-AA, 2610524H06RIK, H2-DMA, FCGR1, CD74, FCGR3, TAPBP	2245	23	14219	2.4783770698169842	1.0	0.5286044023274358	31.533023128177984
GOTERM_MF_ALL	GO:0016776~phosphotransferase activity, phosphate group as acceptor	10	0.293513354857646	0.02089327718787197	NME4, RP2H, NME2, NME3, NME1, AK1, AK2, PMVK, GUK1, NME7	2473	27	15404	2.306989561336508	0.9999999999999505	0.5534685701809117	29.490153200658842
GOTERM_BP_ALL	GO:0005975~carbohydrate metabolic process	89	2.6122688582330493	0.021032457597072222	GNPTG, LDHA, CHIA, GNPDA2, B3GALT6, NDST2, DAK, PGD, PGLYRP1, PGAM1, CAR5A, PRKCSH, ITPKA, NISCH, GOT1, 3000002C10RIK, POMT1, TRAK1, ST3GAL6, TREH, RPN2, HYAL1, CMAS, LOC231914, HKDC1, FUT11, PHKG2, FUT10, CMAH, DPAGT1, CHST4, PFKM, PMM2, GNS, MAN2A2, SDS, H6PD, LCTL, PKM2, NEU3, MDH2, PTAFR, CLN6, LALBA, RBP4, TALDO1, ONECUT1, ALDOB, HK2, ATHL1, DCN, NAGK, HEXDC, PPP1R3C, UGT1A2, HK3, IDH2, ENO3…	2245	454	14219	1.2416147483884894	1.0	0.539194957375934	32.56095113479387
GOTERM_BP_ALL	GO:0009112~nucleobase metabolic process	8	0.2348106838861168	0.02118978162221382	ALDH6A1, UMPS, 1190003J15RIK, UOX, DHODH, CAD, DPYD, PPAT	2245	19	14219	2.6667917008557027	1.0	0.5385631186007871	32.76152088981594
GOTERM_BP_ALL	GO:0006164~purine nucleotide biosynthetic process	32	0.9392427355444672	0.02182550339924756	ATP5D, ATP5E, ADCY2, ATP5G3, ATP2B3, ATIC, ATP5L, ATP5O, ATP6V0D1, GUCA2B, NT5E, ATP1A3, ATP6V1H, ATP1A1, GUCY2C, ATP6V1D, NME7, ATP13A4, ATP6V1F, RP2H, NME4, ATP6V1C2, NME2, NME3, ADCY9, NME1, ATP9B, ADK, ATP6V1E2, NPPC, GUCY1B3, PAICS	2245	137	14219	1.4793880968250614	1.0	0.5459556841101951	33.56625897302402
GOTERM_CC_ALL	GO:0000502~proteasome complex	17	0.49897270325799825	0.02261244715237177	PSMB10, UBR1, PSMA7, PSMA8, PSMB8, PSMB4, PSMB7, PSMC5, PSMA6, PSMC4, PSMB1, PSMB3, PSMC2, PSMA3, POMP, PSMD2, PSMD4	2615	58	15855	1.7771147886859628	0.9999994844308893	0.2603845462441423	28.842694639465915
GOTERM_MF_ALL	GO:0046961~proton-transporting ATPase activity, rotational mechanism	7	0.2054593484003522	0.022972753606651353	ATP5D, ATP5E, ATP6V1E2, ATP6V1H, ATP5O, ATP6V1D, ATP6V1F	2473	15	15404	2.9068068472840003	0.9999999999999978	0.5788114541766354	31.92784701471534
GOTERM_BP_ALL	GO:0018130~heterocycle biosynthetic process	15	0.44027003228646905	0.023443421067083657	ALAD, MOCS2, HMBS, UROS, NFS1, RSAD1, MTHFD1L, TPK1, PYCR1, PYCR2, ANK1, ADK, AANAT, PTS, TPH2	2245	51	14219	1.8628324380977335	1.0	0.5687527289519573	35.57342079088072
GOTERM_BP_ALL	GO:0042098~T cell proliferation	10	0.293513354857646	0.023990174323739268	TRP53, PTPRC, IL23A, ITGAX, FYN, BAX, PRDX2, MALT1, ITGAD, CXCL12	2245	28	14219	2.262010817690105	1.0	0.5739392436540046	36.238644620586435
GOTERM_BP_ALL	GO:0019884~antigen processing and presentation of exogenous antigen	10	0.293513354857646	0.023990174323739268	H2-OA, UNC93B1, H2-AA, 2610524H06RIK, H2-DMA, FCGR1, CD74, CD1D2, FCGR3, TAPBP	2245	28	14219	2.262010817690105	1.0	0.5739392436540046	36.238644620586435
GOTERM_BP_ALL	GO:0009057~macromolecule catabolic process	123	3.6102142647490463	0.02405693191118123	NCBP2, EIF2C1, CHIA, PGLYRP1, CDC16, ZNRF1, DNASE1L2, DNASE1L1, CUL5, USP54, 4930524E20RIK, RBM8A, WWP2, RABGEF1, PSENEN, FBXO22, UBE1Y1, ANAPC4, ZHX2, 4931440F15RIK, UBR1, MIB1, PSMA6, SIAH1B, PSMA3, RAD18, UBA52, FBXL2, WDR5B, ANAPC13, PNPT1, RAB40C, ASB11, ANAPC10, NEDD8, CDC34, PSMA7, PSMA8, ASB17, RBX1, PSMB4, PSMB7, PSMB1, PSMB3, HECTD2, STAMBPL1, FBXW2, ZMPSTE24, FBXO3, UBE2D1, FBXO45, CID…	2245	654	14219	1.191187348031303	1.0	0.5717026225777506	36.31942066239462
GOTERM_BP_ALL	GO:0006119~oxidative phosphorylation	16	0.4696213677722336	0.024112429585089627	ATP5D, ATP5E, UQCRC1, NDUFA7, NDUFC2, ATP6V1H, ATP5G3, ATP6V1D, ATP6V1F, ATP6V1C2, FXN, ATP6V1E2, ATP5L, ATP5O, ATP6V0D1, UQCRB	2245	56	14219	1.809608654152084	1.0	0.5693227557511427	36.38649861344876
GOTERM_CC_ALL	GO:0008021~synaptic vesicle	19	0.5576753742295274	0.02450702995926857	RAB3A, SYT5, SYT8, ATP6V1G2, TIMP4, SYNGR1, SYNGR3, SYP, RABAC1, SLC17A8, SYNPR, GAD2, DOC2A, DOC2G, SYPL, SV2B, D230025D16RIK, SCAMP5, MT3	2615	68	15855	1.6941007760656843	0.9999998490326153	0.27423915648631936	30.867402896849683
GOTERM_BP_ALL	GO:0006629~lipid metabolic process	130	3.8156736131493987	0.025055828109607554	CDIPT, PTGS2, EHHADH, CRABP2, FDFT1, PECR, STARD5, PIP5KL1, APOA1, ELOVL3, PLA2G1B, PLA1A, SCD4, 2010111I01RIK, CMAS, FA2H, PLD4, PISD, DCTN6, PNPLA3, EBPL, CLPS, NPC1, HNF4A, SULT1B1, PLA2G2A, HSD11B1, PLA2G2C, ENPP6, CHKA, RBP4, PLCXD3, OLAH, HSD17B12, RBP2, HMGCS1, APOC1, APOC2, ABCA2, GM749, CD74, ACSBG1, NPHP3, CEPT1, APOC3, SCARB1, SCD1, SCD3, PLB1, OSBPL6, EPHX2, FDPS, FDXR, CIDEA, ST8SIA6…	2245	696	14219	1.1830056575275838	1.0	0.5802493663464089	37.51657359613545
GOTERM_BP_ALL	GO:0006206~pyrimidine base metabolic process	5	0.146756677428823	0.025405823817293213	ALDH6A1, UMPS, DHODH, CAD, DPYD	2245	8	14219	3.9585189309576836	1.0	0.5821874836127952	37.930974400049024
GOTERM_BP_ALL	GO:0045059~positive thymic T cell selection	5	0.146756677428823	0.025405823817293213	PTPRC, ITPKB, H2-DMA, CD74, CD1D2	2245	8	14219	3.9585189309576836	1.0	0.5821874836127952	37.930974400049024
GOTERM_BP_ALL	GO:0006839~mitochondrial transport	13	0.38156736131493985	0.025533568110953933	TRP53, KIF5B, TIMM10, BNIP3, AIP, DUSP18, IMMP2L, SLC25A14, 6230409E13RIK, TIMM8A2, UCP2, BAX, FXC1	2245	42	14219	1.9604093753314245	1.0	0.5808833939006361	38.081577060764246
GOTERM_BP_ALL	GO:0046651~lymphocyte proliferation	13	0.38156736131493985	0.025533568110953933	TRP53, PTPRC, MALT1, PRDX2, RAG2, CXCL12, SHB, IL23A, ITGAX, FYN, CD40LG, BAX, ITGAD	2245	42	14219	1.9604093753314245	1.0	0.5808833939006361	38.081577060764246
GOTERM_BP_ALL	GO:0051249~regulation of lymphocyte activation	33	0.9685940710302319	0.02557003000572768	PLDN, IL18, IL4RA, TNFSF14, ITPKB, PRDX2, CD74, CD1D2, ZC3H8, CASP3, BLOC1S3, IFNG, FAS, CD5, LAG3, DNAJA3, PTPRC, IL2RA, SIT1, CD276, NDFIP1, MALT1, GAL, GM614, PRKCQ, CORO1A, H2-OA, TNFSF13B, IL12A, H2-AA, HSPD1, H2-DMA, VSIG4	2245	144	14219	1.4514569413511509	1.0	0.5782830131507604	38.12449993121968
GOTERM_MF_ALL	GO:0031406~carboxylic acid binding	22	0.6457293806868212	0.02557954789211595	GLRA1, ACADS, OTC, CRABP2, CAD, PHYH, ACBD6, ACBD5, DBIL5, 1810022C23RIK, OGFOD1, FOLR4, 1110031I02RIK, PLOD1, HNF4A, FOLR1, NEDD4, ALOX5AP, P4HA3, SRR, GNMT, TPH2	2473	85	15404	1.6121785875692773	1.0	0.6093612461116735	34.8719023630048
GOTERM_BP_ALL	GO:0006749~glutathione metabolic process	9	0.26416201937188144	0.026256339509479223	GPX4, GSTK1, GSTT1, GSTT3, SOD1, GCLM, GSTP1, MGST1, SOD2	2245	24	14219	2.37511135857461	1.0	0.5849640979539799	38.92718971194713
GOTERM_BP_ALL	GO:0042542~response to hydrogen peroxide	9	0.26416201937188144	0.026256339509479223	GPX4, TRPA1, PRDX2, PRDX3, SOD1, PRDX1, DDIT3, PARK7, SOD2	2245	24	14219	2.37511135857461	1.0	0.5849640979539799	38.92718971194713
GOTERM_BP_ALL	GO:0044262~cellular carbohydrate metabolic process	66	1.9371881420604637	0.026456244488423573	GNPTG, LDHA, GNPDA2, B3GALT6, PGD, DAK, PGAM1, CAR5A, PRKCSH, ITPKA, NISCH, GOT1, 3000002C10RIK, POMT1, ST3GAL6, TRAK1, RPN2, TREH, CMAS, LOC231914, HKDC1, FUT11, PHKG2, FUT10, CMAH, DPAGT1, PFKM, PMM2, MAN2A2, SDS, H6PD, PKM2, MDH2, PTAFR, LALBA, RBP4, TALDO1, ONECUT1, ALDOB, HK2, NAGK, PPP1R3C, UGT1A2, HK3, IDH2, ENO3, GYS2, B3GNT3, GALE, GNMT, FUT2, INPP5A, MOGAT2, WDTC1, GMDS, PDK3, EPM2A, FU…	2245	327	14219	1.2783473978872522	1.0	0.5846896774081014	39.15913439787104
GOTERM_BP_ALL	GO:0019233~sensory perception of pain	11	0.3228646903434106	0.026848233394637048	CALCA, GRM3, MC1R, IAPP, FYN, LXN, MAPK3, TRPA1, EPHX2, NR2F6, HTR2A	2245	33	14219	2.1112100965107645	1.0	0.5870773558242148	39.61153213394879
GOTERM_MF_ALL	GO:0004029~aldehyde dehydrogenase (NAD) activity	5	0.146756677428823	0.026908971073597052	ALDH1B1, ALDH1A3, ALDH3A2, ALDH9A1, ALDH3A1	2473	8	15404	3.893044884755358	1.0	0.6191549023362513	36.3268469618191
GOTERM_BP_ALL	GO:0010035~response to inorganic substance	23	0.6750807161725858	0.02711777250151385	KCNMB4, TRPA1, ALDOB, MGP, PRDX2, MYH7, PRDX3, SOD1, CAPN3, PRDX1, DDIT3, PARK7, SOD2, NPC1, ABCB1A, UCP2, PDE1C, GPX4, AS3MT, MAPK8, ASNA1, PDCD6, MT3	2245	92	14219	1.5834075723830734	1.0	0.5877451994214229	39.92076099758357
GOTERM_MF_ALL	GO:0030246~carbohydrate binding	65	1.9078368065746993	0.02801108824636097	CHIA, CD209A, KLRA17, SUSD2, PGLYRP1, CD209C, REG3A, LPHN3, RSPO1, CLEC4E, CLEC4G, REG3G, KLRD1, APCS, GALNTL2, COLEC12, PFKM, LRPAP1, VEGFB, MAN2A2, SIGLEC1, CLEC12A, CTSG, CLEC1B, ACR, SIGLECH, MBL2, EMCN, GALNT6, FCNA, HSD17B12, KLRK1, CCL8, SFTPA1, DCN, CCL7, SMOC2, CD69, CRISPLD2, PTN, CLEC2E, CLEC2H, PTX3, CLEC2G, KLRA2, HAPLN2, PTPRC, LGALS3, EPM2A, LGALS2, FBN1, LGALS8, CLEC11A, LGALS9, C…	2473	317	15404	1.2772134637683192	1.0	0.6252620647690477	37.50981325811169
GOTERM_BP_ALL	GO:0006342~chromatin silencing	8	0.2348106838861168	0.028265171504914456	SMARCA5, SIRT5, TNP1, SIRT6, SIRT7, MBD3, CBX8, SIRT3	2245	20	14219	2.533452115812918	1.0	0.6001133814485795	41.22043207554851
GOTERM_MF_ALL	GO:0005544~calcium-dependent phospholipid binding	9	0.26416201937188144	0.028788024489859173	ANXA7, ANXA8, DOC2A, ANXA10, ANXA11, ANXA13, SYTL3, ANXA3, ANXA2	2473	24	15404	2.3358269308532145	1.0	0.6268166762218584	38.33130033746137
GOTERM_BP_ALL	GO:0001906~cell killing	7	0.2054593484003522	0.029567552417552476	MBL2, HAMP2, PRDX1, FCGR1, CTSG, RAB27A, FCGR3	2245	16	14219	2.770963251670379	1.0	0.6138954426274175	42.66341340482229
GOTERM_BP_ALL	GO:0001836~release of cytochrome c from mitochondria	7	0.2054593484003522	0.029567552417552476	TRP53, CASP3, CASP7, BAX, TIMM50, PMAIP1, SOD2	2245	16	14219	2.770963251670379	1.0	0.6138954426274175	42.66341340482229
GOTERM_CC_ALL	GO:0042579~microbody	26	0.7631347226298797	0.02985540818804256	EHHADH, MPV17, PMVK, PEX7, PECR, FIS1, NPHP3, PXMP3, MPV17L, PEX16, PXMP4, PEX13, GTF3C2, PXT1, ACSL5, 1190003J15RIK, 4921513D23RIK, NUDT19, EPHX2, ISOC1, PHYH, PEX11B, DHRS4, UOX, PEX26, ZADH2, IDI1	2615	104	15855	1.5157743785850861	0.9999999953496718	0.3186822992219269	36.296930851220644
GOTERM_CC_ALL	GO:0005777~peroxisome	26	0.7631347226298797	0.02985540818804256	EHHADH, MPV17, PMVK, PEX7, PECR, FIS1, NPHP3, PXMP3, MPV17L, PEX16, PXMP4, PEX13, GTF3C2, PXT1, ACSL5, 1190003J15RIK, 4921513D23RIK, NUDT19, EPHX2, ISOC1, PHYH, PEX11B, DHRS4, UOX, PEX26, ZADH2, IDI1	2615	104	15855	1.5157743785850861	0.9999999953496718	0.3186822992219269	36.296930851220644
GOTERM_MF_ALL	GO:0004518~nuclease activity	35	1.027296742001761	0.029928759413313077	EIF2C2, APEX2, EAR11, PNPT1, RAG2, DNASE1L2, DNASE1L1, RPP14, ISG20, PARN, HRSP12, TSEN2, ERCC1, TSEN34, RPP25, RNASE1, RPP21, EXOSC7, MELA, EXOSC5, EXOSC2, GIYD2, EXOSC3, EXOSC1, RNASEH2A, RAD50, TATDN3, DNASE2A, DNASE2B, DCLRE1C, PELO, ZRANB3, ALKBH3, CPSF3, TTRAP	2473	154	15404	1.4156526853655849	1.0	0.6328701583625389	39.51907998511817
GOTERM_CC_ALL	GO:0005730~nucleolus	65	1.9078368065746993	0.03031794792987083	PNMA2, SRP68, GTPBP10, 1110036O03RIK, MKI67IP, WDR74, RBM4B, EBNA1BP2, IMP3, PARN, DDX11, MDFIC, GRWD1, HMOX1, D19BWG1357E, SAP30L, BRD4, TSEN2, IMP4, TOP2A, DEDD2, RDM1, RPP21, EMG1, EXOSC7, NIP7, EXOSC5, EXOSC2, EXOSC3, MBD3, EXOSC1, RBBP6, RSL1D1, RCL1, EYA2, NOL10, RBM34, MTDH, NHP2L1, 2610029G23RIK, YPEL3, UTP6, NOB1, ZNRD1, WBP11, TSPYL1, DIMT1, WDR55, HAND1, NPM3, RPL5, NSUN2, TSEN34, TRP5…	2615	310	15855	1.2712946401036205	0.999999996561388	0.31758788441589403	36.74729614652712
GOTERM_MF_ALL	GO:0005529~sugar binding	40	1.174053419430584	0.030484857792270753	ACR, SIGLECH, MBL2, CD209A, KLRA17, GALNT6, FCNA, KLRK1, SFTPA1, CD209C, LPHN3, REG3A, CLEC4E, CD69, CLEC4G, CLEC2E, REG3G, CLEC2H, CLEC2G, KLRD1, KLRA2, APCS, LGALS3, LGALS2, GALNTL2, LGALS8, COLEC12, PFKM, LGALS9, CLEC11A, SIGLEC1, CLEC12A, CLEC3B, GFPT1, FREM1, KLRI2, GFPT2, KLRE1, KLRB1C, CLEC1B	2473	181	15404	1.3765462575930547	1.0	0.6314805355890486	40.09028697747322
GOTERM_BP_ALL	GO:0070661~leukocyte proliferation	13	0.38156736131493985	0.030486715654419898	TRP53, PTPRC, MALT1, PRDX2, RAG2, CXCL12, SHB, IL23A, ITGAX, FYN, CD40LG, BAX, ITGAD	2245	43	14219	1.9148184596260425	1.0	0.6223459066237923	43.66156373547982
GOTERM_BP_ALL	GO:0032943~mononuclear cell proliferation	13	0.38156736131493985	0.030486715654419898	TRP53, PTPRC, MALT1, PRDX2, RAG2, CXCL12, SHB, IL23A, ITGAX, FYN, CD40LG, BAX, ITGAD	2245	43	14219	1.9148184596260425	1.0	0.6223459066237923	43.66156373547982
GOTERM_BP_ALL	GO:0019752~carboxylic acid metabolic process	92	2.700322864690343	0.03049486857944145	SLC27A1, KYNU, ALDH1L1, PTGS2, EHHADH, F13A1, PRKAG2, CRABP2, CAD, CAR5A, LTC4S, MTHFD1L, PEX7, WARS, PECR, ACOT7, TDO2, GOT1, GADL1, PXMP3, ELOVL3, GSTZ1, SCD4, DDAH2, 2010111I01RIK, TARSL2, ALDH6A1, ACADS, CMAS, FA2H, OTC, CMAH, CBR4, DARS2, PYCR1, TARS, NPC1, PYCR2, PTGDS, SDS, BHMT, AS3MT, HARS, YARS2, MDH2, ALDH9A1, DEGS1, TPH2, RBP4, BCAT2, FARS2, GLUD1, OLAH, ALDOB, NFS1, ADH7, GCLM, CD74,…	2245	479	14219	1.2164801391168498	1.0	0.6194922589908033	43.67034326870542
GOTERM_BP_ALL	GO:0043436~oxoacid metabolic process	92	2.700322864690343	0.03049486857944145	SLC27A1, KYNU, ALDH1L1, PTGS2, EHHADH, F13A1, PRKAG2, CRABP2, CAD, CAR5A, LTC4S, MTHFD1L, PEX7, WARS, PECR, ACOT7, TDO2, GOT1, GADL1, PXMP3, ELOVL3, GSTZ1, SCD4, DDAH2, 2010111I01RIK, TARSL2, ALDH6A1, ACADS, CMAS, FA2H, OTC, CMAH, CBR4, DARS2, PYCR1, TARS, NPC1, PYCR2, PTGDS, SDS, BHMT, AS3MT, HARS, YARS2, MDH2, ALDH9A1, DEGS1, TPH2, RBP4, BCAT2, FARS2, GLUD1, OLAH, ALDOB, NFS1, ADH7, GCLM, CD74,…	2245	479	14219	1.2164801391168498	1.0	0.6194922589908033	43.67034326870542
GOTERM_BP_ALL	GO:0006625~protein targeting to peroxisome	4	0.1174053419430584	0.030563314712358555	PEX16, PEX26, PEX13, PEX7	2245	5	14219	5.066904231625836	1.0	0.6174000689579457	43.74399892720302
GOTERM_BP_ALL	GO:0043574~peroxisomal transport	4	0.1174053419430584	0.030563314712358555	PEX16, PEX26, PEX13, PEX7	2245	5	14219	5.066904231625836	1.0	0.6174000689579457	43.74399892720302
GOTERM_MF_ALL	GO:0008168~methyltransferase activity	37	1.0859994129732904	0.03076610808388642	WBSCR27, ALDH1L1, DPH5, SETD1A, WBSCR22, DIMT1, NSUN6, TYMS, PRMT1, MLL5, METTL2, ATIC, DNMT3L, PCMT1, GNMT, NSUN3, NSUN2, FTSJ2, HEMK1, LCMT1, BHMT2, METTL5, METTL4, METTL6, SMYD3, 2310003L22RIK, TPMT, EHMT2, MRM1, COQ5, INMT, RNF8, COQ3, PRDM6, BHMT, AS3MT, MTFMT	2473	165	15404	1.3967773162273769	1.0	0.6268266788981344	40.37724475796192
GOTERM_MF_ALL	GO:0000062~acyl-CoA binding	6	0.1761080129145876	0.03126813608522517	HNF4A, ACADS, ACBD6, ACBD5, DBIL5, 1810022C23RIK	2473	12	15404	3.1144359078042863	1.0	0.6249645006813169	40.88625322152946
GOTERM_MF_ALL	GO:0009982~pseudouridine synthase activity	6	0.1761080129145876	0.03126813608522517	RPUSD4, RPUSD2, RPUSD1, TRUB1, TRUB2, PUS7	2473	12	15404	3.1144359078042863	1.0	0.6249645006813169	40.88625322152946
GOTERM_CC_ALL	GO:0070469~respiratory chain	18	0.5283240387437629	0.03160064803021334	NDUFA4, NDUFB3, UQCRC1, NDUFB10, COX7A1, NDUFA8, NDUFB9, NDUFA6, NDUFA7, COX7B, NDUFC2, COX4I2, NDUFC1, NDUFS7, NDUFS4, NDUFS8, COX6A2, UQCRB	2615	65	15855	1.6790116193557876	0.9999999985123791	0.3235429367116096	37.9807450227119
GOTERM_BP_ALL	GO:0009259~ribonucleotide metabolic process	29	0.8511887290871734	0.0318385304798583	ATP5D, ATP5E, ATP5G3, ATP2B3, ATIC, DHODH, ATP5L, ATP5O, ATP6V0D1, NT5E, AK1, ATP1A3, ATP6V1H, MYH7, ATP1A1, ATP6V1D, NME7, ATP13A4, ATP6V1F, NME4, RP2H, ATP6V1C2, NME2, NME3, NME1, ATP9B, ATP6V1E2, DPYD, PAICS	2245	125	14219	1.4694022271714922	1.0	0.6297666064663775	45.099723452710236
GOTERM_BP_ALL	GO:0008610~lipid biosynthetic process	58	1.7023774581743467	0.0321271681453909	CDIPT, CYB5R2, PTGS2, PRKAG2, LTC4S, PMVK, FDFT1, CDS2, PECR, STARD5, PIGM, APOA1, AGPAT5, PIGF, AKR1C6, ELOVL3, PXMP3, PIGC, SCD4, SRD5A1, 2010111I01RIK, PIGY, CMAS, FA2H, CBR4, PISD, PIGS, DCTN6, PIGQ, PNPLA3, COQ2, PTGDS, DEGS1, CHKA, PGS1, HSD3B7, OLAH, HSD3B4, HSD17B12, HMGCS1, CD74, CEPT1, ALOX5AP, SCARB1, PPAP2A, SCD1, MOGAT2, SCD3, A4GALT, FDPS, ST8SIA6, MBOAT1, DPM1, CRH, FABP3, IDI1, RD…	2245	285	14219	1.2889493220802564	1.0	0.6302558512527889	45.402264327678246
GOTERM_BP_ALL	GO:0006082~organic acid metabolic process	92	2.700322864690343	0.03240044588818159	SLC27A1, KYNU, ALDH1L1, PTGS2, EHHADH, F13A1, PRKAG2, CRABP2, CAD, CAR5A, LTC4S, MTHFD1L, PEX7, WARS, PECR, ACOT7, TDO2, GOT1, GADL1, PXMP3, ELOVL3, GSTZ1, SCD4, DDAH2, 2010111I01RIK, TARSL2, ALDH6A1, ACADS, CMAS, FA2H, OTC, CMAH, CBR4, DARS2, PYCR1, TARS, NPC1, PYCR2, PTGDS, SDS, BHMT, AS3MT, HARS, YARS2, MDH2, ALDH9A1, DEGS1, TPH2, RBP4, BCAT2, FARS2, GLUD1, OLAH, ALDOB, NFS1, ADH7, GCLM, CD74,…	2245	480	14219	1.2139458054936896	1.0	0.6305606121481394	45.68725126439877
GOTERM_BP_ALL	GO:0008624~induction of apoptosis by extracellular signals	9	0.26416201937188144	0.03342033994568061	CASP3, IL18, BAX, MAPK8, GZMB, NGFRAP1, FASL, FAS, CD5	2245	25	14219	2.2801069042316255	1.0	0.6393137734035382	46.73846732752758
GOTERM_BP_ALL	GO:0009141~nucleoside triphosphate metabolic process	27	0.7924860581156443	0.03383962728119763	ATP5D, ATP5E, ATP5G3, ATP2B3, ATP5L, ATP5O, ATP6V0D1, NUDT1, AK1, ATP1A3, ATP6V1H, ATP1A1, MYH7, DGUOK, ATP6V1D, NME7, ATP13A4, ATP6V1F, NME4, RP2H, ATP6V1C2, NME2, NME3, NME1, ATP9B, ADK, ATP6V1E2	2245	115	14219	1.4870262418901907	1.0	0.6411603143891003	47.16502330716664
GOTERM_BP_ALL	GO:0009145~purine nucleoside triphosphate biosynthetic process	23	0.6750807161725858	0.03396682516382242	ATP5D, ATP5E, ATP1A3, ATP6V1H, ATP1A1, ATP5G3, ATP6V1D, NME7, ATP13A4, ATP6V1F, RP2H, NME4, ATP6V1C2, ATP2B3, NME2, NME3, ATP9B, NME1, ADK, ATP6V1E2, ATP5L, ATP5O, ATP6V0D1	2245	94	14219	1.5497180495664122	1.0	0.6397673882085779	47.29378598461324
GOTERM_BP_ALL	GO:0005996~monosaccharide metabolic process	41	1.2034047549163487	0.034209279267447795	RBP4, LDHA, TALDO1, ONECUT1, GNPDA2, ALDOB, PGD, PGAM1, HK2, CAR5A, NAGK, PPP1R3C, NISCH, 3000002C10RIK, UGT1A2, HK3, ENO3, GYS2, GALE, GNMT, WDTC1, GMDS, CMAS, PHKG2, PDK3, HKDC1, LOC231914, EPM2A, CMAH, PFKM, FUCA2, PMM2, MAN2A2, GANC, H6PD, PYGL, SDS, PKM2, POFUT1, FABP5, MDH2	2245	191	14219	1.3595750883289217	1.0	0.6396534388959288	47.538400957616666
GOTERM_MF_ALL	GO:0016853~isomerase activity	30	0.8805400645729381	0.03422066491477638	FKBP7, FKBP6, GNPDA2, EHHADH, HSD3B4, FKBP3, PGAM1, PUS7, 3110049J23RIK, PPIL4, SRR, GSTZ1, GALE, RANBP2, TOP2A, RPUSD4, RPUSD2, LOC231914, RPUSD1, PMM2, HYI, PPIF, EBPL, PTGDS, PPIA, PPIC, FKBP14, IDI1, TRUB1, TRUB2	2473	129	15404	1.448574840839203	1.0	0.6509627519596096	43.79817967028499
GOTERM_CC_ALL	GO:0005869~dynactin complex	4	0.1174053419430584	0.034438504185302345	DCTN5, DCTN6, DCTN3, DCTN2	2615	5	15855	4.850478011472275	0.999999999767886	0.3420077489059714	40.63035019332557
GOTERM_BP_ALL	GO:0002443~leukocyte mediated immunity	22	0.6457293806868212	0.03473114563130243	MBL2, CD8A, MASP2, CFB, TAC4, FCGR1, PRDX1, CD74, FCGR3, C8G, C8A, C1QB, LAT2, MLL5, CD40LG, C1RL, H2-AA, FAS, H2-DMA, ERCC1, CTSG, RAB27A	2245	89	14219	1.5656164760641624	1.0	0.6425653940712611	48.061279488427076
GOTERM_CC_ALL	GO:0016469~proton-transporting two-sector ATPase complex	13	0.38156736131493985	0.034738207210172574	ATP5D, ATP5E, ATP6V1H, ATP6V1G2, ATP5G3, ATP6V1D, ATP6V1F, ATP6V1C2, ATP6V1E2, ATP5L, ATP5O, ATP6V1G3, ATP6V0D1	2615	42	15855	1.8766730401529637	0.9999999998092965	0.3392964508284362	40.90392034112088
GOTERM_BP_ALL	GO:0010648~negative regulation of cell communication	40	1.174053419430584	0.03554814115706098	CER1, TWSG1, GLRA1, ONECUT1, FSTL3, PRDX2, GREM1, RGS10, RGS11, WNT4, LECT1, HTRA1, TDGF1, RHOA, VWC2, LECT2, WWOX, TRP53, PTPRC, DAND5, NANOG, CIDEA, GAS1, RGS13, DKK4, DDIT4, ATXN1, TRAF3IP1, HHEX, CHRDL2, ADRB2, NPC1, RGS20, HNF4A, RGS5, WIF1, TREML1, DRD1A, CHRD, HTR2A	2245	186	14219	1.3620710300069447	1.0	0.6485345131931382	48.86996993815086
GOTERM_MF_ALL	GO:0019829~cation-transporting ATPase activity	9	0.26416201937188144	0.03655125724009436	ATP5D, ATP5E, ATP2B3, ATP6V1E2, ATP6V1H, ATP5O, ASNA1, ATP6V1D, ATP6V1F	2473	25	15404	2.2423938536190864	1.0	0.6680069688158646	46.00096226212391
GOTERM_BP_ALL	GO:0006308~DNA catabolic process	8	0.2348106838861168	0.03678044056696751	CASP3, STRA8, BNIP3, CIDEA, SOD1, DNASE1L2, DNASE2A, DNASE1L1	2245	21	14219	2.4128115388694455	1.0	0.6585722303228819	50.06724300585108
GOTERM_BP_ALL	GO:0042462~eye photoreceptor cell development	8	0.2348106838861168	0.03678044056696751	GABRR2, BBS4, GNGT1, RPGR, PAX6, RPGRIP1, RORB, CABP4	2245	21	14219	2.4128115388694455	1.0	0.6585722303228819	50.06724300585108
GOTERM_BP_ALL	GO:0043406~positive regulation of MAP kinase activity	16	0.4696213677722336	0.03748962755205423	PTPRC, TIRAP, PRDX2, HGF, SOD1, PDE6H, PDE6G, AVPI1, CD74, MDFIC, C1QTNF2, TDGF1, MAPK8IP3, MAP2K6, FGD4, HTR2A	2245	59	14219	1.7175946547884187	1.0	0.6630235887874729	50.74419708098152
GOTERM_BP_ALL	GO:0006508~proteolysis	185	5.429997064866451	0.03754547751542045	CNDP2, MASP2, MMP8, MMP7, MIPEP, CDC16, MMP3, ZNRF1, PGPEP1, CUL5, USP54, 4930524E20RIK, WWP2, HTRA1, RABGEF1, PSENEN, CPA1, 2010111I01RIK, FBXO22, UBE1Y1, ANAPC4, 4931440F15RIK, UBR1, C1QB, MIB1, PSMA6, SIAH1B, PSMA3, RAD18, TMPRSS11A, UBA52, FBXL2, CTS7, ACR, WDR5B, ANAPC13, METAPL1, RAB40C, MME, ASB11, NEDD8, ANAPC10, CDC34, PSMA7, PSMA8, ASB17, RBX1, PSMB4, PSMB7, PSMB1, PSMB3, STAMBPL1, HECT…	2245	1034	14219	1.1331930401967836	1.0	0.6609135027003564	50.7971381794595
GOTERM_BP_ALL	GO:0009142~nucleoside triphosphate biosynthetic process	23	0.6750807161725858	0.03784025227341476	ATP5D, ATP5E, ATP1A3, ATP6V1H, ATP1A1, ATP5G3, ATP6V1D, NME7, ATP13A4, ATP6V1F, RP2H, NME4, ATP6V1C2, ATP2B3, NME2, NME3, ATP9B, NME1, ADK, ATP6V1E2, ATP5L, ATP5O, ATP6V0D1	2245	95	14219	1.533405227992029	1.0	0.6611894198392437	51.07566932792491
GOTERM_BP_ALL	GO:0002694~regulation of leukocyte activation	34	0.9979454065159965	0.038119485401990144	PLDN, IL18, IL4RA, TNFSF14, ITPKB, PRDX2, CD74, CD1D2, ZC3H8, CASP3, BLOC1S3, HMOX1, IFNG, FAS, CD5, LAG3, DNAJA3, PTPRC, IL2RA, SIT1, CD276, NDFIP1, MALT1, GAL, GM614, PRKCQ, CORO1A, H2-OA, TNFSF13B, IL12A, H2-AA, HSPD1, H2-DMA, VSIG4	2245	154	14219	1.3983339600266105	1.0	0.661309648252823	51.338138971646664
GOTERM_BP_ALL	GO:0009260~ribonucleotide biosynthetic process	26	0.7631347226298797	0.03846725916033387	ATP5D, ATP5E, ATP5G3, ATP2B3, ATIC, DHODH, ATP5L, ATP5O, ATP6V0D1, ATP1A3, ATP6V1H, ATP1A1, ATP6V1D, NME7, ATP13A4, ATP6V1F, NME4, RP2H, ATP6V1C2, NME2, NME3, NME1, ATP9B, ATP6V1E2, DPYD, PAICS	2245	111	14219	1.4835530407913482	1.0	0.6620957805353758	51.66317194268901
GOTERM_CC_ALL	GO:0005635~nuclear envelope	35	1.027296742001761	0.03875854761653363	NXT1, MAD1L1, HAX1, LMNB2, CBX3, BNIP3, LEMD1, LTC4S, NRADD, ANXA7, SUMO1, DDX19A, ALOX5AP, GPX4, NUP37, RANBP2, CYHR1, GCHFR, CCAR1, IPO11, TOR1AIP1, TMEM38A, NUPL2, NUPL1, ITPR1, NPC1, UACA, SYNE2, GMCL1, PTGDS, BNIP2, HRASLS, PCNA, KPNA3, RETSAT	2615	153	15855	1.386983091515765	0.9999999999864179	0.36552052455214956	44.46184446178588
GOTERM_BP_ALL	GO:0006744~ubiquinone biosynthetic process	5	0.146756677428823	0.0401089878896517	COQ3, COQ2, COQ9, COQ7, COQ5	2245	9	14219	3.5186834941846077	1.0	0.6751155452013415	53.17000996354635
GOTERM_BP_ALL	GO:0042074~cell migration involved in gastrulation	5	0.146756677428823	0.0401089878896517	CER1, NODAL, AMOT, MESP1, LRP5	2245	9	14219	3.5186834941846077	1.0	0.6751155452013415	53.17000996354635
GOTERM_BP_ALL	GO:0006743~ubiquinone metabolic process	5	0.146756677428823	0.0401089878896517	COQ3, COQ2, COQ9, COQ7, COQ5	2245	9	14219	3.5186834941846077	1.0	0.6751155452013415	53.17000996354635
GOTERM_BP_ALL	GO:0046112~nucleobase biosynthetic process	5	0.146756677428823	0.0401089878896517	UMPS, DHODH, CAD, DPYD, PPAT	2245	9	14219	3.5186834941846077	1.0	0.6751155452013415	53.17000996354635
GOTERM_BP_ALL	GO:0006605~protein targeting	30	0.8805400645729381	0.040488790119455234	NXT1, GNPTG, SRP14, XPO5, TIMM10, SYNGR1, PEX7, AIP, IMMP2L, DUSP18, PPP1R3C, FOLR1, FXC1, PEX16, TRAK1, PEX13, PPP3CA, RAB27A, TRP53, RAN, IPO11, SIX2, ARNTL, RPAIN, 6230409E13RIK, TIMM8A2, PEX26, KPNA3, DRD1A, SRP9	2245	133	14219	1.428638411172698	1.0	0.6760664064944961	53.512220121584555
GOTERM_MF_ALL	GO:0016917~GABA receptor activity	10	0.293513354857646	0.04080988883938087	GPR156, GABRR2, GABRG2, 2810422J05RIK, GABRB3, GABRB1, GABRA5, UBD, ZNRD1, UBA52, GABRP	2473	30	15404	2.0762906052028574	1.0	0.7015482135228768	49.818020432852606
GOTERM_BP_ALL	GO:0009205~purine ribonucleoside triphosphate metabolic process	24	0.7044320516583504	0.04084525801763479	ATP5D, ATP5E, AK1, ATP1A3, ATP6V1H, ATP1A1, MYH7, ATP5G3, ATP6V1D, NME7, ATP13A4, ATP6V1F, RP2H, NME4, ATP6V1C2, ATP2B3, NME2, NME3, ATP9B, NME1, ATP6V1E2, ATP5L, ATP5O, ATP6V0D1	2245	101	14219	1.505021058898763	1.0	0.6767898163353843	53.831252187261136
GOTERM_MF_ALL	GO:0042802~identical protein binding	59	1.7317287936601118	0.04117797336353679	S100A4, SLC27A1, ALAD, NRP1, CD8A, CLDN6, CLDN5, PRDX3, TYR, NDE1, APOA1, OLIG2, VWA2, LDB1, MYH7, C1QB, ADRB2, HNF4A, PRDM6, ABAT, DNTTIP1, EXT2, CLN6, CHKA, ADH5, RRAGA, CCDC91, CLDN12, CLDN14, CLDN15, MTMR2, HAND1, RPL7, ADH1, PVRL3, SRR, PYCARD, IIGP1, CDA, PTS, SSSCA1, BCAS1, MOCS2, PTPRE, CEBPD, CIDEA, NR4A1, TPD52L1, SGTB, SGTA, CORO1A, S100B, BAX, MAPK1IP1, SUMF2, KCTD13, RDH16, PDCD6, KL…	2473	290	15404	1.2672532314513991	1.0	0.6977068800521196	50.13574956873295
GOTERM_BP_ALL	GO:0001522~pseudouridine synthesis	6	0.1761080129145876	0.04150422442766753	RPUSD4, RPUSD2, RPUSD1, TRUB1, TRUB2, PUS7	2245	13	14219	2.9232139797841357	1.0	0.6802283585495159	54.4155685558816
GOTERM_BP_ALL	GO:0010165~response to X-ray	6	0.1761080129145876	0.04150422442766753	TRP53, ERCC8, XRCC2, THBD, PMAIP1, ERCC1	2245	13	14219	2.9232139797841357	1.0	0.6802283585495159	54.4155685558816
GOTERM_BP_ALL	GO:0051716~cellular response to stimulus	104	3.0525388905195188	0.0419442199137453	MORF4L1, CGA, EIF2C2, LDHA, XRCC2, S100A9, TIRAP, RCVRN, 2310003H01RIK, PMAIP1, AQP2, AIP, GSTM4, MDFIC, IFNG, CRY1, RGR, CIB1, POLK, NUDT1, RAD9B, POLB, DDIT3, DCLRE1C, PYCR1, DCLRE1A, RPAIN, MAPK3, RAD18, MAPK8, EIF2AK2, ARPP21, NEK1, HFE, CEP164, OPN1SW, CX3CL1, TRH, RBX1, IL17B, AGRP, FGD4, TRP53, AIPL1, RAD54L, FCGR3, OBFC2B, RNF8, GNGT1, CORO1A, UACA, PCNA, FBXO31, PRDX2, PRDX3, MLH3, PRDX1…	2245	556	14219	1.1847078239412925	1.0	0.6816500337620424	54.80181701244467
GOTERM_MF_ALL	GO:0000287~magnesium ion binding	80	2.348106838861168	0.042184016945111695	FHIT, ADCY2, PSTK, DAK, BC016495, MIPEP, NT5C3L, RHOV, CLYBL, TTL, FDFT1, FAHD1, PARN, NT5C3, POMT1, B230120H23RIK, MAP3K8, PHOSPHO1, PDE8A, SAR1B, BPNT1, NT5C, MAP2K5, ARL1, NUDT17, POLK, NUDT19, NUDT14, NUDT5, POLB, PFKM, ARL6, NME7, EYA3, NME4, DCLRE1C, PRKCQ, PPM1D, NME2, EYA2, NME3, 4933405O20RIK, ATP9B, NME1, PKM2, ADK, LRRK1, NMNAT1, NEK2, FARS2, NEK1, ITGA11, ADPRHL1, ADPRHL2, STK32C, STK…	2473	409	15404	1.21836123532686	1.0	0.6996013094347167	50.99454674770695
GOTERM_MF_ALL	GO:0030170~pyridoxal phosphate binding	15	0.44027003228646905	0.04231365056242154	KYNU, NFS1, MOSC1, GAD2, GOT1, AGXT2L1, SCLY, PYGL, SDS, GADL1, SRR, ABAT, AGXT2, THNSL1, GPT2	2473	54	15404	1.7302421710023812	1.0	0.693843506428242	51.10419068630874
GOTERM_MF_ALL	GO:0070279~vitamin B6 binding	15	0.44027003228646905	0.04231365056242154	KYNU, NFS1, MOSC1, GAD2, GOT1, AGXT2L1, SCLY, PYGL, SDS, GADL1, SRR, ABAT, AGXT2, THNSL1, GPT2	2473	54	15404	1.7302421710023812	1.0	0.693843506428242	51.10419068630874
GOTERM_MF_ALL	GO:0042288~MHC class I protein binding	5	0.146756677428823	0.04238407095785262	KLRK1, H2-AA, BTNL1, H2-DMA, PSMB8	2473	9	15404	3.460484342004763	1.0	0.6876763162255726	51.1636555067606
GOTERM_MF_ALL	GO:0019206~nucleoside kinase activity	5	0.146756677428823	0.04238407095785262	ADK, UCKL1, UCK2, DGUOK, TK1	2473	9	15404	3.460484342004763	1.0	0.6876763162255726	51.1636555067606
GOTERM_MF_ALL	GO:0042625~ATPase activity, coupled to transmembrane movement of ions	18	0.5283240387437629	0.04265629443548886	ATP5D, ATP5E, ATP1A3, ATP6V1H, ATP1A1, ATP6V1G2, ATP6V1D, ATP6V1F, ATP13A4, ATP6V1C2, ATP2B3, ATP9B, ATP6V1E2, ATP5L, ATP5O, ATP6V1G3, ASNA1, ATP6V0D1	2473	69	15404	1.6249230823326712	1.0	0.6833814062439547	51.39288969549389
GOTERM_BP_ALL	GO:0009581~detection of external stimulus	16	0.4696213677722336	0.042950030666193524	AIPL1, RBP4, LXN, TRPA1, RCVRN, CABP4, OPN1SW, GPR98, OPN5, CALCA, GNGT1, ACCN1, FYN, NR2F6, RGR, OTOP1	2245	60	14219	1.6889680772086118	1.0	0.6879791409229112	55.673168166060115
GOTERM_BP_ALL	GO:0044106~cellular amine metabolic process	52	1.5262694452597594	0.04337316161393594	KYNU, F13A1, CAD, WARS, TDO2, GOT1, GATA3, GSTZ1, DDAH2, TARSL2, ALDH6A1, OTC, DARS2, TARS, PYCR1, PYCR2, SDS, BHMT, HARS, YARS2, ALDH9A1, TPH2, ENPP6, CHKA, BCAT2, FARS2, GLUD1, NFS1, GCLM, OAZ2, GLS2, OAZ3, GAD2, FOLR1, HARS2, SRR, ASRGL1, AANAT, GNMT, ODC1, BHMT2, BCKDHB, GGH, PARK2, CPS1, GFPT1, GFPT2, FABP3, THNSL1, HIBCH, SLC5A7, FABP5	2245	256	14219	1.2865186525612473	1.0	0.689157454207995	56.03496390519136
GOTERM_BP_ALL	GO:0050865~regulation of cell activation	34	0.9979454065159965	0.04476857068897701	PLDN, IL18, IL4RA, TNFSF14, ITPKB, PRDX2, CD74, CD1D2, ZC3H8, CASP3, BLOC1S3, HMOX1, IFNG, FAS, CD5, LAG3, DNAJA3, PTPRC, IL2RA, SIT1, CD276, NDFIP1, MALT1, GAL, GM614, PRKCQ, CORO1A, H2-OA, TNFSF13B, IL12A, H2-AA, HSPD1, H2-DMA, VSIG4	2245	156	14219	1.380406601564731	1.0	0.6984546026221531	57.20840445658752
GOTERM_BP_ALL	GO:0009199~ribonucleoside triphosphate metabolic process	24	0.7044320516583504	0.045142215893327606	ATP5D, ATP5E, AK1, ATP1A3, ATP6V1H, ATP1A1, MYH7, ATP5G3, ATP6V1D, NME7, ATP13A4, ATP6V1F, RP2H, NME4, ATP6V1C2, ATP2B3, NME2, NME3, ATP9B, NME1, ATP6V1E2, ATP5L, ATP5O, ATP6V0D1	2245	102	14219	1.4902659504781868	1.0	0.6991112054041644	57.51754766643877
GOTERM_MF_ALL	GO:0032813~tumor necrosis factor receptor superfamily binding	9	0.26416201937188144	0.04560600640733999	TNFSF10, TNFSF13B, CD40LG, BRE, TNFSF14, NGFRAP1, FASL, LTA, TNFSF8	2473	26	15404	2.1561479361721982	1.0	0.7016471702783569	53.812810035151394
GOTERM_MF_ALL	GO:0022890~inorganic cation transmembrane transporter activity	29	0.8511887290871734	0.04614952849429866	ATP5D, ATP5E, COX7B, SLC9A2, RHBG, ATP6V1G2, ATP5G3, ATP2B3, ATP5L, ATP5O, COX6B2, ATP6V0D1, SLC31A2, SLC39A3, COX7A1, COX8C, COX4I2, ATP1A3, ATP6V1H, RHD, ATP1A1, ATP6V1D, COX6C, ATP6V1F, ATP6V1C2, ATP6V1E2, COX6A2, ATP6V1G3, UQCRB	2473	127	15404	1.4223408082885716	1.0	0.6996361902187866	54.24617205845512
GOTERM_BP_ALL	GO:0031644~regulation of neurological system process	26	0.7631347226298797	0.04653037463202898	CPLX4, SNCG, CPLX3, RAB3A, GLRA1, CPEB1, SYNGR1, RIMS1, CALCA, SYP, NISCH, IFNG, PPP3CA, LGI1, LTA, CHAT, EGR2, NTF3, PARK2, ADRB2, GRM3, S100B, RASGRF1, NPTN, DRD1A, HTR2A	2245	113	14219	1.4572954648481384	1.0	0.7078933280152431	58.647664259884145
GOTERM_BP_ALL	GO:0006612~protein targeting to membrane	8	0.2348106838861168	0.04682351610920427	SRP14, DUSP18, TIMM8A2, FOLR1, FXC1, PEX26, TIMM10, SRP9	2245	22	14219	2.3031382871026524	1.0	0.7078329630177468	58.88264881805685
GOTERM_BP_ALL	GO:0034599~cellular response to oxidative stress	8	0.2348106838861168	0.04682351610920427	PYCR1, GPX4, PRDX2, PRDX3, SOD1, PRDX1, SOD2, MT3	2245	22	14219	2.3031382871026524	1.0	0.7078329630177468	58.88264881805685
GOTERM_BP_ALL	GO:0045814~negative regulation of gene expression, epigenetic	8	0.2348106838861168	0.04682351610920427	SMARCA5, SIRT5, TNP1, SIRT6, SIRT7, MBD3, CBX8, SIRT3	2245	22	14219	2.3031382871026524	1.0	0.7078329630177468	58.88264881805685
GOTERM_BP_ALL	GO:0015850~organic alcohol transport	8	0.2348106838861168	0.04682351610920427	S100A4, SLC44A1, NISCH, SLC6A2, SLC5A7, PARK2, DRD1A, PARK7	2245	22	14219	2.3031382871026524	1.0	0.7078329630177468	58.88264881805685
GOTERM_BP_ALL	GO:0009306~protein secretion	8	0.2348106838861168	0.04682351610920427	TRAF3IP2, ARFGAP3, PLDN, TNFSF13B, AGTR1A, CD40LG, BLOC1S3, CXCL10	2245	22	14219	2.3031382871026524	1.0	0.7078329630177468	58.88264881805685
GOTERM_CC_ALL	GO:0030135~coated vesicle	29	0.8511887290871734	0.047351024321659274	RAB3A, SEC24B, AP1G1, SYT5, AP2S1, TGOLN1, SYT8, TIMP4, ATP6V1G2, SYNGR1, SYP, RABAC1, GAD2, SYNPR, MALL, SLC2A4, SPG21, SV2B, D230025D16RIK, SCAMP5, MT3, SYNGR3, SLC17A8, DOC2A, SYPL, DOC2G, YIPF5, COPG, COPE	2615	124	15855	1.4179824831924999	0.9999999999999538	0.42208151618984413	51.40678850254028
GOTERM_BP_ALL	GO:0034656~nucleobase, nucleoside and nucleotide catabolic process	11	0.3228646903434106	0.047414244195717006	ENPP5, NUDT1, UPP1, UPP2, CDA, DERA, MYH7, PDE8A, DPYD, NT5E, NT5C	2245	36	14219	1.9352759218015343	1.0	0.7100915041329696	59.35234882027588
GOTERM_BP_ALL	GO:0034655~nucleobase, nucleoside, nucleotide and nucleic acid catabolic process	11	0.3228646903434106	0.047414244195717006	ENPP5, NUDT1, UPP1, UPP2, CDA, DERA, MYH7, PDE8A, DPYD, NT5E, NT5C	2245	36	14219	1.9352759218015343	1.0	0.7100915041329696	59.35234882027588
GOTERM_MF_ALL	GO:0001664~G-protein-coupled receptor binding	18	0.5283240387437629	0.04822080383036703	OXT, CXCL2, CCL9, CCL8, CX3CL1, ARHGEF12, CXCL12, CCL7, CXCL10, CCL11, CALCA, CCL22, PSMC5, CXCL14, CXCL13, CXCL16, PTH, XCL1	2473	70	15404	1.6017098954422044	1.0	0.7095742427657281	55.862874940164644
GOTERM_BP_ALL	GO:0009150~purine ribonucleotide metabolic process	27	0.7924860581156443	0.049209276908186134	ATP5D, ATP5E, ATP5G3, ATP2B3, ATIC, ATP5L, ATP5O, ATP6V0D1, NT5E, AK1, ATP1A3, ATP6V1H, ATP1A1, MYH7, ATP6V1D, NME7, ATP13A4, ATP6V1F, NME4, RP2H, ATP6V1C2, NME2, NME3, NME1, ATP9B, ATP6V1E2, PAICS	2245	119	14219	1.4370421665325372	1.0	0.7213826799668774	60.74866514907353
GOTERM_BP_ALL	GO:0016192~vesicle-mediated transport	88	2.5829175227472847	0.049325772148651886	SEC24B, CD209A, GLRA1, LDLR, AP1G1, CHMP5, AP2S1, TRAPPC2L, SYT8, AP3S1, ARHGAP17, MEGF10, SYP, CD47, VPS4B, RABGEF1, VPS4A, SV2B, SAR1B, D230025D16RIK, RAB27A, SCAMP5, GOLT1A, LOC231914, COLEC12, ERGIC3, NPC1, ADRB2, LAT2, DOC2A, NME1, VAMP8, SYCN, ARCN1, SH3KBP1, RAB5A, VAMP3, COPG, VPS26A, COPE, TRAPPC2, VPS29, ARFGAP1, CPLX4, ACR, RAB3A, CPLX3, AP1M1, ARFGAP3, PLDN, AP1M2, NKD2, STX7, GULP1, …	2245	466	14219	1.196050355104811	1.0	0.7199408637891295	60.83769799136369
GOTERM_BP_ALL	GO:0009266~response to temperature stimulus	14	0.4109186968007044	0.04960308466570275	SLC27A1, ARPP21, LXN, IL18, TRPA1, SOD1, EIF2B1, 2310046K01RIK, CALCA, ADRB2, NR2F6, HSPB3, PCSK1N, TCFEC	2245	51	14219	1.7386436088912178	1.0	0.7196984807454103	61.04886921746511
GOTERM_BP_ALL	GO:0006974~response to DNA damage stimulus	57	1.6730261226885823	0.050383281446828077	MORF4L1, XRCC2, 2310003H01RIK, PMAIP1, MLH3, CASP3, NSMCE1, HMOX1, NSMCE2, CRY1, FANCB, CIB1, POLK, NUDT1, GIYD2, RAD9B, POLB, GTF2H5, RAD50, RAD51, DCLRE1C, SPDYA, EYA3, XPA, DCLRE1A, RPAIN, EYA2, FANCD2, MAPK3, DDB2, RAD18, APEX2, NEK1, CEP164, RBX1, 0610007P08RIK, ERCC8, MDC1, ERCC1, TRP53, SMC5, SMC6, TNP1, CEP63, SOD1, RAD54L, SOD2, RNF8, OBFC2B, UACA, CUL4A, BAX, BRE, PCNA, FBXO31, ALKBH3, …	2245	287	14219	1.257898698617912	1.0	0.723124897920705	61.63721913088204
GOTERM_CC_ALL	GO:0030136~clathrin-coated vesicle	25	0.7337833871441151	0.050473703820514026	RAB3A, AP1G1, SYT5, AP2S1, TGOLN1, SYT8, TIMP4, ATP6V1G2, SYNGR1, RABAC1, SYP, GAD2, SYNPR, MALL, SLC2A4, SPG21, SV2B, D230025D16RIK, MT3, SCAMP5, SYNGR3, SLC17A8, DOC2A, SYPL, DOC2G	2615	104	15855	1.4574753640241211	0.9999999999999942	0.43738762834509526	53.7233682541606
GOTERM_BP_ALL	GO:0017038~protein import	20	0.587026709715292	0.05072659662731151	TRP53, RAN, IPO11, TIMM10, SIX2, ARNTL, PEX7, AIP, DUSP18, IMMP2L, RPAIN, TIMM8A2, 6230409E13RIK, FXC1, PEX26, PEX16, PEX13, PPP3CA, KPNA3, DRD1A	2245	82	14219	1.5447878754956814	1.0	0.7233456688921482	61.893441980167694
GOTERM_BP_ALL	GO:0006520~cellular amino acid metabolic process	40	1.174053419430584	0.05095498249598962	KYNU, BCAT2, FARS2, F13A1, GLUD1, NFS1, CAD, GCLM, GLS2, WARS, TDO2, GAD2, GOT1, FOLR1, HARS2, SRR, GSTZ1, ASRGL1, GNMT, DDAH2, TARSL2, ALDH6A1, BHMT2, OTC, BCKDHB, GGH, DARS2, CPS1, TARS, PYCR1, PYCR2, SDS, GFPT1, BHMT, GFPT2, HARS, YARS2, THNSL1, HIBCH, TPH2	2245	191	14219	1.3264147203208991	1.0	0.7227419885986976	62.062993187353314
GOTERM_CC_ALL	GO:0005625~soluble fraction	24	0.7044320516583504	0.051144330344435746	FARS2, ACMSD, MTL5, PDE3A, PFKM, NAGK, GCLM, BLVRA, ANXA7, UACA, PYGL, NME1, AKR1C18, BAX, GPX4, AS3MT, PECAM1, MAPK8IP3, GYS2, PGA5, CTSB, PDCD6, SDF4, USP14	2615	99	15855	1.4698418216582654	0.9999999999999963	0.4361452669912397	54.2072469816947
GOTERM_CC_ALL	GO:0005834~heterotrimeric G-protein complex	11	0.3228646903434106	0.05145285811614302	GNGT1, GNAL, RGS11, GNA15, GNGT2, GNAI3, GNAO1, GNG10, GNG13, GNB4, GNG7	2615	35	15855	1.9055449330783938	0.999999999999997	0.4326260036955063	54.42827097371068
GOTERM_BP_ALL	GO:0034614~cellular response to reactive oxygen species	7	0.2054593484003522	0.05190604549690136	GPX4, PRDX2, PRDX3, SOD1, PRDX1, SOD2, MT3	2245	18	14219	2.4630784459292254	1.0	0.7272578107922087	62.761408168736146
GOTERM_BP_ALL	GO:0019318~hexose metabolic process	36	1.0566480774875258	0.05195622129911443	RBP4, LDHA, TALDO1, ONECUT1, ALDOB, PGD, HK2, PGAM1, CAR5A, PPP1R3C, NISCH, 3000002C10RIK, HK3, ENO3, GYS2, GALE, GNMT, WDTC1, GMDS, PHKG2, PDK3, HKDC1, LOC231914, EPM2A, PFKM, FUCA2, PMM2, MAN2A2, GANC, PYGL, H6PD, SDS, PKM2, POFUT1, FABP5, MDH2	2245	169	14219	1.3491756829772934	1.0	0.725400214314708	62.79791496247664
GOTERM_BP_ALL	GO:0032940~secretion by cell	39	1.1447020839448196	0.053061820497172174	ACR, CPLX4, CPLX3, CGA, RAB3A, PLDN, ARFGAP3, NKD2, GLRA1, STX4A, SYT8, ARHGAP17, TIMP4, TAC4, RIMS1, CXCL10, NISCH, BLOC1S3, SV2B, EXOC6, EXOC2, SCAMP5, RAB27A, NRXN3, LOC231914, LIN7B, TNP2, FCGR3, TRAF3IP2, SCFD1, LAT2, DOC2A, TNFSF13B, CD40LG, AGTR1A, SYCN, VAMP3, SYTL2, SYTL3	2245	186	14219	1.3280192542567713	1.0	0.7308681487367288	63.59378384488639
GOTERM_BP_ALL	GO:0009206~purine ribonucleoside triphosphate biosynthetic process	22	0.6457293806868212	0.053080288511296474	ATP5D, ATP5E, ATP1A3, ATP6V1H, ATP1A1, ATP5G3, ATP6V1D, NME7, ATP6V1F, ATP13A4, RP2H, NME4, ATP6V1C2, ATP2B3, NME2, NME3, ATP9B, NME1, ATP6V1E2, ATP5L, ATP5O, ATP6V0D1	2245	93	14219	1.4982781330076393	1.0	0.7288187943586535	63.6069402983626
GOTERM_BP_ALL	GO:0009201~ribonucleoside triphosphate biosynthetic process	22	0.6457293806868212	0.053080288511296474	ATP5D, ATP5E, ATP1A3, ATP6V1H, ATP1A1, ATP5G3, ATP6V1D, NME7, ATP6V1F, ATP13A4, RP2H, NME4, ATP6V1C2, ATP2B3, NME2, NME3, ATP9B, NME1, ATP6V1E2, ATP5L, ATP5O, ATP6V0D1	2245	93	14219	1.4982781330076393	1.0	0.7288187943586535	63.6069402983626
GOTERM_CC_ALL	GO:0031970~organelle envelope lumen	12	0.3522160258291752	0.0543943582814064	NME4, DUSP18, TIMM8A2, HRASLS, FXC1, PNPT1, TIMM10, SIRT5, AK2, TIMM23, NRADD, CCAR1	2615	40	15855	1.8189292543021034	0.9999999999999996	0.4457048525509649	56.48611602969515
GOTERM_BP_ALL	GO:0051187~cofactor catabolic process	10	0.293513354857646	0.05440324204930237	BLVRA, SDHB, 4933405O20RIK, ALDH1L1, SUCLG1, HMOX1, IDH2, SUCLA2, IDH3A, MDH2	2245	32	14219	1.9792594654788418	1.0	0.7355910061562267	64.5377873099382
GOTERM_BP_ALL	GO:0033554~cellular response to stress	77	2.2600528324038747	0.054406084271506186	MORF4L1, XRCC2, TIRAP, 2310003H01RIK, PRDX2, PMAIP1, MLH3, PRDX3, PRDX1, AQP2, CASP3, MAP1LC3A, MDFIC, HMOX1, GPX4, NSMCE1, IFNG, NSMCE2, CRY1, FANCB, CIB1, MT3, POLK, NUDT1, GIYD2, RAD9B, POLB, GTF2H5, DDIT3, RAD50, RAD51, EYA3, DCLRE1C, SPDYA, PYCR1, XPA, DCLRE1A, RPAIN, EYA2, FANCD2, MAPK3, DDB2, RAD18, MAPK8, EIF2AK2, ARPP21, APEX2, NEK1, HFE, CEP164, RBX1, 2310046K01RIK, 0610007P08RIK, ERCC8…	2245	404	14219	1.2071523076583828	1.0	0.7334696158002307	64.53976266609209
GOTERM_BP_ALL	GO:0010467~gene expression	434	12.738479600821837	0.05482877072218949	RPL17, MASP2, ASCC1, INTS1, MPV17, RORB, INTS2, RPLP1, PHTF1, PQBP1, LSM4, FAU, RPL11, LSM3, FAS, CCAR1, PHOX2A, D330038O06RIK, IKBKAP, EMG1, ZHX2, HMG20A, MED11, MRM1, HNF4A, MED18, RPS12, VGLL2, PELO, VGLL4, MCTS2, EIF2AK2, TRAPPC2, CPSF3L, NHP2L1, MYEF2, TRPT1, ZFP85-RS1, MTIF2, DIDO1, 2610008E11RIK, WDR55, RPS28, LYL1, LEO1, RPS21, NAT14, KLF13, ZSCAN2, RPS5, RPS7, FOXI2, 9130019O22RIK, DMRTC…	2245	2571	14219	1.0691542379062682	1.0	0.7341454353928752	64.83237544581667
GOTERM_MF_ALL	GO:0042287~MHC protein binding	7	0.2054593484003522	0.0556919080948944	KLRK1, H2-AA, BTNL1, H2-DMA, LAG3, CD74, PSMB8	2473	18	15404	2.422339039403334	1.0	0.7556760635877148	61.25938822803468
GOTERM_BP_ALL	GO:0015986~ATP synthesis coupled proton transport	11	0.3228646903434106	0.05612790620977063	ATP5D, ATP6V1C2, ATP5E, ATP6V1E2, ATP5L, ATP6V1H, ATP5O, ATP6V0D1, ATP6V1D, ATP5G3, ATP6V1F	2245	37	14219	1.8829711671582496	1.0	0.7404988185560271	65.71749334122565
GOTERM_BP_ALL	GO:0015985~energy coupled proton transport, down electrochemical gradient	11	0.3228646903434106	0.05612790620977063	ATP5D, ATP6V1C2, ATP5E, ATP6V1E2, ATP5L, ATP6V1H, ATP5O, ATP6V0D1, ATP6V1D, ATP5G3, ATP6V1F	2245	37	14219	1.8829711671582496	1.0	0.7404988185560271	65.71749334122565
GOTERM_BP_ALL	GO:0016051~carbohydrate biosynthetic process	20	0.587026709715292	0.05642713338215271	LALBA, RBP4, B3GALT6, NDST2, CMAS, PHKG2, LOC231914, ALDOB, PGD, DPAGT1, CAR5A, PMM2, PPP1R3C, GOT1, ST8SIA6, SDS, GFPT1, GFPT2, GYS2, PTAFR	2245	83	14219	1.5261759733812756	1.0	0.7403251162703937	65.91835308166682
GOTERM_MF_ALL	GO:0004022~alcohol dehydrogenase (NAD) activity	4	0.1174053419430584	0.05643626506458094	RDH11, ADH1, ADH5, ADH7	2473	6	15404	4.152581210405715	1.0	0.7545943786440424	61.761657008333536
GOTERM_MF_ALL	GO:0004396~hexokinase activity	4	0.1174053419430584	0.05643626506458094	LTK, HK3, HKDC1, HK2	2473	6	15404	4.152581210405715	1.0	0.7545943786440424	61.761657008333536
GOTERM_BP_ALL	GO:0022613~ribonucleoprotein complex biogenesis	30	0.8805400645729381	0.05660983328049789	NHP2L1, UTP6, GTPBP10, NOB1, WBP11, SMNDC1, DIMT1, EBNA1BP2, MRPL10, IMP3, WDR36, WDR55, FRG1, NPM3, FTSJ2, IMP4, 1110032A13RIK, EXOSC7, EMG1, NIP7, EXOSC5, EXOSC2, EXOSC3, RPL24, EXOSC1, SMN1, RCL1, RRS1, UTP14B, DDX51	2245	137	14219	1.386926340773495	1.0	0.7394121765670791	66.04044457271745
GOTERM_BP_ALL	GO:0034220~ion transmembrane transport	12	0.3522160258291752	0.056980398706059074	ATP5D, ATP6V1C2, ATP5E, ATP6V1E2, ATP5L, ATP6V1H, ATP5O, ATP6V1G3, ATP6V0D1, ATP6V1D, ATP5G3, ATP6V1F	2245	42	14219	1.8096086541520842	1.0	0.7396992978301538	66.2868099713247
GOTERM_BP_ALL	GO:0008037~cell recognition	13	0.38156736131493985	0.05719806761356121	ACR, CRTAM, ZP3R, NRP1, EFNB3, COLEC12, SPA17, FCGR1, TNP2, FCGR3, ADAM1A, SCARB1, GAP43	2245	47	14219	1.7518551864663792	1.0	0.7390200921140984	66.43073487470454
GOTERM_MF_ALL	GO:0008234~cysteine-type peptidase activity	32	0.9392427355444672	0.058394661606895285	CTS7, TPBPA, USP4, UCHL1, CTLA2A, CYLD, CASP6, PGPEP1, CASP3, CASP7, PYCARD, USP14, CAPN7, USP40, CTSZ, MALT1, CTSS, CAPN3, USP29, CTSL, CTSK, CAPN12, CASP14, CAPN13, UCHL4, UCHL3, CTSC, CTSB, USP43, USP24, USP45, CTSF	2473	146	15404	1.3652321787635227	1.0	0.7609862918463011	63.05405523412304
GOTERM_BP_ALL	GO:0031343~positive regulation of cell killing	8	0.2348106838861168	0.058456845495505436	PTPRC, CRTAM, KLRE1, KLRK1, KLRB1C, LAG3, H2-Q8, CD1D2	2245	23	14219	2.2030018398373197	1.0	0.7448224705379087	67.25171750436817
GOTERM_BP_ALL	GO:0001754~eye photoreceptor cell differentiation	8	0.2348106838861168	0.058456845495505436	GABRR2, BBS4, GNGT1, RPGR, PAX6, RPGRIP1, RORB, CABP4	2245	23	14219	2.2030018398373197	1.0	0.7448224705379087	67.25171750436817
GOTERM_BP_ALL	GO:0001912~positive regulation of leukocyte mediated cytotoxicity	8	0.2348106838861168	0.058456845495505436	PTPRC, CRTAM, KLRE1, KLRK1, KLRB1C, LAG3, H2-Q8, CD1D2	2245	23	14219	2.2030018398373197	1.0	0.7448224705379087	67.25171750436817
GOTERM_BP_ALL	GO:0051251~positive regulation of lymphocyte activation	22	0.6457293806868212	0.058578682076622104	PTPRC, PLDN, IL2RA, IL18, IL4RA, TNFSF14, ITPKB, MALT1, CD74, CD1D2, GM614, PRKCQ, CORO1A, TNFSF13B, BLOC1S3, IFNG, IL12A, H2-AA, HSPD1, H2-DMA, CD5, DNAJA3	2245	94	14219	1.48233900393309	1.0	0.7435491700467792	67.33016379096011
GOTERM_BP_ALL	GO:0000278~mitotic cell cycle	49	1.4382154388024655	0.05861541743104508	MAD1L1, LZTS2, CDC16, SLFN1, KIF2B, NDE1, NUP37, TUBG1, E4F1, MYB, TUBB3, RAN, ANAPC4, UBE2I, DCTN3, RBBP8, SPDYA, PPM1D, DCLRE1A, ZWINT, HORMAD1, HORMAD2, STMN1, AKAP8, MAD2L2, MAPRE3, ANAPC13, NEK2, CAMK2G, NEK1, ANAPC10, CEP164, ANLN, CEP55, PPP3CA, LMLN, BUB3, ERCC6L, KIF18A, RPL24, CDC20, TPD52L1, SIRT7, PMF1, CDC25C, CEP63, MIS12, CENPH, RNF8	2245	244	14219	1.2719175581437805	1.0	0.7417616189723768	67.35378148969154
GOTERM_BP_ALL	GO:0043368~positive T cell selection	5	0.146756677428823	0.05868712377658511	PTPRC, ITPKB, H2-DMA, CD74, CD1D2	2245	10	14219	3.1668151447661472	1.0	0.7401974459435414	67.39983602328364
GOTERM_BP_ALL	GO:0051937~catecholamine transport	5	0.146756677428823	0.05868712377658511	NISCH, SLC6A2, PARK2, DRD1A, PARK7	2245	10	14219	3.1668151447661472	1.0	0.7401974459435414	67.39983602328364
GOTERM_BP_ALL	GO:0000303~response to superoxide	5	0.146756677428823	0.05868712377658511	UCP2, SOD1, PRDX1, SOD2, MT3	2245	10	14219	3.1668151447661472	1.0	0.7401974459435414	67.39983602328364
GOTERM_BP_ALL	GO:0009968~negative regulation of signal transduction	36	1.0566480774875258	0.05996511479190188	CER1, TWSG1, ONECUT1, FSTL3, PRDX2, GREM1, RGS10, RGS11, WNT4, LECT1, HTRA1, TDGF1, RHOA, VWC2, LECT2, WWOX, TRP53, PTPRC, DAND5, NANOG, CIDEA, GAS1, RGS13, DKK4, DDIT4, ATXN1, TRAF3IP1, HHEX, CHRDL2, ADRB2, RGS20, HNF4A, RGS5, WIF1, TREML1, CHRD	2245	171	14219	1.3333958504278514	1.0	0.7459642680269372	68.2104080136037
GOTERM_BP_ALL	GO:0006281~DNA repair	45	1.3208100968594072	0.061250995826637886	MORF4L1, XRCC2, APEX2, 2310003H01RIK, CEP164, MLH3, RBX1, 0610007P08RIK, ERCC8, MDC1, NSMCE1, NSMCE2, CRY1, ERCC1, FANCB, TRP53, POLK, NUDT1, SMC5, SMC6, RAD9B, GIYD2, TNP1, POLB, GTF2H5, SOD1, RAD54L, RAD50, SOD2, RAD51, DCLRE1C, OBFC2B, RNF8, EYA3, XPA, DCLRE1A, RPAIN, EYA2, CUL4A, FANCD2, BRE, PCNA, DDB2, RAD18, ALKBH3	2245	222	14219	1.2838439776078976	1.0	0.7515961978093518	69.00671572020568
GOTERM_CC_ALL	GO:0031410~cytoplasmic vesicle	98	2.876430877604931	0.061633979573540526	AP1G1, SYT5, TGOLN1, SYT8, ZNRF1, AQP2, SYP, MALL, CLK3, SLC2A4, D230025D16RIK, RAB21, RAB27A, SCAMP5, NGP, RAN, PTPRN2, MIB1, DOC2A, AGTR1A, SYCN, DOC2G, VAMP3, NRSN2, ACR, ZP3R, IFITM3, ABCA2, TIMP4, ACSBG1, GAD2, TFF3, RILP, FABP9, NTF3, GGH, SYNGR3, LAMP2, CORO1A, FNBP1, YIPF5, SYTL2, HSPD1, TREML1, PCSK1N, PLA2G4B, SLC27A1, SEC24B, AP2S1, ESD, AP3S1, CRCP, CUZD1, SYNGR1, PRDX1, RABAC1, TYR, …	2615	508	15855	1.1696526700892789	1.0	0.483219975895106	61.18762578791221
GOTERM_MF_ALL	GO:0070403~NAD binding	5	0.146756677428823	0.06187545935028977	ALDH1A3, SIRT5, SIRT6, SIRT7, SIRT3	2473	10	15404	3.1144359078042863	1.0	0.7757119443605981	65.25040561864199
GOTERM_BP_ALL	GO:0006950~response to stress	207	6.075726445553273	0.06205256048047228	XRCC2, PTGS2, MASP2, 2310003H01RIK, AQP2, IFNG, PLA2G1B, DDAH2, CRY1, RAB27A, GNG7, POLK, TNIK, TRPA1, RAD9B, POLB, MYH7, IFNZ, DCLRE1C, C1QB, DCLRE1A, CD40LG, F3, MAPK3, TFPI, MAPK8, EIF2AK2, NEK1, ALDOB, HFE, CEP164, CD74, IL17B, IL23A, IDH2, CFB, RAD54L, VDAC3, FCGR1, FCGR3, OBFC2B, RNF8, HYOU1, PCNA, TREML1, AHSA1, DRD1A, PLAU, SLC27A1, LY86, BNIP3, CRCP, MLH3, MAP1LC3A, NSMCE1, GPX4, NSMCE2,…	2245	1184	14219	1.1073154306868116	1.0	0.7542871572467098	69.49351278925819
GOTERM_BP_ALL	GO:0002250~adaptive immune response	20	0.587026709715292	0.06256054588388595	MBL2, CD8A, MASP2, CFB, IL18, NFKB2, FCGR1, CD74, FCGR3, C8G, C8A, C1QB, IL18BP, CD40LG, C1RL, H2-AA, FAS, H2-DMA, ERCC1, RAB27A	2245	84	14219	1.5080072117934034	1.0	0.7552587368471605	69.79826244397181
GOTERM_BP_ALL	GO:0002460~adaptive immune response based on somatic recombination of immune receptors built from immunoglobulin superfamily domains	20	0.587026709715292	0.06256054588388595	MBL2, CD8A, MASP2, CFB, IL18, NFKB2, FCGR1, CD74, FCGR3, C8G, C8A, C1QB, IL18BP, CD40LG, C1RL, H2-AA, FAS, H2-DMA, ERCC1, RAB27A	2245	84	14219	1.5080072117934034	1.0	0.7552587368471605	69.79826244397181
GOTERM_MF_ALL	GO:0005164~tumor necrosis factor receptor binding	8	0.2348106838861168	0.06309794394169857	TNFSF10, TNFSF13B, CD40LG, BRE, TNFSF14, FASL, LTA, TNFSF8	2473	23	15404	2.166564109776895	1.0	0.7771216831054699	65.99222805719585
GOTERM_MF_ALL	GO:0030234~enzyme regulator activity	132	3.8743762841209275	0.06383908236413391	RGL3, TNFSF14, RASGEF1A, RANGAP1, CSNK2A1, TBC1D17, TBC1D12, RGN, DEPDC1A, 4930596D02RIK, GUCA2B, DNAJC3, NET1, IBTK, IKBKAP, TNIK, NGP, CST3, WFDC16, SPA17, 1100001G20RIK, WFDC13, CLPS, RASGRF1, CSTB, TFPI, WFDC1, DNTTIP1, ARFGAP1, FGD2, ARFGAP3, SERPINA10, APOC2, RABGAP1L, TIMP4, GM749, RIMS1, TIMP1, OAZ2, OAZ3, DOCK1, DNMT3L, PPP2R2C, DNAJA3, 9230104L09RIK, FGD4, ARHGDIB, TRP53, TESC, VAC14, T…	2473	721	15404	1.1403759773374917	1.0	0.7758894694059422	66.43469013377077
GOTERM_BP_ALL	GO:0016070~RNA metabolic process	120	3.5221602582917524	0.06431819303219428	RALY, NCBP2, EIF2C2, EIF2C1, F13A1, SNRPD2, INTS1, INTS2, SMNDC1, EBNA1BP2, IMP3, GTF2E2, RBM8A, PRIM2, BAT1A, LSM4, LSM3, IMP4, 1110032A13RIK, RPP25, RPUSD4, RPP21, RPUSD2, EMG1, RPUSD1, ZHX2, ELL3, CSTF2T, RNASEH2A, MRM1, DDIT3, SFRS3, RSL1D1, RCL1, HARS, SNRPA, YARS2, SNRPE, 1110037F02RIK, SNRPG, CPSF3L, NHP2L1, FARS2, SNRPB2, PNPT1, TRPT1, PUS7, WDR55, FRG1, HARS2, NPM3, TRP53, KLF13, SMAD3, …	2245	662	14219	1.1480900826946758	1.0	0.7631660191275699	70.8306344950945
GOTERM_BP_ALL	GO:0006818~hydrogen transport	14	0.4109186968007044	0.06499664749793896	ATP5D, ATP5E, ADHFE1, ATP6V1H, ATP6V1G2, ATP5G3, ATP6V1D, ATP6V1F, ATP6V1C2, ATP6V1E2, ATP5L, ATP5O, ATP6V1G3, ATP6V0D1	2245	53	14219	1.67303441610287	1.0	0.7649758660725631	71.22012796354826
GOTERM_BP_ALL	GO:0008202~steroid metabolic process	34	0.9979454065159965	0.0651046542232145	CYB5R2, LDLR, HSD3B7, HSD3B4, HSD17B12, HMGCS1, APOC1, ABCA2, PMVK, FDFT1, STARD5, APOA1, CYP27B1, SERPINA6, AKR1C6, PXMP3, APOC3, SCARB1, SRD5A1, SULT1E1, MBTPS2, OSBPL6, FDXR, FDPS, RDH1, EBPL, NPC1, SULT1B1, AKR1C18, HSD11B1, CRH, OSBPL11, IDI1, CLN6	2245	161	14219	1.3375368313298013	1.0	0.7636841733705403	71.28167763376453
GOTERM_MF_ALL	GO:0016757~transferase activity, transferring glycosyl groups	49	1.4382154388024655	0.06594290315583434	B3GALT6, ALG2, ALG5, ART1, ART4, GLT8D2, PIGM, POMT1, ST3GAL6, PIGC, RPN2, FUT11, FUT10, GALNTL2, DPAGT1, PIGQ, PARP16, UMPS, HAS3, EXT2, LALBA, GCNT2, GALNT6, UGT2B1, UPP1, UPP2, PPAT, UGT3A2, UGT1A2, UGT2A2, GYS2, B3GNT3, FUT2, B4GALT4, MGAT4B, B4GALT3, A4GALT, SIRT6, UGT2B35, LARGE, ST8SIA6, UGT2B34, PYGL, GLT28D2, PARP8, DPM1, PARP6, 4930568D16RIK, POFUT1	2473	242	15404	1.2612178469620663	1.0	0.7819060209073739	67.66139282018659
GOTERM_BP_ALL	GO:0006302~double-strand break repair	12	0.3522160258291752	0.0660876022558423	EYA3, RNF8, DCLRE1C, OBFC2B, TRP53, XRCC2, BRE, SOD1, RAD54L, ERCC1, SOD2, RAD51	2245	43	14219	1.7675247319625007	1.0	0.7670943370432569	71.83613413787795
GOTERM_BP_ALL	GO:0030163~protein catabolic process	102	2.9938362195479895	0.06678444121643276	CDC16, ZNRF1, CUL5, USP54, 4930524E20RIK, WWP2, RABGEF1, PSENEN, FBXO22, UBE1Y1, ANAPC4, 4931440F15RIK, UBR1, MIB1, PSMA6, SIAH1B, PSMA3, RAD18, UBA52, FBXL2, ANAPC13, WDR5B, RAB40C, ASB11, ANAPC10, NEDD8, CDC34, PSMA7, PSMA8, RBX1, ASB17, PSMB4, PSMB7, PSMB1, PSMB3, HECTD2, STAMBPL1, FBXW2, ZMPSTE24, FBXO3, UBE2D1, FBXO45, CDC20, MALT1, AFG3L1, ATG3, PSMB8, RNF8, FBXO39, UBE2E3, PSMC5, PSMC4, NE…	2245	556	14219	1.1619249811731907	1.0	0.7689274830226613	72.22305236075105
GOTERM_BP_ALL	GO:0009130~pyrimidine nucleoside monophosphate biosynthetic process	3	0.0880540064572938	0.06683818122766369	TYMS, DHODH, DPYD	2245	3	14219	6.333630289532294	1.0	0.767372926684359	72.2526815689843
GOTERM_BP_ALL	GO:0016558~protein import into peroxisome matrix	3	0.0880540064572938	0.06683818122766369	PEX16, PEX13, PEX7	2245	3	14219	6.333630289532294	1.0	0.767372926684359	72.2526815689843
GOTERM_BP_ALL	GO:0006917~induction of apoptosis	35	1.027296742001761	0.06700649109994791	IL18, BNIP3, PMAIP1, PRDX1, CASP6, CASP3, BOK, CASP7, HMOX1, PYCARD, NGFRAP1, FASL, FAS, CD5, LTA, WWOX, RAB27A, TRP53, NUDT2, TFPT, CIDEB, NR4A1, 2810002N01RIK, GZMB, DAPK2, FCGR1, FCGR3, TRADD, XPA, UACA, S100B, CASP14, BAX, MAPK8, IFI204	2245	167	14219	1.3274075457103611	1.0	0.766426953903108	72.3452847860201
GOTERM_BP_ALL	GO:0012502~induction of programmed cell death	35	1.027296742001761	0.06700649109994791	IL18, BNIP3, PMAIP1, PRDX1, CASP6, CASP3, BOK, CASP7, HMOX1, PYCARD, NGFRAP1, FASL, FAS, CD5, LTA, WWOX, RAB27A, TRP53, NUDT2, TFPT, CIDEB, NR4A1, 2810002N01RIK, GZMB, DAPK2, FCGR1, FCGR3, TRADD, XPA, UACA, S100B, CASP14, BAX, MAPK8, IFI204	2245	167	14219	1.3274075457103611	1.0	0.766426953903108	72.3452847860201
GOTERM_BP_ALL	GO:0009605~response to external stimulus	116	3.4047549163486934	0.06862349433802266	LDHA, MASP2, F13A1, S100A9, TIRAP, RCVRN, CXCL12, AQP2, CXCL10, REG3A, MLL5, GPR44, IFNG, REG3G, DDAH2, RGR, RAB27A, SCAMP3, LNP, TRPA1, MGP, DDIT3, C1QB, THBD, CD40LG, F3, TFPI, RBP4, ALDOB, CCL9, HFE, CCL8, OPN1SW, CX3CL1, CCL7, IL17B, IL23A, BLOC1S3, CNR2, CKLF, TFF1, STK19, OTOP1, TRP53, AIPL1, CFB, EPHX2, EVL, FCGR1, FCGR3, GNGT1, CORO1A, CXCL13, CXCL16, XCL1, FABP7, TREML1, GLRA1, LXN, LY86…	2245	640	14219	1.1479704899777283	1.0	0.7729671527652396	73.22017789204875
GOTERM_BP_ALL	GO:0006259~DNA metabolic process	79	2.3187555033754035	0.06878413840387128	MORF4L1, FHIT, XRCC2, BNIP3, CTCF, 2310003H01RIK, MLH3, DNASE1L2, DNASE1L1, CCNE2, MLL5, CASP3, STRA8, NSMCE1, PRIM2, NSMCE2, E4F1, CRY1, TOP2A, FANCB, POLK, NUDT1, MELA, GIYD2, RAD9B, POLB, GTF2H5, RAD50, DNASE2A, RAD51, DNASE2B, EYA3, DCLRE1C, XPA, RECQL, DCLRE1A, EYA2, RPAIN, CD40LG, FANCD2, RFC2, RRM2, DDB2, RAD18, APEX2, RAG1AP1, CEP164, NFIX, RAG2, RPA3, TK1, RBX1, 0610007P08RIK, ERCC8, ORC…	2245	421	14219	1.18849594506663	1.0	0.7719869545413494	73.3056510068123
GOTERM_MF_ALL	GO:0004090~carbonyl reductase (NADPH) activity	3	0.0880540064572938	0.06897594214467564	CBR1, CBR2, DHRS4	2473	3	15404	6.2288718156085725	1.0	0.7922169275387143	69.3559580836253
GOTERM_MF_ALL	GO:0005165~neurotrophin receptor binding	3	0.0880540064572938	0.06897594214467564	NTF5, NTF3, NRADD	2473	3	15404	6.2288718156085725	1.0	0.7922169275387143	69.3559580836253
GOTERM_MF_ALL	GO:0005166~neurotrophin p75 receptor binding	3	0.0880540064572938	0.06897594214467564	NTF5, NTF3, NRADD	2473	3	15404	6.2288718156085725	1.0	0.7922169275387143	69.3559580836253
GOTERM_BP_ALL	GO:0009152~purine ribonucleotide biosynthetic process	24	0.7044320516583504	0.07162110690121225	ATP5D, ATP5E, ATP1A3, ATP6V1H, ATP1A1, ATP5G3, ATP6V1D, NME7, ATP13A4, ATP6V1F, RP2H, NME4, ATP6V1C2, ATP2B3, NME2, NME3, ATP9B, NME1, ATIC, ATP6V1E2, ATP5L, ATP5O, ATP6V0D1, PAICS	2245	107	14219	1.420627354661449	1.0	0.7842189695702677	74.77323776986378
GOTERM_BP_ALL	GO:0051603~proteolysis involved in cellular protein catabolic process	98	2.876430877604931	0.07168478912296251	CDC16, ZNRF1, CUL5, USP54, 4930524E20RIK, WWP2, RABGEF1, PSENEN, FBXO22, UBE1Y1, ANAPC4, 4931440F15RIK, UBR1, MIB1, PSMA6, SIAH1B, PSMA3, RAD18, UBA52, FBXL2, ANAPC13, WDR5B, ASB11, RAB40C, ANAPC10, NEDD8, CDC34, PSMA7, PSMA8, RBX1, ASB17, PSMB4, PSMB7, PSMB1, PSMB3, HECTD2, STAMBPL1, FBXW2, ZMPSTE24, FBXO3, UBE2D1, FBXO45, CDC20, MALT1, ATG3, PSMB8, RNF8, FBXO39, UBE2E3, PSMC5, NEDD4, FBXO31, SM…	2245	534	14219	1.162351626168848	1.0	0.7827764301576237	74.80528808457377
GOTERM_BP_ALL	GO:0007602~phototransduction	8	0.2348106838861168	0.07171587737230954	OPN5, ACCN1, AIPL1, GNGT1, RCVRN, CABP4, OPN1SW, RGR	2245	24	14219	2.1112100965107645	1.0	0.781182697240564	74.82092034108658
GOTERM_BP_ALL	GO:0008277~regulation of G-protein coupled receptor protein signaling pathway	8	0.2348106838861168	0.07171587737230954	RAMP3, RAMP2, ADRB2, GPR44, PDE6H, PDE6G, RAMP1, RGS13	2245	24	14219	2.1112100965107645	1.0	0.781182697240564	74.82092034108658
GOTERM_MF_ALL	GO:0042803~protein homodimerization activity	40	1.174053419430584	0.07175299615588038	CHKA, SLC27A1, CD8A, ADH5, RRAGA, MTMR2, TYR, HAND1, RPL7, ADH1, PVRL3, SRR, PYCARD, CDA, OLIG2, PTS, BCAS1, PTPRE, CEBPD, LDB1, CIDEA, NR4A1, MYH7, TPD52L1, SGTB, SGTA, C1QB, ADRB2, S100B, HNF4A, PRDM6, BAX, ABAT, SUMF2, DNTTIP1, RDH16, PDCD6, KLRB1C, EXT2, CLN6	2473	193	15404	1.2909578892453	1.0	0.8006120975812472	70.83400805554099
GOTERM_MF_ALL	GO:0008138~protein tyrosine/serine/threonine phosphatase activity	11	0.3228646903434106	0.07226809362758044	EYA3, DUSP18, DUSP13, DUSP15, EPM2A, DUSP23, DUSP22, DUSP12, DUSP11, PTPMT1, DUSP6	2473	38	15404	1.8030944729393235	1.0	0.7982314416905237	71.10068876275083
GOTERM_MF_ALL	GO:0016627~oxidoreductase activity, acting on the CH-CH group of donors	13	0.38156736131493985	0.07296283217019646	ACADS, RSAD1, DHDH, BLVRA, SDHB, PECR, NPHP3, DHODH, SRD5A1, DPYD, DUS4L, ACAD9, RETSAT	2473	48	15404	1.6869861167273217	1.0	0.7967238740630079	71.45674728350535
GOTERM_BP_ALL	GO:0022402~cell cycle process	74	2.171998825946581	0.07332047403627942	GAS2L3, MAD1L1, LZTS2, RPRM, CDC16, CPEB1, MLH3, SLFN1, KIF2B, NDE1, MLL5, CGREF1, STRA8, PIWIL1, NUP37, TUBG1, E4F1, MYB, TUBB3, CGRRF1, RAN, ANAPC4, UBE2I, DCTN3, DDIT3, RAD50, RAD51, RBBP8, SPDYA, PPM1D, DCLRE1A, SLC26A8, FANCD2, ZWINT, HORMAD1, AKAP8, MDM4, STMN1, HORMAD2, MAD2L2, MAPRE3, DHH, NEK2, ANAPC13, NEK1, CAMK2G, ANLN, ANAPC10, CEP164, CEP55, ZFP318, MLF1, PPP3CA, LMLN, BUB3, ERCC6L,…	2245	393	14219	1.1925919629144777	1.0	0.7870601976389447	75.61542361495408
GOTERM_BP_ALL	GO:0046365~monosaccharide catabolic process	14	0.4109186968007044	0.07376037798385382	LDHA, TALDO1, LOC231914, HKDC1, PGD, ALDOB, HK2, PGAM1, PFKM, H6PD, PKM2, HK3, ENO3, MDH2	2245	54	14219	1.6420522972861502	1.0	0.7873965117294573	75.82906045137412
GOTERM_BP_ALL	GO:0050776~regulation of immune response	39	1.1447020839448196	0.07383196541693324	RBP4, MBL2, MASP2, IL4RA, KLRK1, UNC93B1, CD1D2, HMOX1, IFNG, PPP3CB, LAG3, PTPRC, CRTAM, CARD9, LYN, CFB, CD276, NDFIP1, SAMHD1, SMAD3, MALT1, POLR3C, POLR3B, FCGR1, H2-Q8, FCGR3, C8G, C8A, C1QB, LAT2, CLEC12A, TNFSF13B, CD40LG, KLRE1, C1RL, H2-AA, H2-DMA, KLRB1C, AI182371	2245	191	14219	1.2932543523128768	1.0	0.7860256507283869	75.86365850856401
GOTERM_BP_ALL	GO:0045061~thymic T cell selection	6	0.1761080129145876	0.07398259516040036	PTPRC, ITPKB, FAS, H2-DMA, CD74, CD1D2	2245	15	14219	2.5334521158129175	1.0	0.7850274591074313	75.93630460499934
GOTERM_BP_ALL	GO:0051607~defense response to virus	6	0.1761080129145876	0.07398259516040036	PTPRC, CARD9, SAMHD1, BNIP3, RSAD2, H2-Q8	2245	15	14219	2.5334521158129175	1.0	0.7850274591074313	75.93630460499934
GOTERM_BP_ALL	GO:0044093~positive regulation of molecular function	59	1.7317287936601118	0.07461752490177209	OPRM1, GNA15, ADCY2, TIRAP, PRDX2, AGTR2, APOA1, MDFIC, TDGF1, RGN, PSENEN, BRD4, CALCRL, MAP2K6, TRHR2, RXFP3, RXFP2, STIM2, SPDYA, PRKCQ, GNAL, ADRB2, RASGRF1, 4933411G11RIK, ACR, MTDH, APH1C, GNG13, GCLM, CD74, CALCA, HCRTR2, DGKB, MTCH1, PTH, C1QTNF2, PYCARD, FGD4, TRP53, PTPRC, CARD9, EDA2R, MALT1, HGF, SOD1, PDE6H, PDE6G, AVPI1, SYNGR3, UACA, ADCY9, BAX, IKBKG, CALM3, MAPK8IP3, TSSK4, DRD1A…	2245	306	14219	1.2211901538640697	1.0	0.786271707362871	76.24025269252391
GOTERM_BP_ALL	GO:0009583~detection of light stimulus	9	0.26416201937188144	0.07480235221425612	OPN5, ACCN1, AIPL1, GNGT1, RBP4, RCVRN, CABP4, OPN1SW, RGR	2245	29	14219	1.9656094001996773	1.0	0.7854411987424622	76.32804681160233
GOTERM_BP_ALL	GO:0009110~vitamin biosynthetic process	9	0.26416201937188144	0.07480235221425612	TPK1, KYNU, PDXK, BC016495, VKORC1, KMO, GSTO1, RDH16, NMNAT1	2245	29	14219	1.9656094001996773	1.0	0.7854411987424622	76.32804681160233
GOTERM_CC_ALL	GO:0048471~perinuclear region of cytoplasm	40	1.174053419430584	0.07677759812889762	SNCG, SLC2A10, MTDH, FGFR3, AP1G1, SYT5, ALDOB, STX4A, NANOS1, SYNC, CLU, TRAPPC2L, MRFAP1, RANGAP1, TRAIP, CYLD, GAD2, SLC2A4, TDGF1, RNF128, VPS4A, CYHR1, CCAR1, DYNC1I1, UPF2, KIF5B, RASIP1, TPD52L1, MALT1, DCTN3, ANXA2, ATXN2, NPC1, UACA, PTGDS, BNIP2, LAMB1-1, CYFIP1, KPTN, TRAPPC2	2615	189	15855	1.2831952411302314	1.0	0.5576267454880366	69.53177576428627
GOTERM_BP_ALL	GO:0016311~dephosphorylation	30	0.8805400645729381	0.07689166610641829	DUSP12, TIMM50, DUSP11, PTPMT1, MTMR2, DUSP18, DUSP13, DUSP15, PTPLA, PPP3CB, PPP3CA, MTMR9, PPAP2A, INPP5A, PTPRC, PTPRK, PTPN9, PTPRE, PTPN18, PTPRN2, EPM2A, DUSP23, PTPRR, DUSP22, CDC25C, EYA3, PPM1D, EYA2, PPM1H, DUSP6	2245	141	14219	1.3475809126664455	1.0	0.7931845734893149	77.2993765344994
GOTERM_CC_ALL	GO:0031982~vesicle	99	2.9057822130906956	0.07701217439037678	AP1G1, SYT5, TGOLN1, SYT8, ZNRF1, AQP2, SYP, MALL, CLK3, SLC2A4, D230025D16RIK, RAB21, RAB27A, SCAMP5, NGP, RAN, PTPRN2, MIB1, DOC2A, AGTR1A, SYCN, DOC2G, VAMP3, NRSN2, ACR, ZP3R, IFITM3, ABCA2, TIMP4, ACSBG1, GAD2, TFF3, RILP, FABP9, NTF3, GGH, SYNGR3, LAMP2, CORO1A, FNBP1, YIPF5, SYTL2, HSPD1, TREML1, PCSK1N, PLA2G4B, SLC27A1, SEC24B, AP2S1, ESD, AP3S1, CRCP, CUZD1, SYNGR1, PRDX1, RABAC1, TYR, …	2615	519	15855	1.1565446125620311	1.0	0.553005281516499	69.64674655099378
GOTERM_MF_ALL	GO:0016866~intramolecular transferase activity	8	0.2348106838861168	0.0772255578327112	RPUSD4, RPUSD2, RPUSD1, PGAM1, TRUB1, TRUB2, PMM2, PUS7	2473	24	15404	2.0762906052028574	1.0	0.8109917460913869	73.55278536142289
GOTERM_MF_ALL	GO:0008483~transaminase activity	8	0.2348106838861168	0.0772255578327112	BCAT2, AGXT2L1, GOT1, GFPT1, GFPT2, ABAT, AGXT2, GPT2	2473	24	15404	2.0762906052028574	1.0	0.8109917460913869	73.55278536142289
GOTERM_BP_ALL	GO:0033365~protein localization in organelle	22	0.6457293806868212	0.07743066845843571	TRP53, BBS4, SRP14, RAN, IPO11, PAX6, TIMM10, SIX2, ARNTL, AIP, DUSP18, IMMP2L, SYNE2, RPAIN, TIMM8A2, 6230409E13RIK, FOLR1, FXC1, PPP3CA, KPNA3, DRD1A, SRP9	2245	97	14219	1.4364934677289738	1.0	0.7939128001676866	77.54377203049513
GOTERM_BP_ALL	GO:0051093~negative regulation of developmental process	45	1.3208100968594072	0.07755847441386915	RBP4, TWSG1, NRP1, IL4RA, PAX6, BEX1, PRDX2, CD74, ZC3H8, CALCA, NPHP3, PTK2, WNT4, LECT1, IAPP, HOXA7, MBNL3, CLEC2G, TWIST2, TWIST1, MT3, ZFP36, TRP53, COL4A2, NANOG, LDB1, NODAL, SMAD3, SIX2, SOD2, HES1, CRHR2, MIB1, HHEX, ADRB2, PRDM6, NOTCH4, GDF11, PLA2G2A, AMOT, CNTN4, SMURF1, TGFB1I1, LUC7L, CHRD	2245	226	14219	1.2611210753493507	1.0	0.7928392451253802	77.60135585683024
GOTERM_BP_ALL	GO:0009308~amine metabolic process	64	1.8784854710889345	0.07793536949117343	CGA, KYNU, CHIA, B3GALT6, NDST2, F13A1, PGLYRP1, CAD, WARS, TDO2, GOT1, GATA3, GSTZ1, DDAH2, TARSL2, ALDH6A1, OTC, DARS2, GNS, PYCR1, TARS, PYCR2, SDS, BHMT, HARS, ABAT, YARS2, ALDH9A1, TPH2, CLN6, ENPP6, CHKA, BCAT2, FARS2, GLUD1, NFS1, DCN, GCLM, GLS2, OAZ2, OAZ3, GAD2, FOLR1, HARS2, SRR, ASRGL1, AANAT, GNMT, PPAP2A, ODC1, BHMT2, FBN1, BCKDHB, GGH, PARK2, CPS1, GFPT1, GFPT2, FABP3, SLC5A7, THNS…	2245	336	14219	1.2064057694347228	1.0	0.7928593871784334	77.77035615953494
GOTERM_BP_ALL	GO:0008217~regulation of blood pressure	16	0.4696213677722336	0.07873495119364818	PTGS2, ACTA2, EPHX2, ADH5, ATP1A1, SOD1, TAC4, SOD2, AQP2, CALCA, ADRB2, AGTR2, NISCH, AGTR1A, HMOX1, GUCA2B	2245	65	14219	1.5590474558848724	1.0	0.7947061941645738	78.12490391353639
GOTERM_BP_ALL	GO:0046164~alcohol catabolic process	16	0.4696213677722336	0.07873495119364818	LDHA, TALDO1, HKDC1, LOC231914, PGD, ALDOB, HK2, PGAM1, ADH7, PFKM, H6PD, ADH1, PKM2, HK3, ENO3, MDH2	2245	65	14219	1.5590474558848724	1.0	0.7947061941645738	78.12490391353639
GOTERM_CC_ALL	GO:0030672~synaptic vesicle membrane	7	0.2054593484003522	0.07883499728407739	SYP, SLC17A8, GAD2, SYNPR, ATP6V1G2, SV2B, D230025D16RIK	2615	19	15855	2.2337727684411792	1.0	0.5561104809864292	70.52645808585095
GOTERM_MF_ALL	GO:0004725~protein tyrosine phosphatase activity	23	0.6750807161725858	0.07888564632065798	PTPRK, PTPRC, PTPN9, PTPRE, PTPN18, PTPRN2, EPM2A, DUSP23, PTPRR, DUSP22, DUSP12, TIMM50, DUSP11, PTPMT1, CDC25C, EYA3, MTMR2, DUSP18, EYA2, DUSP13, DUSP15, PTPLA, DUSP6	2473	101	15404	1.418455958009873	1.0	0.8134953813975578	74.32923559469455
GOTERM_BP_ALL	GO:0044257~cellular protein catabolic process	98	2.876430877604931	0.07975461896344667	CDC16, ZNRF1, CUL5, USP54, 4930524E20RIK, WWP2, RABGEF1, PSENEN, FBXO22, UBE1Y1, ANAPC4, 4931440F15RIK, UBR1, MIB1, PSMA6, SIAH1B, PSMA3, RAD18, UBA52, FBXL2, ANAPC13, WDR5B, ASB11, RAB40C, ANAPC10, NEDD8, CDC34, PSMA7, PSMA8, RBX1, ASB17, PSMB4, PSMB7, PSMB1, PSMB3, HECTD2, STAMBPL1, FBXW2, ZMPSTE24, FBXO3, UBE2D1, FBXO45, CDC20, MALT1, ATG3, PSMB8, RNF8, FBXO39, UBE2E3, PSMC5, NEDD4, FBXO31, SM…	2245	537	14219	1.1558580416651114	1.0	0.7974541945808564	78.56928387538503
GOTERM_BP_ALL	GO:0046903~secretion	44	1.2914587613736423	0.08084319150812358	ACR, CPLX4, CPLX3, CGA, RAB3A, PLDN, ARFGAP3, NKD2, GLRA1, STX4A, SYT8, CLCNKA, TIMP4, ARHGAP17, TAC4, AMN, RIMS1, CXCL10, NISCH, BLOC1S3, SV2B, EXOC6, GUCA2B, CAR2, EXOC2, SCAMP5, RAB27A, NRXN3, LOC231914, LIN7B, TNP2, FCGR3, TRAF3IP2, LAT2, SCFD1, DOC2A, TNFSF13B, CD40LG, AGTR1A, SYCN, CHRNB4, VAMP3, SYTL2, SYTL3	2245	221	14219	1.260994265789235	1.0	0.8004299083644704	79.03426125642912
GOTERM_MF_ALL	GO:0016229~steroid dehydrogenase activity	9	0.26416201937188144	0.08101562820642001	AKR1C6, HSD3B7, AKR1C18, HSD3B4, HSD17B12, HSD11B1, SRD5A1, RDH1, AKR1C14	2473	29	15404	1.933098149671626	1.0	0.8177964584933264	75.29411427560487
GOTERM_BP_ALL	GO:0034984~cellular response to DNA damage stimulus	5	0.146756677428823	0.08104334754105014	OBFC2B, PAXIP1, RAD18, FBXO31, RAD50	2245	11	14219	2.8789228588783153	1.0	0.7996864852255279	79.11871120039049
GOTERM_BP_ALL	GO:0000305~response to oxygen radical	5	0.146756677428823	0.08104334754105014	UCP2, SOD1, PRDX1, SOD2, MT3	2245	11	14219	2.8789228588783153	1.0	0.7996864852255279	79.11871120039049
GOTERM_BP_ALL	GO:0006470~protein amino acid dephosphorylation	25	0.7337833871441151	0.08127186963857776	DUSP12, TIMM50, PTPMT1, DUSP11, DUSP18, DUSP13, DUSP15, PPP3CB, PPAP2A, PTPRK, PTPRC, PTPN9, PTPRE, PTPN18, PTPRN2, EPM2A, DUSP23, PTPRR, DUSP22, CDC25C, EYA3, PPM1D, EYA2, PPM1H, DUSP6	2245	114	14219	1.388954010862345	1.0	0.7990652168971693	79.214735900135
GOTERM_BP_ALL	GO:0051239~regulation of multicellular organismal process	138	4.050484297035515	0.08139669291729937	SNCG, XRCC2, PDGFA, IL18, ITPKB, TTL, SYP, AZGP1, AGTR2, APOA1, GATA3, IFNG, FAS, LGI1, TWIST2, CHAT, SCAMP5, KRT84, TWIST1, PHOX2A, CRTAM, NODAL, MGP, HES1, HHEX, MIB1, ASCL1, CRHR2, NME2, THBD, H2-OA, KRT17, RASGRF1, HOXD3, NPTN, VSIG4, TWSG1, RBP4, GNAI3, BEX1, KLRK1, CX3CL1, RIMS1, CD74, ZC3H8, PTK2, LHX1, HOXA7, MBNL3, TRP53, TESC, CARD9, NTF3, CD276, NDFIP1, SMAD3, HGF, CSRP3, H2-Q8, FCGR3,…	2245	778	14219	1.1234459896599698	1.0	0.7980191332459885	79.26700992064832
GOTERM_BP_ALL	GO:0009615~response to virus	18	0.5283240387437629	0.08185254849180348	PTPRC, POLR3H, CARD9, POLR3K, SAMHD1, BNIP3, RSAD2, CRCP, IFNZ, POLR3C, POLR3B, H2-Q8, IL23A, XPR1, IFNG, OAS1B, OAS1A, EIF2AK2	2245	76	14219	1.5000703317313329	1.0	0.7983454059577715	79.45686049926097
GOTERM_BP_ALL	GO:0002449~lymphocyte mediated immunity	18	0.5283240387437629	0.08185254849180348	MBL2, CD8A, MASP2, CFB, FCGR1, PRDX1, CD74, C8G, FCGR3, C8A, C1QB, CD40LG, C1RL, H2-AA, FAS, H2-DMA, ERCC1, RAB27A	2245	76	14219	1.5000703317313329	1.0	0.7983454059577715	79.45686049926097
GOTERM_BP_ALL	GO:0050951~sensory perception of temperature stimulus	4	0.1174053419430584	0.08367965934088883	CALCA, LXN, TRPA1, NR2F6	2245	7	14219	3.619217308304168	1.0	0.8042092227102501	80.20141931771593
GOTERM_BP_ALL	GO:0019430~removal of superoxide radicals	4	0.1174053419430584	0.08367965934088883	SOD1, PRDX1, SOD2, MT3	2245	7	14219	3.619217308304168	1.0	0.8042092227102501	80.20141931771593
GOTERM_BP_ALL	GO:0015980~energy derivation by oxidation of organic compounds	22	0.6457293806868212	0.08452684552491704	UQCRC1, KL, PHKG2, SUCLG1, EPM2A, NDUFA7, NDUFC2, IDH3A, SOD2, SDHB, PPP1R3C, 4933405O20RIK, GOT1, S100B, FXN, PYGL, IDH2, GYS2, GNMT, SUCLA2, MDH2, UQCRB	2245	98	14219	1.4218353711194944	1.0	0.8060435393685231	80.53792182238351
GOTERM_MF_ALL	GO:0008252~nucleotidase activity	5	0.146756677428823	0.08525615371705354	NT5C3, NT5C3L, BPNT1, NT5E, NT5C	2473	11	15404	2.8313053707311693	1.0	0.8298777076405397	77.11450015748859
GOTERM_BP_ALL	GO:0008637~apoptotic mitochondrial changes	8	0.2348106838861168	0.08660858636957447	TRP53, CASP3, CASP7, BAX, TIMM50, PMAIP1, PIM2, SOD2	2245	25	14219	2.026761692650334	1.0	0.812584408902818	81.34195533510776
GOTERM_BP_ALL	GO:0009124~nucleoside monophosphate biosynthetic process	12	0.3522160258291752	0.08698529725939697	TYMS, ADCY2, ADCY9, ATIC, ENTPD8, DHODH, NPPC, GUCY1B3, DPYD, GUCA2B, GUCY2C, PAICS	2245	45	14219	1.6889680772086115	1.0	0.812526394605584	81.484052979916
GOTERM_MF_ALL	GO:0016758~transferase activity, transferring hexosyl groups	33	0.9685940710302319	0.08699679830667467	LALBA, GCNT2, B3GALT6, GALNT6, UGT2B1, ALG5, UGT3A2, PIGM, UGT1A2, POMT1, UGT2A2, PIGC, GYS2, B3GNT3, FUT2, RPN2, B4GALT4, MGAT4B, B4GALT3, A4GALT, FUT11, FUT10, GALNTL2, PIGQ, UGT2B35, UGT2B34, PYGL, GLT28D2, DPM1, 4930568D16RIK, HAS3, POFUT1, EXT2	2473	157	15404	1.3092533115610374	1.0	0.8321441061266468	77.82460031499812
GOTERM_MF_ALL	GO:0051920~peroxiredoxin activity	4	0.1174053419430584	0.08722049340148647	PRDX2, PRDX3, PRDX1, PARK7	2473	7	15404	3.5593553232048984	1.0	0.8289150098877481	77.91434115615493
GOTERM_CC_ALL	GO:0005615~extracellular space	97	2.8470795421191664	0.08761341117236915	IL18, MMP8, PGLYRP1, FSTL3, TNFSF14, IL13, CXCL12, MMRN2, CXCL10, APOA1, TDGF1, IFNG, TPT1, IL15RA, LGI1, APON, NODAL, MGP, IFNZ, 1100001G20RIK, THBD, CD40LG, TWSG1, RBP4, CCL9, APOC1, APOC2, CCL8, IL31, CX3CL1, GREM1, CCL7, IL17B, IL23A, APOC3, CKLF, ANGPTL1, OLFM1, SPP1, OTOP1, GGH, TNFSF10, CXCL14, CXCL13, LCN5, CXCL16, NOTCH4, XCL1, PCSK1N, CHRD, COL20A1, PON3, FGF6, TPBPA, SLURP1, LDLR, LY86…	2615	511	15855	1.150920663191807	1.0	0.5905473552825061	74.43981707993542
GOTERM_MF_ALL	GO:0019200~carbohydrate kinase activity	7	0.2054593484003522	0.08787947139351102	KHK, LTK, HK3, HKDC1, HK2, PFKM, NAGK	2473	20	15404	2.180105135463	1.0	0.8272917930882218	78.1767274286769
GOTERM_BP_ALL	GO:0001910~regulation of leukocyte mediated cytotoxicity	9	0.26416201937188144	0.08851123905199024	PTPRC, CRTAM, PPP3CB, KLRE1, KLRK1, KLRB1C, LAG3, H2-Q8, CD1D2	2245	30	14219	1.900089086859688	1.0	0.8167464902759329	82.04924248204216
GOTERM_BP_ALL	GO:0031341~regulation of cell killing	9	0.26416201937188144	0.08851123905199024	PTPRC, CRTAM, PPP3CB, KLRE1, KLRK1, KLRB1C, LAG3, H2-Q8, CD1D2	2245	30	14219	1.900089086859688	1.0	0.8167464902759329	82.04924248204216
GOTERM_BP_ALL	GO:0000087~M phase of mitotic cell cycle	39	1.1447020839448196	0.08873297152943177	MAD1L1, LZTS2, NEK2, ANAPC13, NEK1, CEP164, ANAPC10, ANLN, CDC16, CEP55, KIF2B, NDE1, NUP37, E4F1, LMLN, BUB3, TUBB3, ERCC6L, RAN, ANAPC4, KIF18A, RPL24, CDC20, UBE2I, SIRT7, PMF1, CEP63, DCTN3, CDC25C, MIS12, CENPH, RNF8, DCLRE1A, ZWINT, HORMAD1, AKAP8, HORMAD2, MAD2L2, MAPRE3	2245	194	14219	1.2732555736688633	1.0	0.8161048046800858	82.12999830465067
GOTERM_BP_ALL	GO:0002696~positive regulation of leukocyte activation	22	0.6457293806868212	0.09203899858803381	PTPRC, PLDN, IL2RA, IL18, IL4RA, TNFSF14, ITPKB, MALT1, CD74, CD1D2, GM614, PRKCQ, CORO1A, TNFSF13B, BLOC1S3, IFNG, IL12A, H2-AA, HSPD1, H2-DMA, CD5, DNAJA3	2245	99	14219	1.407473397673843	1.0	0.8264764499474697	83.29404073856456
GOTERM_BP_ALL	GO:0022403~cell cycle phase	62	1.8197828001174052	0.09227093743163306	MAD1L1, LZTS2, CDC16, CPEB1, MLH3, SLFN1, KIF2B, NDE1, STRA8, PIWIL1, NUP37, TUBG1, E4F1, MYB, TUBB3, RAN, ANAPC4, UBE2I, DCTN3, RAD50, RBBP8, RAD51, SPDYA, PPM1D, DCLRE1A, SLC26A8, FANCD2, ZWINT, HORMAD1, AKAP8, STMN1, HORMAD2, MAD2L2, MAPRE3, NEK2, ANAPC13, CAMK2G, NEK1, ANAPC10, CEP164, ANLN, CEP55, ZFP318, PPP3CA, LMLN, BUB3, ERCC6L, KIF18A, SYCE2, TPD52L1, RPL24, CDC20, SIRT7, PMF1, CEP63, E…	2245	328	14219	1.1972106035091532	1.0	0.8258688122107541	83.37295298650204
GOTERM_MF_ALL	GO:0005215~transporter activity	186	5.459348400352216	0.09255435914697074	AI132487, S100A4, SLC8A3, SLC44A1, ALDH1L1, SLC6A1, CRABP1, GABRB3, AQP9, SLC6A2, SYT5, AQP8, XPO5, AP1G1, GABRB1, CRABP2, SLC9A2, SYT8, SLC35A1, SLC26A11, AQP3, AQP2, SYP, STARD5, ATP2B3, APOA1, SLC2A4, AQP11, CHRNA6, SLC25A26, GJE1, CHRNA2, CSN1S2B, TRPA1, PKD2L1, COX6C, GABRR2, SLC25A30, DOC2A, CATSPER2, ABCB1A, ATP9B, DOC2G, ATP6V1G3, CSN1S2A, FXYD2, KCNMB4, RBP4, SLC2A10, SCN1A, RBP7, RBP2, …	2473	1054	15404	1.0992126733426895	1.0	0.8396144764684972	79.95575028195105
GOTERM_CC_ALL	GO:0042825~TAP complex	4	0.1174053419430584	0.093219223672656	H2-AA, BTNL1, H2-DMA, PSMB8	2615	7	15855	3.464627151051625	1.0	0.6087913342822532	76.67921420105924
GOTERM_CC_ALL	GO:0005779~integral to peroxisomal membrane	4	0.1174053419430584	0.093219223672656	FIS1, PEX11B, PEX16, PEX26	2615	7	15855	3.464627151051625	1.0	0.6087913342822532	76.67921420105924
GOTERM_BP_ALL	GO:0034637~cellular carbohydrate biosynthetic process	14	0.4109186968007044	0.09348301889710829	LALBA, RBP4, CMAS, PHKG2, LOC231914, PGD, ALDOB, CAR5A, PMM2, PPP1R3C, GOT1, SDS, GYS2, PTAFR	2245	56	14219	1.5834075723830734	1.0	0.8286257630447593	83.77963376105446
GOTERM_MF_ALL	GO:0016818~hydrolase activity, acting on acid anhydrides, in phosphorus-containing anhydrides	117	3.434106251834459	0.09386647504921466	FHIT, DYNC1LI2, GNA15, XRCC2, DYNC2LI1, ATP2B3, DDX11, DHX37, BAT1A, VPS4B, VPS4A, TUBG1, MPA2L, RAB27A, NUDT2, NUDT1, GBP5, KIF5B, RAN, A830007P12RIK, NUDT14, NUDT5, MYH4, MYH7, EEF2, CLPX, DCTN2, ABCB1A, ATP9B, RFC2, SMARCA5, ATP6V1G3, DYNLRB2, SMARCA2, EP400, MYL6, ENPP5, BBS4, CGNL1, GNAI3, MYL3, MYL1, ABCA2, MTIF2, MYL9, GFM2, 1300010F03RIK, ENTPD8, IIGP1, DHX57, ERCC6L, MYO1A, ATAD2, MYLPF,…	2473	644	15404	1.1316428609102531	1.0	0.8401674857502665	80.43002257546033
GOTERM_BP_ALL	GO:0006457~protein folding	27	0.7924860581156443	0.09399155287156222	FKBP7, FKBP6, TTC9B, FKBP3, TTC9C, CD74, AIP, DNAJC18, PPIL4, HSPE1, RANBP2, DNAJA4, HSPA8, DNAJA3, CALR4, A830007P12RIK, CLPX, PPIF, UXT, HSP90B1, PPIA, PFDN5, PPIC, FKBP14, HSPD1, H2-DMA, AHSA1	2245	127	14219	1.3465198253336372	1.0	0.8289591569663128	83.9474404510781
GOTERM_MF_ALL	GO:0051536~iron-sulfur cluster binding	13	0.38156736131493985	0.09414852613993191	ELP3, CMAH, RSAD2, RSAD1, CDKAL1, NDUFS7, SDHB, NUBP2, TYW1, NDUFS8, PRIM2, NARFL, DPYD	2473	50	15404	1.619506672058229	1.0	0.8373470189692429	80.53058525508604
GOTERM_MF_ALL	GO:0051540~metal cluster binding	13	0.38156736131493985	0.09414852613993191	ELP3, CMAH, RSAD2, RSAD1, CDKAL1, NDUFS7, SDHB, NUBP2, TYW1, NDUFS8, PRIM2, NARFL, DPYD	2473	50	15404	1.619506672058229	1.0	0.8373470189692429	80.53058525508604
GOTERM_BP_ALL	GO:0030512~negative regulation of transforming growth factor beta receptor signaling pathway	6	0.1761080129145876	0.09417125095255643	TRP53, DAND5, ONECUT1, HTRA1, TDGF1, CIDEA	2245	16	14219	2.3751113585746104	1.0	0.8281824442105366	84.00634373433202
GOTERM_BP_ALL	GO:0019886~antigen processing and presentation of exogenous peptide antigen via MHC class II	6	0.1761080129145876	0.09417125095255643	H2-OA, UNC93B1, H2-AA, 2610524H06RIK, H2-DMA, CD74	2245	16	14219	2.3751113585746104	1.0	0.8281824442105366	84.00634373433202
GOTERM_BP_ALL	GO:0009147~pyrimidine nucleoside triphosphate metabolic process	6	0.1761080129145876	0.09417125095255643	NME4, RP2H, NME2, NME3, NME1, NME7	2245	16	14219	2.3751113585746104	1.0	0.8281824442105366	84.00634373433202
GOTERM_BP_ALL	GO:0009410~response to xenobiotic stimulus	6	0.1761080129145876	0.09417125095255643	GSTM4, UGT1A2, ARNT2, AS3MT, AKR1C13, AIP	2245	16	14219	2.3751113585746104	1.0	0.8281824442105366	84.00634373433202
GOTERM_BP_ALL	GO:0002495~antigen processing and presentation of peptide antigen via MHC class II	6	0.1761080129145876	0.09417125095255643	H2-OA, UNC93B1, H2-AA, 2610524H06RIK, H2-DMA, CD74	2245	16	14219	2.3751113585746104	1.0	0.8281824442105366	84.00634373433202
GOTERM_MF_ALL	GO:0048037~cofactor binding	45	1.3208100968594072	0.0955345749944766	KYNU, EHHADH, PGD, NFS1, ACBD6, ACBD5, NDUFS7, NPHP3, GAD2, GOT1, AGXT2L1, SCLY, 3000002C10RIK, ALDH1A3, GADL1, TYW1, SRR, IDH2, BDH2, GALE, ACAD9, GPT2, ETFA, NOX4, GMDS, ACADS, SIRT5, SIRT6, MOSC1, CBR4, GRHPR, SIRT7, DBIL5, IDH3A, 1810022C23RIK, SIRT3, 4933405O20RIK, HNF4A, SDS, PYGL, TDH, ABAT, AGXT2, THNSL1, DUS4L	2473	226	15404	1.2402620871786982	1.0	0.838169881862094	81.01775181148655
GOTERM_BP_ALL	GO:0006790~sulfur metabolic process	21	0.6163780452010567	0.0959567732958571	BHMT2, MOCS2, NDST2, NFS1, GSTT1, DCN, GSTT3, TPMT, SOD1, GCLM, SOD2, TPK1, GSTK1, GPX4, BHMT, SULT1C1, PCMT1, GNMT, EXT2, MGST1, GSTP1	2245	94	14219	1.4149599582997676	1.0	0.8327546924201075	84.58061636870767
GOTERM_MF_ALL	GO:0016209~antioxidant activity	11	0.3228646903434106	0.09643094737212811	PTGS2, GPX4, GSTK1, PRDX6-RS1, GSTZ1, PRDX2, PRDX3, SOD1, PRDX1, SOD2, IYD	2473	40	15404	1.7129397492923573	1.0	0.8374039200924329	81.3266837233776
GOTERM_MF_ALL	GO:0016462~pyrophosphatase activity	116	3.4047549163486934	0.09915711684338237	FHIT, DYNC1LI2, GNA15, XRCC2, DYNC2LI1, ATP2B3, DDX11, DHX37, BAT1A, VPS4B, VPS4A, TUBG1, MPA2L, RAB27A, NUDT2, NUDT1, GBP5, KIF5B, RAN, A830007P12RIK, NUDT14, NUDT5, MYH4, MYH7, EEF2, CLPX, DCTN2, ABCB1A, ATP9B, RFC2, SMARCA5, ATP6V1G3, DYNLRB2, SMARCA2, EP400, MYL6, ENPP5, BBS4, CGNL1, GNAI3, MYL3, MYL1, ABCA2, MTIF2, MYL9, GFM2, 1300010F03RIK, ENTPD8, IIGP1, DHX57, ERCC6L, MYO1A, ATAD2, MYLPF,…	2473	640	15404	1.1289830165790538	1.0	0.8424169715986716	82.23747194891352
GOTERM_BP_ALL	GO:0055085~transmembrane transport	84	2.4655121808042266	0.09926441822781255	ATP5D, S100A4, AI132487, SLC16A14, ATP5E, AQP9, SLC5A1, SLC16A12, TIMM50, SLC26A11, AQP3, AQP2, SLC25A21, SLC23A3, SLC2A4, FXC1, ATP5L, ATP5O, NUP37, SV2B, RANBP2, SLC25A26, KCNQ2, AI317395, ATP6V0D1, DNAJC19, SLC25A5, TRPM7, TRPA1, ATP6V1H, SLC7A10, NUPL2, TIMM23, NUPL1, ATP6V1D, TIMM44, ATP6V1F, SLC25A30, ATP6V1C2, SLC26A8, ABCB1A, TIMM8A2, CATSPER2, SCN11A, ATP6V1G3, MRPS17, 1700034H14RIK, RBP…	2245	460	14219	1.1565759659145927	1.0	0.8419566531455399	85.59327707775246
GOTERM_BP_ALL	GO:0007218~neuropeptide signaling pathway	18	0.5283240387437629	0.09927411789599042	GPR97, GLRA1, GPR133, CRCP, NMB, GAL, PDYN, GPR98, TAC2, GRP, CALCA, LPHN3, PNOC, GPR56, SCG5, PCSK1N, AGRP, NPFF	2245	78	14219	1.4616069898920678	1.0	0.8406679386984302	85.59615197769416
