# Supplementary material for: Transcripts with in silico predicted RNA structure are enriched everywhere in the mouse brain
Source: BMC Genomics. 2012 May 31;13:214. doi: 10.1186/1471-2164-13-214 (PMC3464589; doi:10.1186/1471-2164-13-214)
Supplement: Addtional file 5 — Predicted significant RNA-RNA interactions. CSV-file listing 585 significant (p-value<1e-05) interactions between structured putative ncRNAs and UTRs. The interaction sites are predicted by RNAplfold and RNAplex to be larger than 9 nt and with a MFE smaller than -40 kcal/mol. [file 1471-2164-13-214-S5.csv]

ncRNA	mRNA/ncRNA	MFE	GC	length	p-value
TC1520076	Cd33	-46.86	0.4	27	2.25564e-06
TC1520076	Mbtps2	-57.94	0.5	30	1.68301e-07
TC1520076	Prkag3	-51.67	0.5	28	8.88057e-07
LOC433089	Chst3	-50.88	0.5	30	1.82475e-06
B830004H01Rik	Tead1	-47.22	0.5	26	2.31911e-06
LOC433089	Kcnq1ot1	-56.23	0.4	30	1.08891e-07
LOC433089	A930034L06Rik	-42.27	0.3	30	9.62151e-06
LOC433089	Itih5	-44.77	0.4	28	5.33382e-06
LOC433089	Cyyr1	-46.19	0.5	30	7.12360e-06
LOC433089	Tyw3	-59.84	0.5	30	8.51800e-08
B830004H01Rik	A130010J15Rik	-46.08	0.5	26	3.33699e-06
LOC433089	Tagln2	-58.05	0.4	30	5.39218e-08
LOC433089	Nfia	-54.25	0.5	29	3.62801e-07
LOC433089	Sypl	-46.22	0.5	29	5.87930e-06
LOC433089	Cd36	-45.08	0.4	27	3.26324e-06
TC1520076	Spock2	-60.70	0.5	30	6.05987e-08
LOC433089	Il12rb2	-57.20	0.4	29	6.41666e-08
LOC433089	Fgf13	-57.93	0.4	30	7.66265e-08
B830004H01Rik	1700011A15Rik	-42.93	0.4	26	7.63266e-06
TC1520076	Sell	-47.17	0.4	30	2.57348e-06
TC1520076	Arl6ip2	-52.23	0.5	30	9.23541e-07
TC1520076	Wdr26	-58.62	0.5	30	1.19732e-07
TC1520076	Sema6d	-57.72	0.5	30	1.68301e-07
TC1520076	Llgl2	-55.71	0.5	30	3.32532e-07
B830004H01Rik	Stox2	-45.95	0.5	27	5.91883e-06
B830004H01Rik	Ap1s3	-47.53	0.5	26	2.31911e-06
TC1520076	5330421F07Rik	-56.98	0.5	30	2.36570e-07
LOC433089	Ccr5	-45.59	0.5	29	8.32784e-06
LOC433089	N28178	-45.32	0.4	29	4.73917e-06
B830004H01Rik	Gpr173	-49.21	0.4	28	8.61095e-07
LOC433089	Tcp11l2	-53.36	0.4	30	3.12490e-07
TC1520076	Zfp462	-60.65	0.5	30	6.05987e-08
B830004H01Rik	Gulp1	-44.41	0.5	26	6.90905e-06
LOC433089	Dcdc2a	-57.87	0.5	29	1.27658e-07
LOC433089	Coro1c	-42.41	0.3	30	9.62151e-06
B830004H01Rik	BC089597	-46.79	0.5	30	7.12360e-06
LOC433089	Card11	-47.69	0.4	28	1.78586e-06
LOC433089	1700010H15Rik	-52.81	0.5	30	9.23541e-07
LOC433089	Pfkp	-50.51	0.5	29	1.46049e-06
1810019D21Rik	Ptprn2	-43.30	0.6	23	7.21582e-06
TC1520076	Dhdh	-45.60	0.5	26	4.80160e-06
B830004H01Rik	Exosc1	-42.95	0.5	23	7.38232e-06
B830004H01Rik	Ankrd25	-47.08	0.5	25	1.80918e-06
B830004H01Rik	Piga	-46.79	0.5	26	3.33699e-06
TC1520076	Crispld1	-54.54	0.5	30	4.67421e-07
LOC433089	Zfp329	-45.77	0.4	30	5.19695e-06
LOC433089	Zmat3	-60.97	0.5	30	6.05987e-08
B830004H01Rik	St8sia1	-46.93	0.5	26	3.33699e-06
TC1520076	Kcnj2	-50.93	0.5	29	1.46049e-06
LOC433089	D17H6S56E-3	-42.62	0.3	30	9.62151e-06
TC1520076	Trhr	-55.47	0.5	30	3.32532e-07
TC1520076	Lhx9	-60.24	0.5	30	6.05987e-08
TC1520076	Centg2	-59.42	0.5	30	8.51800e-08
LOC433089	Prkce	-52.39	0.4	30	4.44069e-07
LOC433089	Dkk1	-48.09	0.4	25	6.39631e-07
LOC433089	4931406B18Rik	-60.00	0.5	30	6.05987e-08
LOC433089	Exosc1	-54.25	0.5	30	4.67421e-07
LOC433089	D830030K20Rik	-55.69	0.5	30	3.32532e-07
LOC433089	Tyr	-42.61	0.4	25	6.35551e-06
B830004H01Rik	Chst3	-47.42	0.5	25	1.80918e-06
TC1520076	Oprm1	-48.10	0.5	29	2.93030e-06
TC1520076	Pax3	-58.22	0.5	30	1.19732e-07
LOC433089	Aqp7	-45.05	0.4	30	5.19695e-06
LOC433089	Rnf152	-50.71	0.4	30	8.96765e-07
LOC433089	Slc16a10	-40.25	0.4	22	7.46015e-06
LOC433089	BC052040	-48.42	0.4	25	6.39631e-07
LOC433089	Ttyh3	-60.38	0.5	30	6.05987e-08
LOC433089	Gpd2	-45.87	0.5	29	8.32784e-06
B830004H01Rik	Cplx3	-46.63	0.5	26	3.33699e-06
LOC433089	Stxbp6	-42.25	0.3	30	9.62151e-06
B830004H01Rik	Smyd3	-47.01	0.5	26	2.31911e-06
TC1520076	Gbp5	-55.14	0.5	30	3.32532e-07
TC1520076	LOC328644	-60.58	0.5	30	6.05987e-08
B830004H01Rik	Tyw3	-46.21	0.5	26	3.33699e-06
TC1520076	Gfra2	-47.81	0.6	29	6.98440e-06
B830004H01Rik	Cd93	-45.75	0.5	26	4.80160e-06
TC1520076	Pkd2l1	-53.87	0.5	30	6.57026e-07
TC1520076	Pde3a	-53.71	0.5	30	6.57026e-07
LOC433089	Fgf10	-60.48	0.5	30	6.05987e-08
LOC433089	1700025G04Rik	-57.63	0.5	29	1.27658e-07
B830004H01Rik	Serpini1	-46.13	0.5	26	3.33699e-06
LOC433089	Trim65	-60.89	0.5	30	6.05987e-08
LOC433089	Dmbx1	-60.52	0.5	30	6.05987e-08
TC1520076	Sec23b	-47.75	0.5	30	5.06788e-06
B830004H01Rik	Ddit4l	-46.09	0.5	26	3.33699e-06
B830004H01Rik	Msx2	-46.06	0.5	26	3.33699e-06
TC1520076	Fsd2	-50.91	0.5	30	1.82475e-06
LOC433089	Atp2b4	-42.79	0.5	22	6.14889e-06
TC1520076	Sdc4	-47.25	0.5	30	5.06788e-06
B830004H01Rik	Cd36	-43.24	0.4	27	6.82982e-06
LOC433089	Samd14	-57.99	0.4	30	7.66265e-08
LOC433089	Qk	-57.13	0.4	30	7.66265e-08
TC1520076	Cd4	-49.31	0.4	29	1.12955e-06
B830004H01Rik	Klf3	-44.82	0.4	26	3.59244e-06
B830004H01Rik	Rab37	-44.79	0.5	27	8.46717e-06
TC1520076	Grap	-51.90	0.5	29	1.03107e-06
LOC433089	Gpc4	-42.72	0.3	30	9.62151e-06
TC1520076	Ptgfr	-60.67	0.5	30	6.05987e-08
TC1520076	Magi2	-48.15	0.5	24	1.00022e-06
LOC433089	Hsd17b13	-58.79	0.5	30	1.19732e-07
TC1520076	Pak4	-51.97	0.5	30	1.29817e-06
TC1520076	D0H4S114	-51.25	0.6	29	1.81908e-06
4930449I04Rik*	Lancl3	-50.51	0.7	30	4.13023e-06
B830004H01Rik	4931406B18Rik	-46.74	0.5	26	3.33699e-06
TC1520076	Coro2a	-46.92	0.5	25	2.62046e-06
5031434O11Rik	Wars2	-43.31	0.4	29	9.70734e-06
LOC433089	Srgap3	-53.35	0.4	27	1.70062e-07
LOC433089	Slc6a5	-59.45	0.5	30	8.51800e-08
LOC433089	Masp1	-61.09	0.5	30	4.31111e-08
B830004H01Rik	Gltp	-45.46	0.5	27	5.91883e-06
LOC433089	D530033C11Rik	-58.28	0.5	30	1.19732e-07
B830004H01Rik	Edg7	-49.65	0.4	28	8.61095e-07
B830004H01Rik	Csf2rb2	-48.44	0.4	28	1.24008e-06
LOC433089	Lrrc19	-59.89	0.5	29	6.36256e-08
TC1520076	Cbx8	-54.34	0.5	30	4.67421e-07
B830004H01Rik	Wnt5a	-45.96	0.4	29	4.73917e-06
B830004H01Rik	Hnf4g	-47.38	0.5	26	2.31911e-06
TC1520076	Nat14	-54.07	0.5	30	4.67421e-07
TC1520076	Nol3	-49.20	0.5	30	2.56495e-06
TC1520076	Zic1	-47.47	0.5	24	1.45680e-06
B830004H01Rik	Nf2	-47.26	0.4	29	2.31368e-06
5031434O11Rik	Egfl6	-43.32	0.4	29	9.70734e-06
B830004H01Rik	Nfat5	-49.99	0.5	27	1.41327e-06
LOC433089	Rpusd2	-60.80	0.5	30	6.05987e-08
TC1520076	Shc4	-59.57	0.5	30	8.51800e-08
TC1520076	Hhex	-52.90	0.4	30	4.44069e-07
B830004H01Rik	Gnaq	-49.22	0.4	28	8.61095e-07
LOC433089	Pdxk	-59.82	0.5	30	8.51800e-08
TC1520076	Npy1r	-44.01	0.4	29	6.78268e-06
LOC433089	Lag3	-52.12	0.5	26	3.75977e-07
LOC433089	Esr2	-42.91	0.4	24	5.30862e-06
LOC433089	4930425N13Rik	-48.78	0.4	29	1.61661e-06
LOC433089	Slc16a14	-43.18	0.4	29	9.70734e-06
LOC433089	Camk2a	-54.42	0.5	29	3.62801e-07
LOC433089	Lrrc61	-61.14	0.5	30	4.31111e-08
LOC433089	Kctd12	-60.44	0.5	30	6.05987e-08
TC1520076	Gria1	-56.51	0.5	30	2.36570e-07
LOC433089	Iars	-55.24	0.5	30	3.32532e-07
TC1520076	Dsg2	-57.37	0.5	30	1.68301e-07
TC1520076	5730509C05Rik	-55.14	0.5	29	2.56130e-07
TC1520076	Ifnar1	-47.57	0.5	30	5.06788e-06
TC1520076	Pi15	-56.95	0.5	30	2.36570e-07
LOC433089	Il7	-50.79	0.5	30	1.82475e-06
LOC433089	BC022623	-60.16	0.5	30	6.05987e-08
B830004H01Rik	Cd38	-44.82	0.5	25	5.49758e-06
B830004H01Rik	Hoxc9	-46.48	0.5	26	3.33699e-06
LOC433089	Lrp1b	-54.39	0.4	27	1.17551e-07
LOC432641	Chst3	-44.13	0.6	25	9.03319e-06
B830004H01Rik	Pcid2	-43.65	0.4	26	5.23640e-06
B830004H01Rik	Msrb3	-46.89	0.5	26	3.33699e-06
LOC433089	Rgs2	-54.96	0.5	29	3.62801e-07
B830004H01Rik	Gfra2	-46.78	0.5	26	3.33699e-06
B830004H01Rik	Vps28	-44.59	0.5	26	6.90905e-06
TC1520076	Calcrl	-60.18	0.5	30	6.05987e-08
LOC433089	Sdf4	-50.42	0.4	30	8.96765e-07
B830004H01Rik	Stard5	-47.64	0.5	27	2.89222e-06
LOC433089	1700011A15Rik	-47.34	0.4	26	1.16000e-06
TC1520076	Lsm11	-50.19	0.4	30	8.96765e-07
TC1520076	Aqp3	-59.24	0.5	30	8.51800e-08
1700028I16Rik*	Ptprn2	-47.56	0.6	30	8.30826e-06
B830004H01Rik	Mpa2l	-43.81	0.5	26	9.94146e-06
LOC433089	Msrb3	-58.46	0.5	29	9.01238e-08
LOC433089	Rfx3	-44.05	0.4	30	7.38521e-06
LOC433089	BC089597	-60.43	0.5	30	6.05987e-08
LOC433089	Ephb2	-55.56	0.5	30	3.32532e-07
LOC433089	Insm1	-60.20	0.5	30	6.05987e-08
TC1520076	Mmp16	-45.17	0.4	30	5.19695e-06
B830004H01Rik	Lrp1b	-47.56	0.5	26	2.31911e-06
LOC433089	Faim2	-60.17	0.5	30	6.05987e-08
B830004H01Rik	0610037P05Rik	-47.46	0.5	26	2.31911e-06
B830004H01Rik	Rgs2	-44.02	0.5	25	5.49758e-06
B830004H01Rik	Slc16a10	-42.06	0.5	23	7.38232e-06
LOC433089	Jsrp1	-46.68	0.4	28	2.57184e-06
B830004H01Rik	Hoxb9	-47.05	0.5	30	5.06788e-06
B830004H01Rik	Astn2	-47.72	0.5	30	5.06788e-06
1810019D21Rik	Zic1	-48.46	0.7	26	4.89204e-06
LOC433089	Tead1	-60.50	0.5	30	6.05987e-08
LOC433089	Pldn	-54.46	0.4	30	2.19898e-07
LOC433089	Dcx	-60.93	0.5	30	6.05987e-08
LOC433089	Otx1	-60.19	0.5	29	4.49185e-08
B830004H01Rik	Trim65	-47.37	0.5	26	2.31911e-06
LOC433089	Gulp1	-54.63	0.5	30	4.67421e-07
LOC433089	Gpr173	-60.67	0.5	30	6.05987e-08
B830004H01Rik	Cer1	-46.22	0.4	29	3.31133e-06
B830004H01Rik	Dcx	-47.29	0.5	26	2.31911e-06
LOC433089	Rg9mtd2	-45.03	0.4	30	5.19695e-06
LOC433089	Ncoa6	-42.12	0.5	23	7.38232e-06
LOC433089	A130033B22	-60.16	0.5	30	6.05987e-08
LOC433089	Foxp1	-60.12	0.5	30	6.05987e-08
TC1520076	Unc84b	-46.47	0.6	29	9.77682e-06
LOC432641	E130309B19Rik	-46.50	0.6	29	9.77682e-06
TC1520076	Ncoa7	-50.45	0.5	30	1.82475e-06
B830004H01Rik	Sfxn3	-47.15	0.5	26	2.31911e-06
TC1520076	A230050P20Rik	-59.36	0.5	30	8.51800e-08
6430590I03Rik	Mfrp	-47.74	0.7	29	9.98883e-06
B830004H01Rik	Cd200	-47.02	0.5	26	2.31911e-06
LOC433089	Sfxn3	-59.62	0.5	29	6.36256e-08
TC1520076	Accn2	-50.01	0.5	30	1.82475e-06
B830004H01Rik	Prkcb1	-46.78	0.5	26	3.33699e-06
TC1520076	Btrc	-51.72	0.5	30	1.29817e-06
B830004H01Rik	Six2	-47.32	0.5	26	2.31911e-06
B830004H01Rik	Kcnj15	-47.14	0.5	29	4.15067e-06
B830004H01Rik	Zmat3	-47.28	0.5	26	2.31911e-06
B830004H01Rik	Rchy1	-47.28	0.5	26	2.31911e-06
B830004H01Rik	Kctd12b	-47.04	0.5	26	2.31911e-06
LOC433089	Tnfrsf21	-42.59	0.3	30	9.62151e-06
B830004H01Rik	Tagln2	-46.84	0.4	29	3.31133e-06
B830004H01Rik	Meis1	-50.78	0.5	27	9.87923e-07
B830004H01Rik	Neurod6	-50.10	0.4	30	8.96765e-07
LOC433089	9030612M13Rik	-59.82	0.5	30	8.51800e-08
B830004H01Rik	Otx1	-47.14	0.5	26	2.31911e-06
TC1520076	Asah2	-49.03	0.6	30	4.29682e-06
LOC433089	Rrm2b	-56.36	0.4	30	1.08891e-07
LOC433089	Rchy1	-52.50	0.5	26	3.75977e-07
LOC433089	Cd200	-56.21	0.4	29	9.18351e-08
LOC433089	Tessp3	-56.13	0.4	30	1.08891e-07
TC1520076	Elavl3	-55.20	0.5	30	3.32532e-07
B830004H01Rik	9630019K15Rik	-46.51	0.5	24	2.12181e-06
LOC433089	Creb3l2	-46.28	0.4	30	3.65708e-06
LOC433089	Rps27l	-46.66	0.5	30	7.12360e-06
TC1520076	Cand2	-51.47	0.5	30	1.29817e-06
LOC433089	Zfp395	-56.89	0.4	30	1.08891e-07
TC1520076	Prosapip1	-47.53	0.5	24	1.45680e-06
LOC433089	Ap3s2	-49.80	0.4	30	1.27436e-06
4930449I04Rik*	Grin2b	-48.41	0.7	25	3.85624e-06
LOC433089	Serpini1	-58.47	0.5	29	9.01238e-08
LOC433089	Kcnj16	-45.48	0.4	30	5.19695e-06
TC1520076	Rph3a	-50.70	0.5	30	1.82475e-06
AI606473	Tessp3	-43.11	0.5	26	9.94146e-06
TC1520076	Rab8b	-58.65	0.5	30	1.19732e-07
LOC433089	Ddit4l	-53.58	0.5	27	3.37454e-07
LOC433089	Tacr1	-61.11	0.5	30	4.31111e-08
TC1520076	Mxd4	-48.70	0.6	29	4.98954e-06
LOC433089	Efna5	-60.62	0.5	30	6.05987e-08
B830004H01Rik	TC1520076	-45.67	0.4	28	3.70375e-06
B830004H01Rik	Hsd17b13	-46.32	0.5	26	3.33699e-06
B830004H01Rik	Tcp11l2	-47.36	0.5	26	2.31911e-06
TC1520076	2810039F03Rik	-51.91	0.5	29	1.03107e-06
TC1520076	Pscdbp	-53.75	0.5	29	5.13897e-07
B830004H01Rik	Chrdl2	-47.06	0.5	26	2.31911e-06
4930449I04Rik*	Oas1f	-50.49	0.7	30	4.13023e-06
4930449I04Rik*	Grap2	-48.47	0.7	27	6.25941e-06
TC1520076	Dpy19l1	-47.90	0.5	30	5.06788e-06
TC1520076	Cd3d	-61.58	0.5	30	4.31111e-08
LOC433089	St8sia1	-60.38	0.5	30	6.05987e-08
TC1520076	Arhgef2	-41.52	0.5	21	6.31228e-06
LOC433089	2610507L03Rik	-60.68	0.5	30	6.05987e-08
LOC433089	Slitrk1	-46.89	0.4	30	3.65708e-06
B830004H01Rik	Birc4	-42.40	0.5	23	7.38232e-06
B830004H01Rik	Nfia	-47.45	0.5	28	3.63085e-06
TC1520076	4631426J05Rik	-46.70	0.5	24	2.12181e-06
LOC433089	Smarcc1	-42.37	0.4	27	9.88073e-06
B830004H01Rik	Sh2d1a	-45.38	0.5	26	4.80160e-06
B830004H01Rik	Setd7	-47.47	0.5	30	5.06788e-06
LOC433089	Msx2	-52.85	0.4	30	4.44069e-07
LOC433089	Stox2	-53.04	0.5	30	6.57026e-07
LOC433089	Cplx3	-59.75	0.5	30	8.51800e-08
LOC433089	Frg1	-59.41	0.5	30	8.51800e-08
LOC433089	Phldb2	-47.58	0.5	29	4.15067e-06
B830004H01Rik	Srd5a2l	-46.41	0.5	26	3.33699e-06
TC1520076	Slc25a27	-46.14	0.5	30	7.12360e-06
TC1520076	Sri	-55.68	0.5	30	3.32532e-07
TC1520076	Cx3cr1	-50.62	0.5	29	1.46049e-06
TC1520076	St6galnac1	-49.36	0.5	25	8.62357e-07
TC1520076	Slc35a1	-56.66	0.5	28	1.52750e-07
LOC433089	Gsbs	-57.69	0.5	30	1.68301e-07
LOC433089	Cckar	-59.51	0.5	30	8.51800e-08
TC1520076	D030011O10Rik	-50.63	0.5	26	7.78441e-07
LOC433089	Gabra2	-51.02	0.5	30	1.29817e-06
LOC433089	Dlgap1	-49.00	0.4	30	1.27436e-06
B830004H01Rik	Dmbx1	-46.76	0.5	26	3.33699e-06
B830004H01Rik	Zfp395	-46.20	0.5	26	3.33699e-06
LOC433089	A130010J15Rik	-59.80	0.5	30	8.51800e-08
TC1520076	Pgm2l1	-48.89	0.6	29	4.98954e-06
LOC433089	Idi1	-57.75	0.5	29	1.27658e-07
TC1520076	Rs1h	-50.44	0.5	30	1.82475e-06
TC1520076	Lpl	-48.65	0.6	28	4.56122e-06
TC1520076	Nol4	-48.63	0.5	28	2.55338e-06
LOC433089	Slfn5	-48.59	0.4	30	1.81095e-06
TC1520076	Cugbp2	-58.13	0.5	29	9.01238e-08
TC1520076	Ptgdr	-43.47	0.5	26	9.94146e-06
LOC433089	Wnt5a	-50.06	0.4	26	3.74567e-07
LOC433089	Cer1	-59.95	0.5	30	8.51800e-08
B830004H01Rik	Nfasc	-47.46	0.5	26	2.31911e-06
TC1520076	Phf23	-50.79	0.5	30	1.82475e-06
B830004H01Rik	Calcrl	-46.80	0.5	27	4.13746e-06
TC1520076	Bcmo1	-50.50	0.5	29	1.46049e-06
LOC433089	1200014J11Rik	-56.38	0.4	30	1.08891e-07
B830004H01Rik	Gpd2	-42.34	0.4	26	7.63266e-06
TC1520076	Nr2f2	-51.17	0.5	25	4.11049e-07
LOC433089	Fzd4	-60.77	0.5	30	6.05987e-08
LOC433089	Chst1	-48.62	0.5	30	3.60539e-06
3110006O06Rik	6030405A18Rik	-53.74	0.8	29	5.29968e-06
B830004H01Rik	Rgs20	-47.47	0.4	30	2.57348e-06
TC1520076	Agpat4	-49.59	0.5	30	2.56495e-06
LOC433089	Kcnj2	-56.53	0.4	29	9.18351e-08
B830004H01Rik	BC025575	-44.19	0.5	26	6.90905e-06
TC1520076	Riok2	-55.34	0.5	30	3.32532e-07
LOC433089	Vamp5	-58.83	0.5	30	1.19732e-07
TC1520076	Rxrg	-54.16	0.5	30	4.67421e-07
5031434O11Rik	Atp2b3	-43.58	0.4	29	9.70734e-06
TC1520076	Mrgpre	-58.28	0.5	30	1.19732e-07
B830004H01Rik	Camk1d	-47.42	0.5	26	2.31911e-06
LOC433089	Kcnip4	-48.05	0.5	29	2.93030e-06
LOC433089	Camk1d	-60.70	0.5	30	6.05987e-08
LOC433089	Srd5a2l	-59.29	0.5	30	8.51800e-08
B830004H01Rik	Ttyh3	-50.04	0.5	27	9.87923e-07
LOC433089	Tmod2	-44.67	0.4	30	7.38521e-06
TC1520076	C130074G19Rik	-51.75	0.6	30	2.22220e-06
TC1520076	Zdhhc24	-53.66	0.5	30	6.57026e-07
LOC433089	Edg7	-58.14	0.4	30	5.39218e-08
LOC433089	Gpr149	-60.58	0.5	30	6.05987e-08
B830004H01Rik	Rpp40	-47.30	0.5	26	2.31911e-06
4930449I04Rik*	6030405A18Rik	-53.25	0.8	25	1.72715e-06
LOC433089	Astn2	-60.17	0.5	30	6.05987e-08
B830004H01Rik	Thrb	-47.26	0.5	26	2.31911e-06
TC1520076	Plcxd3	-53.16	0.5	30	6.57026e-07
B830004H01Rik	Agpat5	-47.09	0.5	26	2.31911e-06
TC1520076	Sh3bgrl	-59.17	0.5	30	8.51800e-08
B830004H01Rik	Tessp3	-47.62	0.5	27	2.89222e-06
TC1520076	9530066K23Rik	-50.21	0.5	25	5.95374e-07
LOC433089	Kcna2	-58.46	0.4	30	5.39218e-08
B830004H01Rik	Kcnj16	-46.39	0.4	30	3.65708e-06
LOC433089	Mep1a	-50.98	0.5	30	1.82475e-06
TC1520076	Brunol6	-47.82	0.5	30	5.06788e-06
LOC433089	Myo5a	-53.18	0.5	30	6.57026e-07
TC1520076	Rbpms	-47.91	0.6	29	6.98440e-06
B830004H01Rik	Frg1	-47.12	0.5	26	2.31911e-06
B830004H01Rik	9030612M13Rik	-50.81	0.5	27	9.87923e-07
B830004H01Rik	D530033C11Rik	-44.84	0.5	26	6.90905e-06
B830004H01Rik	Gsbs	-44.95	0.5	26	6.90905e-06
LOC433089	Ap1s3	-56.94	0.5	28	1.52750e-07
LOC433089	Nfasc	-60.16	0.5	30	6.05987e-08
LOC433089	Prkcb1	-60.17	0.5	30	6.05987e-08
B830004H01Rik	Camk2a	-45.32	0.5	27	5.91883e-06
TC1520076	Zfp474	-45.35	0.5	27	5.91883e-06
TC1520076	Dtx4	-60.96	0.5	30	6.05987e-08
B830004H01Rik	Lrrc4c	-45.26	0.4	29	4.73917e-06
LOC433089	Arhgdib	-60.33	0.5	29	4.49185e-08
TC1520076	Csnk1e	-59.66	0.5	30	8.51800e-08
B830004H01Rik	Idi1	-49.58	0.5	27	1.41327e-06
LOC433089	Tnfrsf11a	-59.69	0.5	30	8.51800e-08
LOC433089	Gltp	-55.55	0.5	30	3.32532e-07
5031434O11Rik	Lbp	-43.46	0.4	29	9.70734e-06
TC1520076	Scd1	-45.45	0.5	23	2.33461e-06
B830004H01Rik	Kctd12	-46.31	0.5	26	3.33699e-06
TC1520076	Ccl28	-59.17	0.5	30	8.51800e-08
TC1520076	Dicer1	-59.38	0.5	30	8.51800e-08
LOC433089	Gnaq	-60.62	0.5	30	6.05987e-08
B830004H01Rik	Rrm2b	-46.85	0.5	26	3.33699e-06
LOC433089	Ndph	-49.58	0.5	30	2.56495e-06
B830004H01Rik	Pdxk	-49.20	0.5	27	1.41327e-06
B830004H01Rik	Ugcgl1	-47.31	0.5	26	2.31911e-06
B830004H01Rik	Samd14	-48.04	0.5	27	2.02175e-06
B830004H01Rik	1200014J11Rik	-43.64	0.4	26	5.23640e-06
LOC433089	Sh2d1a	-58.36	0.5	30	1.19732e-07
LOC433089	Vps28	-55.23	0.4	29	1.31434e-07
B830004H01Rik	Rgn	-47.30	0.5	26	2.31911e-06
LOC433089	Impg1	-55.35	0.5	27	1.64895e-07
TC1520076	LOC432637	-54.22	0.5	27	2.35891e-07
LOC432641	Epas1	-48.15	0.6	30	5.97487e-06
TC1520076	Wdr59	-53.16	0.5	30	6.57026e-07
TC1520076	1700010H15Rik	-48.55	0.6	28	4.56122e-06
LOC433089	Agpat5	-57.78	0.4	29	6.41666e-08
B830004H01Rik	Tnfrsf11a	-48.08	0.4	28	1.24008e-06
LOC433089	Myocd	-50.75	0.5	26	7.78441e-07
TC1520076	Hnrpd	-50.89	0.5	30	1.82475e-06
B830004H01Rik	Ly75	-49.54	0.5	28	1.79566e-06
LOC433089	Atg4c	-42.30	0.3	30	9.62151e-06
B830004H01Rik	Sypl	-51.44	0.5	28	8.88057e-07
TC1520076	Ptprn2	-51.01	0.5	27	6.90590e-07
B830004H01Rik	Kynu	-47.25	0.5	26	2.31911e-06
TC1520076	Asb13	-59.35	0.5	30	8.51800e-08
TC1520076	Eif2ak2	-49.45	0.6	30	4.29682e-06
LOC432641	Ap3s2	-46.43	0.7	26	9.60705e-06
B830004H01Rik	Piwil1	-50.14	0.5	28	1.26279e-06
LOC433089	Ddef2	-60.99	0.4	30	2.67015e-08
TC1520076	Lhfpl4	-57.42	0.5	29	1.27658e-07
B830004H01Rik	Gpr157	-48.67	0.4	28	1.24008e-06
LOC432641	Lrp2bp	-49.06	0.5	28	1.79566e-06
B830004H01Rik	Bhlhb8	-46.91	0.5	26	3.33699e-06
TC1520076	Fut1	-57.22	0.5	30	1.68301e-07
LOC433089	Synj2bp	-52.67	0.6	28	1.17523e-06
TC1520076	Cntnap1	-50.82	0.5	25	5.95374e-07
B830004H01Rik	Qk	-46.11	0.5	26	3.33699e-06
TC1520076	Cdca3	-53.34	0.5	30	6.57026e-07
LOC433089	Smyd3	-57.71	0.4	30	7.66265e-08
TC1462951	Galnt7	-42.62	0.6	20	4.46651e-06
B830004H01Rik	1700025G04Rik	-45.15	0.5	26	4.80160e-06
TC1520076	A530088H08Rik	-58.21	0.5	30	1.19732e-07
LOC433089	Fmo5	-60.21	0.5	30	6.05987e-08
TC1520076	Il21	-54.20	0.4	30	2.19898e-07
LOC433089	Klf3	-52.37	0.5	27	4.82744e-07
B830004H01Rik	Fgf10	-46.62	0.4	29	3.31133e-06
LOC433089	Lmo1	-46.51	0.5	30	7.12360e-06
B830004H01Rik	Mrc2	-46.37	0.5	26	3.33699e-06
TC1520076	Olfr690	-52.09	0.5	30	9.23541e-07
TC1520076	Cpne3	-61.36	0.5	30	4.31111e-08
LOC433089	Birc4	-44.24	0.4	23	1.97420e-06
LOC433089	Kcnk1	-48.56	0.5	30	3.60539e-06
TC1520076	Saps1	-51.88	0.5	29	1.03107e-06
LOC433089	Kcnc1	-60.48	0.5	30	6.05987e-08
B830004H01Rik	Iars	-44.66	0.4	25	2.95627e-06
LOC433089	Samhd1	-59.57	0.5	30	8.51800e-08
TC1520076	Slc7a10	-48.99	0.4	29	1.61661e-06
B830004H01Rik	Slc6a5	-50.43	0.5	27	9.87923e-07
LOC433089	Fntb	-55.31	0.4	30	1.54742e-07
LOC432641	Mbtps2	-51.48	0.6	29	1.81908e-06
TC1520076	Gria3	-50.15	0.5	29	1.46049e-06
LOC433089	Piga	-57.87	0.4	30	7.66265e-08
B830004H01Rik	Fgf13	-47.36	0.5	26	2.31911e-06
TC1520076	Mds1	-56.00	0.5	30	2.36570e-07
B830004H01Rik	Gpr149	-44.58	0.4	29	6.78268e-06
LOC433089	Il7r	-58.25	0.4	30	5.39218e-08
LOC433089	Nfat5	-59.61	0.5	29	6.36256e-08
TC1520076	Psd3	-51.87	0.5	29	1.03107e-06
B830004H01Rik	Lag3	-46.43	0.5	26	3.33699e-06
LOC433089	Bhlhb8	-60.51	0.5	30	6.05987e-08
LOC433089	Kctd12b	-60.61	0.5	30	6.05987e-08
LOC433089	Cd209c	-51.30	0.5	26	5.40995e-07
LOC433089	Rab37	-47.88	0.5	30	5.06788e-06
LOC433089	Drp2	-59.60	0.5	30	8.51800e-08
6430590I03Rik	Xist	-47.08	0.6	29	6.98440e-06
B830004H01Rik	Foxa2	-46.97	0.5	26	3.33699e-06
LOC433089	Gfra2	-60.01	0.5	30	6.05987e-08
LOC433089	Hnf4g	-57.79	0.4	30	7.66265e-08
LOC433089	St8sia3	-58.24	0.4	30	5.39218e-08
B830004H01Rik	Arhgdib	-47.44	0.5	26	2.31911e-06
B830004H01Rik	Il1f6	-42.23	0.5	22	6.14889e-06
LOC433089	Ryr2	-54.77	0.5	30	4.67421e-07
LOC433089	Wfdc13	-48.97	0.4	30	1.81095e-06
LOC433089	Ush1g	-54.63	0.4	30	2.19898e-07
LOC433089	Calcrl	-55.97	0.5	30	3.32532e-07
LOC433089	Mpa2l	-55.87	0.5	29	2.56130e-07
LOC433089	Ccl28	-50.11	0.5	30	1.82475e-06
B830004H01Rik	D830030K20Rik	-48.45	0.5	30	3.60539e-06
B830004H01Rik	Ifi203	-48.04	0.4	28	1.24008e-06
LOC433089	Csf2rb2	-60.28	0.5	30	6.05987e-08
B830004H01Rik	Ccdc50	-47.53	0.5	27	2.89222e-06
B830004H01Rik	A130033B22	-45.01	0.4	29	4.73917e-06
1810019D21Rik	Them2	-47.50	0.7	25	5.43709e-06
B830004H01Rik	Efna5	-47.35	0.5	26	2.31911e-06
B830004H01Rik	Masp1	-47.38	0.5	26	2.31911e-06
LOC433089	Hoxb9	-60.03	0.5	30	6.05987e-08
LOC433089	Meis1	-60.29	0.5	30	6.05987e-08
LOC433089	0610037P05Rik	-58.05	0.4	30	5.39218e-08
B830004H01Rik	Rpusd2	-48.51	0.5	27	2.02175e-06
LOC433089	Slc35d1	-42.24	0.3	30	9.62151e-06
LOC433089	2010012O05Rik	-59.57	0.5	29	6.36256e-08
B830004H01Rik	Lrrc19	-47.44	0.5	26	2.31911e-06
TC1520076	Gap43	-49.30	0.6	29	3.56444e-06
TC1520076	Hlcs	-55.62	0.5	30	3.32532e-07
LOC433089	TC1520076	-60.85	0.5	30	6.05987e-08
LOC433089	Neurod6	-57.70	0.4	30	7.66265e-08
B830004H01Rik	Ap3s2	-47.19	0.5	30	5.06788e-06
B830004H01Rik	Tacr1	-47.41	0.5	26	2.31911e-06
TC1520076	Sox5	-60.29	0.6	30	1.14326e-07
5031434O11Rik	Napb	-43.04	0.4	29	9.70734e-06
TC1520076	Trak1	-49.57	0.5	26	1.12010e-06
TC1520076	Dscr1l1	-58.66	0.5	30	1.19732e-07
LOC433089	Lrrc4c	-56.16	0.4	30	1.08891e-07
B830004H01Rik	Pldn	-43.13	0.4	27	6.82982e-06
LOC433089	Ccdc50	-60.68	0.5	30	6.05987e-08
B830004H01Rik	BC024997	-46.73	0.5	26	3.33699e-06
LOC433089	Stard5	-60.53	0.5	30	6.05987e-08
B830004H01Rik	Dkk1	-46.66	0.5	29	5.87930e-06
B830004H01Rik	Kcnj2	-47.28	0.5	26	2.31911e-06
LOC433089	Chrdl2	-60.42	0.5	30	6.05987e-08
TC1520076	Eml4	-50.53	0.5	27	9.87923e-07
LOC433089	Satb2	-42.44	0.3	30	9.62151e-06
LOC433089	Mrc2	-59.14	0.5	29	6.36256e-08
TC1520076	Gm347	-59.21	0.5	30	8.51800e-08
TC1520076	Vsx1	-56.72	0.5	30	2.36570e-07
LOC433089	Phf2	-54.33	0.4	30	2.19898e-07
LOC433089	Alcam	-42.19	0.3	30	9.62151e-06
LOC433089	Rpp40	-60.89	0.5	30	6.05987e-08
B830004H01Rik	Drp2	-46.55	0.5	26	3.33699e-06
LOC433089	Pscdbp	-43.06	0.3	30	6.73000e-06
B830004H01Rik	Il7r	-45.48	0.4	26	2.46460e-06
LOC433089	Nf2	-58.53	0.5	30	1.19732e-07
B830004H01Rik	Rnf152	-47.35	0.5	30	5.06788e-06
B830004H01Rik	Fzd4	-47.38	0.5	26	2.31911e-06
LOC433089	Ikzf4	-56.58	0.5	28	1.52750e-07
TC1520076	Gda	-56.16	0.5	30	2.36570e-07
TC1520076	Emp3	-50.79	0.5	30	1.82475e-06
TC1520076	Plekha2	-59.64	0.5	30	8.51800e-08
TC1520076	B930095G15Rik	-56.53	0.5	30	2.36570e-07
LOC433089	Sept9	-49.69	0.4	30	1.27436e-06
LOC433089	BC024997	-60.50	0.5	30	6.05987e-08
B830004H01Rik	Ryr2	-47.31	0.5	26	2.31911e-06
LOC433089	Foxa2	-59.66	0.5	30	8.51800e-08
5031434O11Rik	Tgfb2	-43.63	0.4	29	9.70734e-06
LOC433089	Rgn	-55.86	0.5	30	3.32532e-07
B830004H01Rik	Zcsl3	-44.80	0.5	26	6.90905e-06
TC1520076	Gabra3	-47.77	0.5	23	1.08366e-06
4930449I04Rik*	Asah2	-47.66	0.7	24	3.58233e-06
TC1520076	Cabp5	-52.51	0.5	29	7.27919e-07
TC1520076	Barhl1	-58.08	0.5	30	1.19732e-07
LOC433089	Hrasls	-45.18	0.4	29	4.73917e-06
LOC433089	Dhx40	-47.34	0.4	30	2.57348e-06
B830004H01Rik	Myocd	-45.49	0.5	26	4.80160e-06
LOC433089	9630019K15Rik	-53.44	0.5	29	5.13897e-07
TC1520076	Ctnnd1	-54.61	0.5	27	2.35891e-07
TC1520076	Mylip	-55.68	0.5	30	3.32532e-07
TC1520076	Cd300lf	-54.67	0.5	29	3.62801e-07
B830004H01Rik	BC022623	-48.24	0.5	30	3.60539e-06
B830004H01Rik	Il12rb2	-46.61	0.5	26	3.33699e-06
B830004H01Rik	Dcdc2a	-47.17	0.5	26	2.31911e-06
LOC433089	Zcsl3	-46.75	0.5	24	2.12181e-06
TC1520076	Ngfr	-57.36	0.5	30	1.68301e-07
LOC433089	Setd7	-59.14	0.5	30	8.51800e-08
LOC433089	Gpr157	-60.69	0.5	30	6.05987e-08
TC1520076	Cd22	-60.86	0.5	30	6.05987e-08
LOC433089	Pcid2	-57.05	0.4	30	7.66265e-08
TC1520076	Cbln3	-46.43	0.5	30	7.12360e-06
LOC433089	Hoxc9	-59.12	0.5	30	8.51800e-08
5031434O11Rik	Gria3	-44.78	0.4	30	7.38521e-06
TC1520076	Tbx22	-43.64	0.5	24	6.55580e-06
LOC432641	Fndc7	-45.15	0.6	25	6.31163e-06
LOC433089	Kcnj15	-44.12	0.4	23	1.97420e-06
B830004H01Rik	2610507L03Rik	-48.26	0.5	30	3.60539e-06
LOC433089	Adam11	-55.85	0.4	30	1.54742e-07
B830004H01Rik	Cd209c	-50.93	0.4	29	7.89233e-07
B830004H01Rik	Il7	-49.12	0.4	28	8.61095e-07
LOC433089	Ptpn1	-54.30	0.5	30	4.67421e-07
B830004H01Rik	Kcnq1ot1	-45.53	0.5	26	4.80160e-06
TC1520076	Snai2	-52.14	0.5	28	6.24524e-07
LOC433089	BC025575	-48.90	0.5	26	1.61172e-06
TC1520076	Kcnq1ot1	-50.95	0.5	30	1.82475e-06
B830004H01Rik	Samhd1	-46.85	0.5	30	7.12360e-06
LOC433089	Ugcgl1	-60.86	0.5	30	6.05987e-08
B830004H01Rik	Ush1g	-42.11	0.4	26	7.63266e-06
B830004H01Rik	Adam11	-46.39	0.5	26	3.33699e-06
B830004H01Rik	Srgap3	-47.34	0.5	26	2.31911e-06
B830004H01Rik	Phf2	-42.60	0.4	26	7.63266e-06
TC1520076	Ghdc	-45.35	0.4	27	3.26324e-06
TC1520076	E4f1	-50.47	0.5	26	7.78441e-07
LOC434825	BC043934	-44.29	0.4	28	5.33382e-06
LOC433089	B230363K08Rik	-60.28	0.5	30	6.05987e-08
LOC433089	Rgs20	-60.21	0.4	30	2.67015e-08
B830004H01Rik	Ywhag	-46.55	0.5	26	3.33699e-06
5031434O11Rik	Epas1	-43.26	0.4	29	9.70734e-06
LOC433089	Thrb	-60.85	0.5	30	6.05987e-08
B830004H01Rik	Lrrc61	-48.94	0.4	29	1.61661e-06
B830004H01Rik	Faim2	-48.07	0.5	30	3.60539e-06
TC1520076	Timp3	-47.76	0.5	30	5.06788e-06
B830004H01Rik	Fmo5	-45.75	0.4	28	3.70375e-06
TC1520076	Arhgef15	-48.30	0.5	30	3.60539e-06
LOC432641	Tspan18	-51.83	0.6	28	1.64954e-06
TC1520076	Lhx5	-48.22	0.5	24	1.00022e-06
B830004H01Rik	Ephb2	-44.95	0.4	25	2.95627e-06
B830004H01Rik	Kcna2	-51.28	0.5	27	6.90590e-07
LOC433089	Ankrd25	-55.03	0.4	29	1.31434e-07
B830004H01Rik	2010012O05Rik	-48.10	0.4	28	1.24008e-06
B830004H01Rik	Ikzf4	-47.79	0.5	29	4.15067e-06
LOC433089	Six2	-60.96	0.5	30	6.05987e-08
LOC433089	BC048403	-60.11	0.5	30	6.05987e-08
LOC433089	Piwil1	-48.72	0.5	29	2.93030e-06
TC1520076	Plxnb1	-46.94	0.5	30	7.12360e-06
5031434O11Rik	Dgkg	-43.06	0.4	29	9.70734e-06
LOC433089	Slc35a3	-48.16	0.5	30	3.60539e-06
LOC381754	P2rx3	-49.32	0.5	30	2.56495e-06
LOC433089	Cd59a	-47.49	0.5	30	5.06788e-06
TC1520076	Slc7a1	-50.44	0.5	30	1.82475e-06
4930449I04Rik*	Them2	-46.22	0.7	26	9.60705e-06
TC1520076	Nalp10	-51.62	0.5	30	1.29817e-06
LOC433089	Cd93	-56.80	0.4	30	1.08891e-07
LOC433089	Kynu	-60.74	0.5	30	6.05987e-08
ncRNA	mRNA/ncRNA	MFE	GC	length	p-value
B830004H01Rik	Kcnc1	-46.29	0.4	29	3.31133e-06
TC1520076	Sema3e	-50.29	0.5	30	1.82475e-06
B830004H01Rik	BC048403	-46.88	0.5	26	3.33699e-06
B830004H01Rik	Insm1	-46.68	0.5	26	3.33699e-06
TC1520076	Arid3a	-53.10	0.4	30	3.12490e-07
LOC433089	Ifi203	-55.22	0.5	30	3.32532e-07
B830004H01Rik	Impg1	-47.36	0.5	26	2.31911e-06
LOC433089	Ywhag	-59.96	0.5	30	8.51800e-08
B830004H01Rik	Wfdc13	-44.98	0.5	26	6.90905e-06
B830004H01Rik	Foxp1	-49.41	0.5	30	2.56495e-06
TC1520076	Brunol4	-60.25	0.5	30	6.05987e-08
TC1520076	Bach2	-46.04	0.5	27	4.13746e-06
TC1520076	Edil3	-47.19	0.5	24	1.45680e-06
LOC433089	0610009K11Rik	-50.65	0.5	30	1.82475e-06
B830004H01Rik	Slitrk1	-44.85	0.4	28	5.33382e-06
B830004H01Rik	Cckar	-46.33	0.5	30	7.12360e-06
